# Supplementary material for: Identification of the Key Differential Transcriptional Responses of Human Whole Blood Following TLR2 or TLR4 Ligation In-Vitro
Source: PLoS One. 2014 May 19;9(5):e97702. doi: 10.1371/journal.pone.0097702 (PMC4026482; doi:10.1371/journal.pone.0097702)
Supplement: File S1 — Listings of transcripts, LPS k-means clusters from Figure 2 . (XLSX) [file pone.0097702.s008.xlsx]

## Sheet: L0
Probe_Id	[LPS, 0](normalized)	[LPS, 1](normalized)	[LPS, 3](normalized)	[LPS, 6](normalized)	[LPS, 12](normalized)	[LPS, 24](normalized)	Symbol	Entrez_Gene_ID	LPS rank	Accession
ILMN_1700633	-0.108145	0.0505372	-0.590153	-0.477891	-0.385874	-0.21962	ABHD4	63874	3356	NM_022060.2
ILMN_1682864	0.0625123	-0.314111	-0.477389	-1.01498	-0.677831	-0.563683	SPSB3	90864	3300	NM_080861.3
ILMN_2057836	0.243066	0.780988	-0.289024	-0.00682706	-0.531395	-0.539032	RNU2-1	6066	4191	NR_002716.1
ILMN_1700923	-0.195279	-0.156795	-0.764045	-1.02077	-0.569483	-0.129579	ATG4C	84938	3481	NM_032852.2
ILMN_1811592	0.00287306	-0.107147	-0.458449	-1.11823	-0.94122	-0.601515	ARHGAP21	57584	3299	NM_020824.2
ILMN_1695246	0.332734	-0.6325	-1.44477	-1.39828	-1.14206	0.27934	KLHDC8B	200942	3940	NM_173546.1
ILMN_2151281	-0.0664262	0.393612	-0.212869	-0.32944	-0.356326	-0.0502938	GABARAPL1	23710	4123	NM_031412.2
ILMN_1757129	0.235279	0.94286	0.779268	-0.176621	-0.801243	-1.67899	TMEM88	92162	20	NM_203411.1
ILMN_1807972	0.161637	-0.0941285	-0.692421	-0.612764	-0.646598	-0.344869	MICAL1	64780	4089	NM_022765.2
ILMN_1702817	0.232616	-0.0490551	-1.07533	-0.859722	-1.095	-0.527205	B3GNTL1	146712	4311	NM_001009905.1
ILMN_2347068	-0.0519303	-0.0285096	-0.34101	-1.19139	-0.517161	-0.465037	MKNK2	2872	3324	NM_017572.2
ILMN_1753353	-0.144124	-0.119595	-0.990689	-0.760426	-0.306052	-0.185427	SLBP	7884	2812	NM_006527.2
ILMN_1786211	0.152234	0.213805	-0.0482824	-0.641359	-0.221011	-0.111794	HERC1	8925	3151	NM_003922.3
ILMN_2364110	0.0515373	0.0824078	-0.953507	-0.776286	0.949224	1.97674	GBA	2629	2565	NM_001005742.1
ILMN_1755123	-0.0678341	-0.224575	-0.99486	-0.88018	0.846908	2.00061	GBA	2629	2539	NM_001005742.1
ILMN_1690454	-0.170814	-0.28165	-0.19836	-1.05596	-1.14299	-0.639529	C3orf54	389119	4071	NM_203370.1
ILMN_1785252	-0.0323958	-0.3722	-1.37	-1.54031	-0.253472	0.460332	SLC26A6	65010	3809	NM_134426.2
ILMN_2397571	-0.0327412	-0.0480118	-0.985856	-0.507879	-0.483446	0.182299	PIGC	5279	2714	NM_153747.1
ILMN_1748123	-0.00649726	0.223764	0.61698	-0.553068	-0.895332	-0.925597	KLHL14	57565	4276	NM_020805.1
ILMN_1757388	-0.0436298	-0.296954	-0.981814	-1.68253	-0.707024	0.0426542	OCEL1	79629	3791	NM_024578.1
ILMN_1755954	-0.0843624	-0.478786	-1.0892	-0.155752	-0.274787	-0.0943674	CPEB3	22849	2783	NM_014912.3
ILMN_1813669	-0.0109003	0.087164	-0.790379	0.411656	0.101067	0.0985351	ANKS1A	23294	2765	NM_015245.2
ILMN_1691291	-0.0571876	-0.32981	-0.918135	-0.932026	-0.613023	-0.583542	PIGS	94005	3140	NM_033198.2
ILMN_1700276	0.0840931	-0.279432	-1.33316	-0.874664	-0.560287	0.0236634	C14orf100	51528	2918	NM_016475.2
ILMN_2337974	-0.0530481	-0.157609	0.273021	-1.36527	-0.409948	-0.318131	PKIA	5569	3692	NM_181839.1
ILMN_1757604	0.0668715	-0.0917201	-0.484712	-0.706026	-1.17186	-0.858831	TPM2	7169	4745	NM_213674.1
ILMN_1654690	-0.135398	-0.426355	-1.19394	-0.660564	-0.0015589	-0.103	CECR5	27440	2810	NM_033070.2
ILMN_1760305	-0.0302777	0.192019	-0.248777	-0.930471	-0.987443	-0.455286	KIAA1545	57666	3302	XM_495939.3
ILMN_3236270	0.0635298	-0.156116	-1.19001	-1.07337	-0.462797	-0.411905	CENTB2	23527	3228	NM_012287.4
ILMN_1721344	0.0474142	0.00542188	-0.250652	-1.3774	-0.698909	-0.684394	MOBKL2A	126308	3504	NM_130807.2
ILMN_1727479	-0.0692321	0.116329	-1.04468	-1.31414	-0.523432	-0.348208	TPRG1L	127262	3492	NM_182752.3
ILMN_1654262	-0.00449479	0.000619411	-0.540804	-1.4654	-0.71103	-0.526889	ZMAT3	64393	3435	NM_152240.1
ILMN_1696432	-0.0679079	-0.402389	-1.69781	-1.44531	-0.892617	0.109859	IDH1	3417	3815	NM_005896.2
ILMN_2091347	-0.108455	-0.521308	-1.09322	-1.79374	-0.90252	0.0340707	IDH1	3417	3918	NM_005896.2
ILMN_1792305	-0.121663	-0.615454	-0.960504	-1.70937	-0.400274	-0.166042	ZNF318	24149	3653	NM_014345.1
ILMN_2366212	-0.132982	-0.237796	-0.499492	-1.74525	-0.742395	-0.439533	CD79B	974	3565	NM_001039933.1
ILMN_1802519	0.0171436	-0.471622	-0.507862	-1.03349	-0.625193	-0.676127	VPS36	51028	3171	NM_016075.2
ILMN_1780236	-0.00509691	0.083524	-0.854712	-1.97976	-0.419543	-0.437428	PMM1	5372	3904	NM_002676.1
ILMN_1708798	0.130662	-0.243568	-1.50913	-0.547335	-0.601708	-0.874524	EAF2	55840	1725	NM_018456.4
ILMN_3190972	0.0699379	-0.153112	-0.465723	-0.609621	0.378126	1.0207	LOC100130291	100130291	3344	XR_038455.1
ILMN_3176989	0.103222	0.0755097	-0.700235	-0.573744	0.105922	0.449193	NY-SAR-48	93323	2881	NM_033417.1
ILMN_2352023	0.349352	0.437	-0.304586	-0.59617	-0.273984	-0.12857	RIPK5	25778	3348	NM_199462.1
ILMN_2377980	0.0725793	0.0668342	-0.884001	-1.52165	-0.387494	-0.31125	PPP1CA	5499	3624	NM_002708.3
ILMN_1672589	0.18123	-0.537355	-1.71211	-0.762633	0.271482	1.04188	SEMA4B	10509	2990	NM_198925.1
ILMN_2134555	0.149056	-0.0904822	-0.736977	-0.367975	-0.577438	-0.681095	KCTD3	51133	2767	NM_016121.3
ILMN_1694539	0.144838	-0.109597	-0.946132	-1.81157	-0.550611	0.22812	MAP3K6	9064	3841	NM_004672.3
ILMN_1737343	-0.0264169	-0.0239968	-0.783043	-1.33243	-0.137365	0.344397	FNIP1	96459	3591	NM_001008738.2
ILMN_1741440	-0.021505	-0.898127	-1.20204	-0.894682	-0.61678	-0.424432	SLC35A1	10559	2840	NM_006416.3
ILMN_3238740	-0.0303404	-0.955585	-0.885336	-0.653058	-0.356703	0.455609	MGC16385	92806	2946	NM_145039.2
ILMN_1659122	-0.258693	0.393279	-0.0945734	-0.19442	-0.164915	0.145474	KLF10	7071	2569	NM_005655.1
ILMN_1761131	0.0541035	-0.28214	-0.210829	-0.539028	0.0694305	0.153887	PECI	10455	3273	NM_006117.2
ILMN_1759419	-0.0640937	-0.138438	-0.208745	-0.648794	0.0844744	-0.0154673	ILVBL	10994	3058	NM_006844.3
ILMN_1738347	-0.0699887	0.0541019	-0.927529	-1.57801	-0.4308	0.0481399	RNPEP	6051	3816	NM_020216.3
ILMN_3249669	0.16593	-0.293171	-1.45886	-1.14319	-0.606509	-0.518208	HEATR5A	25938	2871	NM_015473.2
ILMN_1691616	0.133177	0.357488	-0.757674	-0.254771	-0.325072	-0.0552443	FAM7A2	727935	4088	XM_001126418.1
ILMN_1745852	0.0785742	-0.671566	-0.554479	-1.03322	-0.706667	-0.685843	WDR33	55339	3080	NM_001006623.1
ILMN_1772370	0.125075	0.0640377	-0.696326	-1.07002	-0.629199	-0.609615	ARHGEF1	9138	3141	NM_004706.3
ILMN_1810229	0.152847	0.337141	-0.585578	-0.965585	-0.285944	-0.432169	ARID4A	5926	3470	NM_023001.2
ILMN_1719906	-0.0255253	-0.122545	-0.432086	-1.06007	-0.438311	-0.310605	HADH	3033	3408	NM_005327.2
ILMN_1746578	0.169749	0.00563931	-0.94126	-0.943942	-0.985866	-0.391505	SLC23A2	9962	2945	NM_203327.1
ILMN_1769876	0.151483	-0.86331	-1.74337	-0.100871	1.3198	1.9392	TBC1D2	55357	3017	NM_018421.2
ILMN_1662747	0.045789	-0.486442	-1.43964	-1.06622	-0.458892	0.532803	EVI2A	2123	3931	NM_001003927.1
ILMN_1737604	0.00184488	-0.105671	-0.652136	-0.568152	-0.727783	1.4695	FGGY	55277	2644	NM_018291.2
ILMN_1804277	-0.196793	-0.599728	-1.64763	-1.58818	0.936948	0.536252	SPRED1	161742	4737	NM_152594.1
ILMN_2072973	-0.0907505	-0.169114	-0.687704	-1.05748	-0.505529	-0.61239	TOP3A	7156	3275	NM_004618.3
ILMN_1662483	-0.0056119	0.0844522	-0.402496	-1.14393	-0.572181	-0.481529	SMA5	11042	3284	NM_021036.1
ILMN_1656316	-0.110221	-0.762421	-1.47148	-1.08399	-0.221514	0.429696	ZMYM3	9203	2949	NM_201599.1
ILMN_2399363	0.194086	0.0553718	-0.767303	-0.333727	-1.05696	-0.195257	CLEC4A	50856	4147	NM_194448.1
ILMN_3251506	0.0567582	0.0309794	-0.5695	-1.59966	-0.198451	0.102485	ZNF69	7620	3898	NM_021915.2
ILMN_1780700	0.139535	0.027981	-0.956328	-0.79902	-0.610833	-0.41845	GUSBL1	387036	2789	NM_001033523.1
ILMN_1668514	0.045504	0.0411375	-0.290526	-1.17364	-0.0846286	0.194722	PIP5K1C	23396	3602	NM_012398.1
ILMN_1798657	-0.0011543	-0.00857973	-0.352972	-1.1134	0.275781	0.907844	TBL1XR1	79718	3701	NM_024665.3
ILMN_1810486	-0.013374	0.395635	-0.228064	-0.395712	0.412593	0.203685	RAB34	83871	4681	NM_031934.3
ILMN_1679771	0.148174	-0.129153	-0.61958	-0.0408683	-0.108678	0.314787	LOC388969	388969	2865	NM_001013649.1
ILMN_1675939	0.0529503	0.509438	-0.461408	-0.4214	-0.374975	0.161065	IFNGR1	3459	2794	NM_000416.1
ILMN_2227968	-0.0999498	-0.749319	-1.13028	-1.14448	-0.713977	-0.369069	NTHL1	4913	3476	NM_002528.4
ILMN_1801119	0.17028	0.365333	-0.329757	0.531283	-0.690722	-1.24808	BCL2	596	1113	NM_000633.2
ILMN_2246956	0.058802	0.335895	-0.411708	0.496426	-0.741629	-1.25371	BCL2	596	1049	NM_000633.2
ILMN_1749838	0.157884	-0.232772	-1.07199	-1.25432	-0.793191	-0.543634	MZF1	7593	3120	NM_198055.1
ILMN_1709204	0.210503	0.218407	-0.738383	-0.252111	-0.997285	-0.0483452	CLEC4A	50856	4142	NM_194447.2
ILMN_1780699	-0.163161	-0.390304	-0.713995	-0.896152	-0.22849	-0.118386	THAP11	57215	3065	NM_020457.2
ILMN_2325978	0.158507	-0.169224	-1.24177	-0.868287	0.0147636	0.151517	HDGF2	84717	2913	NM_001001520.1
ILMN_1804663	0.0619673	-0.2204	-0.53777	-0.739058	-0.696754	-0.802261	THBS3	7059	4145	NM_007112.3
ILMN_1732296	-0.260509	0.107013	-0.958959	-0.706672	0.520339	0.944812	ID3	3399	3834	NM_002167.2
ILMN_1711703	-0.019017	-0.325269	-0.783734	-0.571879	-0.70862	-0.566752	C16orf70	80262	2864	NM_025187.3
ILMN_1660579	-0.0236171	-0.126962	-1.11872	-0.403665	-0.353644	-0.321323	CRLF3	51379	2846	NM_015986.2
ILMN_2155228	-0.0287882	-0.0906975	-0.847782	-0.273824	-0.286947	-0.213557	CRLF3	51379	2773	NM_015986.2
ILMN_1711049	-0.556919	-0.293319	-0.630127	-1.17028	-1.02302	-0.527351	CACNA2D2	9254	3738	NM_006030.2
ILMN_1788347	-0.0858494	-0.0663754	-0.534012	-0.827277	-0.326928	-0.16254	KIAA1737	85457	3248	NM_033426.2
ILMN_1773073	-0.0021137	0.189325	0.0138141	-0.631636	-0.969985	-0.520313	PHYH	5264	4160	NM_001037537.1
ILMN_1742147	-0.197976	-0.156288	-0.747565	-1.24145	-0.241228	-0.296003	UBL4A	8266	3428	NM_014235.3
ILMN_1762003	-0.14268	-0.37167	-0.143065	-0.605781	0.00652146	-0.0540812	SEC62	7095	3240	NM_003262.3
ILMN_1718900	0.110815	0.200368	-1.14877	-0.696256	-0.509444	-0.0191638	KCTD2	23510	2903	NM_015353.1
ILMN_1755727	0.0865955	0.201471	-0.401183	-0.572735	0.185155	0.092717	JARID1B	10765	2715	NM_006618.3
ILMN_1795063	-0.108261	0.0307615	-0.0248855	-1.13748	0.178148	0.382401	ZADH2	284273	3869	NM_175907.3
ILMN_1727134	-0.130183	-0.176284	-0.770306	-0.927704	-0.669917	-0.695665	KLHDC5	57542	3177	NM_020782.1
ILMN_2387731	-0.285901	0.112395	-0.102922	0.112783	-0.0495299	-0.538705	NDUFV3	4731	4126	NM_001001503.1
ILMN_2181968	0.168073	-0.461734	-1.15489	-0.986373	-0.550118	-0.153212	CBL	867	3628	NM_005188.2
ILMN_1678671	0.054819	0.334964	-0.242407	-1.10778	-0.214074	0.0907308	KLHL24	54800	3740	NM_017644.3
ILMN_1799815	-0.0647734	-0.410321	-0.616853	-1.17052	-0.148335	0.185095	XYLT2	64132	3452	NM_022167.2
ILMN_2181125	-0.0176127	-0.525839	-0.657948	-0.965396	-0.382837	-0.273947	NAPB	63908	3235	NM_022080.1
ILMN_1715885	0.035291	-0.199314	-0.129725	-1.17767	-0.00871348	-0.10641	PTPN22	26191	3766	NM_012411.2
ILMN_1718023	0.0178725	-0.320368	-0.854138	-1.08792	-0.466875	-0.291376	APEH	327	3085	NM_001640.3
ILMN_1679614	-0.0158211	-0.558692	-0.960755	-0.931632	-0.582131	-0.292742	SGSM3	27352	3135	NM_015705.4
ILMN_1714083	0.118196	0.0363863	-0.406297	-0.399958	-0.315196	-0.0139476	KLHL8	57563	3094	NM_020803.3
ILMN_2189222	0.0827643	0.0913738	-0.498673	-0.606987	-0.492576	0.00283396	KLHL8	57563	3352	NM_020803.3
ILMN_1795338	-0.0301446	-0.236613	-0.544884	-0.827172	-0.156937	-0.182384	YPEL1	29799	3606	NM_013313.3
ILMN_1760682	-0.0394871	-0.115237	-0.899431	-1.34961	-0.737106	-0.615471	STAG3L1	54441	3333	NM_018991.2
ILMN_1667315	0.00863981	-0.171525	-0.62588	-0.769618	-0.233311	0.0815083	STAG3L1	54441	3359	NM_018991.2
ILMN_1735788	0.106448	-0.0268326	-0.874949	-1.14631	-0.160022	-0.120886	TRIOBP	11078	3389	NM_001039141.1
ILMN_3235216	0.284637	0.0674303	-0.540582	-1.61493	-0.803901	-0.376333	IFT20	90410	3650	NM_174887.2
ILMN_2104967	-0.343745	-0.73743	-0.814691	-1.16964	-0.133203	-0.0545969	ZNF443	10224	3461	NM_005815.2
ILMN_3248443	-0.0157913	-0.0135777	-0.21079	-0.414178	-0.628967	-0.656588	SNHG6	641638	4063	NR_002599.1
ILMN_1778203	-0.0649955	-0.0701803	-0.558782	-1.16268	0.23503	1.18252	CLN5	1203	3569	NM_006493.1
ILMN_1880342	0.0382206	0.127053	-0.248524	-0.274834	-0.266862	-0.179697			4641	AA401046
ILMN_1821887	-0.257741	-0.282711	-0.190764	0.207423	0.0908122	-0.301252			2764	BU151653
ILMN_1728230	-0.0377296	-0.342808	-0.565518	-1.43944	0.0716188	0.145275	ZNF30	90075	3754	NM_001099437.1
ILMN_1715583	0.101606	-0.139109	-0.259186	0.516677	0.0888108	-0.605322	BOP1	23246	1633	NM_015201.3
ILMN_2396672	-0.0636597	-0.0179204	-0.248418	-1.08761	-0.0740736	0.0429976	ABLIM1	3983	3429	NM_001003407.1
ILMN_1779095	0.382789	-0.369729	-0.366843	-0.246352	-0.338714	2.07365	CEBPE	1053	4445	NM_001805.2
ILMN_1747205	-0.278289	-0.0899076	-1.20451	-0.382553	-0.708412	-0.545425	JDP2	122953	4340	NM_130469.2
ILMN_2107991	0.0589498	0.431756	0.877123	-1.02581	0.361275	0.570577	HABP4	22927	3874	NM_014282.1
ILMN_1792384	-0.119528	0.194707	0.577928	-0.510891	0.16297	0.0491103	HABP4	22927	3200	NM_014282.1
ILMN_1690064	-0.0152599	0.188055	-0.40329	-1.23024	-0.924195	-0.684352	RUNDC2C	440352	3319	NR_002939.2
ILMN_1798957	-0.0448786	-0.0790341	-0.674618	-0.929796	-0.390763	-0.291643	C12orf47	51275	3347	XR_017973.1
ILMN_1651767	0.0118575	-0.298339	-0.430884	-0.936575	-0.623222	-0.429839	MKL1	57591	3130	NM_020831.3
ILMN_1658807	-0.100049	-0.50895	-0.245215	-0.380269	-0.877471	-0.825983	HMOX2	3163	4109	NM_002134.2
ILMN_1792972	0.0259109	-0.166006	-0.381545	-1.20248	-0.331467	-0.377081	ZNF439	90594	3495	NM_152262.2
ILMN_1766185	0.161736	-0.00953031	-0.655194	-1.0408	-0.80229	-0.478026	AXIN1	8312	3149	NM_181050.1
ILMN_1655821	-0.00770402	-0.654928	-0.281723	-0.957157	0.738426	1.44799	CAPG	822	2468	NM_001747.2
ILMN_1700681	-0.0267111	0.0697961	-0.0901352	-0.272884	0.0195365	0.0276889	CD99L2	83692	2729	NM_134445.2
ILMN_1673798	0.00841176	-0.124786	-0.585955	-1.00209	-0.999975	-0.794066	PPOX	5498	4143	NM_000309.2
ILMN_1810147	-0.0102158	-0.393937	-0.887545	-0.861975	-0.732796	-0.167326	ZNF524	147807	2801	NM_153219.2
ILMN_1730940	-0.105539	-0.154222	-0.540994	-0.97689	-0.404451	-0.176617	KLHDC3	116138	3252	NM_057161.2
ILMN_2373755	-0.0270565	-0.0158058	-0.575678	-1.11603	-0.304638	-0.0549546	IFT88	8100	3255	NM_006531.3
ILMN_1660277	0.0906571	-0.477075	-0.988244	-1.24478	-0.204605	-0.410451	LOC731999	731999	3449	XM_001131546.1
ILMN_1695711	0.0944848	-0.235556	-0.846869	-0.376652	-0.528766	-0.437152	FAM105A	54491	2735	NM_019018.1
ILMN_1733579	0.00844037	-0.249755	-1.02457	-1.11469	-0.937744	-0.17189	EVI2A	2123	3707	NM_014210.2
ILMN_1654396	0.0275424	0.0846255	-0.0721296	-0.776258	-0.91416	-0.727939	ITGB2	3689	4135	NM_000211.1
ILMN_1801767	0.275671	-0.274146	-1.08755	-0.888404	-0.82047	-0.451313	ABHD3	171586	3380	NM_138340.3
ILMN_2410975	0.0649331	-0.07535	-0.813044	-0.75355	-0.35341	-0.720123	ATG9A	79065	2781	NM_001077198.1
ILMN_1739008	-0.0737618	-0.301249	-0.840804	-1.19159	-0.724301	-0.43885	ATG9A	79065	3450	NM_001077198.1
ILMN_1735275	-0.0506424	-0.424942	-1.19405	-1.24345	-0.479717	-0.223898	WDSUB1	151525	3285	NM_152528.1
ILMN_1664233	0.21987	0.156176	0.129575	-0.842324	-0.768242	-0.700132	LOC644590	644590	4628	XM_927705.1
ILMN_1885771	0.0553451	-0.803665	-0.830382	-0.920571	-0.616318	-0.126688			3254	XM_379123
ILMN_1811632	0.113653	0.491007	0.443288	-0.29666	-1.00675	-1.23969	FMO5	2330	4258	NM_001461.1
ILMN_3187680	0.199699	-0.0813191	-0.383997	-1.02677	-1.28248	-0.175329	ACCS	84680	4446	NM_032592.3
ILMN_1779536	0.335827	-0.0809717	-0.349707	-1.30263	-0.949259	-0.561363	C20orf19	55857	3598	NM_018474.3
ILMN_1690262	-0.274113	-0.498094	-0.603054	-0.544543	-0.686222	-0.200339	SNAI3	333929	4328	NM_178310.1
ILMN_1673521	-0.384844	-0.0322744	-0.461795	-0.155674	-0.468281	-0.809302	KISS1R	84634	2670	NM_032551.3
ILMN_1728605	-0.015052	-0.17385	-0.261819	-0.952327	-0.325255	-0.237895	TTC3	7267	3232	NM_003316.3
ILMN_1871457	0.0266699	-0.473822	-0.799947	-0.854965	-1.22952	-0.295114			4334	XM_374029
ILMN_1688723	0.105704	0.0456897	-0.389795	-0.391808	-0.52308	-0.853283	MSX2P1	55545	4687	NR_002307.1
ILMN_1732089	0.0385493	-0.409524	-0.74263	-1.27754	-0.486572	-0.156972	MGC3207	84245	3547	NM_001031727.2
ILMN_3256325	0.038397	-0.32442	-0.933863	-0.993378	-0.309621	-0.0275513	CYB561D1	284613	3467	NM_182580.2
ILMN_2220739	0.303039	-0.106283	-1.16599	-1.00072	-0.186756	0.576061	TMCO3	55002	2960	NM_017905.3
ILMN_1759691	-0.157211	-0.108913	-0.0176108	0.194244	-0.251001	-0.082862	LOC731366	731366	4728	XM_001132609.1
ILMN_1809141	-0.0453483	-0.419638	-0.974071	-1.12046	-0.628909	-0.418241	ING4	51147	3316	NM_016162.2
ILMN_1718907	-0.110936	0.110167	-0.400537	-1.05549	-0.508048	-0.440425	TSHZ1	10194	3514	NM_005786.4
ILMN_1704730	0.0183531	-0.313591	-1.26435	-1.80448	0.185618	-0.914517	CD93	22918	3769	NM_012072.3
ILMN_1682095	0.0688871	-0.109418	-0.476625	-1.10543	-0.685726	-0.5212	RCOR3	55758	3345	NM_018254.2
ILMN_1794968	-0.100977	-0.172415	-0.582083	-1.04424	-0.82451	-0.327723	LRRC28	123355	4119	NM_144598.2
ILMN_1775235	-0.058706	0.245338	0.0657095	0.273547	-1.32632	-0.37726	AFF3	3899	4385	NM_001025108.1
ILMN_2142284	-0.132349	-0.250782	-0.602161	-1.80291	0.020666	0.00343561	SLC25A43	203427	3599	NM_145305.1
ILMN_1722811	-0.125305	-0.0349119	-0.447028	-0.0506351	0.0151492	-0.148213	CDKN1B	1027	2711	NM_004064.2
ILMN_3244607	-0.065526	0.549857	-0.578386	-1.01356	-0.64055	-0.677706	ALS2CR13	150864	3521	NM_173511.2
ILMN_1739942	-0.15635	0.507675	-0.468017	-0.843178	-0.50784	-0.604164	ALS2CR13	150864	3394	NM_173511.2
ILMN_1658636	0.185992	-0.179272	-0.0147637	-0.619322	-0.893016	-0.411188	MRE11A	4361	4130	NM_005590.3
ILMN_1652223	0.0636593	0.165898	-0.151989	0.285715	-0.528893	-0.217018	WDR91	29062	4234	NM_014149.2
ILMN_1674768	0.0881662	-0.312108	-0.679117	-0.612484	-0.979029	-0.649715	LOC220686	220686	4614	NM_199283.4
ILMN_1781623	-0.180798	-0.47405	-1.06961	-1.10733	-0.708311	-0.608515	TEX264	51368	2738	NM_015926.3
ILMN_1902146	-0.215802	-0.235634	-0.700833	-0.262175	-0.610549	-0.665066			4671	DQ286431
ILMN_2347541	0.14945	0.358147	-0.264652	-1.05084	-0.559905	-0.660082	NIN	51199	3493	NM_182945.1
ILMN_1708660	0.0787425	-0.00819051	-0.433798	-0.9564	-0.473738	-0.422523	RWDD4A	201965	3121	NM_152682.2
ILMN_1651776	-0.0415622	-0.576864	-0.959141	-1.55726	-0.305782	-0.385269	FHOD1	29109	3761	NM_013241.2
ILMN_1712806	-0.098367	-0.0828543	-0.018303	-0.700831	-0.032753	0.431354	AP1S1	1174	3419	NM_057089.2
ILMN_1658494	-0.130399	0.471662	-0.371926	-1.14991	0.0491849	0.159933	C13orf15	28984	3768	NM_014059.2
ILMN_1662065	-0.189396	-0.715826	-0.715739	-1.08458	-0.0469046	-0.199579	WDR92	116143	3290	NM_138458.2
ILMN_1893511	0.119563	-0.28793	-0.40102	-0.737388	-0.381864	-0.167058			3124	CR603450
ILMN_1730879	-0.0801929	0.0605869	-0.429654	-0.687088	-0.227107	-0.235747	CBY1	25776	3308	NM_015373.3
ILMN_2337835	0.189699	-0.0415461	-0.62893	-0.532186	-0.212343	0.13881	ZNF182	7569	2845	NM_001007088.1
ILMN_2399036	-0.000279307	0.0430931	-0.956558	-1.40435	-1.01845	0.0601618	SEPN1	57190	3109	NM_020451.2
ILMN_3244065	0.085667	-0.557818	-0.962844	-0.533492	0.0225831	0.021596	C9orf69	90120	2872	NM_152833.2
ILMN_1664912	0.0801598	-0.0891898	-0.324398	-1.21221	-0.673096	-0.500684	IL11RA	3590	3246	NM_004512.3
ILMN_1754130	-0.112063	-0.182397	-0.722359	-1.07502	-0.559103	-0.450278	TRIM52	84851	3310	NM_032765.2
ILMN_1681325	0.0240059	-0.45362	0.0385534	-0.852428	-0.598905	0.0020628	LOC727825	727825	3301	XR_015127.1
ILMN_2191568	-0.0554	-0.280943	-1.00118	-1.49831	-0.622637	-0.250576	TUSC4	10641	3731	NM_006545.4
ILMN_2148819	0.0327791	-0.261853	-1.39843	-0.71893	-0.111489	-0.0174278	TUBA1A	7846	2875	NM_006009.2
ILMN_2222880	-0.104254	-0.0177482	-0.468634	-1.76798	-0.703581	-0.524119	SLC25A42	284439	3785	NM_178526.1
ILMN_1654560	0.215352	-0.341973	-1.69246	0.0695598	-0.111731	-0.128925	TLR6	10333	3019	NM_006068.2
ILMN_1799725	-0.0407549	0.027565	-0.332415	-1.21403	-0.921561	-0.726978	DOCK2	1794	3106	NM_004946.1
ILMN_1761069	0.035972	0.316658	-0.553543	-0.00114965	0.391638	0.566108	UVRAG	7405	2666	NM_003369.3
ILMN_1757237	-0.138151	-0.471599	0.820903	-0.730657	-1.59647	-0.96382	DDEF2	8853	193	NM_003887.1
ILMN_2201533	-0.0735689	-0.0193713	-0.2344	-0.804111	-0.436525	-0.0922962	C17orf61	254863	3128	NM_152766.2
ILMN_2099301	-0.0587214	0.115924	-0.061463	-1.42837	-0.324163	-0.183489	UNC84B	25777	3750	NM_015374.1
ILMN_1771800	0.0893083	-0.0096792	0.173721	-0.776101	-0.824261	-0.653182	PRKCA	5578	4636	NM_002737.2
ILMN_1700147	0.208334	0.00245666	-0.537443	-2.1448	0.0885382	1.91123	VPREB3	29802	3897	NM_013378.1
ILMN_1797181	0.0835979	0.301744	-0.639583	-1.02888	-0.486851	-0.165297	LOC93622	93622	3497	XR_017952.1
ILMN_3231638	0.221281	0.375864	-0.543312	-0.269422	-0.315386	-0.464699	FAM160B1	57700	2760	NM_020940.3
ILMN_1782560	-0.0721744	-0.0970504	-1.22666	-0.617195	-1.54362	0.329786	CD86	942	4485	NM_175862.2
ILMN_1724480	-0.0031637	0.385938	-0.843278	-0.835997	-0.546213	-0.653196	AXIN2	8313	4645	NM_004655.2
ILMN_2375825	-0.0551525	0.0369356	-0.657188	-0.814475	-1.05725	-0.647503	CD37	951	4082	NM_001774.2
ILMN_1807234	0.0912005	-0.032981	-0.547045	-1.04691	-0.669929	-0.670614	ZNF700	90592	3325	NM_144566.1
ILMN_2068435	0.0658931	-0.0455503	-0.595296	-0.843247	-0.642854	-0.578862	ZNF700	90592	3091	NM_144566.1
ILMN_1694778	0.273342	0.318642	-0.471506	-0.526299	-0.140011	-0.330921	KRT18P31	646723	4634	XR_017241.1
ILMN_3199489	-0.00337851	0.141207	-0.0353313	-0.369387	-1.15347	-1.12119	LOC282997	282997	4132	XR_041083.1
ILMN_2334296	-0.250027	-0.117158	-0.748915	-1.08684	1.01007	2.75215	IL18BP	10068	2102	NM_173042.2
ILMN_1730347	0.00914776	0.209579	-0.159212	-1.03568	0.00142705	0.214617	CCDC115	84317	3383	NM_032357.2
ILMN_2376520	-0.120519	-0.464872	-1.2927	-0.378189	-0.50604	-0.00945556	PPP2R3A	5523	3002	NM_002718.3
ILMN_3241870	-0.100869	-0.0351534	-0.811197	-0.600624	-0.375732	-0.404192	FRMD8	83786	2750	NM_031904.3
ILMN_1716080	-0.104759	-0.50365	-1.32087	-1.10238	-0.659514	-0.498614	CBL	867	2922	NM_005188.2
ILMN_1771957	0.000322819	-0.0136416	-0.437774	-0.821267	-0.483233	-0.00544763	MAN1B1	11253	3095	NM_016219.2
ILMN_2410965	0.170716	-0.135554	-0.529813	-0.909373	-0.304324	0.0217383	MGC3207	84245	3367	NM_032285.2
ILMN_1711516	0.0574158	0.0289192	-0.457422	-1.24727	-0.537454	-0.180846	ATP6V1A	523	3462	NM_001690.2
ILMN_1786722	0.0513774	0.248998	-0.542707	-0.722867	-0.882243	0.219956	ZNF385A	25946	3368	NM_015481.1
ILMN_3236656	-0.154187	0.0816324	-0.719071	-0.341224	-0.851106	0.102673	LOC286367	286367	4279	NR_024011.1
ILMN_1743806	-0.0593722	0.0238291	-0.632466	-0.792969	-0.506916	-0.227654	MIF4GD	57409	3362	NM_020679.2
ILMN_1716983	0.131613	-0.203141	-1.47352	-1.26145	-0.451499	-0.0323974	LILRA2	11027	3592	NM_006866.1
ILMN_1761915	0.0810311	0.518687	-0.47787	-0.803527	0.268356	0.0321677	BRWD1	54014	3519	NM_018963.3
ILMN_1787324	0.0253707	-0.416073	-1.49736	-1.35491	-0.493353	-0.135801	C16orf48	84080	3711	NM_032140.1
ILMN_3238058	-0.0897883	0.32559	0.699973	-0.934842	0.0821794	0.232727	LOC151162	151162	3611	NR_024275.1
ILMN_1655987	0.0776987	-0.306903	-0.835437	-1.14153	-0.476787	-0.68853	STAB1	23166	4763	NM_015136.2
ILMN_1681695	-0.0544052	-0.517641	-0.816464	-1.10621	-1.0271	-0.312507	DNASE1L1	1774	4155	NM_006730.2
ILMN_1791057	-0.0312865	-0.0189121	-0.817631	-0.830656	-0.204191	0.397536	IFNAR2	3455	2917	NM_207585.1
ILMN_1753112	0.0724571	0.186264	0.391068	-0.542773	0.468844	0.211324	CD5	921	3445	NM_014207.2
ILMN_1707791	-0.0321455	-0.329083	-0.692465	-1.22211	-0.791142	-0.742189	TAZ	6901	4067	NM_181311.1
ILMN_1802628	0.102762	0.5938	0.0498611	-0.45982	0.459291	0.336838	PPAPDC2	403313	3478	NM_203453.2
ILMN_1815719	0.154001	0.214425	-0.141475	-0.495389	-0.56014	-0.113816	PLCG2	5336	4225	NM_002661.2
ILMN_1693726	0.040576	-0.0713576	-0.638479	-0.875758	0.01515	0.0135801	TBC1D10A	83874	3209	NM_031937.1
ILMN_1846922	-0.0713153	0.0664276	-0.512173	-0.711806	-0.36016	-0.0770445			3420	DN997246
ILMN_1810199	-0.388515	-0.641331	-0.740072	-0.490578	-0.974241	-0.537167	ASRGL1	80150	4329	NM_025080.2
ILMN_1677487	0.0747149	-0.309278	-0.548019	-0.880888	-0.323478	-0.0839018	ANKZF1	55139	3056	NM_001042410.1
ILMN_3307409	-0.112692	-0.00857437	-0.382315	-0.244664	-0.0698918	0.470276	RREB1	6239	2915	NM_001003699.2
ILMN_1801710	-0.0156382	-0.248988	-0.842368	-1.16383	-0.893952	-0.277913	APBB1IP	54518	3261	NM_019043.3
ILMN_2373495	-0.0411361	-0.0062499	-0.445913	-1.04832	-0.434436	-0.386501	H2AFY	9555	3112	NM_004893.2
ILMN_1675803	0.122468	-0.0299419	-1.13627	-0.608255	-0.878319	-0.398887	LOC285550	285550	2955	XR_017764.1
ILMN_1739840	-0.00397348	0.448229	-1.28554	-1.16949	-0.465453	0.0574356	LRRC8A	56262	2925	NM_019594.2
ILMN_2115669	-0.146075	0.57302	0.0203993	-0.58455	0.403464	0.267861	SEMA4C	54910	3505	NM_017789.3
ILMN_2157951	0.0744718	-0.130015	-0.343941	-0.18948	0.44674	0.464601	STX6	10228	2758	NM_005819.4
ILMN_1777915	0.00969267	-0.207781	-0.634241	-0.448066	0.273029	0.512539	STX6	10228	3376	NM_005819.4
ILMN_1801664	0.08795	-0.0623822	-0.827437	-0.58769	0.305015	0.341231	POLR3K	51728	2901	NM_016310.2
ILMN_1791702	0.0568918	-0.269279	-0.591887	-1.0711	-0.92868	-0.808278	SMARCA2	6595	3107	NM_003070.3
ILMN_1735155	-0.00713575	-0.250847	-1.13347	-1.56058	-0.588331	0.161102	GLB1	2720	3752	NM_000404.1
ILMN_1726565	-0.223048	-0.456498	-1.16106	-1.19565	-0.434776	-0.108487	PIK3R2	5296	3193	NM_005027.2
ILMN_1803772	0.0140198	-0.218827	-0.35069	-0.521609	-0.559068	-0.150863	POLD4	57804	3158	NM_021173.2
ILMN_1781580	0.130411	-0.047909	-0.877929	-0.237583	0.438013	1.14544	BRI3	25798	2723	NM_015379.3
ILMN_2116661	0.0443026	-0.211847	-0.488762	-1.04328	-0.774127	-0.507105	PRPSAP2	5636	3203	NM_002767.2
ILMN_3246065	-0.301157	-0.561303	-0.514537	-0.162186	-0.469282	0.562669	CCDC151	115948	4418	NM_145045.4
ILMN_2331658	-0.0627204	-0.0153192	-0.0843654	-0.7758	-0.0370114	-0.313784	C3orf17	25871	3259	NM_001025072.2
ILMN_1781952	0.157355	-0.0806139	-0.758487	-0.474616	-0.992656	0.0520416	MGST1	4257	4307	NM_020300.3
ILMN_1771728	-0.134811	-0.280444	-0.865765	-0.670801	-0.315753	-0.663137	PXMP4	11264	2818	NM_183397.2
ILMN_1705515	-0.122922	-0.378729	-1.02321	-1.29733	-0.774094	-0.487699	UPF3A	65110	3393	NM_080687.1
ILMN_1764096	0.19443	-0.592489	-1.03378	-1.2497	-0.613084	-0.219055	CCBL1	883	3634	NM_004059.4
ILMN_1804863	-0.069916	-0.830348	-1.05004	-0.180113	0.574206	0.715807	FKBP15	23307	2360	NM_015258.1
ILMN_2085722	0.0586703	0.0755422	-0.853452	-1.10422	-0.476532	-0.504166	ING2	3622	3329	NM_001564.2
ILMN_1725707	-0.0906206	0.0175124	-0.594294	-0.614831	-0.260188	0.0572668	ATG16L1	55054	3087	NM_030803.5
ILMN_3289508	0.00961292	-0.491796	-0.490773	-0.723934	-0.670158	-0.452193	LOC339192	339192	4220	XM_001726300.1
ILMN_2262444	0.205034	-0.200826	0.080603	-0.240794	-0.0220721	-0.107142	PDE7A	5150	3169	NM_002604.1
ILMN_1813746	-0.01001	0.00065434	-0.593575	-1.77885	-0.36223	0.157512	CORO2A	7464	3835	NM_003389.2
ILMN_1748109	0.0855554	-0.152345	-0.250152	-0.835188	-0.215681	-0.338234	PEX1	5189	3224	NM_000466.1
ILMN_1711361	-0.0747093	-0.327488	-1.00022	-0.00143504	0.0119996	-0.0383593	ZNF319	57567	2805	NM_020807.1
ILMN_2193315	-0.154827	0.0427443	-0.309791	-1.00811	-1.27826	-0.640049	C14orf143	90141	4286	NM_145231.2
ILMN_1744212	0.0304898	-0.0475135	-0.636874	-0.315047	-0.630088	-0.582003	INPP5D	3635	4648	NM_005541.3
ILMN_1751743	-0.28975	-0.22111	-0.847595	-1.28464	-0.584215	-0.265018	XRCC1	7515	3447	NM_006297.1
ILMN_1670517	-0.296802	-0.302412	-0.865445	-1.05733	-0.749696	0.176312	SULT1A3	6818	4152	NM_003166.3
ILMN_2073289	-0.059574	0.0649903	-0.0789843	-1.83146	0.175515	0.554217	MTSS1	9788	3820	NM_014751.2
ILMN_1702633	-0.152785	-0.509284	-0.602347	-1.10768	-0.369338	0.239474	RETSAT	54884	3529	NM_017750.2
ILMN_1769091	-0.0191923	-0.0250752	-0.38478	-0.924594	-0.879164	-0.503831	PRCP	5547	4228	NM_199418.2
ILMN_1728802	-0.0814102	-0.91996	-0.781966	-0.34024	-0.320173	0.115016	SDCCAG8	10806	2680	NM_006642.2
ILMN_1794782	0.459582	0.650527	0.497941	-0.85681	-0.289364	0.660041	ABCG1	9619	2516	NM_016818.2
ILMN_2115752	-0.373791	-0.229817	-0.0464704	0.1705	-0.237101	-0.78679	MEFV	4210	2551	NM_000243.1
ILMN_1800602	0.148826	0.0759397	-0.704164	-0.0894517	-0.3789	-0.818032	GCA	25801	2668	NM_012198.2
ILMN_2285802	0.114713	0.188995	-0.589553	-0.308658	-0.962673	-0.886005	SEC14L1	6397	4096	NM_003003.2
ILMN_1671265	0.0686116	0.157274	-0.86224	-1.09265	-0.507519	-0.579514	ING2	3622	3295	NM_001564.2
ILMN_1795918	-0.11798	-0.281494	-0.71139	-1.16488	1.4419	1.54432	CENTG3	116988	2239	NM_031946.3
ILMN_2115434	-0.0404738	-0.230654	-1.1261	-0.99177	-0.438637	-0.594031	RAB32	10981	2838	NM_006834.2
ILMN_1812191	-0.0953444	0.102396	0.162631	0.00264156	-0.486713	-0.711805	C12orf57	113246	4637	NM_138425.2
ILMN_1723625	-0.0724598	-0.00598717	-0.0515279	-1.11412	-0.597361	-0.448897	MAP4K2	5871	3479	NM_004579.2
ILMN_1660793	0.00211048	-0.502081	-1.57102	-0.883526	-0.287048	-0.201779	PAQR4	124222	2975	NM_152341.2
ILMN_1813657	0.0349536	-0.131675	0.234993	-0.767891	-0.273722	-0.0807736	PHF20	51230	3213	NM_016436.4
ILMN_1805863	-0.0955765	-0.18246	-0.787696	-1.42477	-0.596292	-0.332784	WDR81	124997	3398	NM_152348.1
ILMN_1742432	-0.0706292	-0.380855	-0.82616	-0.618692	-0.01441	0.103927	COBRA1	25920	2744	NM_015456.2
ILMN_3307827	-0.0393151	-0.191314	-0.657199	-0.729659	-0.884333	-0.577009	DNAJC4	3338	4079	NM_005528.3
ILMN_2253065	0.231339	-0.499311	-0.456928	-0.506077	-0.760038	-0.395949	H2AFJ	55766	4199	NM_018267.2
ILMN_2056687	0.11343	0.135724	-0.893223	-0.853815	-0.655799	-0.484796	C17orf56	146705	2755	NM_144679.1
ILMN_1684357	-0.0236868	0.294424	-0.390151	-1.00505	-0.751447	-1.18126	C14orf139	79686	4674	XR_017875.1
ILMN_3243117	-0.226685	-0.151328	-0.30476	-0.183005	-0.666669	-0.520124	TTC9	23508	4091	NM_015351.1
ILMN_1666902	0.115243	-0.275349	0.387781	-1.76135	-0.262261	-0.4935	GPR114	221188	3532	NM_153837.1
ILMN_1787541	0.164351	-0.783862	-1.04439	-0.806282	-0.570509	-0.391541	SPSB2	84727	2814	NM_032641.1
ILMN_1717781	-0.0569137	-0.322855	-0.714238	-0.771611	-0.198236	-0.316068	VPS11	55823	3176	NM_021729.4
ILMN_2253648	-0.0664345	0.106564	-0.869874	-0.54333	-0.682463	-1.16029	PRKDC	5591	4626	NM_006904.6
ILMN_1689836	0.116221	0.345865	-0.55633	-1.19835	-0.686042	-0.14016	C5AR1	728	3064	NM_001736.3
ILMN_1715905	-0.0554098	-0.238974	-0.577941	-1.0967	-0.867285	-0.367983	DSN1	79980	3233	NM_024918.2
ILMN_1810055	-0.0440773	-0.39264	-0.13773	-0.522696	-0.793996	-0.493378	ITFG3	83986	4062	NM_032039.1
ILMN_2047676	0.074023	-0.207743	-0.768512	-1.24586	-0.311012	-0.161983	OSGEPL1	64172	3361	NM_022353.2
ILMN_1760727	0.00244248	-0.779761	-1.54522	-1.71967	-0.720608	0.463357	ANG	283	4023	NM_001097577.1
ILMN_1696974	0.192628	0.000780582	-0.496353	-0.58426	-0.826034	0.621116	ANG	283	4493	NM_001097577.1
ILMN_1697546	0.0816398	-0.242196	-0.900302	-1.18099	-0.242639	-0.353513	BRCC3	79184	3459	NM_024332.2
ILMN_1701837	0.220209	-0.185821	-1.02651	-1.33252	-0.764758	-0.182297	KLHL2	11275	2919	NM_007246.2
ILMN_1699772	-0.0686663	-0.144306	-1.01724	-0.711655	0.604518	1.17314	RRAGD	58528	3201	NM_021244.3
ILMN_1872568	-0.0549737	-0.554463	-0.605271	-0.545011	-0.991034	-0.683018			4349	AW967735
ILMN_1751559	-0.188033	0.0862953	-1.07707	-1.76406	-0.222929	0.0611993	TMEM204	79652	3879	NM_024600.2
ILMN_1757370	-0.0166752	-0.111787	-0.499422	-1.20188	-0.387681	0.351404	SMPD1	6609	3369	NM_001007593.1
ILMN_1727281	-0.0439137	-0.577341	-1.30531	-1.02796	-0.615307	-0.625974	TAF6L	10629	2724	NM_006473.2
ILMN_1815933	0.0589118	-0.0058862	0.0233556	-0.408333	-0.0918657	0.178965	FTSJ2	29960	3283	NM_013393.1
ILMN_1700690	0.0348033	-0.0173363	-0.389925	-0.46787	0.103784	0.911244	VAT1	10493	3342	NM_006373.3
ILMN_1670878	-0.124776	0.299431	-0.604638	-1.05202	-0.591687	-1.05696	YTHDC1	91746	4691	NM_001031732.2
ILMN_2352609	0.0988746	-0.244653	-1.09538	-1.79638	-0.451208	-0.0659289	OGG1	4968	3690	NM_016821.1
ILMN_1730612	-0.0362226	-0.225915	-0.694936	-0.995928	0.615493	1.30605	DBNDD2	55861	3511	NM_001048223.1
ILMN_1676014	0.0175186	0.0574996	-0.941566	-0.846926	-0.672709	-0.63245	LOC728635	728635	3110	XM_001131304.1
ILMN_1679929	-0.0151747	-0.228158	-1.1293	-0.764024	-0.827401	-0.644394	KLF13	51621	2890	NM_015995.2
ILMN_1687864	-0.136273	-0.17577	-0.645489	-1.20147	-0.546655	-0.501944	POP5	51367	3218	NM_198202.1
ILMN_2338447	-0.0570985	0.458382	-0.983348	-1.15603	-0.283918	-0.441847	ARID4A	5926	2905	NM_023000.2
ILMN_1728180	0.157874	-0.151565	-0.464728	-0.833496	-0.481353	-0.250111	CROP	51747	3139	NM_016424.3
ILMN_1675266	-0.00508857	-0.17429	-0.766052	-1.15237	-0.419119	-0.0591238	NAGPA	51172	3238	NM_016256.2
ILMN_1769390	-0.0659609	-0.237274	-0.40991	-1.08325	-0.289134	0.0596722	LOC116236	116236	3807	NM_198147.1
ILMN_1777318	-0.0663992	-0.338434	-0.534456	-0.531427	-0.367514	-0.0529659	C9orf64	84267	3078	NM_032307.3
ILMN_1719543	-0.126885	-0.590331	-0.402174	0.211247	-0.578199	-0.8803	MAF	4094	1438	NM_005360.3
ILMN_2047240	-0.162469	-0.230704	-0.521399	-0.365984	-0.567364	-0.299061	ARSA	410	4074	NM_000487.3
ILMN_1807044	-0.120088	-0.364856	-1.20653	-1.48086	-0.168868	-0.195044	UBAC1	10422	3377	NM_016172.2
ILMN_1764850	-0.0223211	0.0833616	-0.190734	-0.730091	-1.0324	-0.815831	HPCAL1	3241	4714	NM_134421.1
ILMN_1719343	0.0732108	-0.0775073	-0.66398	-0.856209	-0.566751	-1.13232	WDR26	80232	4619	NM_025160.4
ILMN_2408851	0.302803	-0.064013	-0.545814	-0.433492	-0.378093	-0.388549	ARHGAP30	257106	2706	NM_181720.2
ILMN_2150196	0.0750941	-0.571969	-1.72775	0.191163	-0.25632	0.527687	LRRC25	126364	3014	NM_145256.2
ILMN_1710863	0.00719094	-0.780777	-0.778096	-0.925621	-0.337554	-0.239112	GATAD1	57798	3276	NM_021167.3
ILMN_3201485	-0.041206	-0.370881	-0.782469	-1.2774	-0.831238	-0.542766	LOC644988	644988	3182	XR_017586.2
ILMN_1870303	-0.268768	-0.722993	-0.844079	-0.355171	-0.925119	-0.567742			4107	AK093356
ILMN_1672122	-0.0825517	-0.165123	-0.529548	-1.00185	-0.61263	-0.551421	PH-4	54681	3417	NM_177938.2
ILMN_2372136	0.0350032	0.160698	-0.181986	-1.46662	-0.580987	-0.0609648	PH-4	54681	3683	NM_177938.2
ILMN_3300313	-0.075748	0.0165358	-0.284364	-1.07001	-0.669515	-0.318906	PH-4	54681	3195	NM_177938.2
ILMN_1904135	0.174814	-0.266295	-0.670095	-1.03569	-0.712072	-0.686104			3436	AK023536
ILMN_1860963	-0.00589383	-0.482817	-0.35235	-0.382567	-0.757529	-0.987242			4661	BM715829
ILMN_1772486	-0.462582	0.282359	-1.37843	-1.13184	-0.606297	-0.727104	ELF2	1998	2880	NM_006874.2
ILMN_3275575	-0.0546558	0.132022	-0.54904	-1.50997	-0.833576	-0.591354	LOC648980	648980	3583	XM_941280.2
ILMN_1654112	-0.350839	-0.298171	-1.14259	-1.0844	0.255553	0.560552	PARD6A	50855	3877	NM_001037281.1
ILMN_1808821	-0.00954342	0.0372371	-0.909597	-0.924523	-0.966215	-0.598804	COMMD9	29099	2815	NM_014186.2
ILMN_3240740	0.0116793	0.200348	0.139898	-0.23844	-0.784372	-0.726625	EIF3EIP	51386	4098	NM_016091.2
ILMN_1762725	0.0189708	0.138314	0.129416	-0.27104	-1.04061	-0.920872	EIF3EIP	51386	4139	NM_016091.2
ILMN_2152581	0.0701598	-0.14331	0.170993	-0.5268	-0.00838506	-0.092635	STK38	11329	3227	NM_007271.2
ILMN_1769634	-0.104491	-0.292269	-1.22367	-1.41306	-0.44165	-0.314306	STRA13	201254	3172	NM_144998.2
ILMN_1693669	-0.0941263	-0.355187	-0.601101	-0.622361	-0.440633	0.0107273	WDR79	55135	4162	NM_018081.1
ILMN_1800951	-0.0941087	-0.367532	-0.370965	0.161297	-0.456581	-0.235209	ATXN1	6310	4110	NM_000332.2
ILMN_2216918	0.0183865	-0.11386	-0.399546	-0.822004	0.174316	0.328203	SHPK	23729	3318	NM_013276.2
ILMN_3307926	-0.00820172	-0.121077	-0.643754	-1.25112	-0.577315	-0.372598	ADRBK1	156	3488	NM_001619.3
ILMN_1672004	-0.168895	0.435825	-1.13957	-0.72557	-0.189572	-0.347655	TOB1	10140	2944	NM_005749.2
ILMN_2059549	-0.0119675	-0.11489	-1.05111	-1.3748	-0.688805	-0.576354	SYK	6850	3622	NM_003177.3
ILMN_1800221	-0.0404834	0.066672	-0.0120763	-0.581541	-1.11705	-0.819712	LOC643624	643624	4066	XM_945050.2
ILMN_2062468	-0.179323	0.102649	-0.594647	-0.220355	0.0235659	0.944111	IGFBP7	3490	2502	NM_001553.1
ILMN_2078334	-0.100354	-0.0718318	-0.43812	-0.963586	-0.629197	-0.286628	CNOT10	25904	3077	NM_015442.1
ILMN_1756910	0.165121	-0.070964	-0.950023	-0.514316	0.179611	0.342385	LYPLA3	23659	2831	NM_012320.3
ILMN_3300663	-0.0251156	-0.315987	-0.419987	-1.02469	-0.50359	-0.359154	RP11-345P4.4	728661	3256	XM_001717735.1
ILMN_1743770	0.0198576	0.105431	-0.317468	-0.752229	-1.04733	-0.887433	SLC25A14	9016	4194	NM_003951.2
ILMN_1747451	0.154343	-0.0893748	-0.480067	-1.17923	-0.318464	-0.697406	PLCXD1	55344	3242	NM_018390.2
ILMN_1855746	-0.102238	-0.231129	-0.987471	-1.31886	-0.539551	-0.706645			3427	AF070595
ILMN_1702715	0.418514	0.351848	0.283481	-0.151061	0.00633848	0.157976	MECP2	4204	4679	NM_004992.2
ILMN_1796245	-0.155099	-0.419438	-1.0429	-0.768265	0.225931	1.10083	DNASE2	1777	2861	NM_001375.2
ILMN_3302156	0.0391615	0.112465	-0.412915	-0.129583	-0.687722	-0.776544	LOC729534	729534	4722	XM_001133339.1
ILMN_1680344	-0.0809273	-0.269555	-0.927422	-0.768528	-0.947762	-0.526555	MYOM1	8736	4178	NM_003803.3
ILMN_3307950	-0.0346822	-0.242586	-0.367815	-0.682412	-0.99215	-0.674953	CDK5RAP3	80279	4073	NM_176096.1
ILMN_1844128	-0.50101	-0.927425	-0.391236	0.0483478	-0.722603	-0.880965			1421	BC040862
ILMN_2252408	-0.108564	-0.134525	-0.248758	-1.5808	-0.324083	-0.00736177	CNPY4	245812	3783	NM_152755.1
ILMN_2103362	0.112039	-0.642124	-1.16326	-0.291124	-0.902021	-0.940057	ARHGAP27	201176	2862	NM_199282.1
ILMN_2399016	0.0394825	0.376624	-0.495847	-0.246352	-0.606092	-0.481716	MMP28	79148	4698	NM_001032278.1
ILMN_1766275	0.173134	0.365323	-0.323702	-0.600579	-0.808995	-0.717387	PIK3CD	5293	2730	NM_005026.2
ILMN_3236249	-0.0439243	-0.109486	-0.289685	-0.737426	-0.0290996	-0.238641	LOC727877	727877	3162	XM_001126181.1
ILMN_1780825	-0.0696853	0.124592	-1.46811	-1.74122	0.622784	1.43367	RRAS	6237	3836	NM_006270.3
ILMN_3239531	-0.190888	-0.614924	-0.572671	-0.401146	-0.274037	0.0676944	LOC401115	401115	2720	NM_001141936.1
ILMN_1804679	-0.147455	-0.302416	-1.02903	-0.534252	-0.582171	-0.146836	MYST1	84148	2888	NM_032188.1
ILMN_1741165	0.0127393	-0.0667043	-1.36759	-1.579	-1.08155	0.237285	SLC11A1	6556	3749	NM_000578.3
ILMN_1839609	-0.0791061	-0.362255	-0.505361	-0.651337	-0.401024	-0.385527			3126	BQ439091
ILMN_1801304	-0.307458	-0.206674	-0.328591	-0.471729	-0.582794	-0.345264	FAM78A	286336	4167	NM_033387.3
ILMN_2044453	-0.0825472	0.225935	-0.234492	-1.34017	-0.469402	0.197814	LPAR5	57121	3826	NM_020400.4
ILMN_3180989	0.02674	0.61062	-0.906151	-1.02133	-0.507512	-0.564727	RIPK5	25778	3721	NM_015375.2
ILMN_1746148	0.0634893	0.441825	-0.666424	-0.227893	-0.0711237	0.0798435	LRRC33	375387	2899	NM_198565.1
ILMN_2178088	0.0799534	0.356797	-0.174162	-0.582089	-1.04643	-1.10913	ZNF131	7690	4632	NM_003432.1
ILMN_1859908	-0.0786972	-0.0558512	-0.680453	-0.200642	-0.0352849	0.415497			2874	BC017440
ILMN_1731181	-0.105352	-0.671609	-0.895092	-1.35565	-0.641216	-0.316584	TEX2	55852	3249	NM_018469.3
ILMN_1693242	-0.00668848	-0.0895646	-1.00557	-1.03776	-0.392478	-0.152448	ZNF342	162979	2776	NM_145288.1
ILMN_1788531	-0.489591	-0.440259	-0.858118	-1.01791	-0.484162	-0.364453	SIT1	27240	3321	NM_014450.2
ILMN_1742025	-0.220384	-0.745875	-0.633351	-0.383856	-0.867519	-1.00861	OLFM1	10439	2778	NM_014279.4
ILMN_1777906	-0.0626477	-0.113128	-0.668937	-0.622627	-0.0124725	0.195126	MAP7D1	55700	2785	NM_018067.2
ILMN_2253732	-0.16873	-0.577163	-1.04548	-1.07738	-0.769615	-0.636574	ST8SIA4	7903	4200	NM_005668.3
ILMN_3283742	-0.0650271	0.202626	-0.324968	-0.325163	-0.408223	-0.252159	LOC646791	646791	4112	XR_018651.2
ILMN_3180557	0.0767193	-0.402169	-1.21149	-1.17589	-0.590829	-0.111584	CYB561D1	284613	3610	NM_001134404.1
ILMN_2368068	0.00470114	0.0199845	-0.557435	-1.10535	-0.626745	-0.56304	TCF20	6942	3161	NM_181492.1
ILMN_1692072	-0.0118394	-0.585715	-0.6956	-0.729787	-0.0340803	0.643435	LOC728006	728006	3477	XM_001128698.1
ILMN_1765796	-0.0326769	-0.138688	-0.290936	-1.17014	0.00688934	1.24856	ENO2	2026	3433	NM_001975.2
ILMN_1753064	0.067629	-0.218667	-0.439397	-1.15899	-0.82431	-0.607306	TTC13	79573	3524	NM_024525.2
ILMN_1677509	-0.186801	0.793658	1.4996	-0.350627	-0.83429	-0.889178	PRR7	80758	209	NM_030567.3
ILMN_1795822	-0.187613	-0.28697	-0.632974	-1.33726	-0.60165	-0.76268	DIS3L	115752	3567	NM_133375.2
ILMN_3308778	-0.161665	-0.772423	-0.216633	-0.173548	-0.587638	-0.587446	MIRN488	574441	2687	NR_030163.1
ILMN_1772876	-0.026198	0.319675	-0.673514	-0.688658	-0.0458745	0.136137	ZNF395	55893	2762	NM_018660.2
ILMN_1722834	0.0039134	-0.273537	-1.39688	-0.934692	-0.628518	-0.32061	RGS12	6002	4675	NM_002926.3
ILMN_1670666	0.0847887	0.339444	-0.536716	-0.0254736	0.156885	-0.456676	RAB12	201475	2387	NM_001025300.1
ILMN_1667476	0.0970778	-0.292571	-1.08559	-0.206083	0.352301	0.558658	LTBR	4055	2855	NM_002342.1
ILMN_1792679	-0.0883387	-0.620598	-1.92311	-0.914643	0.452459	0.255222	ITGA5	3678	3012	NM_002205.2
ILMN_2398926	-0.0948929	-0.0801375	-0.99035	-0.922187	1.13413	1.69723	C17orf58	284018	2545	NM_181656.1
ILMN_1727996	0.000926495	0.0444487	-0.603126	-0.791571	-0.38633	-0.301413	BAG4	9530	3155	NM_004874.2
ILMN_1811754	-0.00183713	-0.0928924	-0.393154	-0.976565	-0.528199	-0.280908	NDUFB10	4716	3122	NM_004548.1
ILMN_1806634	-0.0328546	-0.317627	-0.573896	-0.901322	-0.521823	-0.573601	NNT	23530	3157	NM_012343.3
ILMN_1798659	-0.133928	0.152608	-0.311174	-1.2915	-0.887296	-0.45413	CCDC28A	25901	3621	NM_015439.2
ILMN_1764577	-0.0712539	-0.156567	-0.374592	-0.900431	-0.719815	-0.845403	MFNG	4242	4642	NM_002405.2
ILMN_1762312	-0.17089	-0.190722	-0.311909	-0.946706	-0.778195	-0.445899	FOXRED1	55572	4068	NM_017547.2
ILMN_2053490	0.09917	-0.871336	-0.10542	-0.513339	-0.217493	-0.637869	FAM53B	9679	2693	NM_014661.3
ILMN_1832672	-0.0473551	-0.171548	-0.00794065	-0.506939	0.0866553	0.385997			3586	BU580973
ILMN_2246510	0.115565	-0.130319	-0.276287	-0.720515	-0.258456	0.0399954	TSC1	7248	3267	NM_000368.3
ILMN_1797367	-0.0116484	-0.243941	-0.324523	-0.923482	-0.46808	-0.244307	TSC1	7248	3293	NM_000368.3
ILMN_1755391	-0.179304	0.0077095	-0.547479	-1.05055	-0.213839	-0.191181	ARL2BP	23568	3132	NM_012106.3
ILMN_1727458	-0.187854	-0.0698807	-0.478158	-1.25901	-0.294954	-0.243619	HDAC1	3065	3404	NM_004964.2
ILMN_2386205	-0.0353554	-0.359444	-0.641283	-0.856552	-0.352915	-0.669093	C21orf33	8209	2705	NM_198155.1
ILMN_2380967	0.083571	-0.055272	-0.836489	-1.54067	-0.391057	-0.166847	DNASE1L1	1774	3635	NM_001009934.1
ILMN_1804571	-0.0925544	-0.115301	-0.316213	-0.180983	-0.0293114	0.498481	ZKSCAN4	387032	2870	NM_019110.3
ILMN_1727183	0.117677	0.233071	-0.213188	-0.476885	-0.522417	-0.296019	ZNF763	284390	4176	NM_001012753.1
ILMN_1847308	-0.0464004	-0.15893	-1.07237	-1.3053	-0.229147	-0.000310659			3612	D87470
ILMN_1736441	-0.0712019	0.0166533	-1.00439	-1.75731	-0.0924143	0.325939	PDXP	57026	3676	NM_020315.4
ILMN_1791375	-0.107187	-0.100867	-0.791566	-0.712079	-0.32262	-0.103474	STAG3L2	442582	2727	NM_001025202.2
ILMN_2343563	-0.0370766	-0.587095	-0.713394	-1.14361	-0.206115	0.272006	ANAPC11	51529	3343	NM_001002246.1
ILMN_1777740	-0.0829759	-0.740889	-0.756551	-1.04326	0.246417	0.441469	C8orf55	51337	3379	NM_016647.2
ILMN_2061185	0.0743208	-0.38888	-1.00254	-0.627803	-0.516179	-0.406914	SH2B1	25970	2787	NM_015503.1
ILMN_3303101	0.0455111	-0.316538	-1.3323	-1.10639	-0.642979	-0.637898	LOC730173	730173	3457	XR_039686.1
ILMN_1653718	0.0450293	-0.0593605	-0.523715	-0.84245	-0.496244	-0.328783	ZFAND2B	130617	3082	NM_138802.1
ILMN_1730631	-0.125984	-0.299942	-0.096632	-0.459301	0.418811	0.575482	C2orf44	80304	3125	NM_025203.1
ILMN_1664608	0.257823	0.479404	0.262994	-1.01115	-0.933987	-0.848214	INPP5A	3632	4171	XM_001133189.1
ILMN_1756937	-0.108208	-0.519024	-0.809905	-1.00779	-0.74029	-0.67859	ST8SIA4	7903	4175	NM_005668.3
ILMN_2199676	-0.0941885	-0.356151	-0.841991	-0.756212	-0.533804	-0.253696	CEP152	22995	3250	NM_014985.2
ILMN_1862217	0.164062	0.47727	0.0692791	-0.578606	0.342611	0.777242			3662	AK057677
ILMN_1898453	0.096156	0.625221	-0.639074	-0.527854	-0.0264209	-0.257629			2770	AL049390
ILMN_1811392	-0.0185488	-0.239548	-0.421843	-1.23248	-0.656487	-0.676903	HMHA1	23526	3542	NM_012292.2
ILMN_1735347	-0.0618109	-0.283188	-0.466593	-1.12283	-0.483395	-0.391624	MCEE	84693	3409	NM_032601.2
ILMN_1723020	0.0739702	-0.0975625	-0.878449	-0.830464	-0.401297	-0.631194	MAP3K1	4214	2795	NM_005921.1
ILMN_1670561	-0.0971111	-0.232395	-0.539093	-0.601451	0.477246	0.913353	TCEAL8	90843	3306	NM_153333.2
ILMN_2294976	-0.358668	-0.311186	-1.0126	-0.81091	-1.01589	0.46848	RNASE4	6038	4519	NM_194430.1
ILMN_1672022	-0.142864	0.435275	0.304129	-1.30515	-0.561027	-0.0752403	EPHA4	2043	3908	NM_004438.3
ILMN_1728426	0.061777	-0.0221982	0.113904	-0.682675	-0.143308	-0.108192	INPPL1	3636	3327	NM_001567.2
ILMN_1821270	-0.122532	0.408468	-0.901789	0.165156	0.193519	-0.35705			2932	AY475219
ILMN_1710482	0.124789	0.27037	-0.0204948	-0.948891	-1.40246	-0.446929	APLP2	334	4407	NM_001642.1
ILMN_1666976	-0.0686375	-0.00298977	-0.518949	-1.21626	-0.548998	0.271984	PLD3	23646	3517	NM_001031696.1
ILMN_1737252	0.0676796	-0.279282	-0.255935	-0.00644028	-0.490104	-0.631199	NRG1	3084	4760	NM_013962.2
ILMN_1709683	0.084859	-0.263323	-0.0355457	-1.12289	-0.869405	-0.724349	RASSF2	9770	3191	NM_170773.1
ILMN_2055760	-0.198572	-0.22583	-0.698859	-1.59413	-0.79024	-0.209861	KIAA1715	80856	3472	NM_030650.1
ILMN_1773407	-0.00874627	0.229296	-0.340502	-0.0385582	0.355179	0.485798	C16orf72	29035	2800	NM_014117.2
ILMN_1723542	-0.276532	-0.582836	-0.900148	-0.631618	-0.786878	-0.17217	ZNF137	7696	2822	NM_003438.2
ILMN_2072178	0.258169	1.01788	-1.56083	-0.731334	-1.31866	-0.286579	ECHDC3	79746	4428	NM_024693.2
ILMN_1795495	-0.0501055	0.0517869	-0.27741	-0.921897	-0.415244	-0.451132	ERCC5	2073	3163	NM_000123.2
ILMN_2046730	-0.181998	0.0224969	0.00885737	-0.1622	0.230924	0.356641	S100A10	6281	2656	NM_002966.2
ILMN_1807206	-0.0275201	-0.200474	-0.63542	-0.937164	-0.271991	0.310657	DHRS1	115817	3291	NM_138452.1
ILMN_1746618	0.182152	-0.110885	-0.845553	-0.596059	-0.993515	-0.567548	PAQR7	164091	2992	NM_178422.4
ILMN_1677043	-0.105397	0.124546	-0.546485	-1.0147	-0.704586	-0.217964	AKR7A2	8574	3315	NM_003689.2
ILMN_1756071	-0.096447	0.0952814	0.0997211	-0.768365	-0.289293	0.489997	MFGE8	4240	4284	NM_005928.1
ILMN_1667893	-0.128217	-0.205268	-1.84487	-1.74339	1.73647	2.10976	TNS3	64759	2015	NM_022748.10
ILMN_1693394	-0.0775396	-0.249299	-0.910714	-0.149623	0.667199	0.532243	BCKDK	10295	2817	NM_005881.1
ILMN_1707943	0.156722	-0.291009	-0.394931	-0.332468	-0.3606	0.42263	C19orf39	126074	3736	NM_175871.2
ILMN_1800425	-0.0878167	-0.194687	-0.620203	-1.05512	-0.917552	-0.42073	SLC9A1	6548	4198	NM_003047.2
ILMN_1725862	0.057053	0.0976663	-0.502776	-0.799565	-0.347642	0.0813755	USP3	9960	3144	NM_006537.2
ILMN_1737705	0.0138526	0.149366	-0.748546	-1.20194	-0.675545	-0.630794	UHRF1BP1L	23074	3156	NM_015054.1
ILMN_1712707	-0.0655197	-0.217898	-0.46842	-1.63596	-0.0581653	0.744424	ABHD8	79575	3973	NM_024527.4
ILMN_1793651	-0.126271	0.1474	0.119797	0.197436	-0.0684894	-0.427574	UBE2N	7334	1846	NM_003348.3
ILMN_2234310	-0.156914	-0.676407	-0.807138	-0.673968	-0.518073	-0.321887	GLTPD1	80772	2682	NM_001029885.1
ILMN_2256359	-0.29126	-0.187025	-0.459581	-0.853376	0.338517	0.48866	ZNF823	55552	3765	NM_001080493.1
ILMN_1804955	0.0323665	0.27585	-0.450187	-0.487405	-0.700053	0.605964	CTSF	8722	4315	NM_003793.2
ILMN_1660544	0.160952	0.0672414	-0.023812	-0.843826	-0.353818	-1.83808	ARRDC4	91947	3668	NM_183376.1
ILMN_2176251	0.218221	-0.3347	-0.775807	-1.35227	-0.5559	0.0197947	C20orf72	92667	3795	NM_052865.2
ILMN_1673111	0.0321745	-0.276131	-1.41815	-0.493834	-1.0023	-0.564605	TSEN34	79042	2929	NM_001077446.1
ILMN_2368292	0.229959	-0.0560346	-1.23678	-0.399686	-0.705583	-0.484766	TSEN34	79042	2937	NM_001077446.1
ILMN_2093775	-0.198848	-0.00793874	0.430332	-0.454509	0.262717	0.0674918	ZNF831	128611	3415	NM_178457.1
ILMN_3257566	0.136844	0.413202	-0.663492	-0.549286	-0.261689	-0.326918	RIPK5	25778	3278	NM_199462.2
ILMN_2405628	0.0761446	-0.0350469	-0.430273	-0.100922	-0.498314	-0.579646	TOP1MT	116447	4635	NM_052963.1
ILMN_1743104	-0.144643	-0.506127	-0.776589	-1.29649	-0.612481	-0.0555201	RBM4B	83759	3558	NM_031492.2
ILMN_2344047	0.0805955	-0.585412	-0.59475	-1.47302	-0.683482	-0.474996	ZNF398	57541	3673	NM_170686.1
ILMN_1784352	0.0890204	-0.242707	-1.27581	-1.37819	-0.387556	-0.410541	CCM2	83605	3546	NM_001029835.1
ILMN_2200917	-0.0384196	0.213915	0.181231	-0.897788	-0.176789	-0.291069	SLC4A7	9497	3456	NM_003615.2
ILMN_1785191	-0.262979	-0.0490694	-0.298802	-1.07055	0.0142955	0.747407	TMEM14A	28978	3513	NM_014051.3
ILMN_1670377	0.312187	-0.0394764	-0.715042	-0.0983993	0.351097	0.667303	ZNF20	7568	2951	NM_021143.2
ILMN_2157075	0.0169793	0.030452	-0.686956	-1.28611	-0.835518	-0.702694	LRCH4	4034	3271	NM_002319.3
ILMN_1735415	-0.117477	-0.0971183	-0.806673	-0.669036	-0.525552	-0.209899	NUDT16L1	84309	2797	NM_032349.2
ILMN_1779572	0.115407	0.218112	-0.785408	-0.611257	-1.00141	-0.929563	LOC440456	440456	4672	XM_935186.1
ILMN_1712684	-0.172244	-0.203274	-0.7369	-0.418654	-0.29623	1.21245	FAM20C	56975	4744	NM_020223.2
ILMN_2327795	0.155543	-0.449193	-1.52989	0.195851	-0.558846	-0.252503	RERE	473	2911	NM_012102.3
ILMN_1696870	-0.340917	-0.187467	-0.501035	-1.37014	-0.283913	-0.479572	TGFBRAP1	9392	3274	NM_004257.3
ILMN_1787514	-0.204703	-0.177339	-0.249214	-1.18322	-0.547014	-0.51692	CAPN12	147968	3251	NM_144691.3
ILMN_1751572	-0.093576	0.283247	0.431728	-1.29327	-0.307713	-0.20769	TLE1	7088	3762	NM_005077.3
ILMN_1656399	-0.0534068	-0.0469894	-0.374009	-0.80531	0.143182	0.558571	TCEAL8	90843	3357	NM_001006684.1
ILMN_1714158	-0.0216956	0.141378	-0.26741	-0.964901	-0.987566	-0.744396	PON2	5445	3129	NM_000305.2
ILMN_2367707	-0.048497	-0.310277	-1.09934	-1.30965	-0.567804	-0.128297	PKN1	5585	3402	NM_213560.1
ILMN_1672356	0.13451	-0.250107	-0.952775	-1.23529	-0.472438	-0.252727	ANKRD13D	338692	3927	XM_945571.1
ILMN_1772124	-0.0821191	-0.930395	-0.516414	-0.758282	-0.0237372	0.255455	ATRN	8455	2718	NM_139321.1
ILMN_1722953	-0.124941	-0.316837	0.0442208	-1.44401	-0.475968	0.074127	USP47	55031	3838	NM_017944.3
ILMN_1813796	-0.375087	-0.393573	-0.512844	-0.305382	-0.398336	-0.581254	TMEM169	92691	4072	NM_138390.2
ILMN_1683096	-0.0219496	-0.08584	-0.785981	-1.01479	0.0512383	-0.0210849	ASB1	51665	3416	NM_016114.3
ILMN_1714108	0.205558	0.211354	0.321705	-1.15583	-0.437035	-1.00167	TP53INP1	94241	3396	NM_033285.2
ILMN_2214197	0.257451	0.131906	0.314266	-1.39251	-0.613646	-1.11599	TP53INP1	94241	3616	NM_033285.2
ILMN_1863185	-0.0717229	0.278867	-0.383828	-0.475156	-0.764277	-0.26546			4129	AK054902
ILMN_2058795	0.169524	0.247344	-0.451595	-0.722299	-0.944602	-0.218202	PGCP	10404	4223	NM_016134.2
ILMN_1713031	0.0832582	0.191741	-0.380948	-0.859364	-1.1799	-0.346203	PGCP	10404	4274	NM_016134.2
ILMN_1692177	0.0123158	0.000905395	-0.375079	-0.378002	-1.02942	-0.899167	TSC22D1	8848	2512	NM_006022.2
ILMN_1787567	-0.00314796	0.0220177	-0.307927	-0.0273017	-0.625446	-0.64781	TSC22D1	8848	2616	NM_006022.2
ILMN_1657857	-0.0202585	-0.0978911	-0.70422	-1.16223	-0.838601	-0.186628	TMEM14C	51522	3382	NM_016462.2
ILMN_2175131	-0.065962	-0.120776	-0.784488	-1.56601	-0.967383	-0.10331	TMEM14C	51522	3714	NM_016462.2
ILMN_1723846	-0.0117656	-0.680459	-0.824809	-0.480151	0.958291	1.23312	FAM119B	25895	2823	NM_015433.2
ILMN_1693004	0.0751839	-0.431145	-0.389751	-0.10986	-0.627159	-0.284691	C20orf117	140710	4670	NM_199181.2
ILMN_1671565	0.0417007	0.183275	-0.259037	-1.01078	-1.15537	-0.859268	RNASET2	8635	4193	NM_003730.3
ILMN_2395856	0.10708	-0.273358	-1.08968	-1.2032	-0.625774	-0.29158	LOC219854	219854	3423	NM_001080546.1
ILMN_1674759	-0.604741	-0.530464	-0.127425	-0.60265	-0.563641	-0.211507	AGPAT7	254531	3100	NM_153613.2
ILMN_2140799	-0.0127113	0.0194025	-0.873899	-1.01978	-0.348022	-0.244659	FAM24B	196792	2782	NM_152644.2
ILMN_1692826	0.122092	0.439051	-0.0846802	-0.145523	0.32358	0.0418758	UNKL	64718	2719	NM_023076.3
ILMN_1686458	0.119324	-0.716763	-0.570823	-0.906649	-0.443053	-0.126371	CEP152	22995	3590	NM_014985.1
ILMN_1674250	-0.157836	-0.649685	-1.13767	-1.66311	-0.0206717	0.0808333	NCKAP1L	3071	3796	NM_005337.4
ILMN_1652412	-0.00164115	-0.142676	-1.31033	-0.849217	-0.35485	0.143406	PHKB	5257	3123	NM_001031835.1
ILMN_1763447	0.0015254	-0.394371	-1.98432	-1.5517	0.359707	-0.366251	PLXNB2	23654	3013	NM_012401.2
ILMN_3296943	0.143082	-0.101551	-0.48896	-0.813808	-0.477484	-0.660982	LOC100131096	100131096	3226	XM_001726205.1
ILMN_1781077	0.0672667	-0.0275344	0.277708	-0.41888	-0.285853	-0.0912374	CCDC100	153241	3096	NM_153223.2
ILMN_1714384	-0.0147872	0.0741785	-0.547599	-0.887573	-0.723435	-0.364865	PCCA	5095	3230	NM_000282.2
ILMN_1747589	-0.0222455	-0.224385	0.490801	0.374193	-0.860346	-0.348378	HIST2H2AB	317772	1188	NM_175065.2
ILMN_1811921	-0.0893803	0.059399	-0.878117	-1.25721	0.215851	0.627077	CSRP1	1465	3196	NM_004078.1
ILMN_1802611	0.0358816	-0.285092	-0.668771	-1.12457	-0.695319	-0.467643	SPEN	23013	3381	NM_015001.2
ILMN_1806486	-0.019244	-0.781813	-0.594701	-0.862099	-0.690068	-0.738325	LOC389137	389137	3093	XM_371655.3
ILMN_1742578	0.0188319	-0.0780497	-0.711943	-0.852599	-0.70595	-0.682594	MKLN1	4289	3134	NM_013255.3
ILMN_2400292	0.0166285	-0.0442883	-0.241328	-0.701237	0.0197594	-0.000337601	MAPK9	5601	3103	NM_002752.3
ILMN_3269775	0.00559199	-0.22547	-0.85554	-0.44004	0.393041	1.44905	C14orf109	26175	2766	NM_015676.1
ILMN_1701247	0.0377501	-0.307823	-0.584468	-0.17507	-0.0516248	0.244109	RPL32P3	132241	2804	XM_379215.2
ILMN_2397199	0.321164	0.782396	-0.172974	-0.631897	-0.635112	-0.204054	NDEL1	81565	4261	NM_030808.3
ILMN_3239548	0.0553173	-0.356821	-0.831306	-1.3111	-0.83914	-0.451495	LOC100132740	100132740	3430	XM_001722108.1
ILMN_2278653	0.230259	-0.123576	-0.477698	-0.766749	-0.420082	-0.391739	ZNF493	284443	3074	NM_001076678.1
ILMN_2174729	0.0102243	-0.627072	-0.72397	-1.26918	-0.0339037	0.0244259	ZNF318	24149	3340	NM_014345.2
ILMN_1676955	0.0169014	-0.221991	-0.416508	-0.941222	-0.986819	-0.848783	TYK2	7297	4215	NM_003331.3
ILMN_1714848	-0.00198537	-0.663385	-0.470984	-0.335685	-0.42786	-0.326253	ZNF354A	6940	2679	NM_005649.2
ILMN_1797189	0.0800061	-0.225072	-1.04322	-1.25176	-0.586553	-0.470548	MAP3K12	7786	3489	NM_006301.2
ILMN_1704797	-0.0190034	0.16747	-0.0099963	0.218482	-0.265181	-0.406277	CLEC10A	10462	4769	NM_182906.2
ILMN_2175265	0.0475996	-0.304953	-1.16492	-0.531373	-0.312882	-0.283462	TMEM11	8834	2896	NM_003876.1
ILMN_2095133	0.0112344	-0.262909	-0.183737	-0.706306	-0.234001	-0.399351	SPTAN1	6709	3229	NM_003127.1
ILMN_1767020	0.0302106	-0.163339	-0.616162	-1.19091	-0.93647	-0.465252	DENND1C	79958	4100	NM_024898.2
ILMN_1700515	-0.467851	-0.188889	-1.39682	-1.23132	1.21669	1.64661	C17orf58	284018	2541	NM_181656.3
ILMN_1712985	-0.352357	-0.337879	-1.25658	-1.13117	1.14917	1.38113	C17orf58	284018	2595	NM_181656.3
ILMN_1765076	0.239075	0.294326	-0.664031	-1.23181	-0.718547	-0.224911	APPL2	55198	3548	NM_018171.3
ILMN_3236756	-0.148047	-0.514504	-1.01121	-0.891493	-0.482569	0.215013	ACSF2	80221	3549	NM_025149.4
ILMN_3229324	0.169371	2.06187	1.22567	-0.952735	-0.313963	0.560179	SGK1	6446	13	NM_005627.3
ILMN_3305938	0.0780588	1.71917	1.05653	-1.00563	-0.330107	0.376256	SGK1	6446	17	NM_005627.3
ILMN_2363668	-0.0765842	-0.240543	-1.01117	-1.24447	-0.964022	-0.409684	YIF1B	90522	3079	NM_001039673.1
ILMN_1755737	0.0172676	0.024961	-0.454036	-1.13239	-0.564826	-0.270925	TRABD	80305	3451	NM_025204.2
ILMN_2145280	0.0662009	-0.133422	-0.661528	-1.05903	-0.449706	-0.258217	DEF6	50619	3332	NM_022047.2
ILMN_1788701	0.0165414	-0.199426	-0.456504	-1.51917	-0.695875	-0.425048	PSIP1	11168	3663	NM_033222.2
ILMN_1692107	-0.183189	-0.955216	-0.660878	-0.110803	-0.102187	0.218714	SUV420H1	51111	2820	NM_017635.3
ILMN_1709894	0.125934	-0.439886	-1.18083	-0.805159	-0.582431	-0.751054	CLPX	10845	2742	NM_006660.3
ILMN_1807283	0.211518	-0.044409	-1.14291	-1.09932	-1.00513	-0.0580565	NDST1	3340	2977	NM_001543.3
ILMN_2194627	-0.00246871	-0.0748846	-0.723336	-1.51032	-0.579057	-0.297517	GMCL1	64395	3758	NM_178439.3
ILMN_1670532	-0.0483507	-0.0654867	-0.557877	-1.19234	-0.480452	-0.123529	GMCL1	64395	3658	NM_178439.3
ILMN_1669772	-0.25199	-0.652155	-0.912831	-0.663336	-1.147	-0.31651	LRP1	4035	4351	NM_002332.2
ILMN_1668525	0.0287293	-0.297793	-0.0098201	0.326143	-0.571926	-0.553822	NR3C1	2908	4230	NM_001018076.1
ILMN_1807455	0.00863445	0.0416617	-0.510703	-1.30779	-0.993532	-0.459515	DHRS7	51635	3516	NM_016029.1
ILMN_1765122	0.176181	0.31659	-0.0870467	-1.12632	-0.705655	-0.829912	MAP3K2	10746	3525	XM_001128799.1
ILMN_1734317	-0.00570667	-0.481191	-0.825325	-0.26373	-0.332659	-0.1577	DPF2	5977	2697	NM_006268.3
ILMN_1670134	0.108049	-0.0665615	-0.727386	-0.477891	-0.702719	-0.504433	FADS1	3992	4765	NM_013402.3
ILMN_2412922	-0.0487767	0.093119	-0.964242	-0.867779	-0.533381	-0.506208	C14orf43	91748	2784	NM_194278.3
ILMN_1763091	0.0706981	0.063031	-0.585979	-0.763237	-0.443848	-0.159394	C14orf43	91748	3104	NM_194278.3
ILMN_1699931	-0.136929	0.0831649	-0.217229	-0.47	-0.793284	-0.768385	HCST	10870	4629	NM_001007469.1
ILMN_1843932	-0.0399278	-0.85212	-0.839039	-0.813992	-0.798127	-0.431154			2811	AL833381
ILMN_1760890	-0.0605588	-0.148169	-0.905187	-1.44724	-0.960002	-0.112378	SEPN1	57190	3282	NM_206926.1
ILMN_1700380	-0.0197186	-0.139835	-0.553157	-0.0712968	0.0354213	-0.0493778	ATP6V0A2	23545	2709	NM_012463.2
ILMN_3244117	0.0687169	-0.142535	-0.839536	-1.30198	-0.577715	-0.608479	STMN3	50861	3557	NM_015894.2
ILMN_1658289	-0.0166267	-0.0429132	-0.230615	-1.02425	0.105239	0.769178	WDR54	84058	3694	NM_032118.2
ILMN_1760556	0.0608207	-0.28099	-0.268386	-0.330907	0.0123574	0.356797	C1orf63	57035	3222	NM_207035.1
ILMN_1731666	0.0456059	-0.294085	-0.527695	-0.791442	-0.641566	-0.344705	ZNF641	121274	3216	NM_152320.1
ILMN_1771599	-0.121714	-0.0861772	-0.509072	-0.650205	0.50495	1.44831	PLOD2	5352	2494	NM_000935.2
ILMN_1735979	-0.0568008	0.225526	-0.818364	-1.25676	-0.540867	-0.232257	BCKDHA	593	3605	NM_000709.2
ILMN_2330341	-0.0219028	0.0497724	-0.0271177	-0.215804	0.30828	0.0690123	TCEAL4	79921	4668	NM_001006936.1
ILMN_2338480	0.0912219	-0.608061	-1.26926	-0.468091	-0.482856	-0.105437	RHOT1	55288	2780	NM_001033566.1
ILMN_1678504	0.0388826	-0.440768	-1.09799	-0.623596	-0.43519	-0.189914	RHOT1	55288	2747	NM_001033566.1
ILMN_2405305	0.120767	0.356879	-0.562271	-0.438501	-0.254341	-0.292984	ARNTL	406	2741	NM_001030272.1
ILMN_1708041	-0.189826	-0.438843	-1.38862	-1.13782	-0.213392	0.516842	PLEKHF1	79156	2967	NM_024310.4
ILMN_1766814	0.100974	0.127328	-0.586056	-0.749128	-1.01301	-0.799394	TK2	7084	4210	NM_004614.3
ILMN_1777998	0.159966	-0.245396	-0.965366	-0.12432	-0.893218	-0.753729	ARHGAP25	9938	2839	NM_014882.2
ILMN_3176790	-0.0573883	0.151606	-0.807124	-0.375712	0.0889009	0.378601	LOC100128269	100128269	2793	XR_038661.1
ILMN_1678605	0.110723	0.00491595	-1.0812	-0.930931	-0.806715	-0.721302	CDC123	8872	2756	NM_006023.1
ILMN_1744508	-0.0881308	0.122255	-0.796406	-0.917068	-0.93099	-0.860991	FAM53C	51307	4267	NM_016605.1
ILMN_1742167	-0.0608433	-0.431672	-1.17753	-0.252726	0.53939	0.607561	TUBA1C	84790	2231	NM_032704.2
ILMN_1691053	-0.101173	0.17247	0.444077	0.0495566	-0.533838	-0.465786	hCG_1992539	91561	4104	XM_934176.1
ILMN_1712027	0.076133	-0.471471	-0.614002	-0.225982	-0.587844	-0.510975	RSBN1L	222194	2713	NM_198467.1
ILMN_1780940	-0.0049001	-0.337594	-0.782494	-1.63137	-0.329091	-0.351153	PPP2R5D	5528	3715	NM_180976.1
ILMN_1706015	-0.0198317	0.663814	0.261891	-0.589993	0.111236	0.61752	FAM43A	131583	3983	NM_153690.4
ILMN_1659727	0.138021	-0.0154527	-0.190409	-0.438125	0.0253481	0.433417	CDAN1	146059	3311	XM_001129302.1
ILMN_1693538	-0.0694006	-0.437074	-0.984714	-0.454157	-0.437394	0.202395	STK36	27148	4076	NM_015690.2
ILMN_1699599	-0.228904	-0.578313	0.0342187	0.720044	-0.384643	-0.842337	FCRL3	115352	1327	NM_052939.3
ILMN_1797428	-0.121449	-0.52271	-0.211109	0.878381	-0.585683	-1.20012	FCRL3	115352	1105	NM_052939.3
ILMN_1700695	-0.0679165	0.0496325	-0.207144	-0.201968	0.0795442	0.191769	SLC44A1	23446	4638	NM_080546.3
ILMN_1758673	-0.056178	-0.0355479	-1.17352	-0.945052	-0.757774	0.247773	SLC44A1	23446	4303	NM_080546.3
ILMN_2124471	0.210918	0.0501319	-0.643478	-0.706093	0.101904	0.548656	SLC36A1	206358	2894	NM_078483.2
ILMN_1788203	0.174187	-0.285773	-1.32888	-1.07938	0.423882	1.29937	HEY1	23462	2493	NM_001040708.1
ILMN_1651315	-0.113788	-0.20905	-0.561334	-0.892971	-0.544035	-0.193049	HMG20B	10362	3075	NM_006339.1
ILMN_2352448	0.0493131	-0.219411	-0.810869	-1.06785	-0.339556	-0.248281	NSUN5B	155400	3179	NM_145645.2
ILMN_1784292	-0.0158365	-0.205799	-0.914133	-1.33499	-0.322649	-0.216758	ANKMY2	57037	3560	NM_020319.1
ILMN_2094942	-0.0202432	0.000512958	-1.21502	-0.627089	0.791552	0.622455	2001-03-01	55016	2989	NM_017923.2
ILMN_1681101	0.0610596	0.0248127	-1.40101	-0.140653	0.717722	0.808452	2001-03-01	55016	2997	NM_017923.2
ILMN_1661172	0.0992969	-0.275098	-0.785008	-0.437165	0.217978	0.952138	LOC650034	650034	2629	XM_939124.1
ILMN_3301042	-0.271423	-0.314273	-0.417222	-0.837934	-0.258046	0.258887	LQK1	642946	3424	XR_041452.1
ILMN_2175447	-0.0247977	-0.177592	-0.349733	-0.521125	-0.313632	0.136676	ZNF767	79970	4116	NM_024910.1
ILMN_1745917	-0.0182034	-0.0960078	-0.543992	-0.513639	-0.825741	-0.473093	SCAND2	54581	4192	NR_003654.1
ILMN_3249006	-0.399132	-0.16089	-0.466777	-0.807851	-0.290819	-0.907912	LOC100133888	100133888	4669	XM_001715936.1
ILMN_1779147	0.0195882	0.750261	-0.418175	-1.03842	-0.365233	-0.297336	ENC1	8507	3617	NM_003633.1
ILMN_1685978	-0.0660955	0.501771	0.153083	-0.420992	-0.0636165	0.327326	ATPIF1	93974	3609	NM_178191.1
ILMN_2194828	-0.0991254	-0.417573	-0.455528	-0.515483	-0.0358069	0.139679	C16orf53	79447	3116	NM_024516.2
ILMN_1727444	-0.142718	-0.0792103	-0.770335	-0.628576	-0.362605	-0.143322	C16orf53	79447	2748	NM_024516.2
ILMN_1730539	0.106182	-0.437281	-0.616344	-0.467509	-0.25534	-0.025718	NPHP3	27031	3069	NM_153240.3
ILMN_2160718	-0.176087	-0.709439	-0.453145	-0.485139	-0.77111	-0.849728	C11orf47	283294	4664	NM_173589.2
ILMN_1764230	-0.197731	-0.252418	-0.659761	-1.05518	-1.04945	-0.263689	GNPTG	84572	4069	NM_032520.3
ILMN_1744795	0.0325967	0.0403986	-0.027238	-0.796691	-0.547172	-0.450808	TBL1X	6907	3220	NM_005647.2
ILMN_1687390	-0.113757	-0.198476	-0.431192	-0.107033	-0.665361	-0.806456	IFRD1	3475	4219	NM_001007245.1
ILMN_1800626	0.0919658	0.625448	-0.126324	-0.698749	-0.536305	-0.57357	SESN1	27244	4667	NM_014454.1
ILMN_1693338	-0.443751	-1.37939	-3.46697	-2.25417	1.21894	1.6886	CYP1B1	1545	3050	NM_000104.2
ILMN_1807031	0.04757	0.346323	-0.904055	-0.770436	-0.329279	-0.37447	C14orf28	122525	2703	NM_001017923.1
ILMN_1806631	0.0818901	-0.036907	-1.18639	-0.678941	-0.743352	-0.473	LOC653383	653383	2803	XM_927177.1
ILMN_1722532	-0.0270692	0.265235	-0.751824	-1.04746	-0.34587	-0.0775331	JMJD1A	55818	3370	NM_018433.3
ILMN_3233589	-0.214427	-0.453288	-0.0934823	-0.367735	-0.404364	-0.577027	LOC728467	728467	4622	XR_039554.1
ILMN_2165473	0.171946	0.837503	0.574302	-1.1459	-0.721491	-0.521275	MID1IP1	58526	31	NM_021242.3
ILMN_2075051	0.0909292	-0.154647	-1.07484	-0.270094	-0.146885	0.418136	PGS1	9489	2920	NM_024419.3
ILMN_1686152	-0.022272	0.0765425	-0.0451194	-0.589395	0.0834013	0.395207	GGA2	23062	3258	NM_015044.3
ILMN_1791328	-0.0608726	0.743557	0.256049	-1.07591	-0.228418	-0.0666481	STK39	27347	3722	NM_013233.2
ILMN_3238196	0.0888027	0.0106554	-1.11478	-0.654504	-0.142236	-0.226456	PSCD4	27128	2941	NM_013385.3
ILMN_1685631	-0.0456036	-0.114671	-0.769841	-0.367941	-0.586279	-0.446953	KIAA0892	23383	2722	NM_015329.3
ILMN_1671326	0.0550715	0.165894	-0.181167	-0.675746	-0.639348	-0.0902569	EIF2C1	26523	4282	NM_012199.2
ILMN_1657509	-0.122047	-0.113257	-0.709145	-0.95502	-0.38047	-0.354361	TSEN54	283989	3437	NM_207346.2
ILMN_3247802	-0.240369	-0.403269	-0.543783	-1.02789	-0.181018	0.0594448	KIAA0515	84726	3341	NM_013318.3
ILMN_1674551	-0.216017	-0.185148	-0.570506	-1.28038	-0.611627	-0.392141	SMAD5	4090	3667	NM_005903.5
ILMN_1756439	-0.117936	0.12632	-0.845484	-1.03804	-0.569956	-0.541103	SCRN1	9805	2858	NM_014766.3
ILMN_2148679	0.170617	-0.235168	-0.70532	-0.758587	-0.197083	0.207513	SDHAP3	728609	3539	NR_003263.1
ILMN_3251742	-0.154542	-0.801159	-0.327874	-0.249077	0.454737	0.605732	ZNF322A	79692	2826	NM_024639.3
ILMN_1709882	-0.0387626	0.00623882	-0.0362234	-0.762706	-0.411349	-0.42385	ICK	22858	3373	NM_016513.3
ILMN_1733110	0.0168129	-0.444109	-0.970587	-0.844843	0.0185847	0.19824	RASSF7	8045	3221	NM_003475.2
ILMN_1676625	0.119559	0.0340183	-0.431169	-0.661253	-0.19874	-0.0668504	SS18L1	26039	3212	NM_198935.1
ILMN_1769118	-0.0859672	-0.0953014	-0.445334	-1.66809	-0.510832	-0.433438	2009-09-01	10801	3661	NM_006640.3
ILMN_1727671	-0.0701963	-0.0726167	-1.50877	-1.39315	-0.67655	0.0221685	SSH1	54434	2963	NM_018984.2
ILMN_1754912	-0.134917	-0.415523	-0.803247	-0.817848	-0.22139	0.0686289	GLE1	2733	2745	NM_001003722.1
ILMN_1692225	-0.0726947	-0.559863	-0.644463	-0.189031	0.800632	0.992672	DOK3	79930	2562	NM_024872.1
ILMN_1753426	0.0209435	-0.0474796	-0.562621	-0.930271	-0.484188	0.0102087	KIAA0556	23247	3153	NM_015202.1
ILMN_1652736	0.00859845	0.0478587	0.0441267	-0.89146	-0.132596	-0.288676	RPS6KA3	6197	3137	NM_004586.2
ILMN_1698231	0.23524	0.638322	-0.822473	-0.636176	-0.305388	0.239346	RRM2B	50484	3679	NM_015713.3
ILMN_1705570	0.117315	-0.629289	-1.07689	-1.46828	-0.685168	0.130542	H2AFY2	55506	3743	NM_018649.2
ILMN_1656111	0.0166825	0.205221	-0.258797	-0.39185	-0.495586	-0.350272	MYLIP	29116	2631	NM_013262.3
ILMN_1717326	-0.61276	-0.665669	-1.23812	-0.925889	-0.983755	0.442031	SLC29A3	55315	2923	NM_018344.3
ILMN_2175912	-0.0901935	-0.0181372	-0.216702	-0.868462	-1.04654	-0.840663	ITGB2	3689	4149	NM_000211.2
ILMN_2202915	0.00034821	0.109197	-0.851315	0.0587674	-0.586793	-0.278537	FAR2	55711	2559	NM_018099.3
ILMN_2230862	-0.0369388	-0.282707	-1.03425	-0.0318528	0.099605	-0.028869	GYG1	2992	2716	NM_004130.2
ILMN_1670809	-0.182438	-0.0228931	-0.741477	-0.23233	-0.735955	-0.476302	NRM	11270	4151	NM_007243.1
ILMN_1729374	-0.0164652	-0.0962254	-0.747424	-0.752864	-0.688442	-0.00964951	ETFB	2109	4108	NM_001985.2
ILMN_3232696	0.0352577	0.11538	-1.27614	-0.968394	-0.811625	-0.238908	DHFRP2	729816	3143	XR_042352.1
ILMN_1717197	-0.26267	0.0365305	-0.626677	-1.41829	-0.638764	-0.616306	CD3G	917	3440	NM_000073.1
ILMN_1684563	0.0176934	-0.110445	-0.415764	-1.63164	-0.703788	-0.32448	SPIN4	139886	3893	NM_001012968.2
ILMN_2150258	0.0742475	0.3093	-0.450325	-0.478913	-0.190847	-0.473897	ZFP36L2	678	4101	NM_006887.3
ILMN_1805778	0.0610824	0.232324	-0.109496	-0.359776	0.0903412	0.145061	RBM12B	389677	3320	NM_203390.2
ILMN_2387799	0.0416564	-0.153581	-0.697401	-0.885339	-0.420123	-0.2561	PDPK1	5170	3211	NM_031268.4
ILMN_1852793	0.100144	-0.138607	-0.887104	-0.998476	-0.279432	-0.0985495			3086	BC067908
ILMN_1752927	0.164485	0.324683	-0.526939	-0.256104	-0.446043	-0.528864	FAM160B1	57700	2740	NM_020940.2
ILMN_1664068	0.0616018	0.0584791	-0.0491858	-1.24816	-0.498453	-0.24168	ERGIC1	57222	3704	NM_001031711.1
ILMN_2229379	-0.0116473	-0.223065	-0.572123	-0.629256	-0.875769	-0.857774	KIT	3815	3536	NM_000222.1
ILMN_1746206	-0.0884303	0.0695674	-0.33865	-1.33003	-1.16175	-0.241803	AZI1	22994	4253	NM_014984.2
ILMN_1792518	0.000570655	-0.135392	-0.899582	-0.961371	-0.433781	-0.082343	STX7	8417	3247	NM_003569.1
ILMN_2411236	-0.0415545	-0.126511	1.05143	-0.246352	-0.560498	-0.747187	NRCAM	4897	4265	NM_005010.3
ILMN_1697800	-0.0505795	-0.570599	-0.33868	-0.0891854	-0.183895	-0.437735	C16orf86	388284	4121	NM_001012984.2
ILMN_1652003	0.203202	0.0780271	0.152845	-0.0732951	0.0828651	-0.369419	GNG10	2790	2580	NM_001017998.2
ILMN_1821176	0.000914454	0.394689	-0.271698	-0.763442	-0.488546	-0.757668			3322	BE622355
ILMN_2221784	0.0666067	-0.421294	-0.380197	-0.0882211	-0.457358	-0.839754	C17orf76	388341	4716	NM_207387.1
ILMN_3216365	0.053908	-0.0400047	-0.303034	-0.658543	-0.446959	-0.52473	LOC100131096	100131096	3062	XM_001720907.1
ILMN_1713402	0.0919124	-0.158095	-0.897699	-0.753089	-0.376268	-0.023873	FAM160A2	84067	2721	NM_001098794.1
ILMN_1722294	-0.0451934	-0.575985	-1.15577	-1.29123	0.561363	0.195612	CPNE8	144402	3508	NM_153634.2
ILMN_2169761	0.0866202	-0.412105	-1.14356	-1.96324	0.633337	0.311725	CPNE8	144402	3868	NM_153634.2
ILMN_1711078	-0.265133	-0.128643	-0.0675489	0.0200835	-0.0920758	-0.425257	CDC2L2	728642	4646	NM_024011.2
ILMN_1741389	0.403814	-0.780949	-0.961291	-0.755036	-0.418871	-0.335434	B3GNT8	374907	3687	NM_198540.2
ILMN_1808783	0.0108306	0.0454719	-0.536155	-1.24036	-0.55797	0.360414	STRBP	55342	3401	NM_018387.2
ILMN_2345319	-0.17551	0.0219802	-0.111721	-1.03061	-0.75791	-0.528951	PREPL	9581	3257	NM_006036.3
ILMN_1711894	0.23706	-0.0762512	-0.0236683	-1.30381	-0.389092	0.0456572	MYB	4602	3712	NM_005375.2
ILMN_1670875	-0.05195	0.191692	0.109997	-0.191512	0.077655	0.513363	PPM1D	8493	3231	NM_003620.2
ILMN_3298167	0.0984852	-0.258777	-0.597484	-0.792986	-0.384764	-0.400845	ZSWIM7	125150	3150	NM_001042697.1
ILMN_1802257	0.156243	-0.112541	-0.803456	-0.86209	-0.758207	0.0247062	PCTP	58488	4243	NM_021213.1
ILMN_3279130	0.13922	-0.88924	-0.611707	-0.362213	-0.442997	-0.921213	LOC100132493	100132493	2676	XR_039351.1
ILMN_1665526	-0.127708	0.0583056	-0.365164	-0.495696	-0.3315	-0.092719	TCEA2	6919	4106	NM_198723.1
ILMN_1720865	-0.0925251	-0.203287	-0.491814	-0.901952	-0.349513	-0.164378	OSBPL7	114881	3183	NM_145798.2
ILMN_2090802	-0.0282518	-1.18147	-1.48764	-0.392829	-0.343519	0.165448	TMEM79	84283	2856	NM_032323.1
ILMN_1733248	0.0189397	-0.0592583	-0.582745	-1.11129	-1.22285	-0.355684	NRBP2	340371	4201	NM_178564.2
ILMN_1725787	0.00321937	-0.108429	-0.787661	-0.707099	-0.323078	-0.238519	RFX1	5989	3111	NM_002918.3
ILMN_1808792	0.019141	0.0696915	-0.229555	-0.782923	-0.296041	-0.084156	ALKBH6	84964	3199	NM_198867.1
ILMN_2073604	-0.0928656	0.249508	-0.622827	-1.60777	-0.42199	-0.472683	EBP	10682	3531	NM_006579.1
ILMN_1682368	0.186185	-0.174317	-0.425237	-0.827243	-0.784602	-0.0309831	LRWD1	222229	4111	NM_152892.1
ILMN_2043728	0.0868208	-0.33082	-1.45463	-1.21105	-0.651734	-0.121948	ZNF341	84905	3390	NM_032819.3
ILMN_1906110	-0.221829	-0.221262	-0.857512	-0.972759	-0.750897	-0.582982			2772	CR610854
ILMN_1698478	-0.0239694	-0.0870608	-0.737398	-0.741928	0.382453	0.433394	SNAPC2	6618	3147	NM_003083.2
ILMN_1714401	-0.0178012	-0.504896	-1.2797	-1.30303	-0.628686	-0.167943	SNX27	81609	3623	NM_030918.5
ILMN_1801020	-0.144938	0.221851	-0.22495	-0.359634	-1.24357	-0.603233	ADK	132	4202	NM_001123.2
ILMN_1701711	-0.091483	-0.81596	-0.858742	-0.550829	-0.672751	-0.771747	BRD8	10902	2726	NM_183359.1
ILMN_1757956	-0.0652547	-0.236018	-0.885076	-0.654896	-0.294647	0.0993843	PCGF1	84759	3268	NM_032673.2
ILMN_3250893	0.117362	0.291313	0.0262964	-0.454551	0.215147	0.295031	CNNM3	26505	3438	NM_017623.4
ILMN_1662328	-0.00828171	0.289068	0.0164282	-0.515238	-0.0976907	0.0243918	CNNM3	26505	3152	NM_017623.4
ILMN_1743767	0.0246577	0.0610419	-0.983676	-1.3501	-1.0421	-0.252545	ZNF446	55663	3346	NM_017908.2
ILMN_1793920	-0.0412953	-0.424493	-0.498241	-0.440388	-0.889763	-1.34691	LOC652657	652657	4678	XM_942226.1
ILMN_1698441	-0.197194	0.507913	-0.208479	-0.846695	-0.674534	-0.235689	MYST4	23522	3426	NM_012330.2
ILMN_1821531	-0.175109	-0.203004	-0.39299	-0.199094	-0.314779	1.7214			2499	AV681673
ILMN_1754114	-0.123624	-0.385736	-0.59759	-1.10178	-0.832763	-0.703766	FLJ20021	90024	3466	XM_028217.4
ILMN_1780698	-0.02668	-0.419702	-0.988993	-0.530515	-0.325069	0.0363648	ZFYVE19	84936	2739	NM_001077268.1
ILMN_1807662	0.123493	0.0940647	-1.00315	-1.4154	-0.74422	-0.180725	IGF2R	3482	3534	NM_000876.2
ILMN_1662192	-0.0339122	-0.799046	-0.264676	-1.32399	-0.36018	-0.271064	ZNF248	57209	3682	NM_021045.1
ILMN_1782050	0.00723255	0.0199902	-0.129102	0.206717	-0.980301	-0.825175	CEBPD	1052	4233	NM_005195.3
ILMN_1664294	-0.0143144	-0.509138	-0.877953	-1.57818	-0.665087	-0.265393	LEPRE1	64175	3651	NM_022356.2
ILMN_1803094	-0.03697	0.130315	-0.350303	-0.567095	-1.11771	-0.912199	PDGFD	80310	4250	NM_033135.3
ILMN_1811579	0.131874	-0.574886	-0.586398	-0.0517607	0.417705	0.211032	HOMER3	9454	4697	NM_004838.2
ILMN_1793894	0.00733078	0.033603	-0.847858	-0.84583	-0.756179	-0.294749	ANAPC13	25847	4099	NM_015391.2
ILMN_1782070	0.0810534	-0.2602	-1.26202	-1.62883	-0.963449	0.0745705	NPL	80896	3545	NM_030769.1
ILMN_2149494	0.201396	-0.12297	-1.16571	-1.64683	-0.880183	0.158646	NPL	80896	3633	NM_030769.1
ILMN_1787919	-0.271196	-0.281289	0.00760186	0.00337362	-0.174737	-0.119075	PARVB	29780	2350	NM_013327.3
ILMN_1712236	0.0300894	-0.049873	-1.38052	0.422591	-0.271178	0.168316	PPP1R3B	79660	2995	NM_024607.2
ILMN_3244521	-0.0184301	0.0319499	0.239686	-0.577213	0.221648	0.434648	LOC283267	283267	3515	NR_015451.1
ILMN_1680673	-0.058748	-0.112679	-0.50791	-1.29257	-0.871317	-0.680838	NT5DC1	221294	3099	NM_152729.2
ILMN_1714602	-0.111174	-0.201462	-0.973347	-0.791057	-1.49348	0.116583	CD86	942	4452	NM_006889.3
ILMN_3241373	0.157774	-0.57959	-0.578811	-0.658125	-0.474929	-0.826543	SCARNA18	677765	2675	NR_003139.1
ILMN_2101810	0.204829	-0.576883	-0.424976	-0.40144	0.177661	-0.451181	ARHGAP12	94134	4703	NM_018287.4
ILMN_1752579	-0.00593746	-0.334492	-0.521231	-1.20409	-1.00822	0.0773159	ATP6V0A1	535	4371	NM_005177.3
ILMN_1804498	-0.0513049	-0.170044	-0.725913	-1.22697	-0.547215	-0.326568	C7orf27	221927	3480	NM_152743.2
ILMN_3237698	-0.437337	-0.515059	-0.61638	-0.53566	-0.634981	-0.573871	LOC100133503	100133503	4256	XM_001719702.1
ILMN_1703370	-0.00642705	0.338511	-1.54688	-1.47121	-0.662316	-0.0842756	ZDHHC12	84885	2972	NM_032799.4
ILMN_1692731	0.0518298	-0.0205327	-0.647989	-1.38152	1.25762	1.17636	TTYH3	80727	2257	NM_025250.2
ILMN_2296860	0.562022	0.869584	0.253392	-0.0484831	-0.7439	0.129519	EMR4P	326342	4494	NM_001080498.1
ILMN_1694780	0.0530441	-0.0812182	-0.276399	-0.925036	0.309022	1.31547	GCHFR	2644	3597	NM_005258.2
ILMN_1709750	-0.0165901	0.0389822	-0.626914	-0.356434	0.333857	0.539522	SUSD1	64420	2659	NM_022486.3
ILMN_2197030	0.106243	0.057657	-0.835313	-0.680564	-0.109383	-0.0935456	ZFYVE21	79038	2851	NM_024071.2
ILMN_1655935	-0.0730346	-0.526309	-1.16108	-0.795516	-0.659005	-0.622965	ADCY7	113	2754	NM_001114.3
ILMN_1704537	-0.226984	-0.0618614	-0.364652	0.0940902	0.248115	0.339029	PHGDH	26227	1905	NM_006623.2
ILMN_2085922	-0.0850061	-0.456576	-0.588384	-1.23526	-0.653829	-0.31778	WRB	7485	3629	NM_004627.2
ILMN_1695092	0.11727	0.0178223	-0.494178	-0.991534	-0.147441	0.255759	WRB	7485	3647	NM_004627.2
ILMN_1695640	0.00491011	-0.182705	-0.11978	-1.35304	-0.13688	-0.284527	PTPN22	26191	3805	NM_015967.3
ILMN_1676026	-0.0288618	-0.525377	-0.563071	-0.0708609	0.0126829	0.0781	MRPS26	64949	2743	NM_030811.3
ILMN_1727466	-0.191901	0.0370063	-0.133842	-0.153901	-0.373862	-0.0573232	KCNMB4	27345	4114	NM_014505.4
ILMN_1762972	-0.173446	-0.0941977	-0.313719	-0.829817	-0.403945	-0.446885	CHD9	80205	3186	NM_025134.4
ILMN_1793743	0.0317009	1.30095	0.254693	-1.26737	-0.569486	0.508683	DIRC2	84925	3873	NM_032839.1
ILMN_1803779	-0.155335	-0.525822	-0.988544	-0.805274	-0.651391	-0.623467	AP2A2	161	4654	NM_012305.2
ILMN_1657680	0.0110543	0.0677848	-0.418271	-1.39555	-0.861549	-0.139135	CCDC69	26112	3506	NM_015621.2
ILMN_1698427	-0.218722	-0.0179318	-0.421169	0.384907	-0.454895	-0.314523	TMUB2	79089	2837	NM_001076674.1
ILMN_1656482	0.197366	0.000910759	-0.810449	-0.999413	-0.632029	-0.608615	OSBPL2	9885	3328	NM_144498.1
ILMN_1755303	0.0272409	-0.385529	-0.646035	-0.631872	-0.865201	-0.796117	ZNF217	7764	4190	NM_006526.2
ILMN_1741204	0.00153148	0.219337	-0.614032	-1.00206	-0.7525	-0.665064	KLHDC2	23588	3208	NM_014315.2
ILMN_1718808	0.0890669	-0.418259	-1.25172	-0.823792	-0.490024	-0.795722	AKAP10	11216	2906	NM_007202.2
ILMN_2096604	0.0699191	-0.161047	-0.7343	-0.227698	-0.367834	-0.080488	NIP30	80011	2733	NM_024946.1
ILMN_1673820	-0.0802934	-0.367218	-0.478709	-0.733999	0.00822711	0.101477	HLTF	6596	3160	NM_139048.2
ILMN_1745223	-0.0941554	-0.0347345	-1.05156	-0.689223	0.219209	0.215761	CDC42EP4	23580	2877	NM_012121.4
ILMN_1775542	-0.0804113	0.00481248	0.0308193	-0.326516	-0.13943	-0.375081	FAIM3	9214	4640	NM_005449.3
ILMN_3232159	-0.242099	0.372572	-0.0525828	-0.268681	-0.756127	-0.590245	LOC401847	401847	4070	XM_001718486.1
ILMN_1859160	-0.382264	-0.966433	-0.495473	-0.879806	-0.922367	-0.661265			2691	BX110173
ILMN_1724410	-0.280789	0.0591567	-0.118425	0.13107	0.221249	-0.390832	USP46	64854	4650	NM_022832.2
ILMN_1675656	-0.160461	-0.23979	-0.0577818	-0.944612	0.110246	0.427228	PPFIBP2	8495	3559	NM_003621.1
ILMN_1741392	0.0455636	-0.647396	-0.874006	-0.579665	-0.117381	0.228785	SLC25A20	788	3474	NM_000387.3
ILMN_1667429	-0.414641	-1.12364	-1.63447	-1.09975	-0.497697	0.0372208	SLC25A20	788	3642	NM_000387.3
ILMN_1720484	-0.476682	0.576057	-0.713628	-0.58549	-1.02189	-0.990166	CRTAP	10491	2835	NM_006371.3
ILMN_1781386	-0.171641	-0.233844	-0.942301	-0.760173	0.199403	0.528387	WIPI1	55062	2791	NM_017983.4
ILMN_1657796	0.115292	-0.266174	-0.0369871	-0.628525	-0.442211	0.244376	STMN1	3925	3484	NM_203401.1
ILMN_1764177	-0.055751	0.417522	0.257227	-0.313491	-0.977865	-0.905514	JARID2	3720	4320	NM_004973.2
ILMN_2409298	0.290417	-0.262359	-0.223032	0.0993283	-0.193207	-0.255369	NUSAP1	51203	2677	NM_018454.5
ILMN_1800976	-0.0183065	-0.0799155	-0.514597	-1.01746	-0.679644	-1.08051	NFATC3	4775	3400	NM_004555.2
ILMN_1682567	-0.315342	-0.414073	-0.974429	-1.183	-0.261212	-0.01956	CCDC106	29903	3455	NM_013301.2
ILMN_2367113	-0.138556	-0.236013	-1.01978	-1.19366	-0.300314	-0.185917	CASP6	839	3337	NM_032992.2
ILMN_1668194	0.105494	0.361735	-0.498084	-0.870535	-0.192084	0.611226	LMTK3	114783	4185	XM_936372.2
ILMN_3236556	0.143045	-0.237901	-1.16193	-0.663443	-0.120704	0.192721	LOC137886	137886	2891	NM_001077619.1
ILMN_1654060	0.03625	-0.0300844	-0.502159	-1.19853	-0.696689	-0.50575	MKNK2	2872	3178	NM_199054.2
ILMN_1669696	-0.0247967	-0.51184	-1.24737	-1.65583	0.0861933	0.134148	ZNF792	126375	3757	NM_175872.4
ILMN_2398403	0.114822	-0.232544	-0.139443	-0.692761	0.0288941	0.219051	TCEAL1	9338	3486	NM_001006639.1
ILMN_1789909	-0.0603714	0.0525503	-1.17609	-1.57665	-0.201585	0.315459	TBC1D9B	23061	3496	NM_015043.3
ILMN_1871233	-0.13808	0.150377	-0.567734	0.0291076	0.139599	-0.286166			2701	BF375676
ILMN_1788099	-0.0653392	-0.0583733	-0.75854	-1.07414	-0.680355	-0.314882	LSM4	25804	3168	NM_012321.2
ILMN_1711166	0.091769	-0.355129	-0.662712	-0.777722	-0.601744	-0.104145	WDR8	49856	3205	NM_017818.2
ILMN_1772218	-0.190204	-0.018261	0.214684	0.398771	-0.710584	-1.15965	HLA-DPA1	3113	4617	NM_033554.2
ILMN_1706825	0.129604	0.162257	-0.947494	-0.378537	-0.809976	-1.15191	PKN2	5586	2707	NM_006256.2
ILMN_1682197	-0.186036	-0.477676	-1.15541	-1.17541	-0.714567	-0.193249	NFXL1	152518	4757	NM_152995.4
ILMN_3188106	-0.0505252	-0.684483	-0.960525	-1.0823	-0.752129	-0.722781	PSCD2	9266	4690	NM_017457.4
ILMN_2373982	-0.0776464	-0.162724	-0.400933	-0.678975	-0.846193	-0.555133	PICK1	9463	4138	NM_012407.3
ILMN_2070355	-0.0607054	-0.445744	-0.765477	-0.806527	-0.201735	0.0366794	LOC644096	644096	2712	NM_001042631.1
ILMN_1766798	0.0446128	-0.171015	-1.2057	-1.05175	-0.523714	-0.469378	CENTB2	23527	3234	NM_012287.3
ILMN_1652379	0.0593241	0.220595	-0.116628	-0.813958	-0.360113	-0.290463	SUCLG2	8801	3083	NM_003848.1
ILMN_1724367	-0.341888	-0.24745	0.211849	-0.501958	-0.702189	-0.790751	NDUFB1	4707	4693	NM_004545.3
ILMN_3234884	0.0132918	0.0513545	-0.133444	-0.154087	-0.776953	-0.758856	KIF22	3835	4097	NM_007317.1
ILMN_1658885	0.0280135	-0.303169	-0.436252	-1.20017	-0.435559	0.14895	DAGLB	221955	3746	NM_139179.1
ILMN_2225746	-0.0460491	-0.446097	-1.12331	-0.90863	-0.195947	0.382838	C17orf59	54785	2940	NM_017622.1
ILMN_1665095	-0.0882435	-0.00208831	0.180181	-0.519404	-0.866953	-1.16842	NELF	26012	4616	NM_015537.3
ILMN_1660364	-0.026055	-0.390557	-1.28761	-0.681311	-0.328391	-0.167641	PSCD4	27128	2938	NM_013385.2
ILMN_1682812	-0.106079	-0.638274	-0.90549	-0.707523	-0.594958	-0.656495	C21orf33	8209	2704	NM_004649.5
ILMN_1664738	0.152967	-0.374984	-0.231604	-0.710951	-0.448824	-0.129744	C11orf54	28970	3323	NM_014039.2
ILMN_2213297	0.0850224	-0.191664	-0.563808	-0.746526	-0.54331	-0.0281101	C11orf54	28970	3296	NM_014039.2
ILMN_1652128	0.00132978	-0.0860248	-0.711068	-0.833093	-0.745996	-0.261052	LMBRD1	55788	4081	NM_018368.2
ILMN_1764970	0.129151	0.405428	-0.85651	-0.173363	-0.663304	-0.562157	JMJD1C	221037	2717	NM_032776.1
ILMN_2410742	0.0771571	0.371589	-0.994975	-0.386722	-0.795844	-0.658556	JMJD1C	221037	2710	NM_032776.1
ILMN_3248928	-0.0168877	-0.671937	-0.505121	-0.287739	-0.599644	-0.548774	tcag7.1228	254048	2737	NM_173569.2
ILMN_1803906	0.0629602	-0.722494	0.0365095	-0.388817	-0.947207	-1.326	ETV2	2116	4732	NM_014209.1
ILMN_1789171	0.179001	0.195514	1.02011	-1.42753	-0.396612	-0.522498	EEF2K	29904	3861	NM_013302.3
ILMN_1774066	-0.143333	-0.0466295	-0.45254	-0.569694	0.0155061	0.139563	TMEM141	85014	3089	NM_032928.2
ILMN_2377109	-0.00477779	-0.37148	-0.366078	-1.39035	-0.00148594	-0.0450608	LCK	3932	3672	NM_001042771.1
ILMN_1915076	-0.00813842	-0.160705	-0.777135	-0.943558	-0.773453	-0.539918			2893	AK123915
ILMN_1786658	-0.148095	-0.109296	-0.274713	0.280639	-0.181205	-0.00863767	BOLA3	388962	1810	NM_001035505.1
ILMN_2347314	-0.059149	-0.513093	-0.68167	-0.8122	-0.94765	-0.318194	ARNT	405	4153	NM_178426.1
ILMN_1702231	-0.0832684	-0.0738291	-0.419679	-1.04037	-0.678681	0.402471	C1orf54	79630	3305	NM_024579.2
ILMN_2348268	0.0681034	-0.37106	-0.728418	-0.826245	-0.674199	-0.350175	IFFO	25900	3331	NM_080730.2
ILMN_1800261	0.0092448	-0.536647	-0.793366	-0.225721	0.384666	0.36462	TUBA1B	10376	2323	NM_006082.2
ILMN_2367428	0.0717674	-0.29493	-0.759567	-1.01485	-0.700568	-0.231697	FAM96A	84191	3330	NM_001014812.1
ILMN_1653220	0.0638319	-0.143347	-0.760612	-0.944662	-0.036626	-0.0917402	PITPNM1	9600	3375	NM_004910.1
ILMN_1770031	-0.196132	-0.418068	-1.52904	-0.977506	-0.55871	-0.281519	ABHD10	55347	2996	NM_018394.1
ILMN_3234784	0.136828	-0.300234	-0.472926	-1.33082	-0.337108	-0.0326323	NLRC3	197358	3659	NM_178844.2
ILMN_1781198	-0.00538099	0.142626	-0.849494	-0.590596	-0.107125	0.202247	PPP1R3D	5509	2933	NM_006242.3
ILMN_1697561	0.0636203	-0.271132	-0.981406	-0.931776	-0.31102	-0.00792551	FBXL16	146330	3541	NM_153350.2
ILMN_1738237	0.106944	-0.369986	-1.366	-0.550328	0.0405449	0.943168	HS1BP3	64342	2843	NM_022460.3
ILMN_1702487	0.0528413	1.70605	1.03877	-1.01803	-0.321874	0.320313	SGK1	6446	19	NM_005627.2
ILMN_1667657	-0.0274125	-0.106388	-0.10671	-0.975877	-0.341704	-0.527768	TPP2	7174	3202	NM_003291.1
ILMN_1703305	0.0348405	-0.132894	-0.98683	-1.26549	-0.653395	-0.476269	TWF2	11344	3639	NM_007284.3
ILMN_1679178	-0.182766	-0.197108	-1.13016	-0.942614	-0.520959	-0.435937	ATP5D	513	2746	NM_001687.4
ILMN_1751425	-0.198659	-0.652172	-0.620769	-1.6327	-0.462356	-0.170045	ERMP1	79956	3747	NM_024896.2
ILMN_1723436	-0.107052	-0.152886	-0.39592	-0.0314108	-0.457379	-0.448218	PFKFB2	5208	4647	NM_001018053.1
ILMN_1768595	-0.219357	-0.260404	-0.786156	-0.696631	-0.70121	-0.639025	DLG4	1742	4701	NM_001365.2
ILMN_2337551	0.0743291	-0.190216	-0.677195	0.193794	0.153434	-0.383071	HIPK3	10114	2647	NM_001048200.1
ILMN_1713301	0.233296	0.165487	-0.628942	-0.229456	-0.475994	-0.382463	DGCR2	9993	2869	NM_005137.2
ILMN_1785284	-0.0539265	-0.159678	-0.642592	-0.874089	-0.454475	-0.232529	ALDH6A1	4329	3174	NM_005589.2
ILMN_2388975	-0.072805	-0.099364	0.161573	-0.850313	-0.125538	-0.0868713	CERK	64781	3414	NM_182661.1
ILMN_2047511	-0.00638401	0.131278	0.378905	-0.493314	-1.23464	-1.23945	CENTA1	11033	4627	NM_006869.1
ILMN_1732452	0.0392398	0.0192022	-1.68628	-1.47991	-0.231834	-0.0324372	MAPKAPK3	7867	2986	NM_004635.3
ILMN_2288784	-0.182076	-0.805477	-0.76586	-0.76949	-1.04316	-0.27733	CCDC34	91057	4195	NM_030771.1
ILMN_3240222	-0.254531	-0.548914	-0.766585	-1.05501	-0.295932	0.0329245	PRAGMIN	157285	3265	NM_001080826.1
ILMN_1713290	-0.134179	-0.648005	-0.686642	-1.28251	-0.277016	-0.0402149	GLT8D1	55830	3518	NM_018446.2
ILMN_1765860	-0.00288379	0.0502083	-0.420956	-1.09907	-0.757961	-0.951831	DOCK11	139818	3170	NM_144658.3
ILMN_2368576	-0.220644	0.00671601	-0.427665	-0.935745	-0.598177	-0.167861	UBA52	7311	4075	NM_003333.3
ILMN_2339748	0.109516	0.144542	-0.662054	-0.0591327	0.163396	0.821821	RNF13	11342	2664	NM_183381.1
ILMN_1793410	-0.0841103	0.211102	-0.987415	0.42159	0.0124692	0.320193	SNTB1	6641	2594	NM_021021.2
ILMN_1699989	0.153974	-1.21933	-0.756566	-0.615417	-0.147361	-0.42239	BNIPL	149428	4705	NM_138278.2
ILMN_1770030	0.18504	0.182033	-0.800079	-0.259112	-0.473377	-0.547569	C7orf43	55262	4188	NM_018275.3
ILMN_1754894	-0.0786804	-0.282937	-1.20511	-1.02183	-0.798487	-0.282098	C1orf162	128346	3460	NM_174896.2
ILMN_1805992	-0.090652	-0.243567	-1.51744	-2.5982	-0.310382	0.531897	KIAA1598	57698	4008	NM_018330.4
ILMN_2064694	0.0387498	0.123336	-0.549511	-1.61828	-0.735404	-0.583604	STIM1	6786	3570	NM_003156.2
ILMN_1661335	-0.0966436	-0.0714734	-0.301678	-1.06993	-0.619854	-0.712915	SPTBN1	6711	3304	NM_003128.2
ILMN_1717636	0.060896	-0.360469	-0.270115	-0.29283	-0.871814	-0.655123	RGMA	56963	4699	NM_020211.1
ILMN_1727043	-0.0363191	-0.293213	-1.31544	-1.5644	-0.170061	0.137438	GLT25D1	79709	3500	NM_024656.2
ILMN_2367239	-0.00629556	-0.479481	-0.945857	-0.821432	-0.273162	0.524128	RCAN1	1827	2827	NM_203417.1
ILMN_1795639	-0.177512	-0.0877554	-0.176466	-0.50299	-1.3381	-0.704714	MGMT	4255	4156	NM_002412.2
ILMN_1693452	0.192989	-0.0738221	-0.152399	-1.39305	-0.2032	0.404928	GAL3ST4	79690	3794	NM_024637.4
ILMN_1774387	-0.108903	-0.260967	-1.0722	-0.798795	-0.722459	-0.807375	ZHX3	23051	2751	NM_015035.3
ILMN_1755792	-0.0475632	-0.851192	-0.722828	-0.762074	-0.811308	-0.884796	STK38L	23012	3827	NM_015000.2
ILMN_2043569	0.0843812	-0.732934	-0.632545	-1.36951	-0.798308	-0.307301	MOSPD2	158747	3845	NM_152581.1
ILMN_1814526	0.0659384	-0.139555	-0.183243	-0.732933	-0.984415	-0.977906	ADD3	120	4120	NM_001121.2
ILMN_2370692	0.195455	-0.569097	-0.434978	-0.293724	-0.165638	0.0333115	ANKZF1	55139	3138	NM_018089.2
ILMN_1684346	-0.270124	0.062933	0.29841	-0.839668	0.578936	0.26991	TNFAIP8L1	126282	3288	NM_152362.1
ILMN_1672547	0.0628129	-0.0987582	-0.775081	-0.991806	-0.709261	-0.498304	MYO9B	4650	4092	NM_004145.2
ILMN_2300664	0.082559	0.527671	0.737467	-1.43719	-0.394973	-0.0408951	CACNA1I	8911	3953	NM_001003406.1
ILMN_1767651	0.00801659	-0.0796073	-0.3272	-1.52288	-0.158483	-0.133937	DKFZP434B0335	25851	3787	NM_015395.1
ILMN_3244929	-0.0196967	0.0969625	-0.350102	-1.82882	-0.871045	-0.456626	LOC100133163	100133163	3842	XM_001726385.1
ILMN_2060770	0.0593419	-0.0282674	-0.201768	-0.859727	0.12749	0.0557539	RAI1	10743	3410	NM_030665.3
ILMN_1738767	-0.0324066	-0.15221	-0.694082	-1.49639	-0.828026	-0.297104	PLP2	5355	3499	NM_002668.1
ILMN_1667748	-0.0822415	-0.135929	-0.863594	-1.53292	0.541966	2.48609	ANKRD33	341405	3799	NM_182608.2
ILMN_1756631	-0.132774	-0.356262	-0.663365	-0.658921	-0.069127	0.165611	ZNF526	116115	3115	NM_133444.1
ILMN_1786789	0.0481818	-0.128829	-1.41095	-0.396347	-0.239382	-0.0464003	FAM102B	284611	2948	NM_001010883.1
ILMN_1733875	0.121563	-0.298662	-0.629133	-0.144632	0.323331	0.709165	RUNDC1	146923	2757	NM_173079.1
ILMN_3248781	0.0950721	-0.305019	-0.286504	-0.407846	0.152324	0.125462	SDHALP2	727956	3076	NR_003265.3
ILMN_1688381	0.0947853	-0.363436	-0.319597	-0.795091	-0.382956	-0.0787127	BPTF	2186	3607	NM_004459.6
ILMN_3246214	-0.0691505	-0.418332	-0.903163	-0.792466	-0.447593	-0.327514	B3GNT1	11041	2761	NM_006876.2
ILMN_3270972	-0.288297	-0.244568	0.741173	-0.0859582	-0.711644	-0.860307	DDEF2	8853	301	NM_003887.2
ILMN_3194508	-0.291154	-0.136829	0.721528	-0.340547	-0.993612	-1.11955	DDEF2	8853	256	NM_003887.2
ILMN_3235104	-0.0945541	-0.401378	-0.39666	-0.73093	-0.494278	-0.546567	KIAA1731	85459	3061	NM_033395.1
ILMN_1785095	0.0044111	-0.0716219	-0.786739	-2.25679	-0.464025	-0.0887974	ATP6V0E2	155066	3884	NM_145230.2
ILMN_2404795	0.064418	-0.43394	-0.639567	-0.978173	-0.71567	-0.902188	SULT1A1	6817	3105	NM_177530.1
ILMN_1768480	-0.10987	-0.0692527	-0.199378	-0.535367	0.113599	0.210439	VGLL4	9686	3127	NM_014667.1
ILMN_1738718	-0.163324	-0.252387	-1.13128	-1.32155	-0.64822	-0.228251	CYB561D2	11068	3223	NM_007022.3
ILMN_1693259	-0.0101488	-0.328868	-0.43416	-0.969353	-0.586554	-0.815339	PDCD6IP	10015	3118	NM_013374.3
ILMN_1709114	-0.17515	-0.488685	-1.21764	-0.646491	-0.773222	-0.35002	MAP3K7IP1	10454	2850	NM_006116.2
ILMN_1731928	0.0187423	-0.478429	-0.523797	-1.55886	-0.627867	-0.149984	LY9	4063	3728	NM_002348.2
ILMN_2147863	-0.409988	-0.613068	0.0882505	0.147455	-0.213454	-0.346172	QSER1	79832	2674	NM_001076786.1
ILMN_2352590	0.0400606	-0.100416	-0.512936	-0.982181	-0.862758	-0.921828	ZNF33A	7581	3188	NM_006974.2
ILMN_1756006	0.0289246	0.62438	0.335947	0.0272064	-0.62695	-0.690714	ATG2A	23130	4726	NM_015104.1
ILMN_2358733	0.119931	0.28707	-0.499759	-0.119487	-0.30839	-0.401356	TAZ	6901	4064	NM_181312.1
ILMN_1770850	-0.179941	0.0171237	-1.22709	-0.822817	-0.422997	0.663583	PNMA1	9240	2836	NM_006029.4
ILMN_1803774	-0.0375737	-0.272975	-0.401894	-1.0567	-0.430758	-0.61685	STK16	8576	3165	NM_003691.2
ILMN_2318568	-0.290188	-0.388628	-0.354572	-1.45211	-0.636326	-0.0439672	HCFC1R1	54985	3507	NM_001002018.1
ILMN_1678962	-0.0702509	-0.28172	-0.871077	-1.39917	-0.521299	-0.0517377	DFFB	1677	3537	NM_004402.2
ILMN_1749521	0.142596	0.0351046	-0.576372	-1.06736	-0.32908	0.295994	SLC35E3	55508	3206	NM_018656.2
ILMN_1730818	-0.106433	-0.409337	-0.0940791	-0.496803	-0.904759	-1.21992	C19orf30	284424	4083	NM_174947.2
ILMN_2163819	0.0597712	0.188758	-0.0543766	-1.08779	-0.44903	-0.327276	KIF21B	23046	3439	NM_017596.2
ILMN_1700109	0.0288712	-0.053756	-0.500958	-0.641185	-0.565577	-0.499171	PTOV1	53635	4615	NM_017432.3
ILMN_2225595	-0.0427893	-0.186027	-0.537459	-0.524811	-0.0342233	0.177007	ACAD8	27034	3073	NM_014384.2
ILMN_1737462	0.00608766	-0.0351572	-0.095047	-0.764171	-0.540571	-0.443261	OXR1	55074	3190	NM_181354.3
ILMN_1760779	-0.0338725	0.241498	0.0873092	-0.0284907	-0.513571	-1.03418	ENSA	2029	4643	NM_207043.1
ILMN_2185884	0.0845426	-0.0167241	-0.673977	-0.943227	-0.533907	-0.359514	DHRS4	10901	3175	NM_021004.2
ILMN_1814315	0.150239	-0.0614567	-0.430918	-1.5183	-0.474985	-0.485481	PBXIP1	57326	3649	NM_020524.2
ILMN_1699496	0.0520276	-0.0187783	-0.640839	-0.701996	-0.0581957	-0.0794159	PHF21A	51317	3059	NM_016621.2
ILMN_1767809	0.22921	-0.0395969	-0.177396	-0.329271	-0.0125166	-0.347258	LOC552891	552891	2518	NM_004125.2
ILMN_2340721	-0.11175	-0.258567	-0.113429	-1.03181	-0.344674	-0.158509	TMEM134	80194	3336	NM_001078651.1
ILMN_1701173	-0.0725956	-0.586943	-1.27409	-0.594889	0.0677764	-0.0694392	KCNK6	9424	2959	NM_004823.1
ILMN_1743506	-0.184457	-0.158805	-0.599829	-0.167423	-0.0746532	-0.237052	CCDC137	339230	2673	NM_199287.2
ILMN_2113535	0.128655	0.183365	-0.20782	-0.702743	-0.435621	-0.0920572	PCYOX1	51449	3236	NM_016297.2
ILMN_1679725	-0.0862889	-0.0941314	-0.63387	-1.36912	-0.415677	-0.00904691	PCYOX1	51449	3725	NM_016297.2
ILMN_1742332	-0.0549518	-0.64521	-0.287368	0.00226367	-0.386752	-0.300067	KCTD12	115207	4683	NM_138444.3
ILMN_1761981	0.00437081	-0.202471	-0.798321	-0.897631	-0.462413	-0.0365325	FAM96A	84191	3189	NM_032231.4
ILMN_1697629	0.13994	-0.183261	-0.246272	-0.862406	-0.45675	-0.00986397	LOC100137047-PLA2G4B	8681	3262	NM_005090.2
ILMN_1659536	-0.113081	-0.103452	-0.488839	0.00660956	-0.570559	-0.465851	FAM24B	196792	4122	NM_152644.1
ILMN_1734288	0.0856702	-0.579948	-1.735	-0.71826	-0.311139	-0.148871	DUSP18	150290	2968	NM_152511.3
ILMN_1800942	-0.096018	-0.300753	-0.440023	-0.118964	0.204185	0.207117	KCTD6	200845	2702	NM_153331.2
ILMN_1759084	0.118644	-0.320369	-0.451949	-0.900922	-0.449813	-0.413087	INTS8	55656	3403	NM_017864.2
ILMN_1786766	-0.0352687	-0.174392	-0.755729	-1.26359	-0.674137	-0.24046	SNTB2	6645	3644	NM_006750.3
ILMN_2396991	-0.288058	-0.040154	-0.179816	-0.41163	-0.690442	-0.794411	HCST	10870	4659	NM_014266.3
ILMN_3281195	0.124394	1.35994	-0.312385	-0.394086	-0.881339	-0.817231	LOC440459	440459	4271	XR_019054.1
ILMN_2368575	-0.0713401	-0.110641	-0.760679	-1.08242	-0.587787	-0.558084	GIYD1	548593	3185	NM_001014999.1
ILMN_1786388	-0.123832	-0.281576	-0.7369	-0.39821	-0.172176	0.059087	RNF113A	7737	2736	NM_006978.1
ILMN_1762224	0.160541	-0.54876	-1.32497	-1.50588	-0.70552	-0.119468	HPS3	84343	3587	NM_032383.3
ILMN_1769787	-0.240641	0.0182258	-0.798531	-0.895209	-0.963054	-0.345214	RP3-402G11.5	83642	2807	NM_031454.1
ILMN_1735064	0.0419346	-0.191904	-0.579133	-0.984847	-0.545566	0.0821492	PPP1R3E	90673	3397	XM_927029.2
ILMN_2392352	-0.064534	-0.480325	-0.316146	-1.44901	-0.850263	-0.348636	CTPS2	56474	3732	NM_175859.1
ILMN_1655961	0.127331	-0.123802	-0.334789	0.14271	0.39772	0.0273198	C7orf54	27099	2357	NM_014411.2
ILMN_1797298	-0.0217272	-0.379398	-0.496758	-0.917759	-0.261419	0.170508	ARMC7	79637	3802	NM_024585.2
ILMN_1683239	-0.603874	-0.112578	-0.875439	-0.230526	-0.10345	-0.568821	RASSF1	11186	2860	NM_170713.2
ILMN_3241657	-0.182009	-0.0033133	-0.73466	-1.57553	-0.0448788	0.302522	TMEM204	79652	3888	NM_024600.4
ILMN_2276996	0.115248	-0.672197	-0.575188	-0.325693	-0.809357	-0.834285	CCR2	1231	4397	NM_000647.4
ILMN_1759991	-0.0276774	-0.0408201	-0.671136	-0.941981	-0.442208	-0.0604445	NOL12	79159	3113	NM_024313.1
ILMN_2294878	0.201921	-0.145176	-0.624937	-0.470451	-0.0764075	0.00132573	NSUN5	55695	2895	NM_018044.2
ILMN_1724811	-0.0289749	-0.153644	-0.133927	-0.914413	-0.527127	-0.214565	PARN	5073	3146	NM_002582.1
ILMN_2096405	0.0231479	-0.0661988	-0.67014	-1.1002	-0.534428	-0.470004	WDR37	22884	3391	NM_014023.3
ILMN_1796464	0.0365709	0.00443041	-0.680628	-1.12698	-0.519902	-0.481116	WDR37	22884	3354	NM_014023.3
ILMN_1873107	0.204552	-0.712558	-0.988483	-1.01037	-0.685785	-0.24298			3730	AV649053
ILMN_1765044	0.0681953	0.0562888	-0.694206	-0.840049	-0.441008	-0.225039	CUTC	51076	3088	NM_015960.2
ILMN_2082209	0.0958134	-0.284522	-0.437745	-1.44643	-0.489978	0.00199211	TOX2	84969	3349	NM_032883.1
ILMN_2057566	-0.153151	-0.0464492	-0.547295	-0.708186	-0.644753	-0.293328	LOC283871	283871	4065	NM_001042371.2
ILMN_1653115	-0.0333313	-0.0118356	-0.40533	-0.83435	-0.214635	0.177194	ECH1	1891	3264	NM_001398.2
ILMN_2388507	-0.145315	-0.137828	-0.688987	-0.837731	-0.862394	-0.991946	AKT1	207	4093	NM_001014432.1
ILMN_3228585	0.0326172	-0.342049	-0.657023	-1.19397	-0.597745	-0.396683	RP11-345P4.4	728661	3471	NM_001110781.1
ILMN_1688070	0.0698969	-0.224139	-0.47718	-1.19778	-0.337079	-0.265634	NSUN5C	260294	3387	NM_149379.1
ILMN_3244240	-0.0182105	0.0402527	-0.221119	-1.1368	-0.923556	-0.939968	LOC646476	646476	3573	XR_017230.2
ILMN_1809040	0.0371804	-0.442956	-0.757123	-1.26822	-0.699458	-0.467656	LDLRAP1	26119	3540	NM_015627.2
ILMN_1691693	-0.245794	-0.651046	-0.141699	0.437247	-0.627586	-1.06831	FCRL3	115352	1415	NM_001024667.1
ILMN_1691339	0.208546	-0.812265	-0.495847	-0.246352	-0.692376	0.547997	CLEC1A	51267	4393	NM_016511.2
ILMN_2122511	0.0639197	-0.389531	-0.3822	-0.856527	-0.676617	-1.09179	CCBE1	147372	4625	NM_133459.1
ILMN_1657515	0.185029	0.23418	-1.17911	0.258973	-0.885452	-1.24854	RPS6KA5	9252	2734	NM_004755.2
ILMN_1706610	-0.126803	-0.455136	-0.47283	-1.4429	-0.840834	-0.464939	PLEKHA9	51054	3418	NM_015899.1
ILMN_1781374	0.0542737	0.250018	-0.631635	-0.305029	-0.201572	0.469183	TUFT1	7286	2763	NM_020127.1
ILMN_1743352	-0.0875306	-0.13477	-0.906218	-0.327223	-0.253722	0.114493	TBCC	6903	2883	NM_003192.2
ILMN_1664016	-0.0476516	0.12429	-0.124834	-1.85952	-0.697109	-0.57437	ARHGEF18	23370	3864	NM_015318.2
ILMN_2097858	-0.0351684	-0.257003	-0.717293	-0.953438	-0.37609	-0.0255325	KIAA1737	85457	3355	NM_033426.2
ILMN_1800750	0.149677	-0.950978	-1.36397	-0.545453	-0.888117	-0.14067	ZNF692	55657	4268	NM_017865.2
ILMN_3239343	-0.253779	-0.266031	-1.13485	-1.00438	-0.530583	-0.334167	STAG3L3	442578	3385	NM_001013739.2
ILMN_1693233	0.253723	0.0338248	-0.97088	-0.918805	-1.15543	-0.470293	KIAA0513	9764	4403	NM_014732.2
ILMN_1710017	0.00905049	-0.127059	-0.18978	-1.84066	-0.410202	-0.169248	CD79B	974	3837	NM_000626.1
ILMN_1802380	0.143567	-0.301042	-1.3269	0.381372	-0.374411	-0.192832	RERE	473	2879	NM_001042682.1
ILMN_3234997	-0.0180264	-0.0756438	-0.721676	-0.607537	-0.123458	0.0803704	MAP7D1	55700	2916	NM_018067.3
ILMN_1772605	-0.0708101	-0.0474522	-0.534046	0.00584245	-0.0730545	-0.0323671	FRS3	10817	2775	NM_006653.3
ILMN_2124816	-0.255664	-0.0628786	-0.340114	-0.246352	-0.730016	-0.694893	ZNF34	80778	4652	NM_030580.2
ILMN_1873300	0.32614	-0.0879705	-0.417269	-0.0114478	-0.668763	-0.0630596			4381	BI821208
ILMN_1705390	-0.0130033	-0.155399	-0.0154785	-0.606311	-0.239534	-0.17741	KLHL22	84861	3119	NM_032775.2
ILMN_1656378	-0.0711763	0.0714923	-0.518447	-1.11266	-0.456431	-0.345571	NMT2	9397	3487	NM_004808.1
ILMN_1741985	0.250103	0.29644	-0.20335	-0.0363993	-0.291291	0.280954	BBS10	79738	3334	NM_024685.3
ILMN_1767475	-0.0693039	-0.109875	-0.0518571	-0.84452	-0.237545	-0.0269049	CERK	64781	3407	NM_022766.4
ILMN_1695812	0.146226	-0.179822	-0.326882	-1.17921	-1.09992	-0.568057	KRT72	140807	4466	NM_080747.1
ILMN_1725705	-0.144684	-0.0789009	-0.887839	-0.734068	0.174374	0.106829	CLPP	8192	2768	NM_006012.2
ILMN_2191759	-0.146353	-0.0791647	0.424196	-0.661855	-1.28952	-1.07066	LOC440396	440396	4290	NR_002943.1
ILMN_1694548	0.185272	-0.230865	-0.683176	-0.479824	-0.126732	-0.281553	ANXA3	306	2447	NM_005139.2
ILMN_2393450	0.027439	-0.0618892	-0.218331	-1.80142	-0.478947	-0.216295	INF2	64423	3684	NM_022489.2
ILMN_1815882	-0.184617	-0.422971	-0.652362	-0.35001	-0.864093	-0.901566	HNRNPA1	3178	4240	NM_031157.2
ILMN_1651936	-0.00598776	0.199449	-0.410181	-0.432899	-0.299033	-0.381171	SETD8	387893	4621	NM_020382.3
ILMN_1910893	-0.094026	-0.659198	-0.815286	-0.340585	0.0253749	-0.0257477			2924	BM472158
ILMN_1675721	0.163271	-0.144578	-0.747776	-0.987655	-0.933115	-0.680511	UBE2R2	54926	3554	NM_017811.3
ILMN_2352380	-0.0229334	-0.574125	-1.26015	-1.00706	0.644281	1.37919	TRPM2	7226	2483	NM_001001188.3
ILMN_1736623	-0.17976	-0.470594	-0.713107	-0.717776	0.280981	0.867622	NCKIPSD	51517	3060	NM_184231.1
ILMN_1766487	-0.00835502	-0.600474	-1.90703	0.0147871	-0.4924	0.312304	LRRC25	126364	2999	NM_145256.2
ILMN_1658504	-0.109247	0.334943	-0.549023	-0.884842	-0.313299	-0.00985765	CHKA	1119	3108	NM_212469.1
ILMN_1770244	0.0724672	-0.421541	-0.863184	-1.05031	-0.505716	-0.267107	CBX1	10951	3167	NM_006807.3
ILMN_1745497	0.00856042	-0.525747	-0.898276	-1.20228	-0.709806	-0.364984	C12orf26	84190	3266	NM_032230.1
ILMN_1739532	-0.253218	-1.00288	-0.949214	-0.400882	-1.18338	-0.691012	DPRXP4	503645	4692	NR_002221.1
ILMN_2324421	0.161522	0.247073	-0.261457	0.01231	-0.0761023	0.757306	TXNRD1	7296	2825	NM_182743.1
ILMN_1692545	0.0681397	-0.98344	-1.35063	-0.57845	-0.445167	-0.497364	LOC646849	646849	2912	XM_933970.1
ILMN_1770977	-0.137659	-0.0360101	-0.213963	-1.07196	-0.431896	-0.177957	TMEM134	80194	3292	NM_001078650.1
ILMN_1816582	-0.107633	-0.79596	-0.277703	0.0396692	0.134338	-0.137282			2692	CB162214
ILMN_3247182	-0.025473	-0.393549	-0.285257	-1.2813	-0.356059	-0.361468	LOC165186	165186	3905	NM_199280.2
ILMN_1731484	-0.0466572	-0.979272	-1.04365	-0.464725	-0.514227	0.035368	RHOT1	55288	2824	NM_001033568.1
ILMN_1759595	0.146177	-0.0141432	-0.836455	-0.441128	0.35153	0.305351	C22orf29	79680	2914	NM_024627.5
ILMN_2074860	0.0399278	-0.113844	-0.227169	-0.582009	-0.604554	-0.700429	RN7SK	125050	4085	NR_001445.1
ILMN_1657451	-0.240347	-0.0976272	-0.281471	-1.4392	-0.784583	-0.183486	SRPK2	6733	3578	NM_182691.1
ILMN_1743910	-0.19679	-0.0908319	-0.748248	-0.520106	0.146586	-0.245103	PANK4	55229	2842	NM_018216.1
ILMN_1665538	0.0134548	-0.308686	-0.642933	-0.938695	-0.492865	-0.426053	SKP2	6502	3133	NM_032637.2
ILMN_1685339	-0.565201	-0.380625	-0.296857	0.0314379	-0.228101	-0.352566	TPM1	7168	2672	NM_001018008.1
ILMN_1801101	0.0417136	-0.430771	-0.659272	-1.14058	-0.677498	-0.169705	ZBTB48	3104	4278	NM_005341.1
ILMN_3226181	-0.0500255	-0.405873	-0.768902	-1.21604	-0.517656	0.1031	NUDT7	283927	3686	NM_001105663.1
ILMN_3246801	-0.269096	-0.491062	-0.339387	-0.68731	-1.29329	-0.64742	WBSCR18	84277	4090	NM_032317.2
ILMN_1737651	-0.0170851	0.100333	-0.618823	-0.749304	-0.308614	-0.0249954	CDC40	51362	3198	NM_015891.2
ILMN_2213199	0.0748712	0.0732666	-0.284343	-0.988955	-0.517634	-0.285318	KIAA1712	80817	3463	NM_001040157.1
ILMN_3247681	-0.10926	-0.121645	-0.739679	-1.269	-0.510924	-0.549653	LOC388969	388969	3706	NM_001013649.3
ILMN_1682919	-0.141593	0.0424137	-0.749267	-1.40375	-0.270484	0.429115	PAFAH2	5051	3860	NM_000437.3
ILMN_1781285	0.174255	0.546055	-1.22287	-0.412267	-0.779521	-1.11544	DUSP1	1843	29	NM_004417.2
ILMN_1660204	-0.160671	-0.479423	-0.347711	0.300246	0.0101986	-0.0838102	IGSF9B	22997	4154	NM_014987.1
ILMN_2330552	-0.147398	-0.333973	-0.175006	-0.26403	-0.537875	-1.31956	CDC2L2	985	4735	NM_033531.1
ILMN_1717056	0.122951	0.414177	-0.0444906	0.0430876	-0.342141	0.751425	TXNRD1	7296	2908	NM_001093771.1
ILMN_2377240	0.163558	-0.089685	-0.82036	-1.4176	-0.443548	-0.278847	AKTIP	64400	3618	NM_001012398.1
ILMN_1744113	-0.19224	-0.76271	-1.14536	-0.838063	-0.705759	-0.207345	TNFAIP8L2	79626	2980	NM_024575.2
ILMN_1804656	-0.119193	0.15255	-0.348395	-0.569436	-0.0948162	0.165349	C12orf62	84987	2700	NM_032901.2
ILMN_1786429	-0.0886446	-1.02779	-0.0220727	-0.0880566	-0.896115	-0.934958	P2RY5	10161	4734	NM_005767.4
ILMN_2059211	0.0212703	-0.11676	-0.71964	-0.812237	-0.894627	-0.10565	KIAA0195	9772	4182	NM_014738.2
ILMN_1669516	-0.0718746	-0.0327739	-0.306967	-0.579174	0.148653	0.346662	ZNF193	7746	3303	NM_006299.3
ILMN_1792409	-0.0601026	-0.631458	-1.12309	-0.308178	-0.84005	-1.10705	AMOT	154796	4665	NM_133265.2
ILMN_1806692	-0.0527834	0.0316992	-0.634998	-1.29604	-0.769213	0.049261	HEXB	3074	3575	NM_000521.2
ILMN_1700427	0.153308	-0.357874	-0.46577	-0.00194031	-0.499659	-0.742278	LOC440456	440456	2681	XM_935189.1
ILMN_2235283	0.136443	0.225974	-0.396948	-0.568675	-0.849037	-0.666404	MAPK1	5594	4173	NM_138957.2
ILMN_1742853	-0.0180167	-0.00991273	-0.29213	-1.49526	-0.841083	-0.73791	LOC652184	652184	3568	XM_941546.1
ILMN_1749403	-0.179804	-0.035162	-0.347556	-0.553556	0.106992	-0.279508	TSPAN33	340348	2133	NM_178562.2
ILMN_1653708	0.0107471	-0.0150757	-1.34878	-2.76372	-0.550958	0.510939	CORO1B	57175	3978	NM_001018070.1
ILMN_1812926	-0.0198568	-0.00619245	-0.880818	-1.11155	-0.893915	-0.307918	ANTXR2	118429	4209	NM_058172.3
ILMN_1887174	-0.0291351	-0.131028	-0.526918	-0.820842	-0.408494	-0.192128	KIAA0146	23514	4254	NM_001080394.1
ILMN_1773780	-0.00439143	-0.611721	-0.836378	-1.31189	-0.482075	-0.26333	C16orf24	65990	3287	NM_023933.1
ILMN_3253579	-0.367763	0.421903	-0.211183	-0.253032	0.051072	0.618345	NY-SAR-48	93323	4086	NM_001011699.1
ILMN_1663577	-0.0922655	-0.934781	-0.499726	-1.3433	-0.787237	-0.633668	S100PBP	64766	3335	NM_022753.2
ILMN_1800390	-0.0854704	0.129761	-0.606604	-1.27262	-0.282904	-0.470909	ZNF511	118472	3214	NM_145806.2
ILMN_2307740	0.174826	0.126399	-0.339504	-0.748184	-0.764641	-0.559509	CD46	4179	4131	NM_172358.1
ILMN_2180371	-0.0428247	0.0982823	-0.218249	-0.748747	0.13106	0.180565	C12orf24	29902	3581	NM_013300.1
ILMN_1687410	0.205879	-0.613091	-1.18757	-1.26933	-0.677947	-0.378141	OSBPL11	114885	3804	NM_022776.3
ILMN_2335754	0.254064	-0.233986	0.015038	0.0986394	-0.465506	-0.606602	CD1E	913	4715	NM_001042586.1
ILMN_2151368	-0.0275434	0.382721	-0.0731137	-0.181644	0.14542	0.425007	NOL12	79159	2769	NM_024313.2
ILMN_3187771	-0.0717651	-0.476429	-0.614192	-0.801012	-0.510108	-0.203628	C14orf167	55449	3441	NR_023922.1
ILMN_1811029	-0.19729	-0.232574	-0.274886	-0.998715	-0.778103	-0.838646	TLK1	9874	3057	NM_012290.3
ILMN_1903568	-0.0218506	0.0584397	-0.232548	-0.773272	-0.310096	-0.223264			3204	AK022936
ILMN_2397721	0.028196	-0.124976	-0.84512	-1.63981	-0.458632	0.0762342	GLB1	2720	3793	NM_001079811.1
ILMN_1656938	-0.155926	-0.266635	-1.66399	-0.385569	0.143301	1.02094	LOC731486	731486	2954	XM_001133149.1
ILMN_1733155	-0.00200236	-0.864007	-0.691975	-0.837852	-0.00411892	-0.223078	GIT1	28964	2678	NM_014030.3
ILMN_1676626	-0.148862	0.14993	-0.584901	-1.54343	-0.556507	-0.640231	ARID4A	5926	3733	NM_002892.3
ILMN_1777895	-0.0121197	-0.296361	0.0650643	-0.661958	-0.290944	-0.195898	LRRC37B	114659	3084	NM_052888.2
ILMN_1752269	-0.0268368	-0.232182	0.242994	-1.5628	-0.499824	-0.705976	ACSS1	84532	3739	NM_032501.2
ILMN_1779486	0.0497407	-0.254914	0.047299	-0.26056	-0.294119	-1.19408	FAM126B	285172	2347	NM_173822.2
ILMN_1713759	-0.012215	0.528348	-0.138335	-0.456286	-0.00630319	-0.274485	UBE2J1	51465	2280	NM_016021.2
ILMN_1744126	0.0229133	0.5441	-0.482309	-0.433112	-0.112361	0.0510618	ING4	51147	3298	NM_198287.1
ILMN_3237241	-0.162823	-0.225615	-0.768935	-0.419888	-0.393832	-0.323089	FAM32A	26017	2725	NM_014077.2
ILMN_2364272	0.0248513	0.628574	0.933675	-1.1696	-0.317387	-0.0933889	MBNL2	10150	3901	NM_207304.1
ILMN_1664248	0.133763	-0.66608	-0.0114392	-0.0793825	-0.236766	-0.587974	MGC40069	348035	4174	NM_182615.1
ILMN_1664826	0.0964659	1.01706	-0.728897	-0.624088	-0.524776	-0.322667	FBXO33	254170	2829	NM_203301.1
ILMN_1752199	0.010796	0.0913929	-0.429406	-0.761189	-1.03473	-0.318711	LHPP	64077	4150	NM_022126.2
ILMN_1683441	-0.100607	-0.109372	-0.300531	-0.00631595	-0.230114	-0.598057	NCAPD3	23310	4618	NM_015261.2
ILMN_3251728	0.131106	0.352533	-0.642006	-0.755058	-0.683627	-0.687339	MTMR10	54893	3483	NM_017762.2
ILMN_2400500	0.0195704	0.0713429	-0.522171	-0.648194	-0.121567	0.092708	LASS2	29956	3181	NM_022075.3
ILMN_2177965	-0.103615	0.0138329	-0.711521	-0.251042	0.417986	0.716919	RPS19BP1	91582	2853	NM_194326.2
ILMN_1707464	0.0307192	-0.14694	-0.00897348	-0.233804	-0.296885	-0.180815	MST1	4485	4168	NM_020998.2

## Sheet: L1
Probe_Id	[LPS, 0](normalized)	[LPS, 1](normalized)	[LPS, 3](normalized)	[LPS, 6](normalized)	[LPS, 12](normalized)	[LPS, 24](normalized)	Symbol	Entrez_Gene_ID	Accession
ILMN_1734742	0.0200864	0.388969	0.746296	1.1135	0.962424	0.566037	ARHGDIA	396	NM_004309.3
ILMN_2154052	-0.147203	-0.0239595	0.639748	1.3503	0.707329	0.53655	KDSR	2531	NM_002035.1
ILMN_1708890	-0.182305	-0.247019	0.229701	1.68351	1.29762	0.872873	RASSF4	83937	NM_032023.3
ILMN_1690566	-0.100999	-0.216431	0.437466	1.63857	1.23194	0.711495	RASSF4	83937	NM_032023.3
ILMN_1696468	-0.0754721	0.830585	0.895273	0.911226	0.573786	0.586384	LOC644544	644544	XM_927666.1
ILMN_1689004	0.157515	1.07603	0.237027	0.486522	0.0238744	0.144298	TNFRSF12A	51330	NM_016639.1
ILMN_1704353	0.00881541	0.0520372	1.06927	1.90921	0.221911	0.154155	IGSF3	3321	NM_001542.2
ILMN_2388155	0.205453	0.777047	0.723891	1.07907	0.860534	0.692924	CASP3	836	NM_032991.2
ILMN_1706839	0.069253	0.151737	0.300607	0.59997	0.00925136	-0.244351	TCERG1	10915	NM_006706.3
ILMN_2412281	-0.0679208	-0.237512	0.404078	0.844386	0.953393	0.411291	PDLIM5	10611	NM_001011515.1
ILMN_1765532	-0.0812668	0.446147	1.03996	1.06081	0.795722	0.387867	RDBP	7936	NM_002904.5
ILMN_2406313	-0.106059	-0.239955	-0.016366	1.93809	1.13202	0.611021	RBCK1	10616	NM_006462.3
ILMN_1737298	0.0178131	-0.0034101	1.00181	1.24012	0.966751	0.405611	MAT2A	4144	NM_005911.4
ILMN_1669624	0.178029	-0.0932016	0.290956	1.19787	0.68774	0.0971097	LINS1	55180	NM_181739.1
ILMN_1657278	0.222507	0.437497	0.828313	0.930685	0.74541	0.825088	DVL1	1855	NM_182779.3
ILMN_1691578	-0.0458651	0.101626	0.542772	0.76867	0.620171	0.30425	GTF3C6	112495	NM_138408.2
ILMN_2087941	-0.0886197	0.553655	0.73371	1.13739	0.391468	0.591225	ENTPD3	956	NM_001248.1
ILMN_1722634	0.0507311	0.143941	0.0371073	0.675071	0.603309	0.388759	NUCB1	4924	NM_006184.3
ILMN_1802834	0.204702	0.123619	0.486868	1.01645	-0.211959	0.178003	LOC649999	649999	XM_939086.1
ILMN_1697493	-0.111745	-0.140445	-0.13105	0.84956	-0.137061	-0.756253	WDFY3	23001	NM_178583.1
ILMN_2389155	-0.00422704	-0.254765	0.736399	0.611837	0.977606	0.620206	UGP2	7360	NM_006759.3
ILMN_2344373	0.202795	-0.0271899	-0.441975	0.719177	0.63386	0.378182	MVP	9961	NM_017458.2
ILMN_3236935	0.0510707	0.369825	0.768673	1.32401	1.16576	0.781209	LOC728908	728908	XR_015892.1
ILMN_1727740	-0.0741025	0.184351	0.427242	0.450079	-0.0635997	-0.649284	SYNCRIP	10492	NM_006372.3
ILMN_2316878	-0.195372	-0.358504	-0.227179	0.963446	0.0734139	0.45814	PTPRO	5800	NM_030671.1
ILMN_1791728	-0.00401342	0.369813	-0.853003	0.0294449	0.735523	0.923137	SLC25A25	114789	NM_052901.2
ILMN_3226904	-0.0584136	-0.289531	0.586534	0.875968	0.663595	0.427129	NOL1	4839	NM_006170.2
ILMN_1737396	0.0306025	-0.193159	0.367736	0.646945	1.08611	0.532636	PSMD14	10213	NM_005805.3
ILMN_1785107	0.104174	-0.371094	0.470702	0.734146	0.77846	0.802143	NXT2	55916	NM_018698.3
ILMN_1674983	-0.135532	0.131476	-0.0198137	0.538233	0.18535	0.103434	hCG_27695	387841	XM_932678.1
ILMN_3234456	-0.0218372	0.120439	0.27837	0.496746	0.225167	0.338902	RP11-544M22.4	100131187	NM_001113205.1
ILMN_1677162	0.109153	0.256186	0.523967	0.81324	0.198595	0.217756	FUSIP1	10772	NM_054016.1
ILMN_2383290	-0.0837731	-0.166201	0.624375	1.77686	1.0442	0.561841	TRIM14	9830	NM_033221.1
ILMN_1757317	0.0111578	-0.205333	-0.280139	0.712426	0.0820955	-0.36966	LARS	51520	NM_020117.9
ILMN_1781764	0.0818709	0.143656	0.957752	1.10538	0.786335	1.0111	HNRNPH2	3188	NM_001032393.1
ILMN_1752046	0.104018	0.530987	1.33485	1.26834	0.52796	-0.328694	SH2B3	10019	NM_005475.1
ILMN_1671891	-0.0340135	-0.737716	-1.01947	1.53377	0.959722	0.666925	PID1	55022	NM_017933.3
ILMN_2217212	-0.0136902	0.982125	-0.312569	0.0634334	0.473817	0.404822	ZNF564	163050	NM_144976.2
ILMN_2113333	-0.153619	0.05619	-0.327164	2.43181	0.796863	-0.309191	LOC284194	284194	NM_001042685.1
ILMN_1656869	-0.0244586	-0.228569	0.542132	1.86446	0.662463	0.136378	LOC284194	284194	NM_001042685.1
ILMN_1793959	0.12237	0.201852	0.47737	1.23727	0.955716	0.65025	ADPGK	83440	NM_031284.3
ILMN_2187727	-0.118052	-0.35735	1.10238	0.623059	0.539808	0.31918	NOC3L	64318	NM_022451.9
ILMN_2148847	0.127447	-0.0501525	-0.258596	0.979087	0.911709	1.40832	C6orf166	55122	NM_018064.2
ILMN_2403906	0.0567416	-0.240643	0.0269929	0.893602	1.28808	1.13399	ARFIP1	27236	NM_001025593.1
ILMN_1892765	-0.00367367	0.592314	0.699898	0.844226	0.346146	0.309945			AW340754
ILMN_1768194	-0.121416	0.134288	0.978121	1.28945	0.939358	0.576253	BIRC2	329	NM_001166.3
ILMN_1696568	0.086465	0.315703	0.30786	0.153281	0.575083	-0.00282693	ATP2C1	27032	NM_014382.2
ILMN_1724495	-0.0443388	1.22918	1.15931	1.05344	0.865482	0.71573	SESTD1	91404	NM_178123.3
ILMN_2191681	-0.083028	0.169579	0.378794	0.598462	0.373083	0.238109	CHCHD2	51142	NM_016139.2
ILMN_2411897	0.0466796	1.1852	0.892932	0.25276	0.569594	0.229121	KLF10	7071	NM_005655.1
ILMN_2070815	-0.00534022	0.068916	0.0313649	1.19848	0.569503	0.655558	MPDU1	9526	NM_004870.2
ILMN_2401057	-0.110659	0.068691	0.169481	0.469372	1.14865	0.809008	CANX	821	NM_001024649.1
ILMN_1697735	-0.157802	0.0858181	0.541214	0.855601	0.575973	0.127494	EWSR1	2130	NM_005243.2
ILMN_1727041	0.0222732	-0.00202036	0.131091	0.361981	-0.0811316	-0.238367	EWSR1	2130	NM_005243.2
ILMN_1690844	0.00961578	0.502162	0.834708	0.892881	0.453746	-0.0261415	LOC387820	387820	XR_019393.1
ILMN_1723978	-0.200322	0.0646203	0.170097	0.528335	1.32693	1.42146	LGALS1	3956	NM_002305.3
ILMN_1680154	-0.0952171	0.3526	1.23741	1.13407	0.0288421	-0.0817556	MAP1B	4131	NM_005909.3
ILMN_2123730	0.0335309	0.0374252	0.661189	0.727012	0.432931	0.0142901	TBC1D22B	55633	NM_017772.2
ILMN_1708891	-0.207942	-0.427244	0.157869	0.796955	-0.695023	-0.251232	SCFD2	152579	NM_152540.3
ILMN_1774844	-0.00673187	0.643288	1.11607	0.953546	0.653496	0.603861	MAPKAPK2	9261	NM_032960.2
ILMN_3261601	-0.0287754	-0.0513122	1.3666	1.57494	0.781761	0.338055	LOC100129334	100129334	XM_001717833.1
ILMN_1651557	0.0527602	0.390059	0.81302	1.73623	0.977147	0.326987	KDELC2	143888	NM_153705.4
ILMN_2121068	0.0312554	0.174459	1.05909	0.96325	0.799534	0.497676	ADAM17	6868	NM_003183.4
ILMN_1762002	-0.0516847	0.341133	0.545566	0.659351	0.28843	0.179125	CSTF3	1479	NM_001033505.1
ILMN_2397880	-0.100362	0.27618	0.397317	0.749683	0.360112	0.109273	CSTF3	1479	NM_001033505.1
ILMN_1788024	-0.0479287	0.0878851	0.891967	1.05234	0.142002	-0.00868642	PCID2	55795	NM_018386.1
ILMN_1779558	0.130076	-0.0387428	-0.0266776	-0.203843	1.08475	0.466624	GAS6	2621	NM_000820.1
ILMN_1784749	-0.144263	0.0518454	-0.528995	0.0434014	1.07938	0.538395	GAS6	2621	NM_000820.1
ILMN_1726138	-0.127787	0.289145	0.574654	0.48481	0.53757	0.213368	EI24	9538	NM_004879.3
ILMN_1672650	-0.082503	-0.100386	-0.0926392	0.541364	0.682634	1.29209	PKM2	5315	NM_002654.3
ILMN_1752591	-0.287996	0.32565	0.24231	0.075837	0.63496	0.546435	LEPROTL1	23484	NM_015344.1
ILMN_1795507	0.0496901	0.475635	1.4485	1.74502	0.562146	0.0736729	ABCA6	23460	NM_080284.2
ILMN_1701551	0.00881541	0.284352	1.87697	2.07783	0.214768	0.0736729	ABCA6	23460	NM_080284.2
ILMN_1798475	-0.0891018	0.00766313	-0.294606	1.65532	1.03697	0.855313	CSF2RB	1439	NM_000395.1
ILMN_1680618	0.107047	-0.0625629	1.271	0.940714	0.406711	0.0239586	MYC	4609	NM_002467.3
ILMN_1651872	-0.243047	0.0269792	0.378663	0.999379	0.464717	0.464679	UBIAD1	29914	NM_013319.1
ILMN_1696311	-0.170137	0.267074	0.746601	0.964666	0.960758	0.323473	IMPAD1	54928	NM_017813.2
ILMN_1751904	-0.106668	-0.141031	0.255869	0.505363	0.0527818	1.24132	EDNRB	1910	NM_000115.1
ILMN_2201668	0.0116239	0.43854	0.710163	1.26903	0.412331	0.709215	SLC19A2	10560	NM_006996.1
ILMN_1705330	0.262791	0.352864	0.735824	0.640808	0.533687	0.0271432	LOC648863	648863	XM_937942.1
ILMN_1816781	-0.184253	-0.141031	1.0855	1.69529	0.878964	0.272004			BF056254
ILMN_1797522	0.0301756	0.222686	-0.416633	0.316582	1.15375	1.25692	DUSP3	1845	NM_004090.2
ILMN_1727153	0.110617	-0.275789	0.679616	1.2201	0.694063	0.30738	LOC390414	390414	XM_940915.1
ILMN_1736829	-0.0758612	0.554423	0.352902	0.793213	0.559276	-0.165697	MDM2	4193	NM_002392.2
ILMN_1665117	0.00691545	0.629995	0.190881	1.3651	0.993926	1.24829	C6orf89	221477	NM_152734.2
ILMN_1679267	-0.0498631	0.0369766	0.185443	0.559733	0.817992	-0.0331401	TGM2	7052	NM_198951.1
ILMN_1713285	0.185196	0.18093	0.611117	1.92789	0.989014	0.506071	NAPA	8775	NM_003827.2
ILMN_1675844	-0.0242735	0.0902264	0.672235	0.922261	0.463791	0.0987089	WDR1	9948	NM_017491.3
ILMN_1680644	0.0196503	0.012887	0.848512	0.475088	0.659928	0.485816	FLJ20323	54468	NM_019005.3
ILMN_1789596	0.0739893	-0.46136	-0.304436	1.10277	0.759525	0.428575	ETV6	2120	NM_001987.4
ILMN_1763529	0.105734	0.690576	1.03349	0.986372	0.731345	0.695995	LOC650254	650254	XM_499385.2
ILMN_1813399	0.038132	0.923718	2.25257	1.3724	-0.257919	-0.748453	ATP2B1	490	NM_001682.2
ILMN_3233930	-0.127251	0.0042882	0.318306	0.368676	0.776439	0.920459	LOC390557	390557	XM_001726973.1
ILMN_1854383	-0.0274713	-0.110274	-0.481322	0.801917	0.0689527	-0.794198			BX116997
ILMN_1688295	-0.0577804	0.157806	0.255869	0.505363	0.0323609	1.13998	ZNF219	51222	NM_016423.1
ILMN_1800958	-0.112358	0.251405	1.17413	0.933785	0.83222	0.482863	ALS2CR4	65062	NM_001044385.1
ILMN_1714417	0.0820971	-0.0363913	-0.721156	0.948018	0.63635	0.994425	PSEN2	5664	NM_012486.1
ILMN_1768393	-0.0338366	-0.0313414	0.440599	0.297981	0.185832	-0.0460464	SNRPD1	6632	NM_006938.2
ILMN_1728236	0.0469011	-0.287365	0.339639	1.40209	0.693106	0.370018	SLFN12	55106	NM_018042.2
ILMN_1742798	0.0239202	0.205016	1.01122	0.923161	0.183192	0.0193387	SFRS10	6434	NM_004593.1
ILMN_1689001	-0.130282	-0.21628	-0.177579	0.250781	0.298049	0.005023	CDK4	1019	NM_000075.2
ILMN_1744046	-0.049902	-0.0578281	-0.34923	0.275571	0.848894	0.581556	DIAPH2	1730	NM_006729.3
ILMN_1810289	-0.0439367	-0.108948	0.652977	1.99618	-0.221643	1.30455	FER1L3	26509	NM_133337.1
ILMN_1766000	-0.015311	-0.333801	0.553183	1.11089	1.11222	0.622358	PM20D2	135293	NM_001010853.1
ILMN_2363586	0.0223526	0.19859	0.721702	0.915428	0.614725	0.349479	SDCBP	6386	NM_001007067.1
ILMN_2130525	-0.0722741	-0.223688	0.615503	1.44548	0.480562	0.114455	TSPAN13	27075	NM_014399.3
ILMN_1669881	-0.439245	-0.219089	0.470845	1.83336	0.875976	0.495855	TSPAN13	27075	NM_014399.3
ILMN_1796119	0.0272704	0.522078	0.831469	1.46273	1.04092	0.740792	ZUFSP	221302	NM_145062.1
ILMN_1793990	-0.129971	0.197264	0.656709	0.837175	0.130991	-0.0750881	ID2	3398	NM_002166.4
ILMN_2086095	0.0200242	0.0699759	0.758364	0.605244	0.0962211	-0.171103	ID2	3398	NM_002166.4
ILMN_1765578	-0.057691	0.215419	1.10243	1.67762	0.653623	0.166748	TIPARP	25976	NM_015508.3
ILMN_1728168	-0.177145	0.177983	0.361251	0.916075	0.667396	0.711144	SLMO2	51012	NM_016045.1
ILMN_1681846	-0.32351	0.729645	0.597509	-0.114045	0.701985	0.994354	ZNF540	163255	NM_152606.2
ILMN_2317751	0.122667	-0.0908817	0.784987	0.857618	0.467748	0.544524	REC8	9985	NM_005132.2
ILMN_3240062	-0.0925834	-0.168623	0.119451	1.07648	0.513859	-0.0967034	LOC729369	729369	XR_037322.1
ILMN_1795183	-0.0643928	-0.0455737	0.379084	0.638461	0.151533	1.5943	RNASE1	6035	NM_198232.1
ILMN_1761176	0.183906	-0.0170665	0.353419	1.36685	1.00443	0.645846	GRIPAP1	56850	NM_020137.3
ILMN_1815874	-0.087962	-0.120835	0.388076	0.534004	0.968909	0.77859	NANS	54187	NM_018946.2
ILMN_3245292	0.0786915	1.188	1.47838	1.59847	0.473587	-0.192352	LOC100133567	100133567	XM_001719832.1
ILMN_1704043	0.239319	0.341239	1.08452	1.25629	0.609163	1.0134	LOC643905	643905	XM_927170.1
ILMN_2086612	-0.0127348	-0.237971	0.138913	0.910128	0.484239	-0.10273	CMAH	8418	NR_002174.1
ILMN_1702073	0.12245	-0.0332007	0.0848206	1.65252	1.09699	0.357689	ODF2L	57489	NM_001007022.1
ILMN_1813490	-0.0911928	0.0418166	-0.093053	0.156442	0.907413	1.5663	FSD1	79187	NM_024333.1
ILMN_1695475	0.0739425	-0.508645	-0.340114	-0.246352	0.868538	1.90026	SEMA3C	10512	NM_006379.2
ILMN_2092118	0.0964507	0.559168	1.06199	1.55266	0.644656	0.454194	FPR1	2357	NM_002029.3
ILMN_1801464	-0.011309	-1.26573	1.36206	1.77198	0.779994	0.392161	ANKFY1	51479	NM_020740.2
ILMN_2371079	-0.0109575	-0.00537562	0.391524	0.641019	0.265595	0.394613	HTR3A	3359	NM_000869.2
ILMN_1754839	0.0363587	0.30315	1.10779	1.41271	0.741061	0.620792	DHX15	1665	NM_001358.2
ILMN_2168449	-0.0622593	0.151345	0.889253	1.2429	0.597319	0.551141	DHX15	1665	NM_001358.2
ILMN_1804854	-0.108159	0.0806174	-0.372766	0.431551	0.991002	0.674242	CTNNA1	1495	NM_001903.2
ILMN_1763637	-0.423552	-0.266187	0.695404	1.55371	0.865273	0.454107	KIAA0226	9711	NM_014687.1
ILMN_1721457	0.173856	0.144482	0.332978	0.934368	0.481501	0.149684	RANBP1	5902	NM_002882.2
ILMN_1683859	-0.0191758	0.214858	1.13957	1.04214	0.666534	0.00721896	SLC7A1	6541	NM_003045.3
ILMN_2409167	-0.310039	-0.0401523	0.0300244	0.702027	1.16857	0.795921	ANXA2	302	NM_001002858.1
ILMN_2413808	-0.101193	0.0182376	0.709816	1.26257	0.951834	1.03588	CD53	963	NM_000560.3
ILMN_3243986	-0.11204	0.162714	0.592617	1.16648	-0.0762353	0.401097	FAM72B	653820	NM_001100910.1
ILMN_3290136	-0.157583	-0.417923	0.149734	2.19115	0.683174	0.238896	LOC643733	643733	XM_001718847.1
ILMN_1656420	-0.0406924	0.168177	1.47202	1.60626	0.292517	-0.164548	C16orf67	79014	NM_024048.2
ILMN_1762594	0.153266	-0.174044	0.0936089	1.14904	0.678211	0.452711	NOD2	64127	NM_022162.1
ILMN_2105177	-0.263158	0.164182	0.718473	1.11507	0.908971	1.12027	SAMD8	142891	NM_144660.1
ILMN_3185784	-0.0147098	0.44748	1.23734	0.554083	-0.0796002	-0.225685	LOC100125556	100125556	NR_024250.1
ILMN_1732776	0.0472748	0.65346	1.75746	0.882341	0.465607	-0.215377	NUP98	4928	NM_016320.3
ILMN_2383349	-0.0379448	-0.0372043	0.318821	0.568316	1.52209	1.61681	STEAP3	55240	NM_018234.2
ILMN_1670723	0.0501643	-0.0787494	1.37847	1.13544	0.350851	-0.0284328	MSL3L1	10943	NM_078628.1
ILMN_1767135	0.231844	-0.32435	1.13573	1.73323	0.647384	0.48719	SOS1	6654	NM_005633.2
ILMN_2145518	-0.0128564	-0.0048759	0.751616	1.56581	0.995845	0.873418	TMEM126B	55863	NM_018480.2
ILMN_1782538	-0.0750929	0.273315	0.370078	-0.20659	0.232726	0.0122467	VIM	7431	NM_003380.2
ILMN_2058251	0.0115482	0.424823	0.506895	-0.0339674	0.374467	0.136923	VIM	7431	NM_003380.2
ILMN_3302919	0.134232	-0.167439	0.634513	2.06169	-0.279433	0.993371	FER1L3	26509	NM_013451.3
ILMN_1651826	0.059204	0.1568	0.554444	0.715228	0.591059	0.140817	BASP1	10409	NM_006317.3
ILMN_1684183	-0.0798316	-0.377726	0.297594	1.3864	0.737111	0.499431	RAD9A	5883	NM_004584.2
ILMN_1780291	-0.27484	-0.0365102	0.804734	1.14023	1.01031	0.560758	NFAT5	10725	NM_138713.2
ILMN_1699226	-0.00364625	-0.132783	0.852223	1.22601	0.693493	0.398227	UBR4	23352	NM_020765.2
ILMN_1779258	-0.023147	0.306576	0.329422	0.750354	1.15558	1.28681	LOC644774	644774	XM_927868.1
ILMN_1695917	-0.125332	0.177076	0.234406	0.825421	1.17038	0.965322	C5orf15	56951	NM_020199.1
ILMN_1794510	-0.464123	-0.311638	0.762793	1.75754	0.868471	0.626119	FLJ32255	643977	XM_943640.2
ILMN_1741200	-0.0116488	0.345136	0.800507	0.684065	0.665345	0.523649	RFX5	5993	NM_001025603.1
ILMN_1696065	0.0415646	0.0711057	0.294211	0.855343	0.612416	0.582595	SDF4	51150	NM_016547.1
ILMN_1708203	-0.173604	0.029084	0.890626	1.15694	0.537744	0.233459	OTUD4	54726	NM_199324.1
ILMN_1658858	0.284799	-0.330237	0.189592	1.75859	0.312322	-0.08864	LOC93349	93349	NM_138402.4
ILMN_1891233	-0.39193	-0.186445	0.606156	0.758433	-0.0268642	-0.34336			AW976247
ILMN_2192032	-0.138435	-0.140874	0.28332	0.565787	0.252252	0.0566608	SRP19	6728	NM_003135.1
ILMN_1772645	-0.0340545	0.196357	0.562766	1.12146	1.07039	1.01823	AGK	55750	NM_018238.2
ILMN_1701293	0.0140864	0.278821	0.442249	0.963299	0.547485	0.379926	COX7A2	1347	NM_001865.2
ILMN_1750518	-0.0676705	0.43899	0.483175	0.603559	0.285194	-0.174978	THOC4	10189	XM_001134346.1
ILMN_1760741	-0.10743	-0.00908017	0.489478	1.72403	0.420875	0.215248	NDUFA9	4704	NM_005002.3
ILMN_2056975	-0.0474237	0.0939248	0.231168	0.940013	0.654999	0.127146	HPRT1	3251	NM_000194.1
ILMN_1883937	-0.169627	-0.164406	1.00562	1.10838	0.543035	0.633921			CR936671
ILMN_1750401	0.130997	-0.137095	-0.844733	0.833426	0.103565	0.0501658	C17orf62	79415	NM_001100408.1
ILMN_2047914	0.023816	0.585707	1.11871	1.21917	0.369454	0.498083	NPY5R	4889	NM_006174.2
ILMN_1736054	0.0742619	0.450245	0.790824	0.914437	0.166796	-0.244151	SUB1	10923	NM_006713.2
ILMN_1699160	-0.047166	0.362937	0.752386	1.23382	0.999607	0.645185	ITK	3702	NM_005546.3
ILMN_1657139	-0.0771078	-0.0212319	0.608304	0.742372	1.07987	-0.100801	ADAT1	23536	NM_012091.2
ILMN_1682312	-0.0856441	0.0262721	0.584524	0.592624	0.701335	0.245692	CYBB	1536	NM_000397.2
ILMN_1654939	0.0259315	0.181268	0.535624	1.09377	1.05109	0.699516	TMED2	10959	NM_006815.3
ILMN_2273103	-0.184253	-0.141031	0.690128	1.56981	0.863257	0.28988	ELK4	2005	NM_001973.2
ILMN_1866255	0.00470352	0.294901	0.694013	0.737783	0.53654	0.187753			DV080139
ILMN_2186877	-0.0662638	0.114587	0.532728	0.550728	0.0488933	-0.574956	FLJ10213	55096	NM_018029.3
ILMN_2320853	0.013482	0.206531	0.238631	0.91355	0.512069	0.143816	UBE2D3	7323	NM_181890.1
ILMN_2320850	0.0131618	0.217058	0.387183	0.829557	0.343755	0.18366	UBE2D3	7323	NM_181890.1
ILMN_2330966	0.112135	-0.160038	-0.297651	0.917339	0.743964	0.290419	PTK2B	2185	NM_173176.1
ILMN_1677511	0.19617	2.77408	2.35893	1.25816	0.437882	-0.369055	PTGS2	5743	NM_000963.1
ILMN_1674665	0.0482915	-0.275828	1.53958	1.45206	0.178372	0.228278	CPNE2	221184	NM_152727.4
ILMN_1669064	-0.112172	0.0134307	0.115692	-0.333663	0.493552	0.50957	ZNF823	55552	NM_001080493.2
ILMN_1757794	0.253922	-0.0982089	0.42188	1.07214	0.90952	0.535478	BRWD3	254065	NM_153252.3
ILMN_1770690	-0.0715332	-0.16264	0.000769913	0.544247	0.16853	-0.100452	CDKL3	51265	NM_016508.2
ILMN_1677396	-0.0492924	-0.579205	0.0365585	1.08307	0.921066	0.880537	NDFIP2	54602	NM_019080.1
ILMN_1741617	-0.184509	-0.466213	0.219889	0.853841	1.10457	0.604692	SCRT1	83482	NM_031309.4
ILMN_2185984	0.0383034	0.144054	0.678207	1.44609	0.698293	0.688371	SASH1	23328	NM_015278.3
ILMN_1667449	-0.0244384	-0.0317142	0.705243	0.151133	0.445493	0.266329	GCET2	257144	NM_152785.3
ILMN_1789233	0.194019	0.705595	0.0275625	0.449386	1.28533	1.42702	VPS37C	55048	NM_017966.4
ILMN_3236463	-0.0616162	-0.218341	-0.0316333	2.09963	0.917197	0.296473	UNC93B3	285296	XM_001714301.1
ILMN_2222984	-0.106736	0.209237	0.897885	1.29487	0.952859	0.760434	RDH14	57665	NM_020905.1
ILMN_1755910	0.10418	-1.07495	0.243195	1.70608	0.526473	0.108352	LOC648366	648366	XM_497707.2
ILMN_2233493	0.113708	-0.264548	1.29219	1.52038	0.810372	0.307386	GPBP1	65056	NM_022913.1
ILMN_2330948	-0.14396	-0.0238183	0.354064	0.447576	0.425011	-0.0804203	ARF1	375	NM_001024228.1
ILMN_2073202	0.0791885	0.116156	0.657965	-0.106649	0.862674	1.01361	MEI1	150365	NM_152513.3
ILMN_1753607	0.204395	1.07252	1.4499	0.951174	0.544992	0.439254	PNO1	56902	NM_020143.2
ILMN_1723058	0.116116	0.576754	-0.392842	0.464663	0.257484	-0.164882	CLIP1	6249	NM_002956.2
ILMN_1759628	-0.0501698	0.124509	0.674399	1.11404	0.816218	0.718656	ATP1B3	483	XM_001133534.1
ILMN_1783304	-0.115768	0.0967495	0.754849	1.15062	0.976276	0.835189	ATP1B3	483	XM_001133534.1
ILMN_1797964	-0.0333706	-0.0876149	0.1561	1.00504	0.482252	0.66194	ARL6IP6	151188	NM_152522.3
ILMN_1680770	0.0672783	-0.157534	0.281723	0.912107	0.469667	0.464073	UBQLN2	29978	NM_013444.2
ILMN_2106874	0.00881541	0.312698	0.79041	0.977856	1.28834	0.789671	CACNG8	59283	NM_031895.4
ILMN_1809488	-0.00807273	0.235721	0.511246	1.22135	1.27734	0.989275	SPCS2	9789	NM_014752.1
ILMN_1743086	-0.310131	-0.014748	0.119438	0.885039	1.08559	0.686597	UBE2Z	65264	NM_023079.3
ILMN_1756806	0.154166	0.88934	0.870057	1.22258	0.611141	0.456434	MCL1	4170	NM_021960.3
ILMN_3192791	0.076495	0.153126	0.267795	0.726173	0.471253	0.209564	HNRNPM	4670	NM_031203.2
ILMN_1669703	-0.071051	-0.300038	0.07294	1.2124	0.698621	0.11701	TNK2	10188	NM_005781.4
ILMN_1800276	-0.0665178	0.055495	0.692716	0.864208	0.698754	0.135091	RCN1	5954	NM_002901.1
ILMN_1781085	-0.037359	-0.495313	1.26331	2.04687	0.812333	-0.233259	STAP1	26228	NM_012108.1
ILMN_1788059	0.0778815	0.279155	0.212729	1.64473	0.762038	0.140089	PCGF5	84333	NM_032373.3
ILMN_1741684	-0.145403	0.0178711	0.445263	0.706621	1.29247	1.1592	SMPD1	6609	NM_000543.3
ILMN_1774661	-0.13207	0.343548	0.634537	0.811149	0.606719	0.243646	SNRPB	6628	NM_003091.3
ILMN_2412214	-0.0723293	-0.176431	-0.0598865	2.49597	0.918859	0.143788	LGALS9	3965	NM_009587.2
ILMN_1715760	-0.231091	-0.290067	-0.148238	2.35778	0.855833	-0.251535	LGALS9	3965	NM_009587.2
ILMN_1864900	0.0703723	0.0186979	0.134491	0.835164	1.18099	1.35908	MIAT	440823	NR_003491.1
ILMN_3307868	-0.4282	-0.886189	-0.799246	-0.0243148	0.744888	1.45084	CHI3L1	1116	NM_001276.2
ILMN_1808114	-0.0729457	0.0162668	0.286694	0.536189	0.23835	0.134032	LYVE1	10894	NM_006691.3
ILMN_2381899	0.0740355	0.0450656	1.02751	1.30608	0.450182	-0.202654	OPTN	10133	NM_001008213.1
ILMN_3187648	0.110944	0.0932966	0.888973	0.784235	0.525406	0.06707	LOC100128908	100128908	XM_001719847.1
ILMN_1655645	0.0824709	0.906076	1.16258	1.34968	0.797969	-0.293549	AK2	204	NM_013411.3
ILMN_3238036	-0.0239767	0.195384	0.445508	0.459479	-0.00630009	0.0642221	JAGN1	84522	NM_032492.3
ILMN_2373285	0.00881541	0.210104	0.975021	1.22368	0.451918	0.845394	MSR1	4481	NM_138716.2
ILMN_1673991	-0.066233	-0.134425	-0.139797	0.488537	0.20618	-0.250814	ATIC	471	NM_004044.4
ILMN_1671442	0.0622575	0.401876	0.430945	0.675771	0.348877	-0.21259	WDR43	23160	XM_944889.1
ILMN_1746604	-0.114966	0.201855	0.110905	1.47178	0.643822	-0.00819921	IL6ST	3572	NM_002184.2
ILMN_1799744	0.0297365	0.303691	0.842128	1.29723	0.926049	0.9336	GALC	2581	NM_000153.2
ILMN_1762861	0.127049	0.19944	0.683784	1.42697	0.815113	0.78287	HLA-F	3134	NM_001098479.1
ILMN_1870621	-0.0688566	0.15986	0.337918	0.666764	0.245589	0.625853			BX119072
ILMN_2100285	-0.24434	-0.158394	0.185898	1.15741	1.31777	1.27593	CCDC147	159686	NM_001008723.1
ILMN_1736954	-0.204249	-0.285435	-0.231458	0.623705	0.519675	0.0903376	ZBTB7B	51043	NM_015872.1
ILMN_1775327	-0.132674	0.179065	0.251354	0.466802	0.82384	1.17424	PKM2	5315	NM_182470.1
ILMN_1698243	-0.0857064	0.0143554	-1.0327	-0.886226	1.80545	2.45836	C1orf85	112770	NM_144580.1
ILMN_2404154	0.0868396	0.180887	0.750839	1.10523	0.835426	0.71282	SERPINA1	5265	NM_001002235.1
ILMN_1693227	-0.00784862	0.332297	0.735574	0.969484	1.04702	0.645188	ZC3H7A	29066	NM_014153.2
ILMN_3228688	-0.0283407	0.423089	0.872884	0.939805	-0.0958327	-0.56877	LOC730415	730415	XM_001720835.1
ILMN_1766010	-0.0812963	-0.059109	0.39412	0.575237	0.608476	0.420407	YARS	8565	NM_003680.2
ILMN_1794150	0.0663999	0.0952779	1.29356	0.976579	0.665464	0.115575	LOC654074	654074	XM_941635.1
ILMN_1796682	-0.0869752	-0.113261	-0.193955	0.713011	0.75761	1.03688	PARP3	10039	NM_001003931.1
ILMN_1801236	0.27975	0.0558084	0.0731005	0.491499	0.916056	0.98671	SPG20	23111	NM_015087.3
ILMN_1758658	0.20284	0.342861	-0.239306	0.367409	0.910037	1.00168	FADD	8772	NM_003824.2
ILMN_1656186	-0.0922077	-0.437957	0.201676	0.248134	0.492068	0.0230056	SLC41A1	254428	NM_173854.4
ILMN_1793831	-0.120804	-0.730483	-0.12637	1.71094	0.965499	0.261413	TRADD	8717	NM_003789.3
ILMN_2333774	0.062853	1.19146	0.712612	1.23635	-0.0329276	-0.290252	TAGAP	117289	NM_054114.3
ILMN_1752478	-0.14642	0.915473	1.7162	-0.491416	0.846093	1.51169	DHRS3	9249	NM_004753.4
ILMN_2105966	-0.059795	0.316077	0.677038	1.3255	0.43494	0.26957	SLC35A4	113829	NM_080670.2
ILMN_1721623	0.0323905	0.225561	0.882481	1.07115	0.341027	0.917677	APOO	79135	NM_024122.2
ILMN_2404512	-0.0274456	-0.2195	0.38739	1.13857	0.576639	1.05877	PSEN2	5664	NM_000447.1
ILMN_1715908	0.210812	0.140517	1.0718	0.927685	0.700239	0.500018	NCAPH2	29781	NM_152299.2
ILMN_1671452	-0.0674956	-0.176124	-0.0232308	0.912244	1.06755	1.30545	MRPL44	65080	NM_022915.2
ILMN_2106725	0.23521	0.658344	1.80499	0.438235	-0.4099	-0.722894	NCF1B	654816	NR_003186.1
ILMN_1667081	-0.0834836	-0.0625591	0.777453	1.07613	0.268853	-0.480029	CCND2	894	NM_001759.2
ILMN_1668996	-0.108233	0.100418	0.0922769	0.605317	0.215775	0.115437	C1QBP	708	NM_001212.3
ILMN_1801313	-0.0755918	0.938283	1.1314	0.697857	0.280496	-0.248274	SIAH2	6478	NM_005067.5
ILMN_2117323	-0.162886	-0.496165	1.22784	-0.0280402	0.714516	0.567878	PIK3C2B	5287	NM_002646.2
ILMN_2386818	-0.141265	0.234311	1.19588	0.842671	0.96078	0.594464	URG4	55665	NM_001077664.1
ILMN_3273493	-0.0211772	0.325151	1.2302	1.32178	0.947885	0.679346	LOC100130092	100130092	XR_039545.1
ILMN_2112988	0.286013	0.680597	1.54414	1.04088	0.0827795	-0.369605	NCF1C	654817	NR_003187.1
ILMN_2211003	-0.08226	0.0203105	0.351949	0.734531	0.676921	0.242375	GAS2L3	283431	NM_174942.1
ILMN_2061318	0.0488683	0.95048	0.846047	0.790625	1.17227	0.898163	TAF13	6884	NM_005645.3
ILMN_1692938	-0.081573	-0.21009	0.0358874	1.55721	0.955328	0.888913	PSAT1	29968	NM_021154.3
ILMN_3310371	-0.15867	2.52789	2.52626	1.02953	0.197149	-0.0180829	MIRN939	100126351	NR_030635.1
ILMN_2414533	-0.254199	-0.116609	-0.00806475	0.886385	0.497064	0.370431	ARMCX6	54470	NM_019007.3
ILMN_1716026	-0.324305	-0.261012	-0.230812	0.898252	0.458658	0.192254	ARMCX6	54470	NM_019007.3
ILMN_1777881	-0.261648	-0.251005	-0.411641	0.515498	0.857638	0.760711	TSPAN17	26262	NM_012171.1
ILMN_1670664	0.308918	0.898685	1.57142	0.484422	0.599919	-0.0101174	PPP1R15B	84919	NM_032833.2
ILMN_2106931	-0.000642777	1.27233	1.59685	0.922022	0.691147	-0.0273514	PPP1R15B	84919	NM_032833.2
ILMN_2112301	-0.000911117	0.00677705	0.56831	1.85332	1.06871	0.649161	DRAP1	10589	NM_006442.2
ILMN_1684634	0.334064	-1.14409	0.543262	1.16333	-0.0875746	-0.643438	RP3-365I19.1	647135	XM_930578.1
ILMN_1661833	-0.0146509	0.233131	0.709328	0.506981	0.758036	0.198012	ANKRD12	23253	NM_015208.3
ILMN_2204876	-0.0848427	-0.0402447	0.489258	1.5898	0.993326	0.787963	FLVCR2	55640	NM_017791.1
ILMN_2086077	-0.0997409	1.39581	1.14423	1.14411	0.679722	0.0434402	JUNB	3726	NM_002229.2
ILMN_1727574	0.0574788	-0.0553447	1.38897	0.0276357	0.138576	0.386926	ZNF827	152485	NM_178835.3
ILMN_1789510	-0.0726863	-0.14143	0.650212	1.33683	1.12657	0.521865	STIP1	10963	NM_006819.1
ILMN_1779213	-0.6821	0.0405696	0.723384	1.16436	0.582158	0.851888	TFG	10342	NM_006070.4
ILMN_1667132	0.0967523	0.106927	0.541761	1.12749	0.832998	0.338677	NANP	140838	NM_152667.1
ILMN_1798233	0.222302	-0.0640312	0.747861	1.16051	0.935926	1.23572	PSMB9	5698	NM_002800.4
ILMN_1719303	0.0708698	0.148573	0.333225	0.868683	1.39041	1.15333	P4HB	5034	NM_000918.3
ILMN_2049536	-0.150394	-0.425706	-0.226254	0.325022	0.244016	-0.216618	TRPV2	51393	NM_016113.3
ILMN_3219806	0.00786149	-0.139574	0.140127	1.9643	0.960458	0.570443	UNC93B4	643384	XR_016363.2
ILMN_1708728	-0.0173153	0.446051	0.685433	0.715356	-0.0465568	0.0265275	H2AFJ	55766	NM_177925.2
ILMN_1769665	-0.00422752	0.210932	0.543748	1.2256	0.953122	0.696012	RAB5C	5878	NM_201434.1
ILMN_2402416	-0.0885598	0.534715	0.847128	1.08794	0.51509	0.237127	DNAJB6	10049	NM_005494.2
ILMN_3306730	0.108563	0.0406847	-0.521547	0.0867284	0.674969	0.771498	RBM47	54502	NM_019027.3
ILMN_1713322	-0.0931654	0.0292232	0.321896	0.923921	0.568537	0.202827	C7orf28B	221960	NM_198097.2
ILMN_2368530	-0.196943	-0.108557	0.164814	0.33972	0.171967	-0.0950919	IL32	9235	NM_001012633.1
ILMN_1661337	-0.0310587	-0.131887	-0.0712829	0.81946	0.190365	-0.0758622	SRM	6723	NM_003132.2
ILMN_1797578	-0.0982461	0.0487664	0.719448	2.04048	0.860348	0.146992	CASP10	843	NM_032977.3
ILMN_1805737	0.00373888	-0.186902	-0.131188	0.996009	1.09713	0.799771	PFKP	5214	NM_002627.3
ILMN_1785158	-0.0471145	-0.336942	-0.414132	0.726551	0.231409	0.138406	HERPUD2	64224	NM_022373.3
ILMN_1803788	0.307995	0.131186	0.874048	0.676905	0.850213	0.499021	LGALS3	3958	NM_002306.1
ILMN_1692058	-0.0775801	-0.383981	0.0486115	0.866101	0.363112	0.170281	NDN	4692	NM_002487.2
ILMN_1737003	0.121407	0.715162	1.29395	1.16456	0.828959	0.634941	CDIPT	10423	NM_145752.1
ILMN_1775508	0.0772546	0.246763	0.689415	0.84217	0.359109	-0.158466	CYLD	1540	NM_015247.1
ILMN_1699365	-0.00587004	-0.154471	0.121072	0.939011	0.29864	0.958917	SLC30A6	55676	NM_017964.2
ILMN_3200330	-0.0560476	-0.207202	0.402743	1.39448	0.828388	0.163605	LOC399988	399988	XR_018287.2
ILMN_1664776	-0.0026406	-0.119176	0.423171	1.51348	0.815083	0.606135	EFR3A	23167	NM_015137.3
ILMN_1782704	-0.00349069	-0.180328	-0.296498	0.270094	0.607789	0.886686	CD19	930	NM_001770.4
ILMN_1783806	-0.0168664	-0.0102303	-0.261997	0.99903	1.26862	1.42303	DTNBP1	84062	NM_032122.3
ILMN_1793621	-0.272883	0.116353	1.892	0.906679	-0.0821673	0.515549	ZFYVE27	118813	NM_001002262.1
ILMN_3242211	-0.198432	-0.824232	0.328804	1.70687	0.767608	0.852759	TMEM187	8269	NM_003492.2
ILMN_2234873	0.0105944	0.339769	0.683446	1.14982	0.78201	-0.111316	NME2	4831	NM_001018138.1
ILMN_3244457	0.111788	0.166056	0.0260192	0.534601	0.665691	0.276918	EHBP1L1	254102	NM_001099409.1
ILMN_3190482	-0.276285	-0.102265	0.358516	1.14087	-0.127452	0.601208	LOC100130298	100130298	XM_001719914.1
ILMN_3249555	-0.511417	-0.765912	-0.0943311	0.927517	-0.12462	-0.500391	LOC100132266	100132266	XR_036854.1
ILMN_1663379	-0.0304431	-0.415271	0.317051	0.745361	0.970425	0.827384	FBXL15	79176	NM_024326.2
ILMN_2380588	-0.0553751	-0.168345	0.512634	0.349528	0.61537	1.25735	C6orf108	10591	NM_199184.1
ILMN_2255133	-0.092332	-0.2896	0.623449	1.30689	0.461271	0.136521	BCL11A	53335	NM_022893.2
ILMN_1671703	-0.0697614	-0.312175	-0.578903	1.56945	1.25452	1.05682	ACTA2	59	NM_001613.1
ILMN_1788810	0.0218922	0.258174	0.665295	1.111	0.88708	0.209756	C12orf30	80018	NM_024953.2
ILMN_2098616	0.000608325	-0.30746	0.70233	1.58484	0.614761	0.313024	C5orf39	389289	NM_001014279.1
ILMN_1762608	0.0217217	-0.568804	0.192028	0.388353	0.905546	0.0422645	KIAA1632	57724	NM_020964.2
ILMN_2343278	-0.256488	0.190998	0.357389	1.2284	0.686641	0.899747	PPAP2A	8611	NM_176895.1
ILMN_1656910	0.0505509	-0.275828	0.121072	0.728366	0.711227	2.15719	TRIM6	117854	NM_058166.3
ILMN_1807596	0.0245503	0.326807	0.812536	0.821716	0.533231	0.449449	UBAP1	51271	NM_016525.3
ILMN_2347943	-0.334658	0.455426	0.0884582	-0.00363404	0.275697	0.156097	ZNF384	171017	NM_001039919.1
ILMN_1797594	-0.321745	-0.250951	0.557615	0.778006	0.869071	0.475782	NFAT5	10725	NM_173215.1
ILMN_3239177	0.0365071	0.521246	0.411199	1.10658	0.384197	0.189612	MEX3A	92312	NM_001093725.1
ILMN_1798172	0.0849764	-0.463521	0.0810239	0.988325	0.544325	0.219601	IPO4	79711	NM_024658.3
ILMN_1713990	0.14821	-0.384561	0.33862	1.13134	1.30319	0.834605	TRIP6	7205	NM_003302.2
ILMN_1667857	0.0913533	-0.0489448	0.207267	-0.269645	0.385787	0.577812	C12orf52	84934	NM_032848.1
ILMN_1776076	-0.108581	-0.239834	0.559555	0.891165	0.49152	0.054346	POFUT1	23509	NM_015352.1
ILMN_1670518	0.136922	-0.229354	-0.569562	0.32203	0.727884	0.495757	WDFY3	23001	NM_014991.3
ILMN_1674009	-0.103302	-0.0834082	-0.311849	1.324	2.05466	0.703409	TKTL1	8277	NM_012253.2
ILMN_2368971	-0.0659006	0.637669	0.430816	1.0779	0.837678	0.602183	PSMD12	5718	NM_002816.3
ILMN_1807074	-0.108162	0.089093	0.125413	0.654561	0.89701	1.32116	MIF	4282	NM_002415.1
ILMN_1658800	0.111498	0.250649	1.14994	0.882137	0.736213	0.467682	BRPF3	27154	NM_015695.2
ILMN_1772036	0.0691315	0.582517	0.867908	0.195084	-0.0310769	-0.378697	STEAP4	79689	NM_024636.2
ILMN_1737314	0.17265	0.027869	0.326031	0.680066	0.527496	0.138561	BCL6	604	NM_001706.2
ILMN_1804738	0.192669	0.187167	0.341272	0.810785	0.383707	-0.475104	MEFV	4210	NM_000243.1
ILMN_1798827	0.219849	-0.0292568	-0.296371	1.30324	1.51319	1.14164	SRBD1	55133	NM_018079.3
ILMN_2342084	-0.305631	-0.210399	-0.174728	0.908912	0.89799	0.742983	BCAP29	55973	NM_018844.2
ILMN_1679382	-0.123463	-0.0285423	0.633362	0.829763	0.387469	0.0971194	CCT2	10576	NM_006431.2
ILMN_1792075	-0.0874941	-0.00588274	0.0232597	0.451025	0.445354	1.42443	CD22	933	NM_001771.1
ILMN_1716821	-0.00286329	-0.247958	-0.302162	1.34262	-0.00346386	-0.0627202	GORASP1	64689	NM_031899.2
ILMN_1659255	-0.0939243	0.115141	0.414546	1.11557	0.539443	0.208518	RP2	6102	NM_006915.1
ILMN_1773865	-0.0467477	0.0274692	-0.213852	0.06452	1.56407	0.642339	HSPA5	3309	NM_005347.2
ILMN_2378257	0.0421088	0.043618	0.0932764	1.05032	0.62816	0.546892	SDF4	51150	NM_016176.2
ILMN_1810191	-0.228076	-0.0291306	-0.15496	0.326881	0.416279	1.73004	PLA2G4C	8605	NM_003706.1
ILMN_3257004	0.0326686	0.180151	0.742859	0.544129	0.623453	0.921011	LOC100130476	100130476	XM_001723486.1
ILMN_3282768	0.0933108	0.371404	0.341014	0.602275	0.669064	0.528213	LOC644879	644879	XR_018556.2
ILMN_1807114	0.213793	-0.485757	-0.0375851	1.88121	0.793014	0.736781	UNC93B6	255620	XM_173132.4
ILMN_1720241	0.11332	-0.079381	0.661756	1.10382	0.760445	0.14176	TRIP12	9320	NM_004238.1
ILMN_2203950	0.026397	0.236423	0.486662	1.05469	0.712808	0.514567	HLA-A	3105	NM_002116.5
ILMN_1800131	0.0499582	-0.0360107	0.589532	1.10402	1.08488	0.781054	LOC652826	652826	XM_942509.2
ILMN_1777584	0.00323188	-0.354933	-0.241502	1.51834	0.832612	0.462293	KARS	3735	NM_005548.1
ILMN_3198545	-0.0727816	0.0177392	1.42988	1.25681	0.842252	0.281776	LOC100132773	100132773	XR_038940.1
ILMN_3307935	0.13499	-0.14119	0.549131	2.02095	0.757967	0.328886	ATP10A	57194	NM_024490.3
ILMN_2338452	0.00602257	0.111907	0.529186	1.21287	0.838339	0.889509	SERPINA1	5265	NM_001002236.1
ILMN_1692473	-0.133871	-0.393178	0.462983	0.742565	0.690931	0.367045	PRMT1	3276	NM_198319.2
ILMN_3269405	4.64916e-06	0.177084	0.239952	0.784429	0.404539	0.127128	HNRNPM	4670	NM_005968.3
ILMN_1680899	0.0276093	0.25245	0.71306	1.00057	0.145186	0.395352	TTLL3	26140	NM_015644.2
ILMN_1673711	-0.0196594	0.0379043	0.559047	1.32796	1.10748	0.0622488	HSP90AB1	3326	NM_007355.2
ILMN_1849013	0.0298709	0.0601795	0.531488	0.908347	0.929381	0.332302			AB074172
ILMN_2343010	-0.0975085	-0.109318	-0.160165	0.378763	-0.0612019	0.122269	BOLA3	388962	NM_212552.2
ILMN_1720829	-0.0752751	1.84772	1.17864	1.29082	0.706892	0.0560845	ZFP36	7538	NM_003407.2
ILMN_2346649	-0.0304247	0.0731025	0.42937	0.693838	0.231256	0.215969	ZNF473	25888	NM_015428.1
ILMN_2263054	-0.10038	0.305808	2.13409	1.52233	0.657362	-0.245105	FEZ1	9638	NM_022549.2
ILMN_1753925	-0.0807245	0.347456	0.58155	0.774199	0.47511	0.506616	LOC645609	645609	XM_928619.1
ILMN_3202093	-0.0233548	0.351614	0.659772	0.877427	0.310449	0.367483	LOC642446	642446	XM_001717781.1
ILMN_1772064	-0.0727268	0.0121461	0.0384392	0.0372837	0.399785	0.604629	tcag7.1314	54103	NM_017439.1
ILMN_2403047	0.100172	0.432078	0.66827	0.795708	1.33441	0.87794	ARL13B	200894	NM_144996.2
ILMN_2366391	-0.149589	0.0425563	-0.0170244	0.534025	1.01284	1.30433	PRDX1	5052	NM_181696.1
ILMN_1783598	-0.0911906	0.14154	-0.23657	0.629141	0.153447	0.380918	CAB39L	81617	NM_001079670.1
ILMN_2054297	-0.158576	2.02357	1.81104	0.906531	0.267961	-0.584655	PTGS2	5743	NM_000963.1
ILMN_1702837	-0.120239	-0.282643	0.272896	0.525106	0.717185	0.400281	PSMD1	5707	NM_002807.2
ILMN_3237584	-0.178606	0.0476506	-0.189966	1.23984	0.402028	-0.464284	LOC100133489	100133489	XM_001723748.1
ILMN_1759743	0.0981747	-0.182002	-0.025361	0.713859	1.06982	1.24746	SLC38A10	124565	NM_138570.2
ILMN_2226917	0.086321	0.147671	0.0597581	0.58819	0.867769	0.981356	KIAA0247	9766	NM_014734.2
ILMN_1723260	0.00881541	0.0520372	0.448937	1.23396	0.922142	1.28576	ETV5	2119	NM_004454.1
ILMN_2216852	0.0111822	0.327957	0.50227	0.634914	0.856832	0.814602	PGK1	5230	NM_000291.2
ILMN_1676448	0.0251271	0.0190351	-0.377711	0.705456	0.898495	0.880673	WDFY1	57590	NM_020830.3
ILMN_1656136	0.113611	-0.0739813	0.155224	0.947382	0.477037	0.183395	STAU1	6780	NM_004602.2
ILMN_1733560	0.0741957	0.181252	0.600461	1.5661	0.858476	1.03509	SPG21	51324	NM_016630.3
ILMN_2065783	0.027705	-0.144107	0.201999	1.25096	0.846736	0.681062	EXOC2	55770	NM_018303.4
ILMN_1681543	-0.0589844	0.295694	0.201895	1.07046	0.392803	0.137089	RHBDD1	84236	NM_032276.2
ILMN_2309446	-0.117447	0.55962	1.31296	1.66732	0.551818	0.256666	RBBP6	5930	NM_032626.5
ILMN_3249235	-0.030705	-0.541438	0.124962	-0.00359851	0.746809	0.792256	GIN1	54826	NM_017676.2
ILMN_1730917	-0.0365823	0.523027	1.92088	0.963035	0.577294	0.210976	KMO	8564	NM_003679.2
ILMN_1701877	0.317474	-0.137442	0.255869	1.88118	0.335892	-0.119396	AXL	558	NM_021913.2
ILMN_2411559	-0.111426	-0.291306	0.349215	1.21418	0.450349	0.534592	PUS1	80324	NM_001002019.1
ILMN_1790555	0.257152	-0.0197796	-0.853499	0.928476	1.0342	1.10196	CCDC146	57639	NM_020879.2
ILMN_1803941	-0.0585839	0.407385	0.167889	0.540893	0.827205	0.631218	TBC1D15	64786	NM_022771.3
ILMN_1670028	0.103305	-0.0820959	-0.177206	1.26242	0.0489167	-0.0938681	LPIN2	9663	NM_014646.2
ILMN_3223317	0.11898	0.29988	-0.0546603	0.721754	0.872605	0.42263	LOC728666	728666	XR_042090.1
ILMN_1749432	-0.120487	-0.0812577	0.825134	1.06504	0.72287	0.391121	MRPL32	64983	NM_031903.1
ILMN_1773901	-0.0494132	0.233523	1.08937	1.36428	0.940793	0.475669	STX12	23673	NM_177424.2
ILMN_1712888	-0.0458961	-0.615316	0.573687	1.60195	1.13637	0.337018	HSPH1	10808	NM_006644.2
ILMN_1767541	-0.24153	0.146514	1.03762	1.41033	0.933122	0.798802	CENTD1	116984	NM_015230.2
ILMN_1693630	0.164339	0.243157	-0.163979	1.07856	1.17714	1.49485	C16orf7	9605	NM_004913.2
ILMN_1684919	0.00881541	1.03669	1.78102	1.29554	0.306611	0.0736729	ADAMTSL1	92949	NM_139238.1
ILMN_1721113	0.166332	0.238382	0.118632	1.14973	0.630385	0.457789	HLA-C	3107	NM_002117.4
ILMN_1894821	-0.141332	-1.55191	0.165251	1.1096	0.335964	-0.0945979			AK000189
ILMN_1752639	-0.0081948	0.04414	-0.770548	0.477705	1.60492	1.48847	SLC25A24	29957	NM_013386.3
ILMN_1708204	0.0179036	-0.0068357	0.307775	0.574317	0.688803	0.333952	COPG	22820	NM_016128.3
ILMN_1782551	0.0971047	-0.0612371	0.349792	1.26772	0.909703	0.580567	E2F5	1875	NM_001951.3
ILMN_3243644	-0.146564	0.313643	1.09657	0.447843	0.337614	0.170276	LOC100132564	100132564	XM_001713808.1
ILMN_1748707	-0.0383815	0.111635	0.247496	0.367576	1.25785	1.04523	CRELD2	79174	NM_024324.2
ILMN_1751072	-0.0200161	0.128515	0.909621	0.81911	0.706646	0.210762	SRPRB	58477	NM_021203.2
ILMN_1676629	-0.0335503	0.0793511	0.214684	0.732584	1.23045	1.29881	INSIG2	51141	NM_016133.2
ILMN_1695435	-0.0242811	1.31294	1.91009	1.8212	-0.216201	-0.245819	LOC653610	653610	XM_928387.1
ILMN_1726666	0.0642779	0.623897	1.53422	1.24669	-0.0757843	-0.523327	GPX3	2878	NM_002084.3
ILMN_1758717	0.0511688	-0.052887	0.657123	0.937855	0.522336	0.0535161	SUPT6H	6830	NM_003170.3
ILMN_1699214	-0.125817	0.0376986	-0.0171741	0.777233	0.707175	0.348096	LOC647450	647450	XM_936518.1
ILMN_1683562	-0.180247	0.428061	0.950225	1.30859	1.06272	0.779393	SNRPG	6637	NM_003096.2
ILMN_1702541	0.199879	0.397064	0.54173	1.0684	0.792432	0.486888	CCDC55	84081	NM_032141.2
ILMN_1703471	0.0313505	0.0364406	0.240123	0.436285	0.592606	0.283766	ATF6	22926	NM_007348.2
ILMN_2412384	-0.0332353	0.750405	1.44491	0.505363	0.60137	0.374675	CCNE2	9134	NM_057735.1
ILMN_2266214	0.0473772	0.196547	0.368805	0.640002	0.166033	0.395492	LGALS8	3964	NM_201545.1
ILMN_1701434	0.0419791	0.231159	0.771556	0.458899	0.325885	-0.142397	RAP1B	5908	NM_015646.4
ILMN_2364062	-0.0293716	0.339364	0.515462	0.611255	0.181368	-0.326172	THOC4	10189	NM_005782.2
ILMN_1700950	-0.174354	0.0740519	0.300411	0.869499	0.958579	0.546496	LOC646567	646567	XM_929503.2
ILMN_1795835	-0.148201	2.23664	1.93661	0.0297948	-0.912951	-0.765312	LOC338758	338758	XM_931359.2
ILMN_1659801	-0.0473601	0.100464	0.440334	0.158832	1.07099	0.447645	ATP6V1C1	528	NM_001695.4
ILMN_1710001	0.0845699	0.502428	0.175714	0.0895916	0.407094	0.198722	RPL41	6171	NM_001035267.1
ILMN_1704554	-0.0555406	-0.301973	0.162477	2.25571	0.773563	0.196438	LOC648470	648470	XM_937514.1
ILMN_2358540	0.0545152	0.103156	-0.000661492	0.854098	0.725661	0.424472	RBMS1	5937	NM_002897.3
ILMN_1666444	-0.0324777	0.0311284	-0.273403	0.483019	0.183814	-0.184643	RBMS1	5937	NM_002897.3
ILMN_1697420	-0.0983008	0.115357	0.623557	1.15371	0.825653	0.624212	TINF2	26277	NM_012461.1
ILMN_3240957	-0.060093	-0.0168712	0.380029	1.05996	0.38301	1.85344	LOC389073	389073	NM_001099334.2
ILMN_1695509	0.0697538	-0.0260627	0.505271	0.173046	0.561778	0.401894	PTPN12	5782	NM_002835.2
ILMN_2329429	-0.249234	-0.341204	0.33618	0.983811	0.717316	0.62785	GIMAP6	474344	NM_001007224.1
ILMN_1875342	-0.0472566	-0.169408	0.0878431	1.17511	0.323884	-0.226032			AK124143
ILMN_1708340	0.196009	0.000816703	0.821579	0.706925	1.3261	0.481772	DAPK1	1612	NM_004938.2
ILMN_1750658	0.0700997	0.0504248	0.438859	1.06552	0.734668	0.972302	HAX1	10456	NM_006118.3
ILMN_1758104	-0.13375	0.0383586	0.160885	1.00481	0.598578	0.423936	PRPS2	5634	NM_001039091.1
ILMN_2399431	-0.111095	-0.0416439	0.0504509	1.06733	0.501125	0.256434	PRPS2	5634	NM_001039091.1
ILMN_1768784	-0.0594486	0.2424	0.396871	0.832759	1.12753	0.874388	PSMC2	5701	NM_002803.2
ILMN_1763000	-0.0399371	0.0739071	-1.87162	0.668736	1.82315	2.21521	CENTA2	55803	NM_018404.2
ILMN_1651278	0.0679135	1.28769	0.714395	1.15051	0.829021	0.579201	SNIP1	79753	NM_024700.2
ILMN_1765547	0.0930465	-0.280457	-0.152883	1.73076	1.15324	1.07103	IRF2	3660	NM_002199.3
ILMN_1787705	0.101632	0.225084	1.15977	0.624841	0.785548	0.852091	ATP6V1B2	526	NM_001693.3
ILMN_1711702	-0.00379479	0.0896034	0.385367	1.25473	0.688525	0.24436	CLEC2D	29121	NM_013269.3
ILMN_1901616	-0.119627	0.0646162	0.644303	0.506641	0.310151	-0.321127			CR743148
ILMN_1781457	-0.0284927	0.133768	0.614402	1.10379	0.804758	0.577444	TIPRL	261726	NM_152902.3
ILMN_1795118	-0.091706	-0.32805	-0.157325	1.6869	0.0952582	-0.00316644	SIDT1	54847	NM_017699.2
ILMN_2131861	-0.165573	-0.20135	0.494999	0.806695	0.192382	-0.505893	SOCS2	8835	NM_003877.3
ILMN_1798926	-0.130719	-0.355719	0.39316	0.934094	0.112976	-0.635107	SOCS2	8835	NM_003877.3
ILMN_2278636	0.0851423	0.102834	-0.171043	0.884895	0.532393	0.178059	CUX1	1523	NM_181552.1
ILMN_1769383	-0.244551	-0.0825548	0.830525	1.35619	1.01278	0.950828	GIMAP5	55340	NM_018384.3
ILMN_2383305	-0.0168946	0.00441599	0.419234	0.793038	0.243793	0.183451	GPATCH4	54865	NM_182679.1
ILMN_2281069	-0.139105	-0.00253922	0.468279	0.845782	0.57978	0.289762	GPATCH4	54865	NM_182679.1
ILMN_1788017	0.0445114	-0.0268214	1.06824	1.76271	0.929043	0.082569	HSH2D	84941	NM_032855.2
ILMN_1766713	-0.0529588	-0.0198939	0.453259	1.0428	0.863031	0.281967	HSPD1	3329	NM_002156.4
ILMN_2410986	-0.0734389	0.0259844	0.37397	1.54772	0.959474	0.879811	STAT3	6774	NM_139276.2
ILMN_1695792	-0.0672466	-0.0291483	1.01082	0.891897	0.366464	-0.0682547	CUL4A	8451	NM_003589.2
ILMN_1814194	-0.190983	-0.321549	1.00075	1.8028	0.414409	0.25473	TCF4	6925	NM_003199.2
ILMN_1766184	-0.00493693	0.0871453	-0.202639	1.82572	0.522173	-0.448889	LOC654346	654346	XM_934665.1
ILMN_2147517	0.123717	0.177325	1.35628	0.933176	0.479075	0.519033	CD58	965	NM_001779.1
ILMN_1785268	0.128284	0.167361	1.47022	0.984102	0.557336	0.575471	CD58	965	NM_001779.1
ILMN_2099528	-0.107752	-0.398212	0.968545	0.989265	0.933727	0.539115	BTLA	151888	NM_181780.2
ILMN_1690325	-0.00902593	0.273487	0.278443	0.610376	0.376252	0.240864	NFYA	4800	NM_002505.3
ILMN_3289090	-0.0153562	0.0182037	0.312065	0.920056	0.633059	0.573249	LOC728059	728059	XR_015606.1
ILMN_2347234	-0.0216628	-0.107698	0.490718	1.10421	0.726281	0.565304	PRMT1	3276	NM_198318.1
ILMN_1754199	0.0722668	0.704956	0.32144	0.489457	0.484998	0.401496	BCL7B	9275	NM_001707.2
ILMN_1734198	-0.0996674	0.00408089	0.0142553	0.308069	1.04838	0.820637	RNGTT	8732	NM_003800.3
ILMN_1807894	-0.0428984	-0.25823	0.247545	0.430263	-0.0240608	0.389911	SLC7A8	23428	NM_182728.1
ILMN_1703180	-0.0379711	1.5088	0.986107	0.86686	0.153547	-0.453357	ETV3	2117	NM_005240.1
ILMN_1769290	0.10587	0.274658	0.40147	1.85083	1.06642	0.394515	C9orf52	158219	NM_152574.1
ILMN_2328776	0.00557864	0.488253	1.84082	1.30061	0.541745	-0.257586	RP6-213H19.1	51765	NM_001042453.1
ILMN_1739508	-0.064214	0.049063	0.0168653	0.668365	0.60589	0.081472	LOC652493	652493	XM_941953.1
ILMN_1744574	-0.184253	0.714424	2.07171	1.58576	0.477696	0.0677197	TRUB1	142940	NM_139169.4
ILMN_3227341	-0.025239	0.201526	0.879503	0.795539	0.260086	0.53791	RFPL4A	342931	XM_001719234.1
ILMN_1654010	-0.130248	0.188273	0.127277	1.39635	1.13964	0.899932	AGPAT3	56894	NM_020132.3
ILMN_1773935	-0.134903	0.283499	0.799061	0.494038	1.05385	0.904678	TMEM165	55858	NM_018475.2
ILMN_3249406	0.051801	-0.118916	0.83185	0.947297	0.494952	-0.396906	KIAA0133	9816	NM_014777.2
ILMN_1703891	-0.103514	0.290556	1.75658	1.21869	0.504711	0.539843	TBC1D9	23158	NM_015130.2
ILMN_1667707	-0.0077914	0.270831	0.431517	1.13582	1.27279	0.851396	SPCS3	60559	NM_021928.1
ILMN_1655245	-0.392227	0.439221	0.614858	1.31942	0.459659	0.574458	MDM1	56890	NM_020128.1
ILMN_1768816	0.0537113	1.21292	1.56374	1.14246	0.96258	0.274927	TMPO	7112	NM_003276.1
ILMN_2388466	0.197028	-0.303765	0.292835	1.66896	0.996725	0.50014	TIA1	7072	NM_022173.1
ILMN_1778136	0.365564	0.366474	-0.0910554	1.31355	0.47063	1.65651	ZMYND15	84225	NM_032265.1
ILMN_2408645	-0.188974	0.0905153	0.46704	1.19175	1.12622	0.864221	LOC653566	653566	NM_001080536.1
ILMN_1654357	-0.00638425	0.760633	0.588062	0.828668	0.580315	0.449516	ZNF24	7572	NM_006965.1
ILMN_1808132	-0.399578	0.238183	1.31754	1.15121	0.869534	-0.280179	FAS	355	NM_152872.1
ILMN_1700257	0.03861	0.0737271	1.05335	0.595357	0.383065	0.217723	C4orf32	132720	NM_152400.1
ILMN_1669508	-0.0572372	0.228583	1.02505	1.28477	0.749995	0.752019	PAF1	54623	NM_019088.2
ILMN_1715814	-0.0648073	0.0882603	0.492722	0.808593	0.463582	0.291109	LMAN1	3998	NM_005570.2
ILMN_1763144	-0.0236673	0.0181854	0.0355166	0.296057	1.32522	1.57372	NEU1	4758	NM_000434.2
ILMN_1756793	-0.201519	0.316909	0.869843	1.32027	0.499455	0.148142	POLS	11044	NM_006999.3
ILMN_1768870	0.109992	0.145162	0.0977715	0.649771	0.60617	0.300739	CAPZA2	830	NM_006136.2
ILMN_1798706	-0.0775953	1.62927	0.658764	1.39916	0.798149	0.558746	EBI2	1880	NM_004951.3
ILMN_1794392	0.117326	0.601329	1.20842	1.19743	0.560873	0.240775	DDX3X	1654	NM_001356.3
ILMN_2368318	-0.0230201	0.166294	0.689691	1.08172	0.549108	0.414411	FGR	2268	NM_001042729.1
ILMN_1719972	0.0498497	-0.36302	-0.126507	0.601432	1.64621	1.6012	PLXNA3	55558	NM_017514.2
ILMN_1673339	0.226638	-0.0145282	0.194287	0.355737	-0.0320409	-0.00155127	LOC648364	648364	XM_943291.1
ILMN_3228595	-0.0735096	0.0463376	0.568233	1.27881	0.958681	0.718992	LOC729768	729768	XR_016076.2
ILMN_1762825	-0.0598625	0.0685406	0.190061	0.560274	1.26127	0.828033	CANX	821	NM_001746.3
ILMN_3236211	0.0016098	0.3396	0.708235	0.828954	0.403647	0.317087	DGCR11	25786	NR_024157.1
ILMN_1702301	-0.0157796	0.176243	0.382005	1.1696	0.464925	0.100115	DOCK10	55619	NM_014689.2
ILMN_3239055	-0.0204257	0.358959	0.417709	0.98624	1.03582	1.09746	TMEM208	29100	NM_014187.3
ILMN_1658271	0.00540996	-0.413332	0.444557	1.13723	0.70723	-0.104056	LSS	4047	NM_002340.3
ILMN_3205030	-0.0930686	-0.32339	-0.130002	1.64198	1.29487	0.937938	LOC652330	652330	XM_001716137.1
ILMN_1810725	0.04871	0.262916	1.0732	1.5301	0.981077	-0.408409	FAM129A	116496	NM_052966.2
ILMN_1722492	0.00830758	-0.330884	0.361135	0.574021	0.07186	-0.246775	DUSP19	142679	NM_080876.2
ILMN_1703926	-0.159816	0.353007	0.595569	0.822835	0.595886	0.683012	PTGER2	5732	NM_000956.2
ILMN_1804051	0.0730966	0.423292	0.54727	0.846856	0.993104	1.26678	SNX8	29886	NM_013321.1
ILMN_2298159	0.0283829	1.66596	1.32318	1.73467	0.188557	-0.255022	PRDM1	639	NM_001198.2
ILMN_1756982	-0.0759479	0.0217018	0.24504	1.14838	0.555008	0.171104	CLIC1	1192	NM_001288.4
ILMN_1664167	-0.0934132	0.00582445	0.726145	0.464938	0.260502	0.0380422	BXDC1	84154	NM_032194.1
ILMN_1785549	0.00881541	1.50769	1.77972	0.698432	0.214768	0.125459	SLC30A2	7780	NM_001004434.1
ILMN_1758846	-0.144227	0.387184	0.554682	0.817969	0.3685	0.432212	ANKRD40	91369	NM_052855.2
ILMN_1675156	-0.0980068	0.168015	0.590677	1.08286	1.03346	0.965081	CDC42	998	NM_001039802.1
ILMN_1657618	-0.131015	0.0557218	1.64601	1.32993	0.230775	-0.232863	WTAP	9589	NM_152857.1
ILMN_1696494	0.0276762	0.352468	0.83541	1.10789	0.674841	0.449496	CMTM6	54918	NM_017801.2
ILMN_1735075	-0.0584309	-0.151403	-0.203115	0.0243264	0.300804	0.788259	PGBD2	267002	NM_001017434.1
ILMN_2065606	-0.199703	-0.112606	0.36403	0.792306	1.54795	1.01229	TOMM40L	84134	NM_032174.4
ILMN_2086965	-0.0910214	-0.125385	0.271516	0.74677	1.23635	1.46936	CCL1	6346	NM_002981.1
ILMN_1712431	-0.0280355	-0.139043	0.501491	0.647594	0.0182332	-0.0200192	FAM113B	91523	NM_138371.1
ILMN_2360362	-0.10189	0.0809166	1.07776	1.11167	1.21214	0.573999	CCDC132	55610	NM_024553.2
ILMN_1776678	-0.248662	-0.071362	0.906239	1.34958	0.747409	0.479828	GIMAP7	168537	NM_153236.3
ILMN_1805192	0.0701839	1.48574	1.21808	0.871206	0.775514	0.571525	KIAA1754	85450	NM_033397.2
ILMN_3239181	0.0466002	1.36492	1.13228	0.765732	0.729216	0.555956	KIAA1754	85450	NM_033397.2
ILMN_2205896	0.0219935	0.149632	0.547702	0.568562	0.453589	0.164111	MEIS3P1	4213	NR_002211.1
ILMN_1753249	-0.105788	-0.249833	-0.0493361	0.641213	-0.00889182	-0.345683	DDX10	1662	NM_004398.2
ILMN_2080751	-0.0195618	1.0411	1.09772	0.698059	0.0164036	-0.155367	ADNP2	22850	NM_014913.2
ILMN_1654516	0.157735	0.22352	0.815329	1.11077	1.02986	0.798399	TMEM120A	83862	NM_031925.1
ILMN_1764043	-0.00785446	0.306997	1.66334	0.804735	1.09081	0.0942032	TTL	150465	NM_153712.4
ILMN_3282321	-0.0278612	0.317405	0.524659	0.771312	0.491335	0.246433	CDC42P2	643336	XM_001718563.1
ILMN_1760718	-0.0369103	-0.201576	0.276624	0.539094	0.786219	1.06635	ZMIZ2	83637	NM_031449.3
ILMN_2325347	0.00881541	0.501499	0.448937	0.716029	0.378331	0.570849	B3GALNT1	8706	NM_033168.2
ILMN_2100000	0.0526763	0.457516	0.756951	1.19125	0.927499	0.631972	DHX36	170506	NM_020865.1
ILMN_1738272	0.0491122	0.406798	0.755321	1.29628	0.920909	0.647959	DHX36	170506	NM_020865.1
ILMN_2339825	0.0338854	0.294527	0.950708	1.45633	1.03398	0.622008	YME1L1	10730	NM_139313.1
ILMN_1761531	0.150638	0.078127	-0.228987	0.4765	1.23567	1.31085	SGPL1	8879	NM_003901.2
ILMN_1703229	0.178254	0.248875	1.62956	0.864235	-0.148059	-0.104752	HIATL1	84641	NM_032558.2
ILMN_1714861	-0.0602323	-0.0851998	-0.247375	0.605845	1.13497	1.49841	CD68	968	NM_001251.1
ILMN_2134110	-0.0295242	0.746796	1.17874	1.42842	0.983674	0.461412	SELK	58515	NM_021237.3
ILMN_3244506	-0.0496289	0.115839	0.485425	0.753842	0.434368	0.0445716	LOC441089	441089	NR_003665.1
ILMN_2157441	-0.0926629	0.532374	1.04252	1.44451	0.738726	0.198724	HLA-DRA	3122	NM_019111.3
ILMN_1689655	0.0262042	0.670372	1.21999	1.56147	0.920535	0.290662	HLA-DRA	3122	NM_019111.3
ILMN_1764489	-0.188892	-0.0175251	-0.158411	0.455169	1.18484	0.699209	TBL2	26608	NM_012453.2
ILMN_2216838	0.0645046	-0.282062	0.130274	1.46601	1.05481	0.25368	DKFZp586I1420	222161	NR_002186.1
ILMN_1803856	-0.000440478	-0.262669	0.246969	1.55953	1.00689	0.403438	DKFZp586I1420	222161	NR_002186.1
ILMN_1760347	0.0876334	0.6279	1.20578	1.46431	0.89554	0.53769	SRGN	5552	NM_002727.2
ILMN_2169152	0.0324001	0.629259	1.04668	1.24125	0.775385	0.455672	SRGN	5552	NM_002727.2
ILMN_2234412	-0.0948316	0.17239	0.757074	1.21942	0.924807	0.189506	TLE3	7090	NM_005078.1
ILMN_2408572	0.300894	-0.0834838	-0.042142	0.207353	-0.276311	0.782783	RNASE4	6038	NM_194430.1
ILMN_2294978	0.0613387	-0.210972	0.121072	0.370567	-0.113097	0.959499	RNASE4	6038	NM_194430.1
ILMN_1809607	-0.123786	1.25131	1.0361	0.527203	0.996693	1.26786	PPIF	10105	NM_005729.3
ILMN_1745172	-0.082487	0.439796	0.713689	1.0675	0.765397	0.375864	ILF2	3608	NM_004515.2
ILMN_1659888	-0.0087471	0.385475	0.672284	0.949198	0.888348	0.742114	PPP1R14B	26472	NM_138689.2
ILMN_1771921	-0.106383	-0.0775968	1.1344	1.66745	0.845776	0.453352	HSCB	150274	NM_172002.3
ILMN_1693287	-0.0406162	0.334046	0.783055	1.3494	0.946157	0.845059	POMP	51371	NM_015932.3
ILMN_1780153	0.0476544	0.386886	0.275461	0.836665	0.152045	-0.208333	QTRT1	81890	NM_031209.1
ILMN_1774447	-0.079072	-0.379637	0.419877	-0.0229453	1.31956	1.1094	AMPD3	272	NM_000480.2
ILMN_1727840	-0.100296	0.316333	0.557913	1.00827	1.18309	0.742304	SLC35B1	10237	NM_005827.1
ILMN_1660305	-0.0603961	0.649945	0.459896	0.492672	0.455971	0.15366	PDE12	201626	NM_177966.4
ILMN_1719219	-0.0576082	-0.252489	0.113913	0.518956	0.164205	0.601699	ZNF616	90317	NM_178523.3
ILMN_1767448	-0.0359992	0.262826	0.625166	0.891245	0.340038	0.468302	LHFP	10186	NM_005780.1
ILMN_2326793	0.0633575	0.293882	1.33898	0.823948	0.359964	0.00564295	NUP98	4928	NM_005387.4
ILMN_1698100	-0.0107396	-0.340273	0.0630288	0.199558	1.02377	0.544127	ANXA2P1	303	NR_001562.1
ILMN_1809193	-0.081839	0.659427	1.81379	1.12263	0.543261	0.379837	PSEN1	5663	NM_000021.2
ILMN_1790106	-0.0367913	0.40713	0.85553	1.05342	0.387751	0.625695	PLP1	5354	NM_199478.1
ILMN_1652381	-0.0517951	-0.682073	-0.133156	1.04758	0.797891	1.61862	SIGLEC5	8778	NM_003830.1
ILMN_1789387	0.260782	-0.251088	0.121072	0.370567	-0.0882899	-0.159564	KCNE3	10008	NM_005472.4
ILMN_1743655	0.115338	-0.0243108	0.313182	0.97212	1.35908	0.906958	TMED9	54732	NM_017510.4
ILMN_3240117	0.0209507	-0.0800574	0.597308	1.35109	0.389238	-0.00783575	AIDA	64853	NM_022831.2
ILMN_2373515	-0.0499428	0.0141513	0.614345	1.3871	0.982401	0.458666	HSP90AA1	3320	NM_005348.2
ILMN_1652082	-0.144155	0.138253	0.898335	1.7621	0.761174	0.304891	ELF4	2000	NM_001421.2
ILMN_1768399	-0.26308	-0.301084	-0.310263	0.72755	1.01516	1.32358	ARFIP1	27236	NM_001025595.1
ILMN_2043816	-0.0519614	-0.132101	-0.258314	0.740262	0.742688	0.524473	ARPC5L	81873	NM_030978.1
ILMN_1683598	0.168993	-0.165375	0.75889	0.945767	0.489939	0.557959	ACSL4	2182	NM_004458.1
ILMN_1806845	0.00198281	-0.464903	0.958049	0.488716	0.075242	-0.621795	ALG3	10195	NM_001006940.1
ILMN_1788655	0.00881541	0.0520372	0.448937	2.07757	0.818391	0.509498	CRLF2	64109	NM_022148.2
ILMN_2360784	0.0275017	-0.0210462	0.23611	1.22573	0.848963	0.308956	RRBP1	6238	NM_001042576.1
ILMN_2268381	-0.0670923	0.163019	0.227949	1.62141	0.575245	-0.0251942	RRBP1	6238	NM_001042576.1
ILMN_2058512	-0.0540255	-0.25007	0.30016	1.3	0.53378	0.18957	PSMA2	5683	NM_002787.3
ILMN_1657955	0.00881541	0.0520372	0.816669	1.29483	1.41868	0.407029	FMNL3	91010	NM_198900.2
ILMN_1702787	0.0151328	0.0754292	-0.279952	0.978704	1.48776	1.57119	SEMA4A	64218	NM_022367.2
ILMN_1704760	0.195607	0.58632	1.01278	0.546492	0.340128	0.528892	BZW1	9689	NM_014670.2
ILMN_1683129	0.0309838	0.138367	0.815495	0.484623	-0.0839205	-1.06679	CCNL1	57018	NM_020307.2
ILMN_2094776	-0.074047	0.741044	0.906055	1.15804	0.505593	-0.228093	CCNL1	57018	NM_020307.2
ILMN_1782069	-0.0945947	0.428924	0.732262	0.849324	0.414953	0.231835	TRAK1	22906	NM_014965.2
ILMN_1814737	0.0248576	0.219098	0.446074	1.76303	0.867567	0.650238	LNPEP	4012	NM_175920.3
ILMN_1807277	-0.0210246	-0.0535476	-0.67235	0.50783	1.46392	2.1497	IFI30	10437	NM_006332.3
ILMN_1699703	-0.0182563	0.134306	0.660314	1.00938	0.979074	0.583048	ARCN1	372	NM_001655.3
ILMN_3310890	0.11409	0.385065	0.945619	1.28415	1.03444	0.857754	MIR1206	100302170	NR_031611.1
ILMN_3235853	-0.1196	0.459742	0.291418	-0.18892	0.213424	0.46977	S1PR1	1901	NM_001400.4
ILMN_1755411	-0.190751	-0.0829636	0.32423	1.90278	-0.00828695	0.325692	RBMS2	5939	NM_002898.2
ILMN_2325506	-0.0393963	0.608176	0.776771	-0.868328	0.615399	1.05168	BCAS4	55653	NM_017843.3
ILMN_2128128	0.0217308	0.24542	0.489371	0.9927	0.908995	0.694675	SHFM1	7979	NM_006304.1
ILMN_1794505	-0.0341182	0.233068	0.547741	0.905767	0.452274	0.216205	SHFM1	7979	NM_006304.1
ILMN_2234016	-0.101624	0.481656	1.08578	1.24312	0.794397	0.629703	FTHL7	2500	NR_002202.2
ILMN_1728073	-0.208188	0.270031	0.278917	0.717038	1.2866	1.24278	DENND1A	57706	NM_020946.1
ILMN_1790533	-0.116553	0.0822221	0.233721	1.61226	1.30682	0.755474	PHACTR2	9749	NM_001100164.1
ILMN_1703949	0.0108627	-0.0155761	0.750543	1.53018	0.991871	0.346389	KPNB1	3837	NM_002265.4
ILMN_1669409	-0.132055	-0.0396345	0.102732	0.631999	-0.131437	1.12377	VSIG4	11326	NM_007268.2
ILMN_1761083	-0.123445	0.0610198	0.633695	0.722176	0.621502	0.246342	HNRNPA3	220988	NM_194247.2
ILMN_2389376	-0.0440789	0.0350063	0.853354	0.313423	-0.216023	-0.236645	WDR23	80344	NM_025230.3
ILMN_2366330	-0.00898373	0.108799	0.761324	0.530518	0.65891	0.151931	FERMT3	83706	NM_031471.4
ILMN_2366334	-0.161377	0.0115882	0.769554	0.656203	0.713793	0.121362	FERMT3	83706	NM_031471.4
ILMN_3285616	-0.0927122	0.0802041	0.24245	0.641552	-0.0085901	0.119919	LOC100133478	100133478	XR_037476.1
ILMN_1707312	0.173346	1.31185	1.72968	1.23584	0.553907	0.440082	NFIL3	4783	NM_005384.2
ILMN_1691181	-0.152309	-0.0802879	0.242295	1.39231	0.690284	0.476555	TXNDC1	81542	NM_030755.4
ILMN_1672830	-0.0400485	0.512452	0.652107	1.17482	0.400365	0.317006	LOC642082	642082	XM_942729.1
ILMN_1695420	0.00755966	0.164589	0.00848234	0.369174	1.47143	1.00779	CLTA	1211	NM_007096.2
ILMN_1709583	0.197461	-0.413533	0.804585	0.632596	-0.0506979	-0.821409	CBWD6	644019	XM_933103.1
ILMN_1753805	0.0579237	-0.225805	-0.00607371	1.73383	0.717266	-0.141848	PRKD2	25865	NM_016457.3
ILMN_1724181	-0.0649091	0.178321	1.02756	1.36081	-0.30544	0.0128744	IL15	3600	NM_000585.2
ILMN_3260070	-0.11713	0.0254421	0.412122	1.09839	0.666134	0.42538	LOC100128266	100128266	XR_038984.1
ILMN_1692295	0.0141672	0.137614	0.520285	0.946882	0.766364	0.288716	MYO1G	64005	NM_033054.1
ILMN_1652164	-0.211323	-0.565308	0.167817	1.7997	0.655756	0.212759	LOC729196	729196	XM_001129638.1
ILMN_1708721	0.234998	0.0469503	0.628027	2.1473	0.638703	-0.0850762	RABGAP1L	9910	NM_001035230.1
ILMN_1673962	0.0323141	-0.0689844	0.378095	1.04153	0.83874	0.423918	NUP205	23165	NM_015135.1
ILMN_1757350	-0.00977135	0.246713	0.254763	0.915322	0.64322	0.316179	CTNNB1	1499	NM_001098209.1
ILMN_1746396	0.0743198	0.290603	0.394197	1.10694	0.704101	0.412902	CTNNB1	1499	NM_001098209.1
ILMN_3258321	-0.110261	0.308946	1.13412	1.02097	1.05737	0.85477	LOC100130932	100130932	XM_001726766.1
ILMN_3282773	0.0343436	-0.089153	0.130255	0.279039	0.259683	-0.117175	LOC389322	389322	XR_016670.2
ILMN_1795055	-0.159615	-0.22501	0.403423	1.98487	0.998174	0.471177	LRRC3	81543	NM_030891.3
ILMN_2275098	0.0109762	-0.168065	0.416221	0.806691	1.20951	1.42685	DTX2	113878	NM_020892.1
ILMN_1683854	0.108559	1.01087	0.596462	0.811244	1.01862	1.32925	ZNF484	83744	NM_001007101.1
ILMN_2180352	0.0560662	0.31849	-0.00975239	1.16405	0.820286	0.201845	DIP2B	57609	NM_173602.2
ILMN_1802082	-0.0781722	-0.162708	0.508496	0.556504	-0.33545	-0.410563	PRDM8	56978	NM_020226.3
ILMN_1669831	-0.273885	-0.435242	0.029319	1.37856	-0.125064	-0.850356	C6orf192	116843	NM_052831.2
ILMN_1721026	-0.367737	-0.248082	0.141148	2.0349	0.745071	0.35879	SAMHD1	25939	NM_015474.2
ILMN_1714167	-0.283731	-0.304442	0.939537	-0.58041	0.242091	0.883766	CYB5A	1528	NM_001914.2
ILMN_2312194	-0.0958765	-0.0747694	1.47679	-0.160484	0.618342	1.49838	CYB5A	1528	NM_001914.2
ILMN_1713934	0.114423	0.447671	1.18313	1.29171	1.05751	0.591631	LITAF	9516	NM_004862.2
ILMN_1679476	-0.135101	-0.608948	0.65219	1.34137	1.05124	0.602869	GART	2618	NM_000819.3
ILMN_3226392	0.0748183	0.197403	0.80431	0.605787	0.502388	0.221715	LOC729608	729608	XM_001714722.1
ILMN_1715702	-0.124957	0.558205	0.818491	0.974586	0.779325	0.751792	LOC653171	653171	XM_926322.1
ILMN_2139100	0.0987085	-0.029932	-0.56193	0.849847	0.511633	0.385567	SHISA5	51246	NM_016479.3
ILMN_1787026	-0.115125	0.0491617	0.595892	1.23669	1.17467	0.654962	SEC61G	23480	NM_001012456.1
ILMN_3188124	0.136995	0.125965	0.371783	0.787451	1.06838	0.737165	LOC100130511	100130511	XR_038018.1
ILMN_2326509	0.0215319	0.156516	0.732119	1.26461	0.794562	0.55442	CASP1	834	NM_033294.2
ILMN_2326512	-0.139674	0.132414	0.780113	1.29969	0.875805	0.584583	CASP1	834	NM_033294.2
ILMN_1775498	0.200043	0.28953	0.505142	0.921744	0.617273	0.113479	FAM100B	283991	NM_182565.2
ILMN_1735014	0.0676364	-0.198137	0.047115	0.440681	0.150003	0.0329288	KLF6	1316	NM_001300.4
ILMN_1658689	0.206244	0.338461	0.768935	1.07546	0.424252	0.618733	LOC652736	652736	XM_942365.1
ILMN_1658962	0.129962	0.210275	0.986603	1.29095	0.869061	0.953473	LCP2	3937	NM_005565.3
ILMN_1728256	-0.0394841	0.340426	1.24996	0.916731	0.621489	0.623474	SPAG9	9043	NM_003971.3
ILMN_1799104	0.0124331	0.457738	1.41934	0.940286	0.685166	0.696854	SPAG9	9043	NM_003971.3
ILMN_2263718	0.127621	0.369606	1.38453	0.877685	0.737786	0.646895	SPAG9	9043	NM_003971.3
ILMN_1761851	-0.121119	-0.170279	0.498715	1.95884	0.77985	-0.0787631	CACNA1A	773	NM_000068.3
ILMN_2317701	0.072518	0.0426575	0.176155	1.18647	0.972936	0.434965	MMP23A	8511	NR_002946.1
ILMN_2172174	0.00964749	-0.212247	0.0109605	0.481971	1.48422	0.912421	NP	4860	NM_000270.1
ILMN_1696294	0.0338326	-0.214163	0.532522	1.46551	0.71047	0.434367	SNX6	58533	NM_021249.3
ILMN_1733176	0.0709611	-0.104972	0.743559	0.731755	1.0144	0.820489	LIMS1	3987	XM_938773.1
ILMN_1731014	0.0687916	0.105939	0.440734	0.716379	0.0058834	-0.0799696	HEMK1	51409	NM_016173.3
ILMN_1794056	-0.119859	-0.0172387	0.341919	1.4282	1.16424	0.289928	DNAJB5	25822	NM_012266.3
ILMN_2223130	-0.0290858	0.17136	1.29602	1.487	0.755304	0.442241	SMARCA5	8467	NM_003601.2
ILMN_1728830	-0.0381917	0.102169	0.566313	1.11409	0.580326	0.256863	GRK5	2869	NM_005308.2
ILMN_2096719	0.00582397	-0.0815845	0.307306	1.20293	0.599214	0.352312	GRK5	2869	NM_005308.2
ILMN_1665736	-0.0217215	0.663124	0.907866	1.30365	1.0311	0.434806	LOC648024	648024	XR_018316.1
ILMN_1763129	-0.0985355	-0.209841	-0.327069	0.284479	0.629073	0.298342	XTP3TPA	79077	NM_024096.1
ILMN_1777811	-0.108766	0.24153	1.00942	0.735976	0.691795	0.295201	URG4	55665	NM_017920.3
ILMN_1812721	-0.169356	0.371284	0.708552	-0.259766	-0.0638453	0.602161	LOC728014	728014	XM_001127981.1
ILMN_1784709	-0.211553	-0.397105	-0.373229	0.124972	1.15475	2.03128	GNPDA1	10007	NM_005471.3
ILMN_1700419	-0.0967144	0.339844	0.452004	1.11815	1.19841	0.996706	TMEM208	29100	NM_014187.2
ILMN_1727761	0.135552	0.366878	0.611674	0.924429	0.686807	0.635149	GMEB1	10691	NM_024482.1
ILMN_1714759	0.150916	-0.0646772	-0.529583	0.543079	0.800285	0.716529	CNIH4	29097	NM_014184.2
ILMN_3251341	-0.174327	-0.189625	-0.118432	0.184529	1.76962	1.88601	TUBA1C	84790	NM_032704.3
ILMN_2411658	-0.0727121	0.0942016	0.517466	0.736113	0.0594778	-0.689791	HPS1	3257	NM_182637.1
ILMN_1764769	-0.161366	-0.0612562	0.0687523	0.382529	0.663453	0.610856	LOH11CR2A	4013	NM_014622.4
ILMN_1727618	0.0207642	0.53415	1.36473	0.819895	0.764378	0.109413	C8orf38	137682	NM_152416.2
ILMN_1671004	0.135223	-0.1356	0.174596	-0.198004	0.196718	0.486984	POLG2	11232	NM_007215.2
ILMN_2410924	-0.114503	0.0546958	0.517453	0.627535	1.06698	0.952255	PLOD2	5352	NM_000935.2
ILMN_1678032	-0.0471625	0.700177	0.912224	0.947405	0.648614	0.793341	NR1H2	7376	NM_007121.2
ILMN_1800739	-0.129285	-0.0855122	-0.215617	0.685061	1.25563	1.60509	SPINT2	10653	NM_021102.2
ILMN_1773006	-0.0940405	0.0353884	0.346081	0.595576	0.111912	-0.029183	FABP4	2167	NM_001442.1
ILMN_1748797	-0.0692095	0.329418	0.776679	0.913415	1.01981	0.513931	GRB2	2885	NM_002086.3
ILMN_1742521	0.0748539	0.251385	0.617298	0.809945	0.567252	0.386841	GRB2	2885	NM_002086.3
ILMN_1689953	-2.92063e-05	0.21789	0.236114	0.337335	1.15034	1.14006	CD81	975	NM_004356.3
ILMN_1905072	-0.31905	-0.272239	0.85296	0.784199	0.0928405	-0.226434			CX758427
ILMN_3240594	-0.096495	1.92104	1.69916	1.04485	-0.28588	-0.374074	RNU4ATAC	100151683	NR_023343.1
ILMN_1769566	0.0533456	0.0106218	0.223233	1.07527	0.737894	0.671817	ATG3	64422	NM_022488.3
ILMN_3291614	-0.0428538	-0.0844042	1.03838	2.28653	0.542066	-0.119396	LOC100131544	100131544	XM_001716454.1
ILMN_2053415	-0.264073	0.913952	1.64555	0.532715	0.744066	0.707409	LDLR	3949	NM_000527.2
ILMN_1662932	-0.0457923	0.294837	0.915425	1.10472	0.812284	0.316422	LCP1	3936	NM_002298.2
ILMN_2373177	0.0339646	-0.0436561	0.380104	1.21512	0.873943	0.393723	PANK2	80025	NM_153640.2
ILMN_1758672	-0.0334982	0.369256	1.2384	0.0587586	0.327799	0.195797	FAM107B	83641	NM_031453.2
ILMN_2381138	-0.0020138	0.396943	1.01155	1.24448	0.862621	0.667779	SEH1L	81929	NM_001013437.1
ILMN_1704014	0.0504392	0.474307	0.566665	0.266838	0.382906	0.629068	LOC730256	730256	XM_001134398.1
ILMN_2209748	0.00194418	0.514343	0.90291	1.42132	0.917714	0.842299	DERL1	79139	NM_024295.3
ILMN_3242900	0.017377	0.51079	0.817196	1.29616	0.153417	0.212884	HIST2H2AA4	723790	NM_001040874.1
ILMN_1661000	-0.064527	-0.272596	0.454951	1.72146	0.961024	0.341502	RPS6KC1	26750	NM_012424.2
ILMN_2123431	0.0628418	-0.313704	0.36603	1.55315	0.75923	0.290424	RPS6KC1	26750	NM_012424.2
ILMN_3245569	-0.0323675	-0.138509	-0.170503	1.77873	1.04978	0.0129566	LOC731528	731528	XM_001129955.1
ILMN_1751898	-0.242373	0.0144141	0.677718	0.77436	0.773068	0.462171	C12orf4	57102	NM_020374.2
ILMN_2075189	-0.0887281	-0.280775	0.768407	-0.0559557	0.884142	0.853954	SLC35F2	54733	NM_017515.3
ILMN_2210837	-0.0255429	0.0506492	0.326729	1.13656	0.948154	1.18071	CDC26	246184	NM_139286.3
ILMN_1661428	0.0609068	0.0437073	1.19304	0.348835	0.770654	1.12455	ATP11C	286410	NM_173694.3
ILMN_1742166	-0.161667	0.471852	1.58868	1.3251	0.623999	0.723131	GRWD1	83743	NM_031485.2
ILMN_1736940	0.0952716	0.205868	0.230273	1.18082	0.725718	0.147539	HPRT1	3251	NM_000194.1
ILMN_1670353	0.0668291	0.242319	0.0418578	0.48575	0.127176	0.525615	RAD51AP1	10635	NM_006479.3
ILMN_1855278	-0.073902	-0.0875573	-0.250857	0.817949	0.212811	-0.0259508			AW954199
ILMN_1791576	0.10085	0.406427	-0.419153	0.990002	0.0479633	0.0660046	CHSY1	22856	NM_014918.3
ILMN_1688725	-0.108131	-0.335503	0.134556	0.366466	0.128176	0.0459487	UTP14A	10813	NM_006649.2
ILMN_1745385	-0.0912653	0.121114	0.20611	0.516199	0.320542	0.0434514	HNRNPM	4670	NM_005968.2
ILMN_1737406	-0.0639633	-0.206957	0.185359	0.728743	0.368245	0.281333	KLF6	1316	NM_001008490.1
ILMN_2061043	0.0106894	0.0091424	1.16946	1.35764	0.762739	0.406732	CD48	962	NM_001778.2
ILMN_2363621	-0.0628608	0.577919	1.06621	1.06758	0.935015	0.527129	RBBP8	5932	NM_203291.1
ILMN_2067852	0.124313	0.170591	-1.14679	1.33303	1.10981	2.42554	SLC30A1	7779	NM_021194.2
ILMN_1745021	0.225888	-0.0467528	-1.23988	1.15023	0.946489	2.29108	SLC30A1	7779	NM_021194.2
ILMN_1788363	-0.156552	-0.0140585	1.0349	1.18949	0.799719	0.427586	MLH1	4292	NM_000249.2
ILMN_1771627	0.102867	0.235846	-0.447653	0.116534	0.504636	0.925715	ZMIZ1	57178	NM_020338.2
ILMN_2078697	0.290707	-0.105304	-0.420458	0.746751	1.24004	1.02909	ALPK1	80216	NM_025144.2
ILMN_1707173	0.0979629	0.470677	0.441678	1.32552	0.073132	-0.0335256	HIST3H3	8290	NM_003493.2
ILMN_1717727	0.00881541	0.0520372	0.448937	0.698432	1.14834	1.39168	HMSD	284293	XM_209104.2
ILMN_3307930	-0.199018	0.0226395	0.383425	0.966518	0.61862	0.279649	RAN	5901	NM_006325.3
ILMN_1783910	0.0471487	0.212526	-0.105208	0.522022	0.24945	0.271958	TRAF6	7189	NM_145803.1
ILMN_3282506	0.0352555	0.697235	0.957227	1.12277	1.0113	0.816065	LOC728098	728098	XR_038507.1
ILMN_1689119	-0.125914	-0.235901	-0.0388421	0.663371	0.429445	0.129135	UNK	85451	XM_940903.2
ILMN_1900929	-0.0334746	0.247388	0.224875	0.706765	0.172408	0.131241			AI371376
ILMN_1713807	-0.0607746	-0.183413	0.0528117	1.79606	0.166108	0.385837	MAN1C1	57134	NM_020379.2
ILMN_3277134	0.0777781	0.152963	0.293561	0.761234	0.0636095	0.110716	LOC285412	285412	XR_019409.1
ILMN_3280847	0.130657	0.146232	0.708384	1.44296	1.05359	0.357422	LOC651697	651697	XR_039237.1
ILMN_1799569	-0.133855	0.307951	1.15135	0.926917	0.928342	0.0904319	LOC440895	440895	XM_934629.1
ILMN_2143487	0.132103	0.124195	0.767337	1.46341	1.08738	0.841055	TAF1B	9014	NM_005680.1
ILMN_1718968	0.00881541	0.0520372	0.448937	0.698432	0.408267	1.89655	MT1E	4493	NM_175617.2
ILMN_1750321	0.202678	-0.197073	-0.126073	2.12338	1.24742	0.581327	LBA1	9881	NM_014831.1
ILMN_1773760	0.0134178	0.187961	0.411357	1.35973	0.906609	0.246748	PAICS	10606	NM_006452.3
ILMN_2392546	0.121068	0.263301	0.563116	1.46745	1.01416	0.434701	PAICS	10606	NM_006452.3
ILMN_2129545	0.0941346	0.0444742	0.33599	1.31618	0.31371	-0.177803	GNB4	59345	NM_021629.2
ILMN_1714278	-0.213851	-0.134867	-0.334667	0.0301507	0.772606	1.33059	C9orf30	91283	NM_080655.1
ILMN_1761334	0.0436714	-0.0559183	0.748942	1.18397	0.705777	0.315268	ARID4B	51742	NM_016374.5
ILMN_1709484	-0.111645	0.0409341	-0.0891939	1.45424	0.823801	0.753506	BLM	641	NM_000057.2
ILMN_2186806	-0.128258	0.12567	0.422573	0.906072	0.907645	0.703775	HLA-F	3134	NM_018950.1
ILMN_1705403	-0.199871	-0.443261	-0.317377	-0.0678827	1.09942	1.37965	CYP2S1	29785	NM_030622.6
ILMN_1751753	-0.0410354	0.117599	-0.0934634	1.05714	0.47034	0.274788	IDH2	3418	NM_002168.2
ILMN_1772521	-0.0137513	-0.508011	-0.696671	1.80924	1.32997	0.683947	MTHFD1L	25902	NM_015440.3
ILMN_1714850	0.0160278	0.446352	0.607865	0.548328	-0.0514073	-0.372637	ECD	11319	XM_939187.1
ILMN_2393149	0.251982	-0.626031	0.0438029	0.338493	0.179744	0.959138	ALOX15B	247	NM_001039131.1
ILMN_1673352	-0.0132598	0.0614097	0.115308	0.936423	0.738385	0.577901	IFITM2	10581	NM_006435.2
ILMN_1652459	0.104356	0.517493	0.656212	1.09954	0.448452	0.487957	LOC654161	654161	XM_944884.1
ILMN_2399140	0.031288	0.226818	0.443117	1.28402	0.978012	0.900767	RAB5C	5878	NM_004583.2
ILMN_2144426	-0.009781	0.722343	1.11039	1.30229	0.384829	0.573708	HIST2H2AA3	8337	NM_003516.2
ILMN_1659047	-0.0107113	0.391062	0.771909	1.04115	0.0654825	0.275554	HIST2H2AA3	8337	NM_003516.2
ILMN_1766269	-0.135386	-0.619212	0.0841883	0.918175	0.589931	0.0594159	HM13	81502	NM_178582.1
ILMN_1666594	-0.115696	0.615178	1.0606	0.85398	-0.329375	-0.444434	IRF8	3394	NM_002163.2
ILMN_2063925	0.0357033	-0.018507	-0.224229	0.798004	0.299697	0.609731	CTNNBL1	56259	NM_030877.3
ILMN_3307782	-0.109816	-0.21425	0.0779825	-0.101102	0.445073	0.609559	FBXL18	80028	NM_024963.4
ILMN_1809889	-0.0714638	0.247746	1.16006	1.69205	0.79713	0.286132	CCDC117	150275	NM_173510.1
ILMN_1705114	0.130652	0.137404	0.989094	0.30887	0.126614	-0.197244	NUMB	8650	NM_001005744.1
ILMN_2055156	-0.0657579	0.339113	0.377744	0.392861	0.958939	1.00193	PAG1	55824	NM_018440.3
ILMN_1725992	0.238434	0.204439	0.885138	1.36306	0.870434	0.81767	RAPGEF6	51735	NM_016340.4
ILMN_1757074	0.0204481	0.155325	-0.108144	0.26082	0.352581	-0.0285922	GNG10	2790	NM_001017998.2
ILMN_1653166	-0.0575612	-0.244007	0.12849	0.377985	-0.105679	-0.246774	CLEC10A	10462	NM_006344.2
ILMN_1671554	0.0106391	0.0665805	0.394606	1.01589	0.553215	0.695289	LPIN1	23175	NM_145693.1
ILMN_1793770	-0.0148579	-0.302063	0.31548	1.23312	0.936912	0.531928	DNAJB6	10049	NM_058246.3
ILMN_1791827	0.141883	0.502097	0.858787	1.144	0.819907	0.744174	LOC731878	731878	XR_015638.1
ILMN_1704656	-0.118312	0.344129	0.0781869	0.669747	0.491783	0.217319	PPP2R1B	5519	NM_181699.2
ILMN_3297644	0.00146627	-0.0597426	0.789137	0.959866	1.40878	0.894138	FLJ20254	54867	NM_017727.4
ILMN_2339284	-0.0591667	0.436159	0.938729	0.565993	0.429662	-0.0726224	CHD2	1106	NM_001042572.2
ILMN_3247618	0.180897	0.23244	0.618581	1.08613	-0.0161554	0.0504022	LOC100134348	100134348	XM_001717576.1
ILMN_1787345	-0.190643	-0.0438566	0.147775	0.898381	0.917633	0.616327	FKBP11	51303	NM_016594.1
ILMN_2359742	-0.0055362	-0.120397	-0.343595	0.271988	1.56306	1.78192	CTSB	1508	NM_001908.3
ILMN_2402766	0.0862838	-0.0238425	0.874941	1.06102	0.760517	0.556661	AFTPH	54812	NM_017657.3
ILMN_1662686	0.0182718	0.319645	0.719918	1.4244	0.77549	0.347873	USPL1	10208	NM_005800.3
ILMN_1767360	-0.00288451	-0.267843	-0.749904	0.26031	0.60313	1.00322	IL10RB	3588	NM_000628.3
ILMN_1696360	-0.132503	-0.198004	-0.73366	0.339899	1.94316	2.15367	CTSB	1508	NM_147780.2
ILMN_3224868	-0.122781	0.229354	0.477327	0.786957	0.507989	0.00300121	LOC729200	729200	XR_015946.2
ILMN_2210482	0.0896167	-0.222981	0.380177	1.32084	0.803171	1.144	MRPS34	65993	NM_023936.1
ILMN_1815023	-0.137824	-0.385312	0.452538	1.25893	0.392172	-0.0901607	PIM1	5292	NM_002648.2
ILMN_2322375	-0.175785	0.36755	0.535674	0.276913	0.0639232	-0.169345	MAFF	23764	NM_012323.2
ILMN_1664010	0.026338	0.256946	0.756129	1.65157	0.855719	0.667845	ELF1	1997	NM_172373.2
ILMN_1722648	-0.0468422	-0.0292587	0.258545	0.814055	0.229587	0.0945679	SF3B4	10262	NM_005850.3
ILMN_1711799	0.0218654	0.0364488	-0.0362816	0.108635	0.645069	0.648465	C9orf40	55071	NM_017998.1
ILMN_2214734	-0.0124432	0.211994	0.656657	0.99023	0.400531	0.352534	FRRS1	391059	NM_001013660.1
ILMN_1706266	-0.361411	0.191348	0.701634	0.6529	0.152091	-0.424034	RNF157	114804	NM_052916.1
ILMN_1713561	-0.127986	-0.0646189	0.553221	1.57885	1.45218	-0.292056	C20orf103	24141	NM_012261.2
ILMN_1675542	0.0552582	0.245211	0.617116	0.730114	1.02521	0.691815	LOC729148	729148	XM_001129792.1
ILMN_1807873	0.00380564	-0.25509	0.254464	1.27958	0.688614	0.565823	SNX6	58533	NM_152233.2
ILMN_1720623	0.0908405	-0.0925246	0.780726	1.96218	0.66673	0.203906	SYTL3	94120	NM_001009991.2
ILMN_1659564	-0.102444	-0.173033	0.86259	0.947599	1.04948	0.290865	SEC61A1	29927	NM_013336.3
ILMN_1797531	-0.0939146	0.14835	-0.338568	1.68346	1.17549	0.834388	PRKAG2	51422	NM_024429.1
ILMN_2353633	0.084134	0.210839	-0.0567926	1.16395	0.987118	0.415969	EMR2	30817	NM_152916.1
ILMN_1725169	-0.0857152	0.190117	0.333214	0.903797	0.34881	0.352934	INTS12	57117	NM_020395.2
ILMN_1686388	-0.106022	0.0844173	-0.096796	0.737878	0.59411	0.080681	LOC644330	644330	XR_017492.1
ILMN_1697567	-0.175578	0.16081	-0.132315	0.638883	0.381996	-0.172758	TPM3	7170	NM_152263.2
ILMN_1747162	0.0542938	0.811028	1.1409	1.30494	0.710631	0.578388	DDX47	51202	NM_016355.3
ILMN_2066066	-0.0616843	0.344209	0.721835	0.59244	-0.210934	-0.811407	HLA-DRB6	3128	NR_001298.1
ILMN_1786050	-0.0258044	0.149556	1.38808	-0.0429811	1.37507	1.20169	RBBP9	10741	NM_006606.2
ILMN_3285162	0.0513674	-0.267726	0.53117	0.684408	0.553935	-0.0581485	UNQ6228	100131541	XM_001725293.1
ILMN_1724789	0.289286	-0.259215	0.85851	0.618824	0.246514	0.0363123	CD59	966	NM_000611.4
ILMN_1737862	0.0461992	0.357719	0.55821	1.07479	0.87659	0.636292	PSMB4	5692	NM_002796.2
ILMN_1675258	0.0200419	0.485288	0.841645	0.904402	1.13226	0.682743	LOC441268	441268	NM_001013725.1
ILMN_1771862	0.0938271	0.549723	0.798337	0.840341	0.703972	0.205249	TXNDC11	51061	NM_015914.5
ILMN_3236156	-0.0162979	0.12288	0.595711	0.913279	1.00963	0.60222	DC2	58505	NM_021227.2
ILMN_1776005	-0.0865864	0.0363119	0.414694	0.890085	1.00574	0.621415	DC2	58505	NM_021227.2
ILMN_2331525	0.21731	0.020281	-0.0321927	1.9494	0.719732	-0.206027	PRKD2	25865	NM_001079881.1
ILMN_1683178	0.114784	0.134518	0.311997	1.46979	0.872941	0.548827	JAK2	3717	NM_004972.2
ILMN_1806017	-0.0207998	0.0202281	0.0307184	0.617786	0.585533	0.523291	PSME1	5720	NM_006263.2
ILMN_3272603	0.0918571	0.394272	0.897476	1.16228	0.979479	0.734543	FAM60A	58516	NM_001135811.1
ILMN_1708604	-0.165628	0.0230813	0.276717	0.989695	0.443678	0.255104	C7orf28A	51622	NM_015622.5
ILMN_1696420	-0.00516856	-0.0618904	0.573104	1.41975	0.874993	0.658322	BRD7	29117	NM_013263.2
ILMN_2412172	0.0719535	-0.0878873	0.376335	1.90753	0.927783	0.735474	APOBEC3F	200316	NM_001006666.1
ILMN_2296950	-0.0465296	-0.300117	0.327884	1.24029	0.797678	0.639237	APOBEC3F	200316	NM_001006666.1
ILMN_3226505	-0.112185	-0.0264549	0.0127727	0.862482	0.546045	0.2707	MSL3L1	10943	NM_078629.2
ILMN_2360184	-0.120412	0.17474	0.171498	0.165374	0.290949	0.534439	INVS	27130	NM_183245.1
ILMN_1803811	0.210934	0.73893	0.668441	1.03725	0.833365	1.29315	TRIB1	10221	NM_025195.2
ILMN_1810275	-0.157681	-0.130702	0.160838	1.0136	0.808056	0.706689	SLC7A7	9056	NM_003982.2
ILMN_1907620	-0.133035	0.123635	0.305326	0.562658	0.223185	0.246799			DB299679
ILMN_1672366	-0.07102	-0.150725	0.268314	0.631304	0.0896045	-0.124854	PIGY	84992	NM_001042616.1
ILMN_1742031	-0.313317	-0.405303	0.457059	1.03725	0.0891738	-0.536742	IFRD2	7866	NM_006764.3
ILMN_2074044	-0.0249785	-0.0680405	0.308817	1.10047	0.31064	0.543241	PLS1	5357	NM_002670.1
ILMN_1745772	-0.017729	-0.0911416	-0.190861	0.659222	0.527654	-0.121978	ASCC3	10973	NM_006828.2
ILMN_1673953	-0.0897566	0.234721	0.826646	1.30711	0.856513	0.778871	HRH1	3269	NM_000861.2
ILMN_1651262	0.0594829	0.267454	0.828581	1.10778	0.537306	0.410099	HNRNPAB	3182	NM_004499.3
ILMN_2335718	0.133043	0.454637	0.892597	1.1603	0.587927	0.250664	HNRNPAB	3182	NM_004499.3
ILMN_1685574	-0.155329	0.473184	0.897121	1.00669	1.07703	0.870378	TSC22D2	9819	NM_014779.2
ILMN_2124187	0.0163571	0.480924	0.92858	0.807104	0.90089	0.684436	TSC22D2	9819	NM_014779.2
ILMN_1748258	0.0278469	0.335697	0.457488	1.33489	0.508417	-0.00460529	LINS1	55180	NM_181740.1
ILMN_2397521	0.177006	1.23416	1.54254	0.880279	0.640487	0.3015	JMJD3	23135	NM_001080424.1
ILMN_1790781	-0.0435755	-0.0777587	1.00616	0.564912	0.992322	0.173165	DHRS13	147015	NM_144683.3
ILMN_2072401	0.0074544	0.357214	0.683044	0.885174	0.361572	0.484757	OR11H1	81061	NM_001005239.1
ILMN_1776081	-0.213742	0.34245	1.18058	1.21596	0.458304	0.632085	LOC652195	652195	XM_941564.1
ILMN_1776047	0.0609494	-0.122978	0.498809	1.27418	0.88207	-0.0798598	LOC646197	646197	XM_929153.1
ILMN_1765851	0.0715823	-0.239675	0.35284	1.52558	0.741248	0.172227	TRADD	8717	NM_003789.2
ILMN_1741133	0.0927091	0.364275	0.217737	1.23907	0.749371	0.0106668	NME1	4830	NM_000269.2
ILMN_1911721	-0.044662	-0.773976	-0.268164	1.05646	1.46882	1.50186			AK090694
ILMN_2076640	-0.0776557	0.072612	0.237179	0.608096	0.101169	-0.209047	KHDRBS1	10657	NM_006559.1
ILMN_1736048	0.313321	0.581712	-0.0559703	1.14846	1.27419	1.14707	ELL	8178	NM_006532.2
ILMN_1768483	-0.144561	0.582956	1.08035	1.22029	0.86818	0.916049	KCNK3	3777	NM_002246.1
ILMN_2355042	-0.362639	-0.472941	0.0780556	0.965934	0.85547	0.667827	CLUAP1	23059	NM_015041.1
ILMN_1684368	-0.0459245	-0.0611516	0.0241849	1.17891	0.138507	-0.0208842	MST150	85027	NM_032947.3
ILMN_3297126	-0.153504	-0.128914	0.35271	1.56478	0.794998	1.02081	TYMP	1890	NM_001113755.1
ILMN_2387919	-0.140372	0.10105	-0.315394	1.49434	1.05888	0.660671	PRKAG2	51422	NM_001040633.1
ILMN_1651346	-0.0233308	-0.778647	-0.784067	0.0454545	0.867511	1.25913	TICAM2	353376	NM_021649.3
ILMN_1847822	0.079556	-0.0495238	0.295512	0.972298	0.809463	0.220751	KIAA0368	23392	NM_001080398.1
ILMN_1727633	0.00881541	0.283537	0.766441	2.12438	0.720706	0.534082	PVRL3	25945	NM_015480.1
ILMN_1704084	0.101071	0.143696	0.13712	1.09662	0.72406	0.211982	CMAH	8418	NR_002174.2
ILMN_1709399	-0.081657	0.48249	0.421542	0.764611	0.312671	0.359859	SLC25A34	284723	NM_207348.1
ILMN_1718852	0.0672125	0.646409	0.435691	1.15725	0.672681	0.767666	PLCL1	5334	NM_006226.1
ILMN_1675085	0.182225	-0.0464035	0.673849	1.06324	1.14038	0.688308	UBA6	55236	NM_018227.5
ILMN_1762529	0.113753	0.0355269	0.503839	1.19599	0.64478	1.33931	SLC12A8	84561	NM_024628.4
ILMN_1913678	0.117655	0.0713761	1.2955	1.27017	1.15363	0.515926			AL049435
ILMN_2265995	0.0955433	0.251255	0.753186	-0.127459	0.167849	0.115246	NBPF3	84224	NM_032264.2
ILMN_1751075	0.0755236	-0.0355647	0.390891	1.08017	0.072234	0.223954	SETD4	54093	NM_017438.2
ILMN_1795927	0.0317273	0.470576	0.698376	0.699392	-0.11729	-0.756037	PSPC1	55269	NM_001042414.1
ILMN_3263375	0.154296	-0.408338	1.24332	1.45414	0.609266	-0.1118	LOC100130604	100130604	XM_001722521.1
ILMN_1771026	-0.0138389	-0.0446453	0.054633	0.744007	1.00391	0.582868	GARS	2617	NM_002047.2
ILMN_1655612	-0.124951	-0.0113149	-0.261936	-0.242395	0.665648	0.866773	ARRDC2	27106	NM_015683.1
ILMN_1778177	-0.0224513	0.473326	0.985412	1.39956	1.08547	0.502202	ZNF207	7756	NM_001032293.2
ILMN_1750051	0.0396756	-0.288104	0.433124	0.461162	0.412146	0.176316	FAM123B	139285	NM_152424.1
ILMN_1822307	0.0722803	0.398232	-0.262004	0.266221	0.122588	0.120282			AK128384
ILMN_1768973	-0.0143591	0.557777	1.05617	1.13906	0.194638	0.250328	HIST2H2AC	8338	NM_003517.2
ILMN_3234142	-0.0684637	-0.159573	0.389772	1.01151	0.56391	0.300867	LOC728855	728855	NR_024510.1
ILMN_2290776	0.0220021	-0.141031	0.800766	0.832967	1.28329	1.11346	AGBL5	60509	NM_021831.5
ILMN_1794612	0.103612	-0.0813346	0.0158461	0.899681	0.283495	-0.155014	UBA7	7318	NM_003335.2
ILMN_1800575	-0.302261	-0.0596654	0.636437	0.640174	1.24777	0.860079	LOC649260	649260	XM_938322.1
ILMN_1749243	-0.175964	-0.087795	0.403547	1.01522	0.404932	0.34981	BANF1	8815	NM_003860.2
ILMN_1693766	-0.0265925	-0.252661	0.376068	0.581594	0.589428	1.01601	CEP135	9662	NM_025009.3
ILMN_1801822	0.179195	0.617885	0.381861	1.11166	0.668785	0.376947	C18orf25	147339	NM_001008239.2
ILMN_1667825	0.0661606	-0.398338	-0.103513	0.96328	0.353778	0.40204	MLKL	197259	NM_152649.1
ILMN_1675848	-0.152376	-0.146627	0.0342242	0.554526	0.079934	-0.102226	MRCL3	10627	NM_006471.2
ILMN_1812001	0.0326435	0.274727	1.3638	1.764	0.668594	0.373496	VASP	7408	NM_003370.3
ILMN_1743646	0.150799	0.503114	1.16082	1.35522	0.418091	0.018257	VASP	7408	NM_003370.3
ILMN_2162799	0.0997033	0.930908	1.4228	0.431345	0.336972	0.670302	AHR	196	NM_001621.3
ILMN_1803846	0.160214	0.994584	0.753544	0.433049	-0.00826371	0.173544	EIF1	10209	NM_005801.3
ILMN_1660856	0.0151578	0.438676	0.599789	0.694359	0.415916	0.320148	ALG11	440138	NM_001004127.1
ILMN_1793220	-0.288277	-0.130835	0.326052	1.24859	0.55903	0.189844	GART	2618	NM_175085.1
ILMN_1709611	-0.0550712	0.209526	0.572465	1.08167	0.967607	0.627475	PSMA1	5682	NM_148976.1
ILMN_1705985	-0.0668566	0.876395	0.435394	0.653567	1.06752	0.53435	PIGA	5277	NM_020473.2
ILMN_1657949	-0.0392359	0.580385	0.872743	0.994309	1.05278	0.98681	RHEB	6009	NM_005614.3
ILMN_1721651	-0.339205	0.217646	1.08848	0.785494	0.512728	-0.364539	LOC646463	646463	XM_001130106.1
ILMN_1709925	0.0616053	-0.812577	0.355188	0.581638	0.310514	-0.749907	GPR155	151556	NM_152529.5
ILMN_1724826	-0.0283337	0.0936134	1.02076	0.842898	0.88635	0.223941	DNM1L	10059	NM_012063.1
ILMN_1697309	0.167594	0.516483	1.13909	0.864065	-0.250662	-0.403423	NCF1	653361	NM_000265.4
ILMN_2044085	-0.276227	0.0678033	0.610336	0.488748	0.437061	0.155956	RQCD1	9125	NM_005444.1
ILMN_1685480	0.0266643	-0.40362	0.520177	1.35077	0.801792	0.57693	TARS	6897	NM_152295.3
ILMN_2043452	-0.118939	-0.834331	-0.202726	-0.142575	0.718348	0.775606	FANCE	2178	NM_021922.2
ILMN_1759350	-0.103204	0.0988504	0.197696	0.353376	0.236306	-0.115719	MED27	9442	NM_004269.2
ILMN_1716876	0.144438	0.117073	0.341973	0.645372	0.085918	-0.193937	MED27	9442	NM_004269.2
ILMN_3239198	-0.0721532	0.170454	0.54263	0.741999	0.205751	0.301199	LOC100132829	100132829	XM_001725231.1
ILMN_1779353	-0.0223634	-0.205264	-0.0337586	1.10558	0.313597	-0.209544	PUS7	54517	NM_019042.3
ILMN_1736311	0.161814	-0.0850924	0.80383	0.110637	-0.509082	0.0283345	POU2F2	5452	NM_002698.1
ILMN_3249608	0.0726362	0.368212	0.887035	0.75454	1.02943	0.606876	ANKLE2	23141	NM_015114.1
ILMN_1707088	-0.214408	-0.819142	0.524092	1.16322	0.823374	0.71429	DENND2D	79961	NM_024901.3
ILMN_1802434	-0.0573632	0.350376	0.611773	0.855008	0.102315	0.39252	JPH2	57158	NM_175913.3
ILMN_3243831	0.047047	-0.495285	0.547699	0.978851	0.325371	1.11384	CAPN6	827	NM_014289.2
ILMN_1668012	-0.055863	-0.328682	0.199067	0.260804	1.28196	1.61438	SLC25A13	10165	NM_014251.1
ILMN_2065690	-0.0762118	0.385936	1.79867	1.0863	0.89157	0.380096	GRAMD3	65983	NM_023927.1
ILMN_1890362	0.553225	0.141432	1.21985	0.982941	0.356728	0.0771401			CR748318
ILMN_1777437	0.144018	0.320493	0.910347	1.23527	0.0416721	0.362971	C1orf177	163747	NM_152607.1
ILMN_3283680	-0.098029	-0.131229	0.498026	1.0955	0.96711	0.412737	LOC345041	345041	XR_018747.2
ILMN_1690137	0.148753	0.57064	1.61424	1.59963	0.95078	0.0612056	hCG_2028557	284672	XM_208234.4
ILMN_1701749	-0.0706614	0.227047	0.636274	0.948454	0.0946585	-0.324553	UQCRFS1	7386	NM_006003.1
ILMN_1760143	-0.0242599	0.0510581	0.189358	0.734363	0.689129	0.507522	ADRM1	11047	NM_175573.1
ILMN_3300744	-0.259458	-0.158794	-0.387405	0.383569	0.348254	0.17492	LOC728666	728666	XR_015842.2
ILMN_2341611	0.00881541	0.0520372	0.448937	0.781788	0.278961	2.53528	CDCP1	64866	NM_178181.1
ILMN_2160929	0.0920938	0.635083	0.522476	0.438371	0.87805	0.631379	FEN1	2237	NM_004111.4
ILMN_1801383	0.00556481	-0.326201	0.0406727	0.648939	0.561122	0.182211	SMG1	23049	NM_015092.3
ILMN_1685661	-0.274567	0.406494	0.734146	0.833979	0.166275	-0.158996	RRP15	51018	NM_016052.3
ILMN_1708101	0.0543752	-0.239736	0.901675	0.197596	0.924967	0.645845	LMNB2	84823	NM_032737.2
ILMN_1698533	-0.241844	-0.310793	0.270507	0.8468	0.0506845	-0.210853	IDH3A	3419	NM_005530.2
ILMN_1863939	-0.0992886	0.337613	0.557274	0.738344	0.238846	0.261733			AW085986
ILMN_1706217	0.102895	0.766896	0.839322	0.901661	0.835742	0.680476	TLR4	7099	NM_138554.2
ILMN_2222991	0.199949	1.10292	1.77832	0.764675	0.665619	0.512265	ETF1	2107	NM_004730.1
ILMN_3245236	0.00537646	0.339158	1.15395	0.694018	0.517251	0.246388	FBRS	64319	NM_001105079.1
ILMN_2413084	-0.0759171	-0.1795	0.383387	1.45745	0.844372	0.087948	HSPA8	3312	NM_153201.1
ILMN_2389429	-0.142538	-0.0432451	0.000810623	0.290954	0.390764	0.239438	DCUN1D4	23142	NM_015115.2
ILMN_3309514	0.168255	-0.23016	0.477548	0.946616	0.507713	0.677812	MIRN574	693159	NR_030300.1
ILMN_1702389	0.0756043	-0.074621	0.0636153	0.799026	0.542739	0.611519	ZC3H3	23144	NM_015117.1
ILMN_3310840	0.0181508	-0.0169919	0.400191	1.424	0.979301	0.466405	MIRN21	406991	NR_029493.1
ILMN_1664646	0.0224401	0.0519668	0.616982	1.00095	0.820737	0.210981	NSUN6	221078	NM_182543.1
ILMN_1743199	0.0899353	1.81252	1.53843	1.56701	0.0324891	-0.60871	EGR2	1959	NM_000399.2
ILMN_1703316	-0.118928	0.284047	0.253738	1.60296	0.784752	0.785353	LOC255783	255783	NR_002797.1
ILMN_1745599	-0.391192	-0.492476	0.648313	1.65807	0.759675	0.393653	FLJ32255	643977	XM_932991.1
ILMN_1755504	-0.00237441	0.0305889	0.176269	0.957413	0.540507	0.275211	CALCOCO2	10241	NM_005831.3
ILMN_3210946	-0.0736148	0.330152	0.633494	1.12036	0.772419	0.806164	LOC645969	645969	XR_037475.1
ILMN_2361478	0.0854282	-0.534983	0.268685	1.46583	1.0082	0.539237	PDLIM5	10611	NM_001011516.1
ILMN_2244547	0.421859	1.76274	0.928618	0.324031	-0.730016	-0.765553	ETNK1	55500	NM_001039481.1
ILMN_1654411	0.00881541	0.0520372	0.744242	0.900271	0.508849	1.61173	CCL18	6362	NM_002988.2
ILMN_1752899	-0.0572127	-0.284057	0.575234	1.26481	0.522225	0.0611051	BCL11A	53335	NM_022893.2
ILMN_1672661	0.131821	-0.221905	0.734677	1.79117	0.98178	0.586515	SP110	3431	NM_004510.2
ILMN_1794386	-0.188846	0.0493597	0.572776	1.06909	0.707617	0.814836	IL2RG	3561	NM_000206.1
ILMN_2213558	-0.0983897	0.0399139	-0.0327925	0.678676	0.992992	0.970631	TMED10P	286102	NR_002807.1
ILMN_2229261	0.141458	0.0520372	0.448937	0.698432	0.214768	0.718625	SIGLECP16	400709	NR_002825.1
ILMN_2334587	-0.0122738	0.581782	1.0185	0.400827	-0.361825	-0.789637	HNRNPC	3183	NM_001077442.1
ILMN_1778010	-0.102211	0.033151	0.322233	0.301498	0.209583	-0.130455	IL32	9235	NM_001012636.1
ILMN_2265093	0.0237457	0.279116	1.39495	0.713523	0.940783	0.633579	C14orf118	55668	NM_017926.2
ILMN_2390853	-0.137005	0.189873	0.235075	0.490272	1.46067	1.71417	CTSH	1512	NM_004390.2
ILMN_1696407	-0.0633196	0.223087	0.590705	0.900255	0.719001	0.131986	SFRS2	6427	NM_003016.3
ILMN_1673222	0.00881541	1.57652	0.775123	0.935582	0.654055	0.27851	ZBTB10	65986	NM_023929.2
ILMN_1693344	-0.15867	-0.215582	0.209076	0.931263	1.17347	1.08015	C15orf21	283651	NM_173609.2
ILMN_1815190	-0.0190666	-0.0316799	0.471921	1.37622	0.985936	0.919981	METTL1	4234	NM_005371.4
ILMN_1864422	0.0601656	0.0156572	0.225291	1.0561	0.377331	0.360492			BC037864
ILMN_2261379	-0.356624	-0.50662	-0.2021	1.60861	0.847789	0.577891	SRGAP2	23380	NM_015326.2
ILMN_1801984	-0.0518107	0.37652	0.452306	0.390353	0.919393	0.837625	VHL	7428	NM_000551.2
ILMN_1797009	0.0100061	1.8493	1.47439	1.18067	0.342341	0.329969	F3	2152	NM_001993.2
ILMN_1757646	-0.129122	0.0439205	0.268447	0.137421	0.318082	-0.000542998	UFM1	51569	NM_016617.1
ILMN_2345837	0.0869542	-0.00796103	0.0135062	0.346524	1.36623	0.950841	CLTA	1211	NM_001076677.1
ILMN_2394561	-0.0706621	0.192894	0.638473	-0.09409	0.494056	0.592796	IRF2BP2	359948	NM_182972.2
ILMN_1769705	0.00885165	0.276423	0.495823	1.27355	0.428564	-0.116347	LOC440093	440093	NM_001013699.1
ILMN_2061979	0.0215564	0.417437	0.35295	1.05334	-0.19485	-0.160402	LOC440093	440093	NM_001013699.1
ILMN_1672287	-0.0224185	0.50702	1.05542	0.84711	0.579624	0.426017	MYNN	55892	NM_018657.3
ILMN_1783702	0.146309	-0.065129	0.504698	1.36994	0.881861	0.701531	MORC3	23515	NM_015358.1
ILMN_1755589	-0.0485527	0.288097	-0.146737	1.23538	0.905505	0.192127	DIP2B	57609	NM_173602.2
ILMN_1789990	-0.0047971	0.483648	0.463097	0.647924	0.537562	0.980198	ARFGEF2	10564	NM_006420.2
ILMN_1786834	-0.114675	0.0856631	0.562648	1.85235	0.948847	0.445466	PRKX	5613	NM_005044.2
ILMN_2089902	0.191164	0.426571	0.789145	0.91144	0.507965	0.282896	NUS1	116150	NM_138459.3
ILMN_1754507	-0.0448829	-0.054919	0.708646	0.770329	0.293547	-0.425215	IRF4	3662	NM_002460.1
ILMN_3235657	0.0534523	-1.1319	0.0785705	1.61006	0.0454563	-0.0229229	RP3-365I19.1	647135	XR_041778.1
ILMN_3225300	-0.187854	-0.338071	0.232073	0.850966	1.12516	0.769146	LOC728532	728532	XR_015428.2
ILMN_1790987	-0.0654588	-0.594729	0.508994	0.790981	0.213912	0.108936	HUWE1	10075	NM_031407.3
ILMN_2060891	-0.0421611	-0.187803	2.079	1.1447	1.05723	0.16695	PPP4R2	151987	NM_174907.1
ILMN_3176561	-0.12531	-0.094448	1.56947	1.19193	0.813274	-0.0462955	LOC100129064	100129064	XR_038994.1
ILMN_1742461	-0.0141087	0.522053	1.42267	0.752143	0.780145	0.564508	UAP1	6675	NM_003115.3
ILMN_1748616	0.0156257	0.359915	0.622299	1.36035	1.01362	0.413921	GTF2F1	2962	NM_002096.1
ILMN_1716446	0.201411	1.08859	0.590948	1.07175	1.06375	1.05258	BCL10	8915	NM_003921.2
ILMN_1667043	0.0249871	0.232415	0.607475	1.06023	0.783427	0.764613	EIF4A3	9775	NM_014740.2
ILMN_1733249	0.0790755	-0.0348508	0.636146	2.16898	0.921356	0.284578	GNB4	59345	NM_021629.3
ILMN_2168933	-0.197122	0.00268245	0.563663	0.523038	1.15933	0.937662	TNIP2	79155	NM_024309.2
ILMN_1701681	0.0390729	0.0799453	0.357998	0.506937	0.681732	0.273977	SEC11C	90701	NM_033280.2
ILMN_1762803	0.232508	-0.263494	0.593052	0.417965	0.645975	0.767867	RFXDC2	64864	NM_022841.4
ILMN_2056002	-0.306391	0.122583	1.343	1.12831	0.539429	-0.360094	LOC723972	723972	NR_003144.1
ILMN_1726755	-0.270556	-0.0469624	0.757177	1.3822	0.585725	0.124137	COPS4	51138	NM_016129.2
ILMN_1665483	-0.193612	0.08161	0.698009	1.04471	0.391292	-0.0637209	KIAA0020	9933	NM_014878.4
ILMN_2390310	0.223552	1.51305	1.17559	0.922188	0.996559	0.230984	C17orf91	84981	NM_001001870.1
ILMN_1809010	-0.15138	0.30348	0.461268	0.839364	1.25248	0.805321	PSMC3	5702	NM_002804.4
ILMN_2312719	-0.0528172	0.000789642	1.32991	2.31186	0.604783	-0.0177264	EXOSC9	5393	NM_001034194.1
ILMN_1748425	0.112304	0.130623	0.354982	0.587897	-0.0377737	0.259208	LOC646348	646348	XM_933545.1
ILMN_1764794	0.0410752	0.187939	0.431434	1.02434	1.13071	0.897045	PSMB2	5690	NM_002794.3
ILMN_1699022	-0.176055	-0.0799959	0.141808	1.51734	-0.705787	-1.35995	ENDOD1	23052	NM_015036.1
ILMN_1801130	-0.11108	-0.22373	0.631733	1.71115	0.25953	0.597402	STOML1	9399	NM_004809.3
ILMN_1701243	-0.152323	-0.0273476	0.216222	0.405488	0.874367	-0.00646067	C10orf2	56652	NM_021830.3
ILMN_1695354	-0.00315809	-0.0686977	1.39961	1.27373	1.10691	0.312801	BMF	90427	NM_033503.3
ILMN_2226955	-0.0642812	0.21753	0.857082	0.791517	1.01316	1.18639	ECOP	81552	NM_030796.3
ILMN_1667068	-0.0331002	-0.248289	0.853183	1.06087	-0.0422503	-0.109132	ZC3HAV1	56829	NM_020119.3
ILMN_2186482	0.0712858	0.0606792	0.269254	0.449179	0.986653	0.507812	TMED7	51014	NM_181836.3
ILMN_3245773	0.0779024	-0.0133685	0.486429	0.616833	1.03047	1.20527	tcag7.1314	54103	NM_017439.3
ILMN_3268083	0.0126004	0.295886	0.8343	1.13802	0.765701	0.388338	LOC100128689	100128689	XR_037120.1
ILMN_2375418	-0.168643	-0.263893	0.199252	0.540139	0.401042	-0.16054	DPH2	1802	NM_001384.4
ILMN_2261973	-0.0751989	-0.110196	0.399084	1.16961	0.82165	0.888357	DPH3	285381	NM_001047434.1
ILMN_1680987	0.00881541	1.0424	2.0788	1.70047	0.214768	0.0736729	HAND1	9421	NM_004821.1
ILMN_1741176	0.00829601	0.306156	0.167394	0.472783	0.797162	0.766323	CHMP2B	25978	NM_014043.2
ILMN_3281294	0.271156	-0.272518	0.121438	1.95623	0.728532	0.32593	UNC93B4	643384	XM_001719874.1
ILMN_1762531	-0.0747764	0.715624	0.494794	0.605606	0.34662	0.702878	FGF9	2254	NM_002010.1
ILMN_1807925	-0.0258008	-0.199002	1.08477	1.4645	0.921178	0.529713	GNG2	54331	NM_053064.3
ILMN_1754121	0.0129632	-0.272063	-0.138099	0.751107	0.259487	0.50977	CSK	1445	NM_004383.1
ILMN_1725175	0.0375311	0.476893	0.386032	0.898626	0.938514	1.02565	FOSL2	2355	NM_005253.3
ILMN_2403965	0.126608	0.128103	0.443155	0.502234	0.57205	-0.258553	TXNDC5	81567	NM_022085.3
ILMN_1778401	0.0895134	0.278116	0.430621	1.10629	0.79928	0.617416	HLA-B	3106	NM_005514.5
ILMN_1703092	-0.127626	0.705844	1.96244	1.40862	0.348163	-0.119396	RECQL4	9401	NM_004260.2
ILMN_1752559	0.302198	0.374353	1.28432	0.84398	0.480487	0.306152	FBRS	64319	NM_022452.1
ILMN_1749244	-0.02802	0.0213113	0.164238	1.23782	1.07402	1.21845	LYRM1	57149	NM_020424.2
ILMN_1658904	0.0227292	0.421613	0.527888	0.898321	0.349756	0.699646	ID2B	84099	XM_930541.1
ILMN_1735093	0.0414137	-0.475592	-0.325951	1.48871	1.05278	0.991271	TIMELESS	8914	NM_003920.2
ILMN_1872759	-0.0356159	-0.141031	0.344905	0.765032	0.689305	1.4945			BX099468
ILMN_1676159	0.0583183	0.523357	1.75417	1.23149	0.585398	-0.0763279	RP6-213H19.1	51765	NM_016542.3
ILMN_1659843	-0.0732354	0.2696	0.981156	0.526317	1.1455	0.500175	DNAJC3	5611	NM_006260.2
ILMN_1731287	-0.20214	0.12291	1.06123	1.28821	1.28255	0.208	ARFGAP3	26286	NM_014570.3
ILMN_1652680	0.3025	0.519037	1.46843	0.680274	-0.376172	-0.56265	LOC652616	652616	XM_942152.1
ILMN_1796458	-0.0723668	0.197621	1.10008	1.35267	1.22455	0.519888	GABARAPL2	11345	NM_007285.6
ILMN_1797310	-0.180817	-0.0458925	-0.0555979	0.2795	1.16223	1.21048	ATP6V1D	51382	NM_015994.2
ILMN_1651949	0.0265062	-0.128072	0.236062	1.08882	0.423703	0.386497	SCYL3	57147	NM_020423.4
ILMN_1743427	0.075086	-0.168467	0.444707	1.2806	0.753896	0.461826	SCYL3	57147	NM_020423.4
ILMN_1656670	0.0763391	0.0018568	0.496008	0.705391	0.654938	0.620907	HLA-G	3135	NM_002127.3
ILMN_1847402	-0.276323	-0.0822304	0.426566	1.04249	0.942615	0.669646			BX103136
ILMN_1703441	-0.0259051	0.375801	1.11328	0.829161	0.932638	0.701501	ZNF593	51042	NM_015871.3
ILMN_2397954	-0.16252	-0.489047	-0.284444	0.337331	0.367697	0.667653	PARP3	10039	NM_005485.3
ILMN_2366634	-0.0981725	0.0600985	0.354923	0.588588	0.686794	1.19716	PKM2	5315	NM_182471.1
ILMN_1809245	0.158849	0.0825733	0.914736	0.950023	0.551668	0.619647	PITPNB	23760	NM_012399.3
ILMN_1794522	-0.216896	0.213839	0.780612	0.863512	0.672059	0.130635	EIF5A	1984	NM_001970.3
ILMN_1698728	0.060962	0.626715	1.63087	1.05223	0.484768	0.349794	FGD4	121512	NM_139241.1
ILMN_1813277	0.266024	0.320956	0.166762	1.56879	1.35709	0.708327	SUPT3H	8464	NM_181356.1
ILMN_1802458	0.14321	-0.0459336	-0.35981	0.367231	0.500166	1.04732	AGTRAP	57085	NM_001040196.1
ILMN_1682857	-0.22061	-0.142182	0.0777502	0.752407	-0.501204	-0.664978	NDUFAF2	91942	NM_174889.3
ILMN_1700584	-0.0458	0.955569	0.48001	0.216975	0.0420732	-0.050135	IER2	9592	NM_004907.2
ILMN_1796430	0.0998755	0.790912	-0.301438	0.849449	0.977244	0.36104	PSMD3	5709	NM_002809.2
ILMN_1801584	0.0152389	0.824116	0.312317	0.620422	0.800938	1.29508	CXCR4	7852	NM_003467.2
ILMN_1771620	0.0851928	0.415256	0.835571	1.30658	0.932289	0.807602	SNRPB2	6629	NM_003092.3
ILMN_1794324	0.223237	0.314435	1.06602	1.01419	1.11677	0.775928	CNOT4	4850	NM_001008225.1
ILMN_1790228	0.183568	0.168614	0.262542	1.44704	0.736893	0.490742	FURIN	5045	NM_002569.2
ILMN_2130441	0.0637201	0.185551	0.376186	1.04518	0.793081	0.615079	HLA-H	3136	NR_001434.1
ILMN_1767722	0.217911	0.121099	0.937888	1.06684	0.957512	0.396078	AFTPH	54812	NM_203437.2
ILMN_1786823	-0.207174	-0.334678	0.57499	1.11508	0.0899943	-0.214613	ICAM2	3384	NM_001099786.1
ILMN_2070072	-0.122478	0.72153	0.456155	1.24973	0.832621	-0.0403405	RPS7	6201	NM_001011.3
ILMN_1750722	0.0951424	0.567266	0.536605	0.879732	0.6156	0.070727	RPS7	6201	NM_001011.3
ILMN_1727495	0.0777827	0.056334	-0.481712	1.48565	0.251902	-0.35643	L3MBTL3	84456	NM_032438.1
ILMN_1681252	0.0557306	-0.100408	-0.183677	0.198037	0.739729	0.665169	C17orf44	284029	NM_173621.1
ILMN_1734316	-0.0162405	0.329134	0.768096	1.35501	0.984394	0.482612	YME1L1	10730	NM_139312.1
ILMN_1715392	0.160084	0.353383	0.788595	0.996556	0.764535	0.254938	PRPF3	9129	NM_004698.1
ILMN_1664577	0.0256883	0.493564	1.22407	1.39314	0.546934	0.490539	DLD	1738	NM_000108.3
ILMN_1775761	-0.102955	0.273957	0.460569	0.570662	0.521199	0.0328786	TSR1	55720	NM_018128.4
ILMN_3299365	0.0013262	0.293137	0.766785	1.20288	0.882753	0.705557	LOC729406	729406	XR_037260.1
ILMN_2118864	-0.0120845	0.611799	0.552544	1.20955	1.17529	0.808014	RAB1A	5861	NM_004161.3
ILMN_1676408	0.280458	1.45188	1.05443	1.54778	0.319984	-0.0520406	TAGAP	117289	NM_138810.2
ILMN_1739985	0.118769	1.44127	0.878869	1.02884	-0.0387477	-0.584934	TAGAP	117289	NM_138810.2
ILMN_2232478	-0.0904822	-0.705337	0.340141	1.91441	0.969101	0.857688	APOBEC3G	60489	NM_021822.1
ILMN_1802106	-0.1884	-0.626754	0.353759	2.0057	0.927002	0.890425	APOBEC3G	60489	NM_021822.1
ILMN_2236625	0.0490763	0.732627	1.01921	1.48041	0.995513	0.402543	UTS2	10911	NM_021995.1
ILMN_1815734	-0.0138861	0.0219113	-0.794821	0.937608	0.517175	0.832114	FCHSD2	9873	NM_014824.1
ILMN_1737084	-0.0388316	-0.345934	0.482714	0.595972	0.828746	0.504133	TXLNA	200081	NM_175852.3
ILMN_1660923	-0.215906	0.0976365	0.632775	0.955981	0.639642	0.404996	HCG4	54435	NR_002139.1
ILMN_2109708	-0.00148809	0.0789571	0.564029	1.57963	1.03466	0.917934	TYMP	1890	NM_001953.2
ILMN_1668378	-0.491321	-0.686338	0.670347	1.68557	0.142316	-0.101828	SFT2D2	375035	NM_199344.1
ILMN_1759789	-0.114112	-0.0275408	0.296036	0.499586	0.446661	0.31689	HTATIP	10524	NM_182710.1
ILMN_2138249	0.306478	-0.290183	1.03533	1.02128	0.251867	0.177055	TESSP5	377047	NM_199183.1
ILMN_1761939	-0.0356159	0.101346	1.95088	2.19165	0.0803559	0.0762066	TIPIN	54962	NM_017858.1
ILMN_1710427	0.0654241	0.00563526	0.0879644	0.973038	-0.31137	-0.633232	VPS37B	79720	NM_024667.1
ILMN_1733515	-0.0421947	-0.20128	0.121072	0.370567	-0.113097	-0.254192	LOXL3	84695	NM_032603.2
ILMN_1747146	0.188572	0.599357	0.978602	1.10684	0.678122	0.551879	TSG101	7251	NM_006292.2
ILMN_1754315	-0.215392	0.126894	0.905878	1.41615	0.298261	-0.00631869	MMAA	166785	NM_172250.1
ILMN_1787127	-0.00966454	0.487457	0.660578	1.27091	1.09653	0.765784	SLC43A2	124935	NM_152346.1
ILMN_1781010	-0.202153	-0.097384	0.611768	1.30095	0.303	0.178198	ARHGEF3	50650	NM_019555.1
ILMN_1806106	-0.0340067	0.194617	0.723017	0.838678	0.493144	-0.00023675	GNL3	26354	NM_014366.4
ILMN_1656628	-0.11366	-0.222115	0.933897	0.972177	0.594887	0.067736	WDR4	10785	NM_033661.3
ILMN_1772329	0.0899448	0.299725	1.24532	0.81848	0.404191	0.276321	LRRFIP2	9209	NM_017724.1
ILMN_2262901	-0.0748875	-0.165494	-0.0210599	0.286956	0.657	0.225736	RUFY3	22902	NM_001037442.1
ILMN_3308505	0.104745	0.282758	0.825365	1.0452	0.334489	0.542582	MIRN129-2	406918	NR_029697.1
ILMN_1663149	-0.0969843	0.2162	0.639564	1.21748	0.881413	0.498781	SRP54	6729	XM_001131752.1
ILMN_2066020	0.0107394	0.367373	0.678742	0.97555	0.86718	0.853956	TCEB1	6921	NM_005648.2
ILMN_1783846	-0.198204	-0.0757194	-0.00170791	0.194203	0.980572	0.286337	RAPH1	65059	NM_213589.1
ILMN_1771233	0.106112	0.563846	1.15192	1.08743	0.973694	0.315861	CHMP4B	128866	NM_176812.3
ILMN_1768534	-0.112481	0.442266	0.456783	0.869585	1.34626	1.13889	BHLHB2	8553	NM_003670.1
ILMN_1732981	0.0203964	0.134734	0.538637	2.37638	1.14232	-0.0754602	ZBTB32	27033	NM_014383.1
ILMN_1739876	-0.217305	-0.103232	0.484427	1.42107	1.22894	0.829804	RAB3GAP1	22930	NM_012233.1
ILMN_2090607	0.235623	-0.451054	-0.108737	1.32558	0.833855	0.446103	IRF2	3660	NM_002199.2
ILMN_2338197	0.115177	0.0803511	0.519275	1.10463	0.36992	-0.0303292	LINS1	55180	NM_001040614.1
ILMN_1652185	0.309922	0.435127	0.641441	0.851394	0.956387	0.402722	IL4R	3566	NM_000418.2
ILMN_1764827	0.0182477	0.749759	0.176508	0.588309	0.930244	0.969099	MRFAP1L1	114932	NM_152301.3
ILMN_1771949	-0.150901	-0.372934	1.30031	1.74396	0.813006	0.396248	TAF4B	6875	NM_005640.1
ILMN_1791867	-0.147087	0.0751629	0.401119	0.756068	0.0139383	0.0850074	EPB41L4A	64097	NM_022140.2
ILMN_1685948	0.141105	0.55711	0.953525	1.25689	0.59386	0.846979	GCET2	257144	NM_001008756.1
ILMN_1736757	-0.214205	-0.172462	-0.146728	0.179406	1.02145	0.616923	GNPTAB	79158	NM_024312.3
ILMN_1864166	-0.176426	0.137808	1.39628	0.0281194	0.310837	-0.454655			BC080552
ILMN_2395451	0.0434861	0.548913	0.913887	1.17512	0.450839	0.602833	ASS1	445	NM_054012.3
ILMN_2244484	-0.0701284	0.963669	0.959802	1.25039	0.506978	0.514754	CCBL2	56267	NM_001008661.1
ILMN_2329735	-0.355255	-0.0385935	0.145409	1.24951	-0.160004	0.710969	ECM1	1893	NM_022664.1
ILMN_2301163	-0.0409094	0.187585	0.790662	0.755724	1.07838	0.757976	C10orf78	119392	NM_145247.4
ILMN_2399893	0.100584	0.0892249	0.0796204	0.618279	-0.0227053	-0.735408	RPS24	6229	NM_001026.3
ILMN_1674633	-0.0758703	0.28159	1.00972	0.774921	0.543042	-0.363008	UBE2H	7328	NM_003344.2
ILMN_1712754	-0.115142	0.755909	1.28158	0.684859	1.0186	0.850027	NFKBIB	4793	NM_001001716.1
ILMN_1758938	-0.0626756	0.122981	-0.162312	0.937178	0.422383	0.771034	SLC31A2	1318	NM_001860.2
ILMN_1809478	-0.0866886	0.0426793	0.294764	0.626456	0.10479	-0.0305892	SSBP1	6742	NM_003143.1
ILMN_1898190	-0.071263	0.864854	0.965347	0.738701	0.979864	0.587335			AK131352
ILMN_1735594	-0.026852	0.254908	0.472502	1.39928	0.735531	0.637339	CDC42SE2	56990	NM_020240.2
ILMN_1652825	-0.146302	0.656499	1.34565	1.32014	0.619633	0.331629	IL10RA	3587	NM_001558.2
ILMN_1758831	0.125997	-0.191045	0.272243	0.902781	0.375665	0.30209	RNF31	55072	NM_017999.4
ILMN_3241692	0.198119	-0.330344	0.713612	1.32303	0.69952	1.13822	XXbac-BPG181B23.1	100129668	XM_001713607.1
ILMN_1761912	-0.0170101	0.0039115	-0.400602	0.915567	0.945535	1.11215	MGAT1	4245	NM_002406.2
ILMN_1676358	0.160018	0.0765717	0.177326	1.06135	0.388243	0.347588	RALB	5899	NM_002881.2
ILMN_1908488	-0.0749894	-0.144262	0.641877	0.520394	0.553458	0.600361			CA439922
ILMN_2193591	-0.00304639	-0.279539	0.026255	1.9653	0.94894	0.428321	UNC93B1	81622	NM_030930.2
ILMN_1654812	0.0721483	-0.276276	-0.360922	2.16464	1.00278	0.583164	UNC93B1	81622	NM_030930.2
ILMN_1710756	-0.0875305	0.00744939	0.0152961	0.571582	1.12916	1.32455	ENO1	2023	NM_001428.2
ILMN_1659524	0.0381309	0.208928	0.719565	0.886463	0.538336	0.583465	C6orf66	29078	NM_014165.1
ILMN_1814282	-0.0327392	0.614917	1.44666	0.897274	0.289121	-0.274585	ISG20L1	64782	NM_022767.2
ILMN_3285478	0.0582234	-0.00257051	0.553008	0.695931	0.332117	0.225018	LOC653162	653162	XR_038820.1
ILMN_2181445	-0.0369118	-0.127549	0.569858	0.917914	0.109768	0.138618	BCL2L13	23786	NM_015367.2
ILMN_1770338	0.154348	0.140816	0.121072	0.370567	0.434754	2.30619	TM4SF1	4071	NM_014220.2
ILMN_2395389	-0.0178797	0.0648301	0.599465	0.880465	1.15146	0.801863	PSMC4	5704	NM_006503.2
ILMN_2287888	-0.0747125	-0.0839318	0.62312	1.10712	1.1168	0.56108	PSMC4	5704	NM_006503.2
ILMN_1764803	-0.0991763	0.149595	0.853597	1.38068	0.476511	0.326004	SMU1	55234	NM_018225.2
ILMN_1694400	0.00881541	0.0520372	0.554496	0.854164	0.330935	0.73097	MSR1	4481	NM_138715.1
ILMN_1701854	0.0717136	0.0485903	0.422512	1.4706	1.04581	0.820389	GNG5	2787	NM_005274.1
ILMN_1698725	0.0903159	0.112348	-0.177079	0.77374	1.15723	0.260818	FRMD3	257019	NM_174938.3
ILMN_1710726	0.0131433	-0.842384	0.0930613	1.92231	1.30507	0.796549	APOBEC3F	200316	NM_145298.5
ILMN_1813641	0.200285	0.177305	-0.358006	1.294	1.3491	0.944539	C9orf167	54863	NM_017723.2
ILMN_2110908	0.109023	-0.330428	1.30502	0.502598	0.193304	-0.17365	MYC	4609	NM_002467.3
ILMN_1753467	0.311971	0.585103	1.28122	1.00238	0.602922	0.349474	SAMD4B	55095	NM_018028.2
ILMN_1716272	0.084224	0.940909	1.07254	0.663894	1.01948	0.919352	KBTBD8	84541	NM_032505.1
ILMN_1655864	-0.134529	0.297684	0.86981	0.546756	0.610499	0.359891	LOC653853	653853	XM_936029.1
ILMN_3251662	-0.0824778	-0.0270836	-0.105659	0.69288	0.642755	1.3662	HINT3	135114	NM_138571.4
ILMN_1673548	-0.124769	-0.106824	-0.750692	1.01926	1.91323	0.34473	HSPC159	29094	NM_014181.1
ILMN_3232219	-0.0125378	0.22944	0.478367	0.658689	0.375279	-0.23764	LOC100134189	100134189	XM_001722214.1
ILMN_1667966	0.108213	0.150525	0.711236	1.22766	0.631366	-0.574083	FAM129A	116496	NM_052966.1
ILMN_2381037	-0.610916	-0.37586	0.606488	0.157431	0.130681	-0.0301702	LIMS1	3987	NM_004987.3
ILMN_1675387	-0.22973	0.0925994	0.635832	0.897872	1.38091	1.09828	LIMS1	3987	NM_004987.3
ILMN_1751644	-0.0727921	-0.0239244	0.468173	0.985069	0.442008	0.566437	LIMS1	3987	NM_004987.3
ILMN_1676899	-0.146931	-0.717397	-0.0787249	1.94548	1.25463	0.99672	YEATS2	55689	NM_018023.3
ILMN_1759327	-0.0835094	-0.000663161	1.47008	0.90338	0.599743	-0.533982	DENND4A	10260	NM_005848.1
ILMN_1763408	0.18775	0.628482	1.06284	0.960716	0.631929	0.237919	CCBL2	56267	NM_019610.3
ILMN_2387285	0.0566013	-0.0736481	0.224278	1.50759	0.880055	0.799834	MSL3L1	10943	NM_078630.1
ILMN_1680380	-0.27262	0.369389	0.344294	1.03152	0.908078	0.795169	ATXN2L	11273	XM_939199.1
ILMN_1795158	0.0868243	0.130439	0.712423	1.19645	0.555911	0.315445	FGR	2268	NM_005248.2
ILMN_1690706	-0.0766259	0.331896	0.429009	0.759408	0.508947	0.13036	SNRPB2	6629	NM_198220.1
ILMN_3191695	0.00433481	0.0563538	0.6393	0.814314	0.559283	0.224733	LOC100128266	100128266	XR_037888.1
ILMN_1744604	0.0102559	0.199386	0.444936	1.26496	1.09752	1.01412	CYBA	1535	NM_000101.2
ILMN_1712634	0.129975	-0.129359	0.238879	1.33507	0.782037	0.295533	TIA1	7072	NM_022037.1
ILMN_1686367	0.034835	-0.0730689	0.41281	1.39645	0.887062	0.0977451	HSPA8	3312	NM_006597.3
ILMN_1907705	-0.00285149	0.339661	1.00488	1.316	0.602567	0.531075			BM717102
ILMN_1803277	-0.02783	-0.111807	-0.177719	1.13803	0.599462	0.530894	MVP	9961	NM_005115.3
ILMN_2129015	0.230317	0.0897685	-0.539706	1.66485	1.00746	0.603087	AFF1	4299	NM_005935.1
ILMN_3289764	-0.31905	-0.104063	0.468844	0.625979	0.55822	0.103647	LOC100131390	100131390	XM_001721877.1
ILMN_1727524	-0.175163	-0.574624	-0.317836	0.614043	1.29466	2.17718	ADAM9	8754	NM_003816.2
ILMN_1686610	-0.13069	-0.157764	0.939246	0.673485	1.14007	1.32326	APBA3	9546	NM_004886.3
ILMN_1803775	-0.00103843	-0.119087	0.584316	1.01717	0.656521	0.417242	HSPE1	3336	NM_002157.1
ILMN_1696946	-0.198031	0.0729227	0.631405	0.848194	0.883233	0.890953	LOC654174	654174	XM_940438.2
ILMN_1657022	-0.0572189	0.158688	1.07835	1.35809	0.696848	0.917329	LOC654174	654174	XM_940438.2
ILMN_1809751	-0.127117	0.792684	0.854468	0.79686	0.403845	0.232556	EIF2C3	192669	NM_024852.2
ILMN_3301372	-0.100396	0.394589	0.0350531	1.15931	0.574004	0.516195	LOC730167	730167	XM_001726158.1
ILMN_1702279	-0.150062	-0.337028	0.62592	1.44696	1.00951	0.831371	KIF3B	9371	NM_004798.2
ILMN_1667430	0.074778	0.0874783	0.438534	0.876347	0.508503	0.391637	DEGS1	8560	NM_003676.2
ILMN_1665428	-0.0204073	-0.258322	-0.198862	1.42973	1.02209	0.826635	GSDMDC1	79792	NM_024736.5
ILMN_1779828	-0.0227101	0.411787	0.408536	1.10901	0.989619	0.815932	EDEM1	9695	NM_014674.1
ILMN_1815130	-0.175638	-0.484016	-0.0183638	0.364218	1.50726	0.579372	MICALL1	85377	NM_033386.2
ILMN_1815733	0.0280315	0.36438	0.386335	1.25055	0.970406	0.823647	EIF5	1983	NM_001969.3
ILMN_2128750	-0.0421489	0.10645	0.892739	0.117454	0.480378	0.0972918	PTTG1IP	754	NM_004339.2
ILMN_1802251	-0.0132042	0.282438	0.951671	0.131764	0.396302	0.15211	PTTG1IP	754	NM_004339.2
ILMN_1738207	-0.388628	-1.3847	0.755098	1.34851	0.445577	0.0650387	CISH	1154	NM_145071.1
ILMN_1704055	-0.0500159	0.256121	1.3926	0.87867	0.907681	0.242588	HSPC111	51491	NM_016391.3
ILMN_1781121	-0.481964	0.951463	1.06733	0.710569	0.258032	-0.354539	TWISTNB	221830	NM_001002926.1
ILMN_1671478	-0.234606	0.133821	0.387854	1.70325	0.0844753	-0.128958	CKB	1152	NM_001823.3
ILMN_1769931	-0.0572881	0.117329	1.28888	0.788544	0.285603	-0.221686	SFPQ	6421	NM_005066.1
ILMN_1722900	-0.180366	0.331477	0.576491	0.818596	0.613316	0.0239836	EIF4A1	1973	NM_001416.2
ILMN_1743301	-0.0924103	-0.141031	0.255869	0.809733	0.217302	-0.00561994	MSR1	4481	NM_002445.3
ILMN_1851169	-0.0273482	-0.0596738	-0.126545	0.295467	0.172332	0.236578			CB984746
ILMN_1672405	0.144755	0.356774	0.539065	1.01932	1.43548	0.95241	TMED7	51014	NM_181836.3
ILMN_1730957	-0.488751	0.504604	1.7349	1.00812	0.757191	-0.084289	NBPF10	440673	XM_930703.1
ILMN_1688231	0.0282677	0.887916	1.16138	0.921	0.279929	0.675536	TREM1	54210	NM_018643.2
ILMN_1808797	0.0825612	0.0513453	0.687895	0.281101	0.327416	0.227981	ADCY10	55811	NM_018417.2
ILMN_3262031	-0.00945675	0.045939	0.641615	1.42419	0.842546	0.630515	BRD7P2	647076	XR_039198.1
ILMN_2060413	0.0884863	-0.357933	0.667231	1.57769	0.571382	-0.232678	LOC100133941	100133941	NM_013230.2
ILMN_3199438	-0.238833	-0.00326276	0.800739	1.64434	1.14249	0.491573	LOC440366	440366	NR_002828.1
ILMN_2051684	0.0503808	0.184529	0.245663	0.737996	0.654605	0.529402	LOC401152	401152	NM_001001701.1
ILMN_1742577	-0.0822107	0.575653	1.07415	0.932048	0.712318	0.38973	GTPBP4	23560	NM_012341.2

## Sheet: L2
Probe_Id	[LPS, 0](normalized)	[LPS, 1](normalized)	[LPS, 3](normalized)	[LPS, 6](normalized)	[LPS, 12](normalized)	[LPS, 24](normalized)	Symbol	Entrez_Gene_ID	Accession
ILMN_1849784	-0.150322	2.49132	3.84702	3.16399	3.26021	1.96828			BX351797
ILMN_1779257	0.28816	1.47584	2.77381	4.01801	3.70847	3.04088	CD40	958	NM_001250.4
ILMN_1674243	0.0394651	0.802236	1.92072	3.34753	2.44715	1.83522	TFRC	7037	NM_003234.1
ILMN_2156250	-0.0936484	1.06251	2.21291	2.49776	2.31755	1.33162	SOCS3	9021	NM_003955.3
ILMN_2388547	-0.0859895	-0.117598	2.3585	3.94199	3.29326	2.95965	EPSTI1	94240	NM_033255.2
ILMN_2188333	-0.407818	1.10473	3.11572	3.29725	1.10751	0.470358	CD69	969	NM_001781.1
ILMN_1674640	-0.193852	0.401809	1.84617	2.89716	3.27715	2.84623	CXCR6	10663	NM_006564.1
ILMN_1668442	0.0194765	0.0520372	2.19395	3.00524	2.48928	0.656241	C21orf42	54072	NM_058184.1
ILMN_2161746	0.00881541	0.436249	2.81498	3.88917	4.29825	2.65422	TRIP10	9322	NM_004240.2
ILMN_2049766	-0.0426565	0.911374	3.30041	3.09168	1.9191	1.50457	NFE2L3	9603	NM_004289.5
ILMN_1801842	0.00881541	3.2459	5.62784	5.43543	1.94858	0.0736729	PTX3	5806	NM_002852.2
ILMN_1654340	-0.0124879	0.811488	1.76469	1.87284	2.78665	2.01344	UGP2	7360	NM_006759.3
ILMN_1671969	-0.141677	0.958416	2.46328	2.36519	3.20638	2.65749	UGP2	7360	NM_006759.3
ILMN_3197549	0.49028	1.80838	2.93288	3.30256	3.23202	2.90176	FLJ77644	728772	XM_001133074.2
ILMN_1726545	0.101566	0.699235	1.71227	4.04028	2.93688	1.8811	LILRA5	353514	NM_181879.1
ILMN_1720083	-0.142584	0.272106	2.2801	3.22085	2.13983	1.53349	EHD4	30844	NM_139265.2
ILMN_2222317	-0.0435684	1.55831	2.63059	2.56985	1.07163	0.880844	DNAJB4	11080	NM_007034.3
ILMN_1713058	0.286782	0.165366	2.39369	2.49788	2.96948	2.01136	PSTPIP2	9050	NM_024430.2
ILMN_1789781	-0.167171	2.7454	2.57373	2.66001	2.4522	1.81761	PIM3	415116	NM_001001852.2
ILMN_2337336	0.00881541	0.157596	1.34589	3.74734	3.31033	2.74758	PVRL2	5819	NM_001042724.1
ILMN_1708248	-0.18448	-0.528253	2.76818	4.43039	3.68167	3.41021	LILRB1	10859	NM_006669.2
ILMN_1835092	0.135254	-0.362158	2.56557	4.3072	4.23719	3.4341			BQ437417
ILMN_2114568	0.497129	0.788077	2.73268	3.8104	3.22733	3.088	GBP5	115362	NM_052942.2
ILMN_1700671	-0.146613	-0.100157	2.25644	4.12652	2.99934	2.6097	ETV7	51513	NM_016135.2
ILMN_3192001	0.00881541	2.38636	4.8712	3.64376	2.32542	1.55777	CCL14	6358	NM_032962.2
ILMN_1672496	-0.0684725	1.2619	2.7095	2.8953	2.38117	1.6179	DNAJA1	3301	NM_001539.2
ILMN_1745148	0.118606	0.546183	2.09306	3.11571	2.00855	1.06886	ZNFX1	57169	NM_021035.2
ILMN_1815079	0.0603359	1.87609	3.41131	3.26882	2.29625	1.4831	TICAM1	148022	NM_182919.1
ILMN_1724863	-0.0736583	1.77625	3.46577	3.10821	2.23241	1.68564	TICAM1	148022	NM_182919.1
ILMN_1848843	0.120586	-0.233524	2.97642	3.70281	3.4663	2.83015			BU655899
ILMN_2231928	0.111079	0.283051	1.77995	3.43182	2.18132	1.42132	MX2	4600	NM_002463.1
ILMN_1677693	0.150088	2.59166	2.84353	3.0186	2.68124	2.32354	GPR109B	8843	NM_006018.1
ILMN_1779706	-0.0784205	1.5312	2.92444	2.15907	2.13437	1.23174	TP53BP2	7159	NM_001031685.2
ILMN_1672034	0.0931037	1.77847	2.66802	4.00319	3.56541	3.36101	PIM3	415116	XM_938171.2
ILMN_1707748	-0.00906503	2.78417	2.83495	2.98967	2.77782	2.25063	PIM3	415116	XM_938171.2
ILMN_1693826	-0.199795	0.111731	1.22963	2.84641	2.39377	2.28657	HAVCR2	84868	NM_032782.3
ILMN_1669605	-0.0834361	0.401434	3.44665	2.36938	2.26004	0.656286	LOC646609	646609	XM_929546.1
ILMN_1672174	-0.0203635	0.519972	2.75938	2.81716	1.93721	0.127093	ECE1	1889	NM_001397.1
ILMN_1792922	-0.0793207	1.77108	3.24612	3.72706	3.49579	3.07577	SOD2	6648	NM_000636.2
ILMN_1680339	0.00881541	0.0520372	3.05934	5.74283	3.32249	1.329	PDGFRL	5157	NM_006207.1
ILMN_2114720	0.315354	0.990723	2.86033	3.32459	2.80691	3.96557	SLPI	6590	NM_003064.2
ILMN_3295494	-0.131837	0.38022	2.05874	4.04957	3.44113	3.02341	LOC389386	389386	XR_037483.1
ILMN_1789638	0.0216843	0.979965	3.61104	3.69062	3.71178	2.90829	MFSD2	84879	NM_032793.2
ILMN_2289093	0.338986	0.126665	1.90585	3.93082	2.83108	1.85191	KIAA1618	57714	NM_020954.2
ILMN_1724708	-0.116657	0.815613	2.18975	2.73948	2.29862	1.91599	RAB33A	9363	NM_004794.2
ILMN_1862684	0.0288138	0.417338	3.13312	4.56727	3.09172	1.74056			BQ225423
ILMN_1660624	0.0393488	1.63993	3.88318	4.11809	3.70008	2.64538	LIMK2	3985	NM_001031801.1
ILMN_1654685	0.1069	0.178153	0.692226	2.92346	3.04303	2.35885	MCTP1	79772	NM_024717.3
ILMN_1652777	-0.236916	2.24547	3.63137	4.1077	3.22328	2.13875	CDC42EP2	10435	NM_006779.2
ILMN_1740200	-0.0244538	-0.0839407	2.39625	3.54614	2.72987	2.05191	LOC728216	728216	XM_001128283.1
ILMN_1776188	0.263247	1.1492	3.16991	3.79084	3.15044	2.036	MAP1LC3A	84557	NM_181509.1
ILMN_1715133	-0.212909	2.27867	2.63629	1.83185	1.73335	1.6913	IVNS1ABP	10625	NM_016389.2
ILMN_1736729	-0.22876	-0.858357	2.49352	4.45388	3.44593	2.75706	OAS2	4939	NM_002535.2
ILMN_1729115	0.120476	0.701591	1.78713	2.83068	1.89093	1.85434	LOC651816	651816	XM_941060.1
ILMN_1678517	0.00881541	0.461266	1.61615	3.04021	2.64626	2.69196	ACSL5	51703	NM_016234.3
ILMN_1750497	0.0825261	2.2148	2.39852	2.63321	2.346	2.04524	GPR109A	338442	NM_177551.3
ILMN_1704094	-0.0230118	0.648907	2.20773	3.00437	2.38635	2.10073	PSMA6	5687	NM_002791.1
ILMN_2151818	-0.0559405	0.520062	1.93031	2.52156	2.03419	1.71218	PSMA6	5687	NM_002791.1
ILMN_1745374	0.0677867	0.221606	1.9273	4.18111	3.11909	2.56611	IFI35	3430	NM_005533.2
ILMN_2349061	0.16482	-0.407159	2.37415	4.47408	3.45958	3.03974	IRF7	3665	NM_004029.2
ILMN_1798181	-0.116526	-0.41773	2.31992	3.94601	3.11201	2.62508	IRF7	3665	NM_004029.2
ILMN_1719695	-0.0506836	2.99536	3.1618	2.23124	1.53987	0.58304	NFKBIZ	64332	NM_001005474.1
ILMN_1690365	-0.184253	-0.119743	3.2017	5.43567	3.61856	2.5873	USP41	373856	XM_036729.5
ILMN_1701455	-0.0783591	-0.185527	1.50255	3.63312	2.79138	2.52887	FBXO6	26270	NM_018438.4
ILMN_1726359	0.0541626	1.2295	2.33519	2.1761	1.82151	1.43127	NECAP1	25977	NM_015509.2
ILMN_1693830	0.0405221	0.866436	2.21969	2.86237	1.84729	1.78294	LACTB	114294	NM_171846.1
ILMN_1832033	-0.374071	0.926824	2.42152	2.09076	2.66403	3.35132			AK125708
ILMN_1669972	0.0516829	1.81607	3.11607	2.0986	2.47858	1.73349	DKFZp686O24166	374383	NM_001009913.1
ILMN_1703335	0.0907961	0.769034	1.91672	2.57814	1.93481	1.8455	LACTB	114294	NM_032857.2
ILMN_1765132	0.228134	0.7316	2.14465	2.67477	1.99844	1.89827	LACTB	114294	NM_032857.2
ILMN_1695404	-0.0826732	-0.0359685	1.10051	3.04212	2.43339	2.11414	LY6E	4061	NM_002346.1
ILMN_2134538	0.312429	0.886644	2.11338	2.25605	2.39122	2.50935	FTHL11	2503	NR_002204.1
ILMN_1737005	-0.00198114	0.777907	2.64561	2.72946	2.81039	2.51661	C19orf61	56006	NM_019108.2
ILMN_1665682	0.00881541	0.0520372	2.42935	4.21192	3.2614	3.26352	IL15RA	3601	NM_002189.2
ILMN_2291954	-0.0488595	1.02462	1.85817	1.92935	2.61109	2.93245	SLA	6503	NM_001045556.1
ILMN_1773154	0.0206329	2.52338	2.9287	2.87273	2.59475	2.23316	NFKBIA	4792	NM_020529.1
ILMN_1678422	-0.103654	0.0230254	2.61121	4.60297	3.95067	3.1248	DHX58	79132	NM_024119.2
ILMN_1756862	-0.0519459	0.911395	2.24918	2.40286	1.99985	1.76551	APOL3	80833	NM_145641.1
ILMN_1808979	0.290591	1.58647	3.57754	3.86124	3.87826	2.96564	CLEC4D	338339	NM_080387.4
ILMN_1660031	-0.00167644	0.0900671	1.24186	2.86895	2.46011	2.77819	P2RY6	5031	NM_176796.1
ILMN_1802735	0.00881541	0.857611	2.5347	4.3614	3.49884	2.48555	FFAR3	2865	NM_005304.2
ILMN_3243928	0.156411	-0.361574	1.1159	3.58536	2.62748	1.8704	DDX60L	91351	NM_001012967.1
ILMN_2371724	0.264425	0.0489529	1.18577	3.31768	3.04901	2.67842	CEACAM1	634	NM_001024912.1
ILMN_1716815	0.3661	0.22076	1.1701	3.29646	2.94212	2.82455	CEACAM1	634	NM_001024912.1
ILMN_1696911	0.224595	0.639181	1.97085	2.2301	2.10252	2.0499	FTHL8	2501	NR_002203.1
ILMN_1745356	0.00881541	0.0520372	3.16428	4.96529	2.28662	1.86929	CXCL9	4283	NM_002416.1
ILMN_1787509	-0.00432432	0.210984	2.582	3.83811	2.67244	1.84963	PRIC285	85441	NM_033405.2
ILMN_1811258	0.159519	1.3235	3.00544	2.50126	2.41897	2.26909	RELB	5971	NM_006509.2
ILMN_1687384	0.138391	0.351254	1.33631	3.05986	3.16944	2.51797	IFI6	2537	NM_022873.2
ILMN_2389064	0.00881541	0.329394	2.0923	2.96253	2.28571	2.70412	C15orf48	84419	NM_197955.1
ILMN_1677402	0.00881541	0.467743	2.08968	2.5864	2.93138	2.30636	LOC387763	387763	XM_941665.2
ILMN_1729973	0.381626	0.787218	3.54575	3.78196	1.94065	1.04321	ZC3HAV1	56829	NM_024625.3
ILMN_1728478	0.163787	0.81453	1.29689	2.91511	2.39237	2.58449	CXCL16	58191	NM_022059.1
ILMN_1810608	0.0198321	-0.181246	2.25411	3.70237	2.33308	1.08732	PNPT1	87178	NM_033109.2
ILMN_1666733	0.160684	3.22172	3.63342	2.42634	2.09396	2.93411	IL8	3576	NM_000584.2
ILMN_2184373	-0.0538319	2.10876	2.6261	1.69742	1.27567	1.9088	IL8	3576	NM_000584.2
ILMN_1774982	0.00881541	0.116592	1.20518	3.43668	3.46596	1.61162	CDC42EP5	148170	NM_145057.2
ILMN_3228189	0.11315	0.920605	1.87274	2.31337	2.05662	2.09838	PRAMEF13	400736	XM_001713933.1
ILMN_1801610	0.20142	2.32721	1.65643	2.83318	2.59001	2.36211	METRNL	284207	XM_941466.2
ILMN_1790014	-0.00791347	2.12918	1.67086	2.71988	2.34088	2.22655	METRNL	284207	XM_941466.2
ILMN_1778059	0.172325	1.74357	3.02382	4.01687	3.35984	3.03028	CASP4	837	NM_033306.2
ILMN_3307659	-0.187003	0.430969	2.18851	3.59276	1.38379	1.33236	SFT2D2	375035	NM_199344.2
ILMN_1706502	0.281956	0.345589	2.25871	3.5515	2.8578	2.24216	EIF2AK2	5610	NM_002759.1
ILMN_1758939	0.0899965	2.40473	2.93278	3.36097	2.90099	2.44697	RIPK2	8767	NM_003821.5
ILMN_1725314	0.138962	0.747416	2.74803	3.12019	3.00034	2.14292	GBP3	2635	NM_018284.2
ILMN_1658920	0.289373	2.14566	3.10244	2.0619	2.18879	2.03126	MCTP1	79772	NM_001002796.1
ILMN_1771664	0.238787	0.8134	2.3242	2.83833	2.41439	1.57359	CLEC4E	26253	NM_014358.2
ILMN_2406501	0.00900614	1.33151	3.1513	3.78878	3.44265	3.00468	SOD2	6648	NM_001024466.1
ILMN_1720158	0.0579553	1.4307	1.6575	2.11484	2.64068	2.31775	ETS2	2114	NM_005239.4
ILMN_2173835	0.237377	1.02743	2.2849	2.63563	2.66277	2.81712	FTHL3P	2498	NR_002201.1
ILMN_1773742	-0.0247936	1.61706	2.63199	2.61804	2.90983	1.93252	DNAJB9	4189	NM_012328.1
ILMN_1670572	-0.272751	0.23454	1.72578	3.59538	3.2019	3.16214	INDOL1	169355	NM_194294.2
ILMN_1658247	-0.0563847	-0.293222	2.78152	4.2049	3.34203	3.11789	OAS1	4938	NM_002534.2
ILMN_1753758	0.00881541	0.183554	3.56026	5.32607	2.98506	1.77531	IL27	246778	NM_145659.3
ILMN_1681601	0.119278	0.37928	2.48591	4.99508	1.40137	2.64317	SUCNR1	56670	NM_033050.3
ILMN_3310326	0.00881541	2.14887	3.73126	3.90567	2.63281	2.90329	MIRN221	407006	NR_029635.1
ILMN_1795930	0.0988034	1.3544	2.27921	2.14394	2.08359	1.4075	PTGER4	5734	NM_000958.2
ILMN_3249645	0.0463549	0.252069	1.70453	2.93329	2.60642	1.72835	STCH	6782	NM_006948.4
ILMN_1697069	0.00881541	0.181041	2.29585	2.96048	2.46134	1.78119	CSF3	1440	NM_000759.2
ILMN_1672606	-0.308919	-0.854727	2.87838	3.28009	2.5724	2.37851	OAS1	4938	NM_016816.2
ILMN_1683146	0.0673197	1.8272	2.79442	2.75164	2.54595	2.45425	FTH1	2495	NM_002032.2
ILMN_1665135	0.00156057	1.84785	3.21159	2.58772	1.85061	0.780022	RBBP6	5930	NM_032626.5
ILMN_1661695	0.062414	1.10301	2.67535	3.04594	2.90301	2.3436	IRAK3	11213	NM_007199.1
ILMN_2336781	-0.0707265	0.936991	2.16888	2.56004	2.20839	1.98428	SOD2	6648	NM_001024465.1
ILMN_1724333	0.0352384	-0.122427	2.36598	3.53993	2.46687	2.01103	TOR1B	27348	NM_014506.1
ILMN_1685824	0.162661	0.646761	2.55453	2.84837	2.06255	1.47795	B4GALT5	9334	NM_004776.2
ILMN_2070044	-0.0795754	0.305338	2.45981	3.99445	2.68772	1.74706	PPM1K	152926	NM_152542.2
ILMN_1711838	-0.0738636	2.7971	3.28865	1.76291	1.64794	2.35528	SLC25A24	29957	NM_013386.3
ILMN_1814247	-0.00630629	-0.108911	1.73672	2.92486	3.83967	2.91218	TCFL5	10732	NM_006602.2
ILMN_1798288	-0.116157	1.57349	2.90632	3.42561	2.8653	2.31046	MOBKL2C	148932	NM_145279.4
ILMN_2129927	-0.183667	0.0879942	3.57872	3.70054	0.84871	-0.691477	EXT1	2131	NM_000127.2
ILMN_1759326	-0.0840079	0.621511	2.45805	3.40669	2.74484	3.11088	P2RX7	5027	NM_002562.4
ILMN_1798454	-0.102681	0.96979	1.93059	2.4329	1.98371	1.98288	MAD2L1BP	9587	NM_014628.2
ILMN_1725700	0.185645	-0.0843811	1.29188	4.17314	3.32667	2.42773	MOV10	4343	NM_020963.2
ILMN_3237270	-0.17883	0.369035	3.12104	2.7196	1.97625	1.53283	LOC100133609	100133609	XM_001720815.1
ILMN_1811171	-0.19822	2.38099	3.01875	3.12195	2.79207	1.55159	GPR132	29933	NM_013345.2
ILMN_1790978	0.0540428	0.20916	1.17256	2.85721	2.67797	1.97074	ATG7	10533	NM_006395.1
ILMN_1742052	-0.57284	1.5144	3.55242	3.96654	3.0895	1.55049	SERPINB9	5272	NM_004155.3
ILMN_1796490	0.189441	0.615095	1.59132	2.58889	2.30639	2.05696	GRINA	2907	NM_000837.1
ILMN_2111237	0.00881541	0.991465	1.33122	2.34727	2.51361	2.45095	MN1	4330	NM_002430.2
ILMN_1654319	0.278707	0.208136	2.74367	4.15622	2.95387	2.26618	HAPLN3	145864	NM_178232.2
ILMN_2396801	-0.184253	1.19634	3.01748	2.61094	2.14125	2.12703	PNPLA1	285848	NM_001039725.1
ILMN_1654639	-0.0863001	-0.165103	2.56577	4.7577	3.62634	2.77658	HERC6	55008	NM_017912.3
ILMN_2358041	0.366272	1.00995	3.58031	3.53751	3.53393	2.78478	NBN	4683	NM_001024688.1
ILMN_3253787	0.020239	-0.122751	2.26019	3.08489	2.01526	1.34953	LOC100128274	100128274	XM_001725558.1
ILMN_1778650	0.0398974	0.616034	2.40488	1.88171	2.2681	1.77612	VILL	50853	NM_015873.3
ILMN_1795762	0.037716	1.9693	3.10216	2.81279	2.238	1.34576	PLEK	5341	NM_002664.1
ILMN_3308265	0.138	2.73402	3.44062	1.94456	1.60323	2.57315	MIRN302C	442895	NR_029858.1
ILMN_1769229	0.459065	2.60909	4.09917	3.39343	3.01815	2.06104	BCL2A1	597	NM_004049.2
ILMN_1718303	0.213963	0.652526	1.33465	3.28313	2.86298	2.32095	PVRL2	5819	NM_002856.2
ILMN_1715024	0.0783782	0.413227	1.63287	2.94322	2.34582	1.98849	LSS	4047	NM_002340.3
ILMN_2260725	-0.149364	1.18781	3.19918	2.687	1.75164	1.50887	WTAP	9589	NM_152857.1
ILMN_1703123	0.187317	2.32328	2.82255	3.02869	2.03566	1.51338	AXUD1	64651	NM_033027.2
ILMN_1910334	0.441558	1.64705	3.05546	2.53292	2.82259	1.44577	FLJ36644	400617	XM_001131577.1
ILMN_1671276	0.00881541	0.61937	2.5495	4.10875	3.33455	2.39451	LOC731823	731823	XM_001133747.1
ILMN_3241904	0.154783	1.67661	3.0996	1.84466	1.12634	2.02904	LOC100134000	100134000	XM_001721795.1
ILMN_1687768	0.000997543	0.452626	2.96653	3.89608	3.14412	2.64623	NCOA7	135112	NM_181782.2
ILMN_1686454	-0.0111211	2.13471	3.31552	3.63261	3.43541	2.871	TIFA	92610	NM_052864.2
ILMN_1807042	-0.0116676	1.2198	2.74319	2.88865	2.57448	1.96263	MARCKS	4082	NM_002356.5
ILMN_1745242	-0.394131	0.134404	2.8447	4.42475	3.86384	3.5211	PLSCR1	5359	NM_021105.1
ILMN_1682245	0.00881541	3.63409	7.14954	2.56074	0.850914	0.0736729	IFNB1	3456	NM_002176.2
ILMN_1653466	-0.199995	0.126001	2.30189	4.4523	1.61823	0.602129	HES4	57801	NM_021170.2
ILMN_1735548	0.295988	1.0211	3.22831	2.9584	2.52134	1.60717	HIVEP1	3096	NM_002114.2
ILMN_3293730	-0.0136097	0.284123	2.01388	2.41938	2.33299	1.62022	LOC100133169	100133169	XM_001719014.1
ILMN_2171789	-0.388394	0.89681	2.98427	2.00837	1.89197	1.06051	TRAF1	7185	NM_005658.3
ILMN_1691731	0.200611	-0.0234227	2.00512	3.59934	2.9052	2.21736	PARP14	54625	NM_017554.1
ILMN_1731224	0.216596	-0.198756	1.25014	3.08616	2.61934	2.37255	PARP9	83666	NM_031458.1
ILMN_2397028	-0.183995	1.49566	2.74745	1.91366	2.4398	2.09827	SERPINB8	5271	NM_002640.3
ILMN_1797359	-0.0697966	-0.291598	2.535	2.99983	2.17205	2.07953	TRIMP1	117852	NR_002777.2
ILMN_1718558	-0.0458939	-0.196825	1.80225	3.47627	2.56709	2.00065	PARP12	64761	NM_022750.2
ILMN_2184262	0.00881541	0.0520372	2.13797	4.62359	3.5006	2.50754	OAS3	4940	NM_006187.2
ILMN_1780334	-0.17077	3.05412	3.89996	3.8385	3.52959	2.36008	KCNJ2	3759	NM_000891.2
ILMN_1674706	-0.0550953	0.392034	1.9979	3.24518	2.76509	2.26292	MTHFD2	10797	NM_006636.3
ILMN_1806023	0.126255	2.54537	1.69244	1.93324	1.93688	2.38841	JUN	3725	NM_002228.3
ILMN_1714965	-0.069589	0.680325	2.92985	3.10244	2.12617	1.20711	NFKB1	4790	NM_003998.2
ILMN_1742618	-0.0229687	-0.408328	1.74136	3.42944	2.86062	2.40368	XAF1	54739	NM_199139.1
ILMN_2370573	0.000204444	-0.52773	1.72483	3.18031	2.7823	2.10595	XAF1	54739	NM_199139.1
ILMN_1778321	-0.0514327	2.44462	3.37498	3.28977	3.68568	3.01319	SLC2A6	11182	NM_017585.2
ILMN_1696654	0.0135565	0.407185	3.08501	3.90786	3.28466	2.70026	IFIT5	24138	NM_012420.1
ILMN_1734544	0.161679	1.41044	2.90668	3.13809	2.68603	2.23193	WTAP	9589	NM_004906.3
ILMN_1700967	-0.0436189	0.110426	1.50466	3.35533	3.17766	2.5761	C3orf59	151963	NM_178496.2
ILMN_1659913	-0.0260516	0.20713	1.75846	3.04186	2.3036	1.50984	ISG20	3669	NM_002201.4
ILMN_1715068	0.0419067	0.692164	2.14009	2.449	2.03879	1.54161	AQP9	366	NM_020980.2
ILMN_1663042	0.00881541	2.44003	3.00773	2.4585	3.14773	2.48162	SDC4	6385	NM_002999.2
ILMN_1741404	0.00881541	2.52587	4.2597	3.19879	2.4968	2.37065	MSC	9242	NM_005098.3
ILMN_1751079	0.123826	0.43254	1.79182	2.62785	2.20584	2.14363	TAP1	6890	NM_000593.5
ILMN_1729987	0.0827842	1.24743	3.66641	3.72003	3.61857	2.74246	SRC	6714	NM_198291.1
ILMN_3247139	0.00881541	0.0520372	1.6474	3.13692	2.0583	1.94936	C17orf96	100170841	NM_001130677.1
ILMN_1838942	0.0194765	0.0997068	2.07894	2.95954	2.0843	3.16917			AI798199
ILMN_2124064	0.0597965	1.62673	2.99766	2.34678	1.49289	0.691951	REL	5966	NM_002908.2
ILMN_2392274	0.0305457	0.286467	2.03051	2.43408	2.09897	1.95228	CD82	3732	NM_001024844.1
ILMN_2296036	-0.00256944	0.588189	2.15041	2.91814	2.3843	1.34286	PTPN2	5771	NM_002828.2
ILMN_2078592	-0.0349234	0.406985	1.75054	2.28121	2.27776	2.38332	C6orf105	84830	NM_032744.1
ILMN_1695744	0.0527227	-0.0696378	1.85718	4.03878	3.63228	2.40388	LILRB2	10288	NM_001080978.1
ILMN_1742929	0.00881541	0.0520372	2.12907	4.86688	2.38079	1.49054	HESX1	8820	NM_003865.1
ILMN_1721833	-0.14148	2.23011	3.00169	2.89584	2.44299	2.15243	IER5	51278	NM_016545.4
ILMN_1674891	0.162282	-0.719155	1.95116	3.46847	2.4082	1.82491	KIAA1618	57714	XM_941239.2
ILMN_1813338	0.0328736	0.190391	2.01124	4.90401	4.43431	3.2691	LAG3	3902	NM_002286.4
ILMN_1763828	-0.0951142	0.948022	2.64587	3.25417	3.51777	2.56434	MTF1	4520	NM_005955.2
ILMN_2167416	0.175969	0.490968	1.0075	2.82928	2.54812	2.96328	MR1	3140	NM_001531.1
ILMN_2347798	0.0361863	0.0608981	2.0603	4.53773	4.20669	3.46927	IFI6	2537	NM_022872.2
ILMN_2410826	-0.119771	-0.55631	2.85699	4.27884	3.44434	3.36688	OAS1	4938	NM_001032409.1
ILMN_1675640	-0.201534	-1.04188	2.3557	3.8726	3.09733	3.01538	OAS1	4938	NM_001032409.1
ILMN_2367671	0.340045	1.55725	3.34048	4.02557	3.41547	2.73479	LIMK2	3985	NM_016733.2
ILMN_1687960	0.178517	1.51198	3.26973	4.08312	3.44113	2.74904	LIMK2	3985	NM_016733.2
ILMN_1790909	0.138342	1.82769	2.23201	2.14471	1.86227	1.49332	NFE2L2	4780	NM_006164.2
ILMN_1799467	0.216763	-0.176324	1.62494	3.48365	2.65739	1.88438	SAMD9L	219285	NM_152703.2
ILMN_1675852	-0.0199591	0.572794	2.12745	2.82594	2.27777	1.99477	LOC650518	650518	XM_937285.1
ILMN_1755024	-0.116036	0.25073	2.51873	2.69144	2.40054	1.70317	IKBKE	9641	NM_014002.2
ILMN_2091846	0.108331	1.11508	2.0983	2.5544	2.58278	2.96626	FTHL2	2497	NR_002200.1
ILMN_1770260	-0.116852	4.59188	4.27259	3.06364	1.60667	1.03319	NFKBIZ	64332	NM_031419.2
ILMN_1798270	-0.102581	0.442733	2.2434	2.25076	2.62673	2.61643	C11orf75	56935	NM_020179.1
ILMN_2173291	0.204695	3.12279	3.64611	1.81295	1.80854	2.70626	CYP4B1	1580	NM_000779.2
ILMN_1661599	0.0629467	1.93257	2.08059	2.57575	2.80726	2.58867	DDIT4	54541	NM_019058.2
ILMN_1690921	0.0546941	-0.200622	1.4495	3.08207	2.38295	1.63337	STAT2	6773	NM_005419.2
ILMN_1707339	0.0363801	2.41639	3.89782	3.49628	3.31193	3.21605	BTG3	10950	NM_006806.3
ILMN_2154836	-0.187949	1.9311	3.61691	2.57341	2.61318	2.61333	BTG3	10950	NM_006806.3
ILMN_3275771	0.0921097	1.0156	2.05185	2.79416	2.60485	2.86976	LOC642567	642567	XR_038054.1
ILMN_1682081	0.0534588	2.23892	3.70023	3.59334	2.66639	1.4544	RNF19B	127544	NM_153341.1
ILMN_1679979	-0.154769	2.12488	3.32616	2.55281	2.38863	1.24643	PLK3	1263	NM_004073.2
ILMN_1669113	-0.121426	0.644509	3.12514	3.42392	3.42799	3.82105	ATF5	22809	NM_012068.3
ILMN_1659936	-0.0619365	2.91262	2.65454	2.05933	1.57947	0.867154	PPP1R15A	23645	NM_014330.2
ILMN_2147471	0.00881541	0.553657	3.2353	3.20585	1.74503	0.502152	PI4K2B	55300	NM_018323.2
ILMN_1815134	-0.106788	0.864269	3.26023	4.13926	2.67354	1.40002	PI4K2B	55300	NM_018323.2
ILMN_1808241	-0.0813965	1.4743	3.20138	2.5555	1.76731	1.662	PNPLA1	285848	NM_173676.1
ILMN_2206554	0.142999	1.04971	2.62627	2.93411	1.88239	1.60736	SLC35F5	80255	NM_025181.2
ILMN_1700180	0.00881541	4.31003	4.59471	2.91363	2.95581	1.37243	LOC643930	643930	XM_934358.1
ILMN_1683792	-0.0768212	0.102216	1.88293	3.3806	2.8798	2.54571	LAP3	51056	NM_015907.2
ILMN_1703650	0.260427	0.895993	3.42633	3.46347	2.75375	1.94894	TNIP1	10318	NM_006058.3
ILMN_1664543	0.122431	0.62869	3.41964	4.54807	3.396	3.36888	IFIT3	3437	NM_001031683.1
ILMN_1718960	0.15973	1.60363	2.599	1.90759	2.34503	2.04335	SERPINB8	5271	NM_198833.1
ILMN_1757287	-0.231808	1.82611	2.26076	2.00237	2.08425	1.87377	MAPK6	5597	NM_002748.2
ILMN_1752526	0.0625118	1.69617	3.5632	3.08675	2.86702	1.74987	RNF144B	255488	NM_182757.2
ILMN_1756417	0.0038113	1.14244	1.86301	2.90794	2.29632	2.64102	ANKRD37	353322	NM_181726.2
ILMN_1660847	-0.0162053	2.52747	2.8316	3.91003	3.47754	3.52901	PFKFB3	5209	NM_004566.2
ILMN_1748904	-0.00313675	1.10184	2.87486	2.72769	2.06306	1.65203	WTAP	9589	NM_152858.1
ILMN_2356559	-0.261088	1.11895	3.20927	2.64232	1.70353	1.61887	WTAP	9589	NM_152858.1
ILMN_1721626	-0.0527056	0.400715	1.86429	2.57976	2.51171	2.27739	ARID5B	84159	NM_032199.1
ILMN_1784380	-0.145699	-0.490177	1.99637	2.80058	2.40009	2.04136	DTX3L	151636	NM_138287.2
ILMN_3237956	0.00873292	2.54824	3.85162	3.44553	3.19519	3.3303	ZC3H12C	85463	NM_033390.1
ILMN_1708934	0.168171	2.00478	2.9542	2.92706	2.38234	2.14321	ADM	133	NM_001124.1
ILMN_3257030	-0.0214177	0.802672	1.85582	2.27538	2.22389	2.54602	FTHL16	2508	XR_016025.2
ILMN_1707945	0.265193	0.594535	2.15037	3.28837	2.24846	1.26625	HELB	92797	NM_033647.2
ILMN_1699644	0.177184	0.300017	2.73834	2.27003	1.97179	1.65876	2003-03-01	115123	XM_001127871.1
ILMN_1655796	-0.0918169	0.412788	2.72465	2.3284	2.0825	1.51389	2003-03-01	115123	XM_001127871.1
ILMN_1687978	-0.0451518	3.37457	4.28657	3.17178	2.49955	3.42666	PHLDA1	22822	NM_007350.3
ILMN_1712959	-0.0707179	3.16603	2.69869	2.82834	1.56684	0.76124	DUSP2	1844	NM_004418.2
ILMN_1781824	-0.093466	-0.0764637	2.90823	4.17888	2.53047	1.88151	FASLG	356	NM_000639.1
ILMN_1734229	0.0581452	0.326069	1.46937	2.40237	2.61547	2.37297	SPPL2A	84888	NM_032802.3
ILMN_1790881	0.0168999	0.574091	2.16211	2.46334	2.19653	1.92594	HNMT	3176	NM_001024074.1
ILMN_1751789	-0.115818	1.31153	2.65781	2.0864	2.3075	2.25946	HNMT	3176	NM_001024074.1
ILMN_1812226	0.0384147	3.64066	3.83275	3.28105	3.24949	2.45128	ICAM1	3383	NM_000201.1
ILMN_1700413	-0.112116	2.85645	3.45807	1.96736	1.52107	2.58652	MAFF	23764	NM_012323.2
ILMN_2373763	-0.0866761	0.599472	2.44436	3.74974	2.3144	1.81771	CASP7	840	NM_033339.3
ILMN_2259495	-0.131579	0.525411	3.21657	2.85365	1.84852	0.904667	BID	637	NM_197966.1
ILMN_1732921	0.00881541	0.0520372	2.36261	4.81654	3.70603	2.77629	ITGB8	3696	NM_002214.2
ILMN_1803686	-0.147503	0.033435	1.2158	2.91018	2.92812	1.64832	ADA	100	NM_000022.2
ILMN_1815086	0.196165	1.34311	2.45754	2.43143	2.17323	1.97285	NINJ1	4814	NM_004148.3
ILMN_1662358	-0.100034	-0.0991769	2.75889	3.90094	3.03038	2.4473	MX1	4599	NM_002462.2
ILMN_1746517	-0.124829	0.398675	3.1081	3.50264	3.00746	2.70647	KYNU	8942	NM_003937.2
ILMN_1725471	0.257141	0.234182	2.29584	3.25594	3.04405	2.70363	GK	2710	NM_000167.3
ILMN_1764980	0.00881541	0.888	2.16407	2.77333	2.92288	3.10744	SERPINA1	5265	NM_000295.3
ILMN_1663684	-0.189864	0.0486054	2.13793	2.5556	2.70848	2.55124	ATP13A3	79572	XM_942079.2
ILMN_3244935	0.0104228	0.493183	1.99182	2.55166	2.08667	1.69317	LOC100130308	100130308	XR_036947.1
ILMN_1722781	0.405056	4.90321	5.73038	3.45106	1.67362	0.748911	EGR3	1960	NM_004430.2
ILMN_1721411	0.187422	0.165186	0.79828	3.41636	2.52148	1.89371	PARP10	84875	XM_001127571.1
ILMN_1715131	0.0470167	0.483407	2.02625	2.52208	2.06591	1.66268	CCR7	1236	NM_001838.2
ILMN_3190834	0.156054	1.05695	2.26546	2.62273	2.64696	2.97093	RBED1	84173	NM_032213.4
ILMN_1773963	-0.0839937	0.710555	1.62507	2.57014	3.16192	3.24042	GNA15	2769	NM_002068.1
ILMN_1751941	-0.280412	0.275627	2.2879	2.33478	2.47193	2.11071	FLJ77644	728772	XM_001133059.1
ILMN_1681132	0.00881541	1.04248	5.79391	4.99446	0.544673	0.0736729	IL12B	3593	NM_002187.2
ILMN_2376553	0.0307393	0.462392	2.23314	2.30002	2.65865	1.56394	SLC23A1	9963	NM_005847.3
ILMN_2379788	0.224442	0.986485	2.55415	2.52734	2.24329	1.73714	HIF1A	3091	NM_181054.1
ILMN_1727689	0.0776175	2.07602	2.93833	2.66133	2.54226	1.44188	TNFAIP2	7127	NM_006291.2
ILMN_1713529	0.00881541	0.0520372	1.04842	2.77908	3.67605	1.88787	SEMA6A	57556	NM_020796.3
ILMN_1652787	0.0875531	-0.175749	2.63642	3.12404	2.92299	2.07464	PIK3AP1	118788	NM_152309.2
ILMN_1819783	0.0390064	0.146526	1.92579	1.42143	2.93447	2.62861			AK057981
ILMN_1704550	-0.164264	1.96046	2.50747	2.78814	2.62795	2.0788	AZIN1	51582	NM_015878.4
ILMN_1745034	0.0408071	1.38305	2.74351	2.98683	2.8937	3.02443	SLC11A2	4891	NM_000617.1
ILMN_1659990	-0.150707	0.0431703	2.40162	3.01604	3.35754	3.45304	HIG2	29923	NM_013332.3
ILMN_1797001	0.0176111	-0.437544	3.0454	4.38589	2.53928	1.35653	DDX58	23586	NM_014314.3
ILMN_1705874	0.00881541	4.92976	5.22276	3.63499	2.00054	0.101831	LOC642093	642093	XM_942754.1
ILMN_1727992	0.0802638	0.701038	3.89258	3.74616	1.52777	0.659602	FEZ1	9638	NM_022549.2
ILMN_1794106	-0.122849	0.869892	3.42698	3.10744	1.07991	0.116932	FEZ1	9638	NM_022549.2
ILMN_2135984	-0.226423	0.386473	2.79331	3.50933	1.94625	0.71695	MASTL	84930	NM_032844.1
ILMN_1682336	0.0162451	1.09148	3.26693	4.12874	2.51151	0.893451	MASTL	84930	NM_032844.1
ILMN_1760062	0.224838	0.33636	3.22056	4.21131	3.63284	2.93281	IFI44	10561	NM_006417.3
ILMN_2405521	0.0155373	0.730148	1.87497	3.2519	2.88357	2.40117	MTHFD2	10797	NM_001040409.1
ILMN_3227315	0.163454	0.785629	2.21499	2.62575	2.50304	2.6093	LOC729009	729009	XR_042330.1
ILMN_1693431	-0.329242	0.323047	2.70016	2.06977	2.67049	2.18367	C13orf31	144811	NM_153218.1
ILMN_1726591	0.215774	1.48003	2.59982	3.0502	2.49285	1.78849	COP1	114769	NM_052889.2
ILMN_1703263	-0.0707547	0.130677	1.51686	3.13876	2.35282	1.74142	SP140	11262	NM_001005176.1
ILMN_2246882	-0.106326	0.280531	2.29916	3.37063	2.52263	1.98181	SP140	11262	NM_001005176.1
ILMN_1681644	-0.474904	2.04778	2.40126	2.04186	2.05444	1.63333	BIRC3	330	NM_001165.3
ILMN_1727271	-0.17172	0.208886	1.68566	3.39125	2.44909	1.82998	WARS	7453	NM_173701.1
ILMN_2100357	0.0898308	0.884079	3.35904	2.98091	3.31811	3.11566	SMPDL3A	10924	NM_006714.2
ILMN_1786273	0.0465798	1.03682	2.74858	2.65961	2.21767	1.61193	C1orf122	127687	NM_198446.1
ILMN_1686989	0.0968039	1.90612	3.80994	3.1864	1.52136	0.603118	INSIG1	3638	NM_198336.1
ILMN_1705241	0.214321	-0.182803	2.36902	3.49161	2.61335	1.92232	TDRD7	23424	NM_014290.1
ILMN_1660462	0.000274777	0.509262	2.5612	3.45983	3.33356	1.53718	MCOLN2	255231	NM_153259.2
ILMN_1739428	-0.0672275	0.48911	3.47311	3.81721	2.77317	2.19984	IFIT2	3433	NM_001547.4
ILMN_1791507	0.236961	0.970424	1.97317	2.58374	2.17973	2.3535	FLJ77644	728772	XM_001133074.1
ILMN_1781373	0.0256528	0.200843	3.20667	4.04408	3.19465	2.675	IFIH1	64135	NM_022168.2
ILMN_1763560	-0.147302	3.26804	3.74265	1.54904	1.18619	0.450058	NFKBID	84807	NM_139239.1
ILMN_1776181	-0.0145038	2.38468	3.26794	2.83798	2.64457	2.33802	BIRC3	330	NM_001165.3
ILMN_2379967	0.0707898	1.73839	2.31522	1.66634	1.88231	2.11605	FCAR	2204	NM_133271.1
ILMN_1653026	-0.0478405	0.0451984	1.53359	2.8411	2.66351	1.66131	PLAC8	51316	NM_016619.1
ILMN_1707695	-0.0939783	-0.30948	3.60508	4.48445	3.44277	2.94636	IFIT1	3434	NM_001548.3
ILMN_1795181	-0.176953	-0.193204	1.17389	4.0955	3.28552	2.69416	DDX60	55601	NM_017631.4
ILMN_1655930	0.162167	2.01387	3.21814	2.74154	3.02003	3.03346	ELL2	22936	NM_012081.4
ILMN_1779252	0.118963	0.119378	1.36287	3.25036	2.24672	1.60141	TRIM22	10346	NM_006074.3
ILMN_2312906	0.218974	0.488215	1.88303	3.59036	2.63391	2.14398	MIA3	375056	NM_198551.2
ILMN_1678490	-0.0415183	1.84784	3.27169	2.23681	2.32912	1.73351	RILPL2	196383	NM_145058.1
ILMN_2337655	0.0108153	0.457741	1.78278	3.34317	2.35817	1.73324	WARS	7453	NM_004184.3
ILMN_1763260	0.0724329	1.16116	2.45455	3.21426	2.86394	2.32528	HIF1A	3091	NM_001530.2
ILMN_1681283	-0.0599413	0.788708	2.43727	2.89914	2.70511	2.14368	HIF1A	3091	NM_001530.2
ILMN_1782922	0.0398949	2.12636	2.6801	2.98096	2.3253	1.51939	PDE4B	5142	NM_002600.3
ILMN_2340259	0.130419	1.93255	2.42282	2.69351	2.09564	1.32373	PDE4B	5142	NM_002600.3
ILMN_1668588	0.258445	0.474752	1.83724	3.00897	2.61547	2.24119	LOC648733	648733	XM_943444.1
ILMN_1687201	0.0171715	-0.337291	1.73193	3.4731	2.37489	2.15451	APOL6	80830	NM_030641.3
ILMN_1785852	0.240788	1.30434	2.37653	2.81602	1.92543	1.37809	OBFC2A	64859	NM_001031716.1
ILMN_1737157	-0.0180103	0.486948	2.53574	2.7084	2.53888	2.12819	GRAMD1A	57655	NM_020895.2
ILMN_1658995	-0.00973105	0.381279	1.40434	3.11697	2.56544	2.47876	ACOT9	23597	NM_001033583.2
ILMN_1739576	0.00881541	0.0520372	1.77446	2.91813	2.25612	2.4176	CYB5R2	51700	NM_016229.3
ILMN_1813846	-0.154892	1.14776	2.32748	2.99485	3.17456	3.20139	P2RX4	5025	NM_002560.2
ILMN_2357419	0.221105	0.672571	1.7053	4.06611	3.09636	1.89309	LILRA5	353514	NM_021250.2
ILMN_1746856	0.0265388	0.850436	2.42712	2.53082	2.03513	1.24768	RAB21	23011	NM_014999.2
ILMN_2393296	0.192812	0.204738	2.24647	3.33744	3.00336	2.80021	GK	2710	NM_203391.1
ILMN_1722045	0.00881541	0.304911	1.53274	3.02374	2.86866	2.33674	ARSB	411	NM_000046.2
ILMN_1784602	-0.213905	1.43558	2.15458	3.44808	2.61068	2.57669	CDKN1A	1026	NM_000389.2
ILMN_2248970	-0.101809	-0.0922452	2.90548	3.32829	2.38368	1.92447	OAS2	4939	NM_001032731.1
ILMN_1751464	0.12469	1.37914	2.64359	3.64925	1.41508	-0.0662085	TNFSF9	8744	NM_003811.2
ILMN_1668743	0.216237	1.90157	3.38404	2.47147	2.50024	1.8102	LOC728069	728069	XM_001128421.1
ILMN_1797895	0.385163	2.91372	3.851	3.7356	3.1145	2.32829	FFAR2	2867	NM_005306.1
ILMN_1728019	0.318662	0.0250007	3.24948	3.42263	2.20615	1.8041	PML	5371	XM_942288.1
ILMN_3309839	0.147392	2.87985	3.40068	1.73806	1.55454	2.61518	MIR1275	100302123	NR_031681.1
ILMN_1710514	0.177992	1.91478	2.42306	2.79541	2.03545	1.71252	BCL3	602	NM_005178.2
ILMN_1704972	-0.110618	-0.316355	1.64689	3.23826	2.24819	1.88422	TRIM5	85363	NM_033034.1
ILMN_2183331	0.205024	1.56783	2.62785	3.0651	2.29586	1.92933	RBM7	10179	NM_016090.2
ILMN_1778064	-0.108431	1.08502	1.56583	2.29233	2.54808	1.86965	FICD	11153	NM_007076.2
ILMN_1758731	-0.296602	-0.319978	1.6228	4.39301	2.87521	1.73683	CYP2J2	1573	NM_000775.2
ILMN_1812062	-0.278496	-0.389902	2.62951	3.35288	3.14023	2.56719	SGPP2	130367	XM_001128702.1
ILMN_1734833	0.0909581	1.05388	3.2885	3.58359	3.26316	2.53075	NBN	4683	NM_002485.4
ILMN_2287276	0.0720059	1.45651	2.6466	2.2789	1.98209	1.25073	C14orf24	283635	NM_173607.3
ILMN_1720373	-0.17305	1.71051	3.55192	3.83554	3.58806	2.26143	SLC7A5	8140	NM_003486.5
ILMN_3251222	-0.2831	0.180419	2.30229	2.97111	2.08965	1.51016	PPM1K	152926	NM_152542.3
ILMN_1780546	-0.0315486	2.55552	1.83189	1.36841	2.37218	2.72713	OSM	5008	NM_020530.3
ILMN_2063586	-0.0114635	1.13008	3.68282	3.62559	3.52022	2.30015	CLIC4	25932	NM_013943.1
ILMN_2063584	0.0717611	0.597739	3.13067	2.56654	2.60565	1.1462	CLIC4	25932	NM_013943.1
ILMN_1786601	0.0604287	1.87101	3.45668	3.52302	3.23816	2.76702	PLAGL2	5326	NM_002657.2
ILMN_2374340	0.0050472	2.72474	3.46786	3.60709	3.19387	3.32151	PLAUR	5329	NM_001005376.1
ILMN_1691508	-0.0722626	1.79294	3.45173	3.63966	3.51878	3.52222	PLAUR	5329	NM_001005376.1
ILMN_1794038	0.1476	1.41071	2.34026	2.65092	1.46617	0.99504	FAM49A	81553	NM_030797.2
ILMN_1714165	0.067668	0.464853	2.06054	3.10023	2.13953	1.58897	ST3GAL2	6483	NM_006927.3
ILMN_2112256	-0.244354	0.906381	3.31483	3.8183	3.02333	1.68384	TNFRSF4	7293	NM_003327.2
ILMN_1772824	-0.0549039	-0.0368137	2.41016	3.84009	3.8597	2.43618	WNT5B	81029	NM_032642.2
ILMN_1674063	-0.181832	-0.605691	2.32267	3.71456	3.01154	2.3867	OAS2	4939	NM_016817.2
ILMN_1709333	-0.317177	-0.0826194	2.88287	4.76754	3.47069	3.16567	OAS2	4939	NM_016817.2
ILMN_2367818	-0.0992177	1.03592	1.87842	2.71022	2.54714	1.76971	CD40	958	NM_152854.2
ILMN_1715069	0.0921844	0.494667	1.96599	2.25837	2.26119	2.11476	TANK	10010	NM_004180.2
ILMN_1686573	0.019815	-0.141031	2.42296	4.42311	2.70794	1.71602	DEFB1	1672	NM_005218.3

## Sheet: L3
Probe_Id	[LPS, 0](normalized)	[LPS, 1](normalized)	[LPS, 3](normalized)	[LPS, 6](normalized)	[LPS, 12](normalized)	[LPS, 24](normalized)	Symbol	Entrez_Gene_ID	Accession
ILMN_1912287	-0.109465	-0.72425	1.61899	4.19527	0.450451	1.6606			BX093329
ILMN_1682799	0.0877035	0.189876	1.40746	1.55302	0.992464	1.10275	STAMBPL1	57559	NM_020799.2
ILMN_1680856	0.210448	0.141073	0.730019	1.37483	1.15689	1.31979	MAMLD1	10046	NM_005491.2
ILMN_1859863	0.0707526	1.25783	2.5427	1.81539	1.07259	0.596471			BM458075
ILMN_1810069	-0.00938332	0.810344	1.21657	2.1935	1.65445	1.14543	CCNYL1	151195	NM_152523.1
ILMN_2166524	0.10937	0.92811	1.52179	2.58735	1.96917	1.37661	CCNYL1	151195	NM_152523.1
ILMN_1738589	0.197768	0.153682	0.869089	1.73767	2.43069	2.4723	MGLL	11343	NM_007283.5
ILMN_1657708	0.0685121	0.412674	1.14765	2.17107	2.58799	2.76184	MGLL	11343	NM_007283.5
ILMN_1812474	0.00317252	0.484549	1.21715	1.75176	1.38986	0.821111	TFG	10342	NM_001007565.1
ILMN_1785202	-0.0163738	0.176124	1.49405	2.54054	1.62627	0.878505	STAT4	6775	NM_003151.2
ILMN_1662306	-0.0428321	0.490434	0.902814	1.24885	1.152	1.14043	RABL3	285282	NM_173825.3
ILMN_2267914	-0.104193	0.00372756	-0.180154	1.6047	1.99866	2.69474	CD68	968	NM_001251.2
ILMN_1706553	0.109793	0.14563	1.53554	2.02241	1.57535	0.85746	SMG7	9887	NM_173156.1
ILMN_1686906	0.0796862	1.38115	2.85897	1.8085	1.15188	0.087196	TP53INP2	58476	NM_021202.1
ILMN_1797875	0.109799	0.427938	1.29979	1.56318	0.931614	0.835141	ALOX5AP	241	NM_001629.2
ILMN_1681591	-0.211188	0.514876	0.917199	1.54326	1.45991	1.20059	PTPN1	5770	NM_002827.2
ILMN_1691487	-0.0934743	0.100645	1.63497	1.59773	2.02996	1.76117	TRAF2	7186	NM_021138.3
ILMN_1710740	0.00881541	0.141073	0.767764	0.698432	0.968452	2.34049	C2	717	NM_000063.3
ILMN_1713163	0.197924	0.335186	1.35146	1.60578	0.951847	0.514797	SMARCA5	8467	NM_003601.2
ILMN_2284181	0.311602	0.285479	1.98764	1.41647	2.7692	1.92595	UGP2	7360	NM_006759.3
ILMN_2389151	0.0345064	0.0664248	0.805365	1.19303	1.42363	1.13055	UGP2	7360	NM_006759.3
ILMN_2405324	0.172315	0.215453	1.46751	1.63405	1.19512	0.429813	IL28RA	163702	NM_170743.2
ILMN_2123743	-0.0936557	0.200312	0.535265	1.37966	1.96949	2.4208	FCER1G	2207	NM_004106.1
ILMN_1780197	0.139444	0.332215	1.76974	1.5227	1.29727	0.862222	TBC1D24	57465	NM_020705.1
ILMN_1691809	-0.0768892	0.212784	0.722857	1.40855	1.30952	1.13662	PSMA1	5682	NM_002786.2
ILMN_1807719	0.0339617	-0.227858	0.433569	1.08582	1.28977	1.68046	CTNS	1497	NM_004937.2
ILMN_1813019	0.00881541	1.36673	2.19713	1.92683	0.871698	0.741304	DNAJB4	11080	NM_007034.3
ILMN_1809467	0.0503675	0.112518	-0.449948	1.51612	1.61566	2.28959	VAMP5	10791	NM_006634.2
ILMN_1778168	0.249764	0.301537	1.33378	2.3584	1.88553	1.39312	ELMO2	63916	NM_182764.1
ILMN_3246953	-0.00103247	-0.0646365	0.966932	2.70731	2.45219	1.83184	KIAA0082	23070	NM_015050.2
ILMN_2349393	0.0494421	0.176077	0.255869	1.30167	1.65232	0.953863	MDK	4192	NM_001012334.1
ILMN_1732534	-0.0680019	-0.114593	0.955052	2.21489	1.96063	1.60229	CHMP5	51510	NM_016410.3
ILMN_1656293	-0.0351744	0.322109	0.760543	1.20319	1.4872	1.11039	GOSR2	9570	NM_004287.3
ILMN_1769606	0.251138	0.669606	0.93147	1.40972	1.56149	1.23168	PIWIL4	143689	NM_152431.1
ILMN_1803429	-0.0364505	0.166293	1.0954	1.44072	1.30524	0.932483	CD44	960	NM_001001391.1
ILMN_1807515	-0.141927	0.166293	0.825406	1.42112	1.3216	1.07963	CSTF2T	23283	NM_015235.2
ILMN_2125562	0.177142	0.300046	0.647761	1.82519	1.44235	1.46055	MOBKL1B	55233	NM_018221.1
ILMN_1721134	-0.047761	0.0596928	0.999176	1.68673	1.8503	1.79223	TGM1	7051	NM_000359.2
ILMN_3286809	-0.457316	0.648686	1.09603	1.64754	0.902813	0.52499	LOC100131139	100131139	XR_037336.1
ILMN_1699489	0.191362	0.767058	1.08074	1.57528	2.53036	1.90099	TUBB6	84617	XM_940079.1
ILMN_1806778	-0.0772387	0.26673	1.5667	1.7346	1.40133	1.01898	UBE2E1	7324	NM_182666.1
ILMN_1789502	0.00881541	0.0520372	2.80559	2.09881	0.480644	0.0736729	GPC4	2239	NM_001448.2
ILMN_2182704	0.0772613	0.333168	1.50393	1.67533	1.37881	0.862696	BIRC2	329	NM_001166.3
ILMN_1848893	-0.186158	0.466556	1.74929	1.50793	0.893132	0.727975			BM726848
ILMN_1685312	0.459321	0.288245	1.18907	1.547	0.98643	1.1394	PSG3	5671	NM_021016.3
ILMN_1750912	0.00881541	1.23562	0.892747	0.993046	1.09373	1.23099	STXBP6	29091	NM_014178.6
ILMN_1740466	-0.0382155	-0.180232	1.84214	2.11373	1.08115	1.13093	FAM46A	55603	NM_017633.2
ILMN_1746090	-0.0504469	-0.180422	0.990097	1.54044	1.68047	1.34338	STT3A	3703	NM_152713.2
ILMN_1663618	0.220296	0.278591	0.824407	1.80722	1.3361	0.933008	STAT3	6774	NM_213662.1
ILMN_2401978	0.0878083	0.398675	0.695146	1.6773	1.2296	0.710423	STAT3	6774	NM_213662.1
ILMN_1708375	0.0187393	1.09709	1.70741	2.09301	1.50181	1.47684	IRF1	3659	NM_002198.1
ILMN_1711332	-0.184385	-0.578872	0.719429	2.07738	2.27111	2.18355	TFEC	22797	NM_001018058.1
ILMN_1765779	-0.108299	0.432248	1.6369	1.50676	1.32089	1.16007	ADAM17	6868	NM_003183.4
ILMN_1789407	0.096017	0.463528	0.825832	1.47946	1.5364	1.46858	FAM18B2	201158	NM_145301.1
ILMN_1783333	-0.0432459	0.135777	0.740532	1.56102	1.37636	1.32617	C16orf61	56942	NM_020188.2
ILMN_1662578	0.078151	-0.0689862	1.10048	1.95912	1.3339	0.803949	C1GALT1	56913	NM_020156.1
ILMN_1790062	-0.361001	0.679651	1.65699	1.68935	1.72497	1.42071	FAM105B	90268	NM_138348.4
ILMN_1664691	0.281319	-0.17224	1.32065	1.65322	0.964317	0.522682	DAPP1	27071	NM_014395.1
ILMN_1712659	-0.0258447	0.296594	0.921905	1.55731	1.18292	0.91848	PPP2CB	5516	NM_004156.2
ILMN_1715332	-0.0482785	0.108074	0.288529	3.55864	1.97604	0.979411	TTC21A	199223	NM_145755.1
ILMN_1824102	-0.125374	0.663681	1.65328	2.0006	2.41237	1.57806			BG537822
ILMN_2369221	0.00148463	0.530864	1.54909	2.53885	1.10036	0.690945	IL15	3600	NM_172174.1
ILMN_2273053	0.314645	0.348392	2.05019	2.02581	0.169189	0.65194	IL15	3600	NM_172174.1
ILMN_2284706	0.150988	-0.124249	0.637605	2.95118	1.77176	1.33226	PHF11	51131	NM_001040443.1
ILMN_1776723	0.0684978	-0.156198	0.988704	2.44746	1.63895	1.00582	PHF11	51131	NM_001040443.1
ILMN_2390162	0.13258	-0.142437	0.973682	2.44325	1.56088	0.945416	PHF11	51131	NM_001040443.1
ILMN_2096116	-0.0884103	-0.0296662	0.796162	1.07848	1.4568	1.0716	HSP90B1	7184	NM_003299.1
ILMN_3248773	0.0463368	1.51087	1.04248	1.63215	1.15735	0.393022	C7orf40	285958	NR_003697.1
ILMN_2192316	0.103825	0.130361	1.12151	1.98809	1.34171	1.15044	TOP1	7150	NM_003286.2
ILMN_1785175	-0.0732864	0.219424	1.70272	1.22339	1.34863	1.08247	SWAP70	23075	NM_015055.2
ILMN_1725338	-0.317049	-0.377947	1.14356	1.61837	-0.394154	2.82748	CLDN23	137075	NM_194284.2
ILMN_1773561	0.0260004	0.907105	1.80958	1.40615	1.13045	0.596793	RAP2C	57826	NM_021183.3
ILMN_2072603	-0.277997	0.383041	1.37037	1.15868	1.32904	0.891873	MRPL14	64928	NM_032111.2
ILMN_1766045	0.0274445	0.331109	0.949792	1.24845	1.2061	0.783553	SH3GLB1	51100	NM_016009.2
ILMN_1763875	-0.154214	0.625948	1.55132	0.956063	1.26133	1.17242	ABCF1	23	NM_001025091.1
ILMN_2392635	0.0389999	0.826055	1.80486	1.14071	1.41139	1.18181	ABCF1	23	NM_001025091.1
ILMN_1678833	-0.3892	-0.259742	-0.0448749	1.58457	1.60281	1.91008	CCR1	1230	NM_001295.2
ILMN_1751492	0.0107952	0.451237	0.681121	1.35521	1.36595	1.29221	FAM18B	51030	NM_016078.4
ILMN_1678054	-0.119105	-0.500677	1.43092	2.32523	1.19405	0.981216	TRIM21	6737	NM_003141.3
ILMN_1734740	-0.0644306	1.02869	2.14115	2.00889	1.5749	1.38796	GPR65	8477	NM_003608.2
ILMN_2232121	0.0190986	0.722057	2.0277	1.76703	1.31375	1.09284	GPR65	8477	NM_003608.2
ILMN_1782851	0.148725	-0.0058291	0.658503	2.4979	2.30254	2.04308	TAPBP	6892	NM_172209.1
ILMN_1712026	0.0733106	3.41762	2.9119	1.15294	1.01583	0.0801057	NLRP3	114548	NM_001079821.1
ILMN_2331232	0.00881541	0.0864131	0.511678	0.698432	1.59984	2.15312	TNFRSF6B	8771	NM_032945.2
ILMN_3244550	0.00881541	0.0520372	0.448937	0.847069	1.92444	2.75317	LOC642413	642413	XR_016155.2
ILMN_1667199	0.0576761	0.206608	1.51261	2.34896	1.98132	1.7777	SQRDL	58472	NM_021199.2
ILMN_1705663	0.12586	0.116328	1.58877	2.38259	2.38027	2.12255	DMXL2	23312	NM_015263.2
ILMN_1682232	-0.0902301	0.398141	1.02683	1.60282	1.49954	1.03176	MIER1	57708	NM_020948.2
ILMN_1789830	0.131594	0.367537	1.32267	1.52247	1.09917	0.483043	CFLAR	8837	NM_003879.3
ILMN_1797933	-0.107949	0.266111	1.50281	1.99514	1.28911	1.0907	MRPL17	63875	NM_022061.2
ILMN_1774604	-0.152231	0.115158	-0.0362296	0.775408	2.39667	2.60217	PNKD	25953	NM_022572.2
ILMN_3279712	0.109231	0.172018	1.13396	1.67666	0.93488	0.619239	LOC642590	642590	XR_037021.1
ILMN_1880611	0.096626	1.62294	1.1625	1.52439	2.19049	2.43179			BI492679
ILMN_2053829	-0.141441	-0.746049	0.68925	1.76034	1.65964	1.72101	CBLN3	643866	NM_001039771.2
ILMN_1750896	-0.0210863	0.0201486	0.483729	2.14659	1.08867	0.816022	STX17	55014	NM_017919.1
ILMN_1751886	0.165168	0.421851	1.09557	1.13516	0.915145	1.03253	REC8	9985	NM_005132.2
ILMN_2193175	-0.161997	-0.128941	1.25125	1.9367	1.73735	0.979725	C3orf1	51300	NM_016589.3
ILMN_1695290	0.00881541	0.129622	0.448937	0.705574	2.02256	2.12844	FERMT2	10979	NM_006832.1
ILMN_1805201	0.00881541	0.289187	0.997705	3.08943	1.35187	0.999046	LOC652671	652671	XM_942248.2
ILMN_1709044	-0.145842	1.24071	2.093	2.02401	1.8261	1.56952	TGIF2	60436	NM_021809.5
ILMN_1796677	0.00881541	1.74945	2.89495	1.62591	1.18261	0.236364	RASGEF1B	153020	NM_152545.1
ILMN_1679158	0.144431	0.0534089	0.501962	2.36844	2.05624	1.77263	FAAH2	158584	NM_174912.2
ILMN_1809433	-0.309557	0.716728	1.65412	1.69576	1.48993	0.521817	XBP1	7494	NM_005080.2
ILMN_1679133	0.0850424	0.550222	1.41914	2.27474	1.25333	0.706698	SERPINB1	1992	NM_030666.2
ILMN_1809086	0.109838	0.0561013	0.570553	2.46655	1.60655	0.842001	XRN1	54464	NM_019001.2
ILMN_2384216	-0.0951566	0.121568	0.304176	3.12924	1.95638	1.41867	XRN1	54464	NM_001042604.1
ILMN_1781155	0.00437939	0.192492	1.01249	1.62088	1.27563	1.10698	LYN	4067	NM_002350.1
ILMN_1662843	0.0580167	0.211164	0.862897	1.42823	1.16902	1.19094	CD53	963	NM_000560.3
ILMN_2106449	-0.025624	1.8534	2.40819	1.97555	1.72149	0.884204	PLEKHF2	79666	NM_024613.2
ILMN_3265193	-0.0522674	0.719405	1.1322	1.68507	1.09712	1.12879	LOC100129186	100129186	XM_001722466.1
ILMN_1669940	0.0739464	0.335434	0.386548	0.868133	1.43871	2.17803	TMEM38B	55151	NM_018112.1
ILMN_1709043	0.131658	0.162631	0.504967	1.60878	1.42194	1.44918	C9orf46	55848	NM_018465.2
ILMN_1657836	-0.0997124	-0.136973	0.649766	1.41438	2.08157	0.968759	PLEKHG2	64857	NM_022835.1
ILMN_2212590	0.0366764	1.03255	1.30409	1.9294	1.74832	1.56292	TMEM170A	124491	NM_145254.1
ILMN_1766851	-0.112957	-0.125317	0.77549	1.78964	1.29991	1.03145	TMEM126B	55863	NM_018480.2
ILMN_1808196	0.0849198	0.254368	0.293135	1.48705	2.06305	1.6687	GSTO1	9446	NM_004832.1
ILMN_2227573	-0.0795385	-0.0116701	0.0227433	1.11669	1.65069	1.39028	GSTO1	9446	NM_004832.1
ILMN_1760796	0.0597851	1.41971	1.87133	2.10904	2.0904	1.67588	LOC652881	652881	XM_942598.1
ILMN_1814726	-0.139882	-0.213872	0.486016	1.69571	1.09068	1.35924	SCARB2	950	NM_005506.2
ILMN_1685012	0.117326	0.845971	1.1957	0.741462	1.49234	1.25928	EAF1	85403	NM_033083.6
ILMN_1742230	0.16298	0.221367	1.9905	2.28246	1.96036	1.17609	BAZ1A	11177	NM_182648.1
ILMN_1747395	0.0929865	0.0228698	0.442839	1.73721	2.4525	0.826312	SLC24A1	9187	NM_004727.2
ILMN_1673649	-0.134915	-0.014218	1.24568	1.72128	2.14472	1.3601	HYOU1	10525	NM_006389.2
ILMN_1737580	-0.0117096	0.12918	0.950949	2.00025	1.47179	0.937951	FAM152B	27351	NM_015704.1
ILMN_1798360	-0.229411	0.00900018	1.12504	0.80537	1.63363	2.16374	CXCR7	57007	NM_020311.2
ILMN_2041293	-0.104298	0.391147	1.10897	0.735637	1.41877	1.71935	SQLE	6713	NM_003129.3
ILMN_1705247	-0.084868	-0.0884348	0.619067	1.35077	1.37465	1.40509	ACSL5	51703	NM_016234.3
ILMN_1711048	-0.0983427	0.124638	0.338065	1.04555	1.39247	1.64795	ZBTB17	7709	NM_003443.1
ILMN_1801246	-0.110696	0.0167258	0.526634	1.53248	1.25989	1.04331	IFITM1	8519	NM_003641.3
ILMN_1666122	-0.0364245	0.11567	1.51375	1.93266	0.851538	0.805567	HEG1	57493	NM_020733.1
ILMN_1759344	0.159793	0.688975	1.08053	0.883877	1.57431	1.72059	LOC652226	652226	XM_945303.1
ILMN_1788768	0.0589675	2.63791	1.9432	1.46195	1.65051	0.827274	LOC652699	652699	XM_942311.1
ILMN_1768553	0.00881541	0.0520372	0.597575	1.21647	1.51308	1.09521	LOC283050	283050	XM_944265.1
ILMN_1776777	0.0759073	-0.0516472	0.939882	1.85503	1.27178	0.810845	ADAR	103	NM_001111.3
ILMN_1731113	-0.127015	0.728212	1.29985	1.63349	0.957237	0.699269	ZBTB43	23099	NM_014007.2
ILMN_1664499	0.164348	0.0262254	0.576167	1.96559	1.03559	0.658039	PLEKHG7	440107	NM_001004330.1
ILMN_1773031	0.260444	0.635968	1.98833	2.03413	1.39862	0.931648	TAPBP	6892	NM_172208.1
ILMN_1685327	-0.12631	-0.357614	0.992026	1.88918	1.86813	1.35648	SON	6651	NM_138926.1
ILMN_2392569	0.180162	0.683944	1.48611	2.40426	1.63365	1.44346	FPR2	2358	NM_001462.3
ILMN_1700994	-0.303534	-0.119954	-0.300535	0.848888	1.2925	2.19867	KREMEN1	83999	NM_001039571.1
ILMN_1772697	0.107263	-0.0764761	0.066835	1.2747	1.62485	2.34059	KREMEN1	83999	NM_001039571.1
ILMN_2141790	-0.0363418	-0.0295725	1.06621	1.73305	1.74562	1.02174	HYOU1	10525	NM_006389.2
ILMN_1680314	0.283477	0.319593	0.272561	1.85082	2.11929	2.01817	TXN	7295	NM_003329.2
ILMN_2038776	0.295677	0.45343	0.370338	1.89921	2.23052	2.05412	TXN	7295	NM_003329.2
ILMN_1710937	0.0725166	-0.39626	1.3305	2.19744	1.37179	1.11018	IFI16	3428	NM_005531.1
ILMN_1790810	-0.166412	0.191099	1.35665	1.88568	1.7507	1.76879	HCN4	10021	NM_005477.1
ILMN_1767573	-0.0555422	0.135918	0.577727	2.07396	1.35972	0.368356	CRLF2	64109	XM_001133960.1
ILMN_1727045	-0.0111959	-0.214605	0.6085	2.64941	1.7887	1.18384	RASGRP3	25780	NM_170672.1
ILMN_1711792	0.0136327	-0.0675621	1.15562	1.85249	1.2158	0.668002	GPBP1	65056	NM_022913.1
ILMN_1783285	0.0916172	0.530917	1.22295	1.79008	1.1495	0.295081	CTPS	1503	NM_001905.1
ILMN_1780831	-0.284807	-0.131871	0.919822	0.814275	1.41304	1.21208	SLC6A12	6539	NM_003044.2
ILMN_1706013	0.0661045	0.652845	1.68782	1.79878	1.83407	1.78867	FTHL11	2503	NR_002204.1
ILMN_2149164	0.00881541	0.129622	1.41378	2.788	2.39713	0.657944	SFRP1	6422	NM_003012.3
ILMN_3242586	-0.026522	1.37736	1.82559	2.02849	1.34856	1.03774	RHOU	58480	NM_021205.4
ILMN_3304898	0.0137792	0.578375	0.424813	0.738415	1.78281	1.94559	LOC92755	92755	XR_016140.2
ILMN_1664216	-0.0517725	0.629289	1.44674	1.77202	1.3389	1.70935	NKIRAS1	28512	NM_020345.3
ILMN_1778536	0.114511	0.129587	1.19808	1.51579	1.16349	0.898194	BTLA	151888	NM_181780.3
ILMN_1651712	-0.0171674	0.0796858	0.997218	2.2669	1.03389	0.132591	RBM11	54033	NM_144770.2
ILMN_2069060	-0.0918711	0.226224	1.06121	2.75649	1.43513	0.783404	RBM11	54033	NM_144770.2
ILMN_1753243	-0.0533737	0.413739	1.77993	2.05215	2.0979	1.35606	DNAJB11	51726	NM_016306.4
ILMN_1672043	-0.0554932	0.476798	1.64001	2.24621	0.933599	0.446413	MIA3	375056	XM_932515.2
ILMN_1693910	-0.184253	0.0904686	1.45913	2.66379	1.55732	1.55479	IL15RA	3601	NM_002189.2
ILMN_2228873	0.205099	0.1578	1.12881	1.44505	1.46561	1.51982	STARD3NL	83930	NM_032016.2
ILMN_1692168	-0.0890322	0.183015	0.930933	2.07477	1.77426	1.56171	UBE2Z	65264	NM_023079.3
ILMN_1751086	-0.0377076	0.876524	0.542504	1.71471	1.70862	1.37068	ATL3	25923	NM_015459.3
ILMN_1670870	0.125402	0.0952456	1.8463	2.14626	1.36592	-0.0109093	ALCAM	214	NM_001627.2
ILMN_1758250	0.124357	-0.317381	1.0093	2.79771	2.08403	1.57508	TRAFD1	10906	NM_006700.1
ILMN_1690473	-0.0532899	1.07884	2.22876	1.46633	1.47571	1.34338	NFKBIB	4793	NM_002503.3
ILMN_1674152	0.060397	0.879445	1.62772	1.27056	1.33686	1.32073	NFKBIB	4793	NM_002503.3
ILMN_1807833	0.0134087	0.0239888	0.145035	1.53555	1.41036	1.34021	HM13	81502	NM_178580.1
ILMN_1691376	0.00881541	0.152172	0.666199	0.897083	1.40439	2.18305	JAG1	182	NM_000214.1
ILMN_3205353	-0.172131	0.0182075	0.154446	0.618456	1.31012	2.01655	LOC100131294	100131294	XM_001718622.1
ILMN_1780465	-0.303448	0.403363	2.377	2.26146	0.865029	2.23483	CLEC5A	23601	NM_013252.2
ILMN_2206344	0.195801	0.520502	1.24164	1.96809	1.68024	1.33962	NDST2	8509	NM_003635.2
ILMN_3251415	0.395147	0.586259	1.49779	2.31109	1.42565	0.675278	RBM43	375287	NM_198557.2
ILMN_1738712	-0.0727059	0.0718067	1.74875	2.66096	1.29971	0.790418	GPR180	160897	NM_180989.4
ILMN_2222234	0.0451373	0.331827	0.969546	2.08004	1.23211	1.41055	PRDX4	10549	NM_006406.1
ILMN_1789001	0.179716	1.3403	2.13446	1.69539	1.68572	1.25153	SLC35B2	347734	NM_178148.1
ILMN_1766637	-0.0367993	0.208614	0.32603	0.648788	1.66069	1.5477	GLA	2717	NM_000169.2
ILMN_1771264	-0.189253	-0.769953	-0.439319	0.849094	1.80582	2.39849	ELL3	80237	NM_025165.2
ILMN_1680782	-0.022245	0.0474439	1.08553	1.69311	1.40553	1.03174	PATL1	219988	NM_152716.1
ILMN_1797861	-0.438303	0.441095	0.861883	1.31715	1.4281	1.09927	IL6ST	3572	NM_002184.2
ILMN_1753342	-0.064844	0.772132	1.66671	2.18775	1.46407	1.3197	SAT1	6303	NM_002970.1
ILMN_2100287	-0.31161	-0.517938	0.554459	1.30084	1.347	1.21061	CCDC147	159686	NM_001008723.1
ILMN_1700811	0.00891238	0.678123	1.04841	2.70973	1.66597	1.17633	UBFD1	56061	NM_019116.2
ILMN_1783771	-0.257251	0.168582	0.861115	2.10232	1.84755	1.50549	UBE2Z	65264	XM_945544.1
ILMN_1685403	0.00881541	0.0520372	0.448937	0.894034	1.51533	3.52396	MMP7	4316	NM_002423.3
ILMN_2192072	0.00881541	0.0520372	0.448937	0.879048	1.27005	3.80052	MMP7	4316	NM_002423.3
ILMN_1735208	-0.0807781	0.0510581	0.432333	2.13603	1.9007	1.03005	IL22	50616	NM_020525.4
ILMN_3294318	0.0362583	0.309634	0.719939	0.779186	0.977592	2.19327	LOC644173	644173	XR_039995.1
ILMN_2389935	-0.00132453	0.23887	0.842512	1.98595	1.10901	0.870706	FYTTD1	84248	NM_032288.5
ILMN_1668179	-0.054074	-0.474697	0.871738	1.32739	1.37891	1.19318	HNRNPF	3185	NM_001098204.1
ILMN_1771376	-0.169674	0.158388	1.13789	1.73232	1.50681	0.844649	PEA15	8682	NM_003768.2
ILMN_1697694	-0.0192348	0.335786	1.00342	1.14802	1.38343	0.883217	ATP6AP1	537	NM_001183.4
ILMN_1656386	0.210945	-0.210517	0.919503	2.07039	1.49447	0.874988	SEC24D	9871	NM_014822.1
ILMN_2080611	0.20681	1.20332	0.956235	1.60163	2.36773	0.782868	PDSS1	23590	NM_014317.3
ILMN_1703324	0.131472	1.01703	0.937914	1.25522	2.21361	0.694374	PDSS1	23590	NM_014317.3
ILMN_2085862	-0.1335	0.580355	1.61582	1.78337	1.49589	1.27977	SLC15A3	51296	NM_016582.1
ILMN_1800787	-0.108007	0.0762198	0.837997	1.49889	1.48519	1.09705	RFTN1	23180	NM_015150.1
ILMN_3252556	0.139364	0.643722	1.75913	1.92282	1.31491	0.722877	COP1	114769	NM_001017534.1
ILMN_1734895	-0.143202	0.172034	1.20538	1.38542	1.17021	1.13197	SFT2D1	113402	NM_145169.1
ILMN_3246538	0.301456	-0.293305	0.239905	0.99843	2.0472	1.8484	LOC100133866	100133866	XM_001719715.1
ILMN_3308728	0.294058	0.663428	1.82331	1.88268	2.11436	2.05437	MIRN635	693220	NR_030365.1
ILMN_1745447	0.0202513	-0.0503361	1.83337	1.81114	1.71579	1.25705	HIVEP2	3097	NM_006734.3
ILMN_1813379	-0.298798	0.0771122	1.83946	1.18947	0.728401	0.740999	TNFRSF9	3604	NM_001561.4
ILMN_2233401	0.0788164	0.859609	1.41562	1.95565	1.6042	2.09524	FTHL8	2501	NR_002203.1
ILMN_1692223	0.0655465	0.139199	0.735872	2.61073	2.76468	2.69614	LCN2	3934	NM_005564.3
ILMN_1658327	0.0402819	0.592301	1.9468	2.39566	2.06614	1.07612	BAZ1A	11177	NM_013448.2
ILMN_1724040	0.0943062	-0.613677	-1.2318	-0.375119	2.85917	2.86397	ANKRD57	65124	NM_023016.3
ILMN_1715175	-0.111153	0.315028	0.558318	1.36382	1.91847	2.41458	MET	4233	NM_000245.2
ILMN_2231021	-0.178892	0.973544	1.6492	1.89112	1.37222	1.28832	TMEM185B	79134	NR_000034.1
ILMN_2231020	-0.0461351	0.947988	1.73564	1.86132	1.41319	1.49523	TMEM185B	79134	NR_000034.1
ILMN_1795464	-0.0585701	1.00569	2.31499	2.32802	1.62556	1.1186	LTA	4049	NM_000595.2
ILMN_2371685	-0.00689662	0.603981	1.54862	1.91785	1.60147	1.39907	UBE2E1	7324	NM_003341.3
ILMN_2061327	0.0708352	1.29968	1.26026	1.14297	1.62966	1.35734	TAF13	6884	NM_005645.3
ILMN_2292123	-0.13376	0.396298	0.925542	1.14495	1.21678	1.41748	COL4A3BP	10087	NM_005713.1
ILMN_1777565	0.10464	0.00522161	0.424937	2.05827	1.66087	1.27299	TAP2	6891	NM_000544.3
ILMN_2412927	-0.107769	-0.602813	1.19954	1.87242	2.0843	0.951273	GMPPB	29925	NM_021971.1
ILMN_1773645	-0.0875639	0.112303	1.46229	2.03671	2.21223	1.44536	GMPPB	29925	NM_021971.1
ILMN_1846002	-0.169444	0.749541	1.83763	2.01468	1.84837	1.54027			BE080562
ILMN_1659058	-0.00758255	0.492839	1.57783	1.55558	1.21852	0.373892	PPP1R10	5514	NM_002714.2
ILMN_1779076	0.0224241	0.180734	0.554667	2.41396	2.03038	2.42631	HINT3	135114	NM_138571.3
ILMN_1717877	-0.0308148	1.0295	2.00174	1.7654	1.48109	0.732576	IVNS1ABP	10625	NM_006469.4
ILMN_2397750	-0.0018698	1.25918	2.2957	2.26766	1.80514	1.03904	IVNS1ABP	10625	NM_006469.4
ILMN_3307700	0.0865794	0.400067	0.919309	1.5637	1.86591	1.37048	SPCS3	60559	NM_021928.2
ILMN_1797728	0.0549561	0.914158	1.44472	1.33209	0.977266	0.743252	HMGCS1	3157	NM_002130.6
ILMN_1678841	0.00881541	0.0520372	0.448937	2.09879	2.43303	2.48113	UBD	10537	NM_006398.2
ILMN_3226012	0.0987054	0.701482	1.18375	1.54143	1.202	0.606096	LOC728698	728698	XR_019265.1
ILMN_2341815	0.0632981	0.535838	1.20621	1.59635	1.1337	0.874718	TFG	10342	NM_006070.4
ILMN_2126706	-0.096655	0.175698	1.33689	2.62529	2.34368	1.59129	LMNB1	4001	NM_005573.2
ILMN_2376108	0.169365	0.100514	0.273277	2.18524	1.45365	1.55406	PSMB9	5698	NM_002800.4
ILMN_2370882	0.0420936	-0.0413369	0.627041	1.31797	1.42583	1.43769	ACSL5	51703	NM_203379.1
ILMN_2362974	-0.16533	0.0681397	1.28455	2.185	0.952203	1.09872	CASP7	840	NM_033338.4
ILMN_2075440	0.0849582	0.21103	0.621884	1.0034	1.66113	1.33108	PDIA3P	171423	NR_002305.1
ILMN_1755173	0.00881541	0.0520372	1.92561	2.40808	0.722123	0.273646	PLEKHA4	57664	NM_020904.1
ILMN_3289247	0.0262532	0.287773	1.89013	1.28611	2.16327	1.34955	LOC400750	400750	XR_039444.1
ILMN_2372915	0.351254	0.333465	0.0943071	2.04792	1.67942	1.41593	P2RY2	5029	NM_002564.2
ILMN_1690476	-0.0190107	0.47903	0.954643	1.67033	1.28263	0.380312	QKI	9444	NM_006775.1
ILMN_1773485	-0.0310714	0.526838	1.27458	2.09251	1.71296	0.750412	QKI	9444	NM_006775.1
ILMN_1736863	-0.0192674	-0.448218	0.933428	2.45927	1.74807	1.99071	TMEM140	55281	NM_018295.2
ILMN_1693620	-0.0735803	0.364279	1.32832	1.74862	2.19101	1.56525	PGM3	5238	NM_015599.1
ILMN_2168314	-0.294565	-0.00536537	1.12102	1.40396	1.91183	1.47229	PGM3	5238	NM_015599.1
ILMN_1815154	-0.0841186	-0.0937728	0.92209	0.713008	1.86081	1.07662	MYH10	4628	NM_005964.1
ILMN_1808591	-0.16046	0.435893	1.25955	2.63247	1.35196	1.31623	LOC731049	731049	XM_001129232.1
ILMN_2342240	-0.172118	0.432158	1.19261	1.50016	1.22569	0.701564	MGAT2	4247	NM_002408.3
ILMN_1803357	0.0560738	0.285704	0.846821	1.46467	1.39378	0.910832	FLJ40125	147699	NM_001080401.1
ILMN_1682738	-0.0199863	0.16645	1.48573	1.29378	1.22569	1.31897	SMAD3	4088	NM_005902.3
ILMN_1680626	0.0600439	0.201575	0.73465	1.72165	1.82035	1.30338	PDIA6	10130	NM_005742.2
ILMN_1764723	0.00881541	0.0520372	0.448937	0.698432	1.19773	2.56751	SH3PXD2B	285590	NM_001017995.1
ILMN_1726769	-0.108705	-0.101913	0.272252	1.64377	1.58685	1.29203	CNDP2	55748	NM_018235.1
ILMN_1678494	0.26264	-0.0662876	-0.471381	1.00438	2.04549	2.37001	ZNF438	220929	NM_182755.1
ILMN_1737360	-0.230337	0.00401855	1.34464	1.0653	1.1725	0.809757	TSPYL3	128854	XR_001421.1
ILMN_2346831	-0.172817	0.484782	1.11789	1.5585	1.24718	0.836279	MGAT2	4247	NM_001015883.1
ILMN_1736939	-0.0631123	0.573063	1.18382	1.55128	1.95931	1.79275	UGCG	7357	NM_003358.1
ILMN_1838885	0.105821	0.240057	0.881253	1.22017	1.63704	0.951258	KIAA1632	57724	NM_020964.2
ILMN_1779279	0.00467968	0.508254	1.02206	1.19704	1.19674	0.865019	MAPK1IP1L	93487	NM_144578.2
ILMN_1710092	0.00881541	0.217018	0.719868	0.719448	1.79895	1.73117	ZBTB46	140685	NM_025224.2
ILMN_1772387	-0.0849763	1.20828	1.76826	1.08464	1.88935	1.22506	TLR2	7097	NM_003264.3
ILMN_1682658	0.0605904	1.53241	2.43348	1.84929	1.48489	0.351321	EPM2AIP1	9852	NM_014805.2
ILMN_1679044	0.155468	0.412088	0.898812	1.71282	1.14207	0.818649	LOC644584	644584	XR_019152.1
ILMN_1768812	0.0759866	0.53461	1.78025	3.33725	1.52471	0.280184	FXYD6	53826	NM_022003.1
ILMN_1652677	-0.387418	0.081783	1.5952	1.29694	1.87631	1.88568	FAM89A	375061	NM_198552.1
ILMN_2285817	0.00371957	-0.0345864	1.50107	1.39106	2.15292	1.81078	FAM89A	375061	NM_198552.1
ILMN_1697971	0.234081	0.120704	0.917528	1.93744	1.36402	0.706097	TRIM38	10475	NM_006355.2
ILMN_1768598	-0.0493577	0.259297	1.59689	1.97986	2.01491	1.89288	LAIR1	3903	NM_021706.2
ILMN_3251145	-0.0206229	-0.16265	1.43656	0.932792	1.97785	1.80755	LDHA	3939	NM_005566.3
ILMN_2357809	-0.0410391	0.383868	0.749907	1.14477	1.54262	1.13575	G3BP1	10146	NM_198395.1
ILMN_1805827	-0.0118855	0.0800254	0.421188	1.67404	1.80405	1.15961	PPA1	5464	NM_021129.3
ILMN_1749115	-0.081363	-0.00195301	1.86049	2.19155	1.2576	0.73555	RTN2	6253	NM_206901.1
ILMN_1794803	0.00881541	0.0520372	0.557177	1.39216	2.01775	1.63255	NDP	4693	NM_000266.1
ILMN_1730660	0.152505	0.413674	0.828203	1.59328	1.84017	0.959554	GALIG	81625	NM_194327.1
ILMN_1711452	0.168437	-0.0258795	0.826519	1.12174	1.27694	1.1353	UEVLD	55293	NM_018314.3
ILMN_1766054	0.150135	0.560325	1.35069	1.97442	2.6381	2.40594	ABCA1	19	NM_005502.2
ILMN_1710698	-0.0580555	-0.0875244	0.476561	2.37125	2.25132	2.35761	LOC648710	648710	XM_937794.1
ILMN_3301763	-0.0373564	-0.0129566	1.45529	3.05564	2.00847	1.32488	LOC729669	729669	XM_001130489.1
ILMN_1912756	-0.0230781	1.10241	2.10411	1.5021	1.99871	1.68456			DA670474
ILMN_1753547	-0.114628	0.109966	1.63963	1.68211	1.77165	0.598781	STAT5A	6776	NM_003152.2
ILMN_3215715	-0.127587	-0.109397	1.19775	2.53664	2.22675	1.74093	LOC389386	389386	XR_017251.2
ILMN_2181432	0.0709631	0.717351	1.98931	1.51457	1.04529	0.709801	SPC24	147841	NM_182513.1
ILMN_2256050	-0.38184	0.0758549	1.58851	2.40652	1.80986	2.4267	SERPINA1	5265	NM_001002236.1
ILMN_2353358	-0.0563759	0.0463249	0.23302	1.4757	1.24232	1.14022	LGALS8	3964	NM_006499.3
ILMN_1653498	-0.0649053	0.67742	2.19984	1.875	1.65603	0.918741	IGSF6	10261	NM_005849.1
ILMN_1815261	-0.294647	0.657827	0.661383	0.708191	2.2545	2.13643	PDIA4	9601	NM_004911.3
ILMN_1802780	0.00881541	0.0520372	0.448937	0.761172	2.13087	1.04502	CD163L1	283316	NM_174941.3
ILMN_1796508	-0.351958	-0.506424	0.335057	2.11508	1.07704	1.08046	TOP1MT	116447	XM_001130368.1
ILMN_1750400	-0.0786749	-0.323589	1.20546	2.83011	1.65765	1.03937	FLJ11286	55337	NM_018381.2
ILMN_1747023	-0.184253	0.144621	0.438586	1.12734	1.55916	0.931857	PTGIR	5739	NM_000960.3
ILMN_1746465	0.00881541	0.0520372	0.793454	3.11925	1.52554	1.601	FJX1	24147	NM_014344.2
ILMN_2231985	0.207983	0.755854	2.11893	1.81843	1.70635	1.04499	STCH	6782	NM_006948.4
ILMN_3178302	0.0954691	0.0134246	1.17066	2.4257	2.731	2.17952	FNDC3B	64778	NM_001135095.1
ILMN_1788251	-0.0887246	0.94395	2.25143	1.62594	0.755267	0.344751	SNN	8303	NM_003498.4
ILMN_1774086	-0.0375725	0.6394	1.62582	1.44149	0.667402	0.624921	CBX3	11335	NM_007276.3
ILMN_1690761	-0.0212537	0.295995	0.809882	1.18856	1.36272	0.79467	SURF4	6836	NM_033161.2
ILMN_1675501	-0.00736999	1.0522	1.96239	1.99293	1.89034	1.37628	SENP5	205564	NM_152699.3
ILMN_1716053	-0.246142	-0.0584134	1.46786	2.40421	1.9531	0.674584	AK2	204	NM_001625.2
ILMN_1670542	-0.314865	-0.133937	1.54767	2.46313	2.09307	0.885318	AK2	204	NM_001625.2
ILMN_1785060	-0.0554625	0.260435	0.63474	1.37602	1.45969	1.12697	TSPAN14	81619	NM_030927.1
ILMN_1753370	0.0327605	0.247482	1.12279	2.40567	1.40748	0.21366	ABTB2	25841	NM_145804.1
ILMN_1701613	-0.0490474	0.102319	0.244051	1.7287	1.15128	1.14684	RARRES3	5920	NM_004585.3
ILMN_2066858	-0.00504196	0.0392728	0.244553	1.93375	1.32734	0.707861	TNFSF13B	10673	NM_006573.3
ILMN_2322768	0.00881541	0.0520372	1.52331	2.30598	1.7484	0.981039	CSF3	1440	NM_000759.2
ILMN_1713542	-0.0197208	-0.0148367	0.971803	2.71361	1.7529	1.09716	TRIM14	9830	NM_014788.2
ILMN_1880983	0.285201	0.453532	0.446675	1.59157	1.60544	1.19487			AK023660
ILMN_2362245	-0.00917184	0.56487	0.911287	1.45864	1.11312	1.13073	HNRNPH2	3188	NM_019597.3
ILMN_2184966	0.00197029	-0.371371	1.91352	2.03336	1.73102	1.29987	ZHX2	22882	NM_014943.3
ILMN_1696028	-0.243816	-0.147501	1.58065	2.44926	1.81114	1.48385	ETNK1	55500	NM_018638.4
ILMN_3247728	0.0223874	0.499068	1.2154	1.32639	1.43636	0.877254	ZNF364	27246	NM_014455.2
ILMN_1803036	-0.123157	-0.109527	0.812816	2.23111	1.12671	0.479305	TARBP1	6894	NM_005646.3
ILMN_1746968	-0.132532	0.315073	1.06463	1.44714	0.904813	1.06276	PHF1	5252	NM_024165.1
ILMN_2184640	0.133349	0.424055	1.74709	1.69512	1.12473	0.625451	NOLC1	9221	NM_004741.1
ILMN_2364529	-0.00646746	0.861698	1.74027	1.84394	1.52365	0.929578	EZH2	2146	NM_152998.1
ILMN_1708105	-0.127618	0.765712	1.79946	1.65857	1.33796	0.872043	EZH2	2146	NM_152998.1
ILMN_1682350	0.0781546	0.243081	1.10379	1.45431	0.911743	0.758237	LOC390933	390933	XR_019076.1
ILMN_3244434	-0.0648308	0.430746	1.4346	1.76691	1.42312	1.30756	CENTD1	116984	NM_015230.2
ILMN_2320964	0.27393	0.238451	1.22769	2.46589	1.67412	1.0053	ADAR	103	NM_015840.2
ILMN_1775759	0.0510879	0.549363	1.20836	1.94592	1.60768	1.49763	NRAS	4893	NM_002524.2
ILMN_1779071	-0.787213	-0.279007	3.04103	2.9802	1.53662	-0.226962	FEZ1	9638	NM_005103.3
ILMN_1730433	0.0603276	-0.124407	0.327937	2.15	1.61198	1.14096	CD2AP	23607	NM_012120.2
ILMN_2241953	-0.0695115	0.119827	1.02872	1.64634	1.17886	1.43016	PILRA	29992	NM_013439.2
ILMN_2356654	0.104023	0.250799	0.278082	1.82972	1.50473	1.41115	LGALS8	3964	NM_201545.1
ILMN_1805800	0.131748	0.668556	1.40702	1.50207	1.40149	0.96882	RAB5A	5868	NM_004162.3
ILMN_1705266	-0.140515	0.378809	1.54538	2.28854	1.82689	0.833484	RELA	5970	NM_021975.2
ILMN_1739967	-0.0343333	0.146468	1.24872	1.62833	1.9779	1.49236	TBK1	29110	NM_013254.2
ILMN_1791232	0.0298315	0.230461	0.761611	1.46358	1.81254	1.87027	SPRED2	200734	NM_181784.1
ILMN_1663257	-0.0332353	0.180985	1.57175	1.64522	2.58772	2.43579	ATP6V1C1	528	NM_001695.4
ILMN_1694711	-0.0543388	0.924056	1.86649	2.30337	1.82071	1.71967	MAD2L1BP	9587	NM_014628.2
ILMN_1652913	-0.353662	0.479234	1.39665	1.54294	1.22289	0.937969	EZH2	2146	NM_004456.3
ILMN_1697817	-0.0151097	0.289758	1.03759	1.67395	1.65552	1.69221	PANX1	24145	NM_015368.3
ILMN_2115696	-0.0457437	0.722618	1.22013	2.09746	1.29655	0.981059	USP42	84132	NM_032172.1
ILMN_2287941	-0.0924103	0.54838	1.82775	2.15596	1.25216	1.07683	CYLD	1540	NM_015247.2
ILMN_1808779	0.00410366	0.130391	0.971778	2.06402	2.20469	1.3543	CSTF3	1479	NM_001326.2
ILMN_1770071	-0.0136547	0.0482246	0.361427	1.83744	1.80184	1.77338	IFITM4P	340198	NR_001590.1
ILMN_1811114	0.00881541	0.0520372	0.545806	0.931296	1.59625	3.25772	SDS	10993	NM_006843.2
ILMN_3200921	0.0785221	0.254926	1.12592	1.81116	1.11987	0.73684	LOC642590	642590	XR_016251.2
ILMN_2367020	-0.09421	0.102669	0.817229	1.58642	1.55512	0.860633	SEC61G	23480	NM_014302.3
ILMN_1758146	0.109972	0.309092	1.57256	1.50183	1.43259	0.937186	SIRPA	140885	NM_001040023.1
ILMN_1694269	0.150702	0.0345667	0.856249	1.43774	2.30862	2.55695	CCDC93	54520	NM_019044.2
ILMN_1788961	-0.0724329	0.158218	0.908151	1.47639	1.14991	0.809723	PPP2R2A	5520	NM_002717.2
ILMN_1729748	-0.067627	0.256652	0.962045	1.7352	1.09374	0.879674	PEF1	553115	NM_012392.2
ILMN_1681301	-0.153828	-0.355053	0.846402	1.81852	1.70076	2.2009	AIM2	9447	NM_004833.1
ILMN_1654488	0.433929	0.634554	0.603135	1.35856	1.05661	0.974235	UTX	7403	NM_021140.1
ILMN_1749213	-0.0952265	-0.142733	1.15134	1.12008	1.88637	1.2667	SDF2L1	23753	NM_022044.2
ILMN_1763688	0.0899855	0.499669	1.38059	1.80335	1.20993	1.16964	C17orf49	124944	NM_174893.1
ILMN_3244019	0.256399	0.367569	1.83044	2.13125	1.00749	0.959225	LOC647886	647886	XR_037172.1
ILMN_1667418	0.00415325	0.728615	1.7023	2.11864	2.03538	2.04098	LOC283953	283953	XM_208930.4
ILMN_1732197	-0.0275573	0.51903	0.891503	1.09959	1.5076	1.36525	MN1	4330	NM_002430.2
ILMN_1664802	0.143157	0.552072	1.80551	1.26122	1.21795	1.0323	WSB1	26118	NM_134265.2
ILMN_2415748	0.0416371	0.480562	1.53837	1.57059	1.37525	1.13265	WSB1	26118	NM_134265.2
ILMN_2408576	-0.294099	0.0748051	0.38463	1.35251	3.10326	2.34423	FAM129B	64855	NM_001035534.1
ILMN_1710075	0.0187924	0.225033	1.75676	1.49128	2.17624	2.01022	FAM89A	375061	XM_939093.1
ILMN_2411282	0.0104038	0.359849	1.18787	1.25807	0.938123	1.52527	QSOX1	5768	NM_001004128.2
ILMN_1811997	-0.0420669	0.426951	1.22041	1.2824	1.39271	0.841101	ZNF364	27246	NM_014455.1
ILMN_2196097	-0.0668231	0.846513	1.24721	1.34371	1.10539	0.58778	PPP2CA	5515	NM_002715.2
ILMN_1754716	0.00881541	0.20077	0.841506	2.49107	0.920267	0.0736729	HAS1	3036	NM_001523.1
ILMN_2312275	0.00742805	0.182822	1.17136	1.60182	1.34244	0.686439	SRP54	6729	NM_003136.2
ILMN_3184599	0.0701471	0.744954	1.30327	1.85102	1.75866	1.85326	FLJ37786	642691	XR_041473.1
ILMN_1723480	-0.0934719	-0.329812	0.874723	2.37189	1.96938	1.24123	BST2	684	NM_004335.2
ILMN_2390586	-0.0360746	-0.15212	0.151638	2.2597	1.72585	0.986205	SP100	6672	NM_001080391.1
ILMN_2284998	-0.169018	-0.468409	-0.346637	2.51419	1.85	1.0536	SP100	6672	NM_001080391.1
ILMN_1915958	0.00881541	1.03414	1.60164	2.01223	1.88138	1.86374			AA419553
ILMN_1765994	-0.0377127	-0.272198	1.23654	3.20534	2.24036	1.45103	ZBP1	81030	NM_030776.1
ILMN_1683250	0.249056	0.305868	0.400059	2.14709	2.67918	2.30143	LOC440731	440731	XM_933693.2
ILMN_1665307	0.00881541	0.0520372	1.1751	0.914218	1.95796	2.05238	AMPD3	272	NM_001025389.1
ILMN_2365307	0.00881541	0.0520372	1.06066	2.59391	3.1173	1.09891	CD276	80381	NM_001024736.1
ILMN_1720771	0.129914	1.11816	1.30223	1.63848	1.10468	0.862122	STX11	8676	NM_003764.2
ILMN_1724493	-0.0254685	-0.0187581	1.32108	2.30801	1.72476	1.51632	LYSMD2	256586	NM_153374.1
ILMN_3237627	-0.122632	0.326253	1.48495	1.88089	1.74034	1.78733	LOC154761	154761	NR_015421.1
ILMN_2225537	0.00881541	0.120789	0.489812	0.698432	1.11723	2.12548	PTGR1	22949	NM_012212.2
ILMN_2370624	0.00881541	0.0520372	0.448937	1.70195	1.81079	3.26345	COL13A1	1305	NM_080805.2
ILMN_2242937	-0.02048	-0.111377	0.416668	1.69544	1.99204	1.28037	ARSB	411	NM_000046.2
ILMN_3205910	0.120051	-0.226837	1.30662	1.35831	1.26509	0.491925	UNQ6228	100131541	XM_001726164.1
ILMN_1780711	-0.0498627	0.564937	1.53936	1.93453	1.75592	1.6489	LOC390530	390530	XM_372543.2
ILMN_2168217	-0.149861	2.13632	1.07264	1.86659	1.28706	0.994759	EBI2	1880	NM_004951.3
ILMN_1858599	0.197555	0.541307	1.28651	2.44967	1.32176	0.711847			AV652851
ILMN_1769503	-0.0273513	0.171921	0.940995	2.71531	2.19697	1.79947	ZNRF2	223082	NM_147128.3
ILMN_2262044	0.0151905	-0.370103	0.685274	2.66352	1.97416	1.49673	PARP10	84875	NM_032789.1
ILMN_1807106	-0.101517	-0.0144589	0.756212	1.16637	1.53304	1.58529	LDHA	3939	NM_005566.1
ILMN_2381834	0.00881541	0.0520372	0.543565	1.96332	1.04078	1.43402	TRIM69	140691	NM_080745.3
ILMN_1745271	0.00180757	0.550952	1.14657	0.947625	1.04376	1.30961	EXOSC4	54512	NM_019037.2
ILMN_2372773	0.176243	0.285426	1.95531	1.56714	1.52182	1.61243	TANK	10010	NM_133484.1
ILMN_1793849	0.00881541	0.188529	2.50283	1.8906	1.96018	1.97799	TANK	10010	NM_133484.1
ILMN_2340908	0.154817	0.477497	1.16351	1.88568	1.21537	1.3012	SCML1	6322	NM_001037540.1
ILMN_1776653	-0.000234246	0.450749	1.33778	1.70708	1.08345	1.36949	SCML1	6322	NM_001037540.1
ILMN_1753111	0.0103391	0.591885	1.00508	1.42865	1.02499	0.956582	NAMPT	10135	NM_005746.2
ILMN_1653871	0.176735	0.851895	1.37696	1.74616	1.32492	1.07914	NAMPT	10135	NM_005746.2
ILMN_1682098	-0.0673007	0.160862	0.948333	2.16167	1.3684	0.791086	PSMA4	5685	NM_002789.3
ILMN_2198376	0.000527024	0.268629	1.03237	2.21846	1.51226	0.930053	PSMA4	5685	NM_002789.3
ILMN_1777366	-0.0389543	0.906659	1.17019	1.81443	1.71761	1.85232	TTC35	9694	NM_014673.3
ILMN_1678087	-0.0605181	0.598472	0.966738	1.40937	1.55152	2.2014	MAP3K4	4216	NM_005922.2
ILMN_1665291	0.0401243	-0.177436	0.736217	2.76696	2.11189	1.50147	NUB1	51667	NM_016118.3
ILMN_2061732	-0.0813491	1.51697	2.15055	1.24502	0.858191	0.553664	YRDC	79693	NM_024640.3
ILMN_1705469	0.0687849	0.374246	0.838078	1.41896	1.04308	0.939722	RDH14	57665	NM_020905.2
ILMN_1662973	-0.113934	0.0749751	1.78526	2.52665	1.87381	1.8395	CD82	3732	NM_002231.3
ILMN_1701514	-0.0447211	-0.0215307	1.4158	2.48491	1.91623	1.81479	TRAF3IP2	10758	NM_147686.1
ILMN_1655077	0.177182	1.11914	1.67474	1.6218	0.918149	0.750066	PRDM1	639	NM_001198.2
ILMN_1773427	0.261328	0.538562	2.17961	2.57553	1.14742	1.13336	KANK1	23189	NM_015158.2
ILMN_2220184	-0.0424867	0.488906	1.28461	1.63041	2.15189	1.53048	GFPT1	2673	NM_002056.1
ILMN_2220187	-0.07481	0.275704	1.21645	1.48557	2.21652	1.43102	GFPT1	2673	NM_002056.1
ILMN_1809285	0.0558658	0.804541	1.45165	2.03572	1.48667	1.1736	DCP1A	55802	NM_018403.4
ILMN_1838310	-0.205252	1.20185	1.43659	1.66035	0.879716	0.530939			BX417162
ILMN_1850583	0.193691	-0.0906228	0.918924	2.01844	1.85629	2.00095			DA380412
ILMN_1776297	-0.000115037	0.607273	1.11272	1.75771	1.36758	0.594176	GOLGA4	2803	NM_002078.3
ILMN_1654289	-0.0706891	0.564597	1.4436	1.89208	1.59983	1.3525	ELK1	2002	NM_005229.2
ILMN_1789642	0.0949187	0.51216	1.08797	1.49854	1.4123	1.53406	DNAJC5	80331	NM_025219.1
ILMN_2094166	0.275206	0.313165	1.11908	2.44965	2.27656	2.06041	CHMP5	51510	NM_016410.2
ILMN_2201966	0.023011	0.0388351	1.47468	1.76271	1.41075	1.02374	N4BP1	9683	NM_153029.3
ILMN_1730491	0.00881541	0.0520372	0.448937	0.698432	1.49579	2.23358	FMNL2	114793	NM_052905.3
ILMN_1666376	0.0468105	-0.0281049	1.48304	2.05822	1.48535	1.06584	TRIM56	81844	NM_030961.1
ILMN_1758457	0.282194	0.259926	0.401043	0.788894	0.840923	2.63358	TBC1D16	125058	NM_019020.2
ILMN_1795991	-0.0328077	-0.0825048	1.30758	2.14021	1.02949	0.523584	C22orf28	51493	NM_014306.3
ILMN_1659415	-0.0471512	0.362524	0.853111	1.22362	1.26617	1.39498	MAP2K1IP1	8649	NM_021970.2
ILMN_1809639	0.00881541	0.0896772	0.448937	0.801288	0.214768	3.16125	TMEM26	219623	NM_178505.5
ILMN_1694305	-0.0323979	0.157255	1.0727	1.8174	0.998617	0.784362	SMS	6611	NM_004595.2
ILMN_2225318	0.0609869	0.235877	1.21483	1.88102	1.00384	0.795696	SMS	6611	NM_004595.2
ILMN_3207122	-0.0095762	0.470815	1.31519	1.58887	1.51632	0.834343	LOC644563	644563	XR_018203.2
ILMN_1774617	0.291528	1.09535	1.98268	1.75706	1.60022	1.52413	NAB1	4664	NM_005966.3
ILMN_1801307	0.123937	-0.776733	1.49357	2.97789	1.51551	1.15076	TNFSF10	8743	NM_003810.2
ILMN_1659766	0.00735736	0.664915	1.50356	1.96624	1.50644	0.832051	BAG3	9531	NM_004281.3
ILMN_1796669	0.00182986	0.200151	1.81726	1.47451	1.27231	1.01235	PSEN1	5663	NM_000021.2
ILMN_2331087	-0.207641	1.03988	1.68518	2.73948	1.41037	1.70822	MS4A7	58475	NM_206938.1
ILMN_2331082	-0.229715	0.706439	1.13685	1.85702	0.806978	1.01127	MS4A7	58475	NM_206938.1
ILMN_2053527	0.263969	-0.275049	1.29689	2.65075	2.30773	2.10599	PARP9	83666	NM_031458.1
ILMN_2097185	0.0133241	-0.069598	1.22126	1.37457	1.19349	1.16409	PUS3	83480	NM_031307.2
ILMN_1671731	-0.0532275	1.99147	0.387323	0.724852	1.79225	2.32557	AVPI1	60370	NM_021732.1
ILMN_1684585	0.267148	0.745201	2.78372	2.31097	1.46274	0.579372	ACSL1	2180	NM_001995.2
ILMN_1670490	0.00881541	0.0520372	0.448937	0.698432	0.717823	3.09705	PDPN	10630	NM_001006625.1
ILMN_1813430	-0.0506368	-0.447501	1.07366	2.65405	2.18778	2.2762	TRIM69	140691	NM_182985.3
ILMN_1787275	-0.223148	-0.31779	0.342833	2.15396	2.5636	2.36972	STAG3	10734	NM_012447.2
ILMN_1759501	0.0159577	0.0520372	1.57717	1.99786	1.18053	0.490871	TNFSF15	9966	NM_005118.2
ILMN_2131336	0.157583	0.279304	1.73032	2.37429	1.1903	0.780398	TMEM194A	23306	NM_015257.1
ILMN_1810942	0.00881541	0.0520372	1.32112	2.18137	1.1074	0.489247	CYP3A5	1577	NM_000777.2
ILMN_2403730	0.12419	0.265979	0.167612	1.32528	1.4222	1.53486	ATP6V1H	51606	NM_213619.1
ILMN_2150402	-0.576353	0.30103	1.91237	1.75702	0.871079	0.444935	TMEM64	169200	NM_001008495.2
ILMN_1795304	0.0889954	0.0411705	0.648946	3.03584	2.15092	1.132	CRLF2	64109	NM_022148.2
ILMN_1714159	0.0211651	0.113127	0.60954	2.13425	2.28728	1.94252	LUZP1	7798	NM_033631.2
ILMN_2395214	0.0976197	0.351596	1.65232	1.81709	2.40432	1.61594	FMNL3	91010	NM_198900.2
ILMN_1687749	0.00881541	0.092912	0.895	1.99163	2.20337	2.15133	TFEC	22797	NM_012252.2
ILMN_1769550	0.0689876	0.468247	1.5548	2.267	1.74358	0.995624	SLFN5	162394	NM_144975.3
ILMN_1752837	-0.148285	0.611118	1.03923	1.51692	1.61298	1.46977	ARL8B	55207	NM_018184.2
ILMN_2279339	0.029714	0.650748	1.72893	1.62331	1.46448	1.10943	WTAP	9589	NM_004906.3
ILMN_1798256	0.11052	0.703607	0.990399	1.59425	1.70065	1.34955	UPP1	7378	NM_003364.2
ILMN_1745471	0.0885509	0.173351	1.11166	1.70214	1.25176	1.22248	IRF9	10379	NM_006084.4
ILMN_1737599	0.0538325	-0.485774	1.32136	2.51253	1.78783	1.45642	TRIM5	85363	NM_033092.1
ILMN_2373062	0.0706612	0.33257	1.21117	2.00468	1.81863	1.64901	RHBDF2	79651	NM_024599.3
ILMN_2227133	0.0150684	-0.314393	0.635307	2.38999	2.11665	1.14855	KIAA0082	23070	NM_015050.1
ILMN_1666156	-0.1687	0.462132	1.21353	1.58045	1.22259	0.744431	MORF4L2	9643	NM_012286.1
ILMN_2310896	0.0548327	3.57869	2.98476	1.17609	1.04548	-0.0545071	NLRP3	114548	NM_004895.3
ILMN_2383774	-0.374532	0.472919	1.93571	1.41287	1.72521	1.43383	TRAF3	7187	NM_003300.2
ILMN_1763638	0.00881541	0.092912	1.20415	1.55138	1.05967	1.19188	BCAR3	8412	NM_003567.2
ILMN_1733811	-0.036252	-0.0155146	1.13226	2.43807	0.879056	-0.0472293	JUP	3728	NM_002230.1
ILMN_1670807	-0.198928	0.190639	1.43974	1.95961	0.90042	0.551332	FAM84B	157638	NM_174911.3
ILMN_1760121	-0.0183876	-0.0334762	0.0270717	1.47615	1.49066	1.70355	RRAGC	64121	NM_022157.2
ILMN_1813455	0.0352766	-0.880627	0.22392	2.20954	1.13401	0.792552	SP110	3431	NM_080424.1
ILMN_1698313	0.00881541	0.0520372	0.448937	1.66435	1.14786	1.42832	CPM	1368	NM_001874.3
ILMN_1742731	-0.0308444	0.423467	1.3999	1.39641	1.22602	1.05231	SLC35A2	7355	NM_001032289.1
ILMN_1735910	-0.156495	-0.141031	0.255869	0.670345	0.974418	2.80166	VMO1	284013	NM_182566.1
ILMN_1673899	0.0332181	0.744748	2.07282	1.41944	2.18254	1.04523	FAM57A	79850	NM_024792.1
ILMN_2187718	0.132356	0.518688	1.37443	2.10751	1.58615	1.72073	COX17	10063	NM_005694.1
ILMN_2081398	0.0421016	-0.400966	0.730682	1.62256	1.1916	1.14177	KIF3B	9371	NM_004798.2
ILMN_1749011	0.0249094	0.321326	1.0427	1.03564	1.2761	0.916202	NECAP2	55707	NM_018090.3
ILMN_1788160	-0.0763708	0.430581	0.347113	1.23275	1.51715	1.54509	KIF5B	3799	NM_004521.1
ILMN_2325338	-0.00419021	-0.0334189	1.51371	2.19561	1.69883	1.4301	APOL2	23780	NM_145637.1
ILMN_2325337	-0.193458	-0.977201	1.34972	1.86757	1.51044	1.39252	APOL2	23780	NM_145637.1
ILMN_2370976	-0.0968797	0.0708121	0.681635	2.42047	0.239159	1.29466	FER1L3	26509	NM_013451.2
ILMN_1766085	0.0269221	1.09431	2.63388	1.57506	0.896033	0.313617	REL	5966	NM_002908.2
ILMN_3243061	0.0906936	0.26039	1.1098	2.08471	2.11084	2.05042	SIGLEC14	100049587	NM_001098612.1
ILMN_2296037	-0.0700052	-0.10765	1.0075	2.10707	1.59519	0.843219	PTPN2	5771	NM_002828.2
ILMN_1719518	-0.00959051	0.849649	1.31872	1.17579	1.17878	0.737691	ARF4	378	NM_001660.2
ILMN_1723884	-0.0308439	0.985001	1.73365	1.82289	1.68654	1.19372	ARF4	378	NM_001660.2
ILMN_1719870	-0.0997124	0.0522832	1.50709	2.22957	0.78279	0.187531	FAM72D	728833	NM_207418.2
ILMN_1789955	-0.166171	1.80761	1.6124	1.27217	1.40034	0.641974	PNRC1	10957	NM_006813.1
ILMN_2312340	-0.109886	0.0179915	0.92173	2.11121	1.53602	0.705454	LILRB2	10288	NM_001080978.1
ILMN_2074258	-0.0677155	0.0178443	0.401934	1.70674	1.30522	0.88792	BARD1	580	NM_000465.1
ILMN_2401987	-0.290604	-0.100686	1.4689	1.69871	1.60706	1.08468	DLEC1	9940	NM_007337.2
ILMN_1784238	-0.00891662	0.320551	1.55835	1.83272	2.14342	1.89721	SEC22B	9554	NM_004892.4
ILMN_1882512	-0.0707091	3.43098	2.61207	1.40521	1.112	0.490744			AL389942
ILMN_1740875	0.196728	0.699516	1.59398	2.22415	1.5992	1.31021	FPR2	2358	NM_001005738.1
ILMN_1711566	-0.179774	0.165006	1.01238	2.19883	2.74331	2.79752	TIMP1	7076	NM_003254.2
ILMN_1663751	-0.0584935	0.930573	1.83084	1.84879	1.29395	0.836053	CYCSL1	157317	NR_001561.1
ILMN_1778599	0.100217	-0.237412	0.396361	2.99332	2.09834	1.58187	SP140	11262	NM_007237.3
ILMN_1738681	-0.224923	-0.32817	0.666901	1.26065	1.4006	1.30609	NUP62	23636	NM_016553.3
ILMN_1744129	0.327124	0.166438	0.647501	1.01977	1.49403	1.63375	DTX2	113878	NM_020892.1
ILMN_1752914	-0.0362616	0.132121	2.29267	1.60595	2.25101	1.55071	CDGAP	57514	NM_020754.1
ILMN_2348788	-0.108513	0.395707	1.33855	1.89917	1.84198	1.39211	CD44	960	NM_001001392.1
ILMN_2385866	-0.0198129	0.552718	1.1393	1.35242	1.02011	1.06309	PHF1	5252	NM_002636.3
ILMN_1810930	-0.226917	0.285785	1.01781	1.95692	1.10519	0.331517	C6orf223	221416	NM_153246.2
ILMN_2319077	0.31807	0.668968	1.83417	1.56093	1.35266	0.440461	FAS	355	NM_152877.1
ILMN_2336280	0.199195	0.440884	1.12598	1.91534	1.59676	0.664638	QKI	9444	NM_206853.1
ILMN_1725320	0.00881541	0.0520372	0.448937	2.19971	1.73067	1.29826	SIGLEC1	6614	NM_023068.3
ILMN_1794512	-0.087738	0.322938	1.76146	2.41113	1.02344	1.17644	ADPRH	141	NM_001125.2
ILMN_3256712	0.281804	-0.0987022	1.31089	2.7607	1.92179	0.854337	LOC100130828	100130828	XM_001726738.1
ILMN_1690920	0.0892816	-0.451929	0.537156	2.3664	1.65666	1.26184	SP100	6672	NM_003113.3
ILMN_1891455	-0.0561413	1.00829	1.85207	1.84731	2.13159	2.36005			XM_499121
ILMN_1771286	-0.0192719	0.107161	1.6208	2.28346	2.43674	1.69769	LOC653513	653513	XM_927826.2
ILMN_1814305	-0.0302185	-0.361565	1.66254	2.82469	2.15572	1.1521	SAMD9	54809	NM_017654.2
ILMN_1818446	0.00881541	2.38302	1.60942	1.88312	1.98934	1.30547			BX113731
ILMN_1783276	-0.0691586	0.042695	1.37796	2.97978	0.943329	-0.0969994	NEXN	91624	NM_144573.3
ILMN_2159272	0.00881541	0.0520372	0.448937	1.2038	1.34031	2.84073	PDCD1LG2	80380	NM_025239.2
ILMN_1801156	0.0769619	0.503537	0.591748	1.26762	1.44757	1.43193	RLF	6018	NM_012421.2
ILMN_1738335	0.00881541	0.0520372	2.55482	1.832	0.214768	0.184575	TNFSF18	8995	NM_005092.2
ILMN_1723486	0.406889	0.340395	0.109602	1.09197	2.01	2.09016	HK2	3099	NM_000189.4
ILMN_1733680	0.15844	-0.000577807	1.1257	2.22958	1.79695	1.16463	AZI2	64343	NM_022461.2
ILMN_1792951	-0.0925945	-0.322478	1.80252	2.20958	1.76076	1.14959	ZHX2	22882	NM_014943.3
ILMN_1651832	-0.0559038	0.995204	2.08734	1.63067	1.37676	0.741427	EHD1	10938	NM_006795.2
ILMN_1748283	-0.145455	0.576597	2.05431	1.98794	1.48186	0.847297	PIM2	11040	NM_006875.2
ILMN_1665871	-0.141783	1.30908	2.47897	2.37854	1.45819	0.817836	ANGEL1	23357	NM_015305.2
ILMN_1752575	0.236099	0.852544	1.54672	2.26066	1.39819	0.930206	USP42	84132	NM_032172.2
ILMN_1746525	0.00423801	0.621856	1.65799	1.89938	1.86051	1.87354	FTHL2	2497	NR_002200.1
ILMN_1761456	0.0755891	1.33771	1.66694	1.66486	1.0048	1.11927	ALG13	79868	NM_018466.3
ILMN_1770940	0.00881541	0.0520372	0.828357	1.54442	1.24292	0.943163	CDH1	999	NM_004360.2
ILMN_1753468	-0.000162005	0.124281	0.168613	0.716565	1.77371	2.08447	CD63	967	NM_001040034.1
ILMN_1781812	0.00881541	1.38935	2.78862	2.1633	1.53177	0.23174	NR4A3	8013	NM_173199.1
ILMN_1669833	0.0713246	0.662862	1.65906	1.97379	0.882648	0.37071	SH2B2	10603	NM_020979.2
ILMN_2041161	0.122172	0.661399	2.74452	2.38578	1.78633	0.291403	DENND4A	10260	NM_005848.2
ILMN_3213640	-0.149377	0.644616	1.49177	1.56926	1.00957	0.824377	LOC100132444	100132444	XM_001721794.1
ILMN_1729915	0.100782	0.245943	1.01649	1.75626	1.17814	1.53086	PILRA	29992	NM_178273.1
ILMN_1704985	0.342696	0.413074	1.26331	1.81368	0.3886	1.30259	CYP27A1	1593	NM_000784.2
ILMN_1682054	-0.0311309	0.338343	1.15818	1.54932	1.27162	0.618524	SRI	6717	NM_003130.2
ILMN_1697742	0.10836	0.717488	1.05768	1.6452	1.52133	1.48971	C3orf38	285237	NM_173824.2
ILMN_2078264	0.068959	0.663435	0.781445	1.42473	1.23199	1.27885	C3orf38	285237	NM_173824.2
ILMN_1670609	-0.0864755	0.0460156	-0.425855	0.149767	1.77655	2.60795	ATOX1	475	NM_004045.3
ILMN_2317658	-0.127444	-0.282616	0.690449	1.21625	1.5911	1.8147	SLC3A2	6520	NM_001012661.1
ILMN_1671353	-0.0896252	0.0717686	0.822483	1.84616	1.11451	0.507828	IL12A	3592	NM_000882.2
ILMN_1691436	-0.0620695	0.0466962	1.38285	2.50281	1.86428	0.854724	BLVRA	644	NM_000712.3
ILMN_1786612	-0.018417	0.0342536	0.362637	1.81782	1.85458	1.53012	PSME2	5721	NM_002818.2
ILMN_1736256	-0.120472	0.0921078	0.144889	0.936741	1.56593	1.50228	CALR	811	NM_004343.2
ILMN_2054392	0.185363	0.530671	1.17619	1.67611	1.48229	1.18925	PPIL1	51645	NM_016059.3
ILMN_2387553	0.0069195	0.196598	1.29942	2.09975	1.24179	1.30296	PSMA3	5684	NM_152132.1
ILMN_3305849	-0.0233446	0.0505124	0.615537	1.22376	1.74307	1.92727	LOC728431	728431	XM_001132105.2
ILMN_1785768	0.0446457	-0.198616	0.838159	1.56739	1.08386	1.1462	PDE4A	5141	NM_006202.1
ILMN_1655191	-0.0727787	0.503309	1.4156	1.50201	1.31008	0.693904	CASZ1	54897	NM_017766.3
ILMN_1735038	-0.0818214	1.00752	2.40099	2.07482	1.49659	1.07033	2003-03-01	115123	NM_178450.2
ILMN_1669927	0.0711436	0.524889	2.51618	2.42605	1.53536	0.991735	ICOS	29851	NM_012092.2
ILMN_1665094	0.142004	1.36143	1.32613	1.09928	0.998827	0.787367	SPTLC1	10558	NM_178324.1
ILMN_1717334	-0.0974427	-0.50641	0.902727	1.4978	1.29068	1.08639	VAV1	7409	NM_005428.2
ILMN_1710124	-0.030068	0.465525	0.455427	2.19297	1.72128	1.69802	CMTM8	152189	NM_178868.3
ILMN_1683786	0.112884	0.65394	1.41496	1.78899	1.2758	1.07965	FYTTD1	84248	NM_001011537.1
ILMN_1670439	0.0516303	-0.143989	1.31655	1.98153	1.31325	0.909095	FYTTD1	84248	NM_001011537.1
ILMN_1679041	-0.159096	0.194732	0.00144863	1.21796	1.69558	1.67947	SLC3A2	6520	NM_001013251.1
ILMN_1726456	-0.150322	0.024398	0.00770569	1.09961	1.40965	1.53489	SLC3A2	6520	NM_001013251.1
ILMN_1694475	0.0298315	0.0520372	0.803377	2.14679	1.2633	0.897535	GTPBP2	54676	NM_019096.3
ILMN_3294322	0.0110121	0.661122	1.30704	1.55713	1.06254	0.533852	LOC441009	441009	XM_944418.3
ILMN_1759952	-0.0502316	0.216118	0.935548	1.86194	1.31185	1.13745	PSMA5	5686	NM_002790.2
ILMN_1788192	-0.290397	0.354192	1.02886	2.5122	1.68465	1.39477	ARMCX1	51309	NM_016608.1
ILMN_1723139	0.16617	0.259326	0.510955	1.87464	2.0671	2.11612	GPD2	2820	NM_001083112.1
ILMN_2150654	0.178844	0.0352288	0.772343	0.597623	1.88849	1.98894	ZSWIM4	65249	NM_023072.1
ILMN_1758418	0.019441	0.10339	0.202127	2.15279	1.58924	0.808364	TNFSF13B	10673	NM_006573.3
ILMN_1770293	0.240696	-0.16256	1.49574	1.98578	2.52204	2.13229	KLF5	688	NM_001730.3
ILMN_1912333	0.3189	1.64016	1.93291	2.20927	0.00459528	0.512911			BX356403
ILMN_1704750	-0.111484	0.580876	0.323299	0.508346	1.63063	1.4674	LOC647000	647000	XM_929980.2
ILMN_2414325	-0.0388612	1.22608	1.60018	1.97493	1.16194	0.685385	TNFAIP8	25816	NM_001077654.1
ILMN_2342835	0.0934957	-0.271007	0.285794	2.22945	2.23197	2.80293	P2RY14	9934	NM_014879.3
ILMN_1764036	0.172268	-0.419653	0.571771	1.93522	1.70826	1.79403	P2RY14	9934	NM_014879.3
ILMN_2258409	0.136385	-0.0850116	0.254121	1.33604	1.33876	1.69639	P2RY14	9934	NM_014879.3
ILMN_1729868	-0.176489	0.329369	1.15427	1.78884	1.19093	0.726811	SPRYD4	283377	NM_207344.2
ILMN_1751330	0.192816	0.0514038	0.0592803	1.97487	1.27823	0.769013	RBCK1	10616	NM_031229.2
ILMN_1696933	-0.381734	3.7687	3.21835	1.31418	1.02801	0.19781	NLRP3	114548	NM_004895.3
ILMN_3201643	-0.13657	0.0772638	1.10584	1.80903	1.59001	1.02874	LOC100133019	100133019	XM_001715216.1
ILMN_1768600	-0.0281475	0.452996	1.46892	1.4634	1.34283	1.36829	LOC652264	652264	XM_941675.1
ILMN_1720819	-0.0307697	0.179788	0.754958	1.40459	1.42653	1.06454	LOC653566	653566	XM_934796.2
ILMN_1656818	-0.253524	0.018845	0.990931	1.78958	1.35324	0.206336	GPR141	353345	NM_181791.1
ILMN_2092333	0.259443	0.670318	1.95422	2.53816	2.07532	0.917014	GPR141	353345	NM_181791.1
ILMN_1761778	-0.166942	0.705717	2.73106	2.50857	1.25871	0.183775	TNFSF8	944	NM_001244.2
ILMN_1706498	-0.0245562	0.247167	1.71212	2.05869	2.25969	2.09105	DSE	29940	NM_013352.2
ILMN_2243308	-0.116673	0.263197	-0.0738931	0.83441	1.73616	2.00674	ACVR1B	91	NM_004302.3
ILMN_1751615	0.0546325	1.11606	0.854492	1.07849	1.20072	1.01237	COQ10B	80219	NM_025147.3
ILMN_1790472	-0.140635	0.159307	0.873947	2.10185	1.3438	0.591741	SLC25A28	81894	NM_031212.3
ILMN_1799600	-0.543592	0.649713	1.26348	1.63487	2.61874	1.89776	STARD8	9754	NM_014725.2
ILMN_2389501	0.00881541	0.0520372	0.448937	1.09587	3.01896	1.41538	HSD11B1	3290	NM_181755.1
ILMN_2389506	0.00881541	0.0520372	0.448937	1.05801	2.81966	1.06103	HSD11B1	3290	NM_181755.1
ILMN_1667977	0.0739188	0.338085	0.462457	1.53837	1.18327	0.869818	TAF1B	9014	NM_005680.1
ILMN_1666502	0.100658	0.0520372	0.759362	2.43316	0.878529	0.30327	SOBP	55084	NM_018013.3
ILMN_3237636	-0.236626	0.429854	1.70014	1.89722	0.670257	0.329043	LOC100132341	100132341	NR_024034.1
ILMN_1769520	-0.0313774	0.0152142	1.15947	2.52047	2.07948	1.81891	UBE2L6	9246	NM_004223.3
ILMN_1703108	-0.0500053	-0.157873	1.07912	2.8135	2.06236	2.09027	UBE2L6	9246	NM_004223.3
ILMN_2352121	-0.0287689	-0.114114	1.35818	2.74685	1.85757	0.653455	NT5C3	51251	NM_001002010.1
ILMN_1769734	0.0751108	-0.12995	1.3833	2.80011	1.86638	0.680914	NT5C3	51251	NM_001002010.1
ILMN_3253456	-0.0392674	-0.0548506	1.07359	2.36811	2.64117	2.1003	FNDC3B	64778	NM_022763.3
ILMN_2119535	0.0761992	0.528776	1.49966	2.09357	1.01673	0.675772	RIPK1	8737	NM_003804.3
ILMN_2396571	-0.179331	-0.0400811	0.900894	1.51644	1.37832	0.453414	GPR108	56927	NM_001080452.1
ILMN_3249501	-0.0124879	2.24243	2.5061	1.26519	2.10083	1.06127	ZNF697	90874	NM_001080470.1
ILMN_2270443	-0.232116	0.302327	1.06962	1.53327	1.21415	0.827943	LIMK2	3985	NM_005569.3
ILMN_2362858	-0.1853	-0.0275245	0.77538	1.37729	0.928332	1.28752	PILRA	29992	NM_178272.1
ILMN_3240900	0.119264	1.06444	1.68899	1.9544	1.28676	0.911206	LOC100134728	100134728	XM_001722862.1
ILMN_1688698	0.0122172	0.711472	1.50752	1.07556	1.58396	1.50216	ZEB2	9839	NM_014795.2
ILMN_1761829	-0.0376751	1.04328	1.4377	1.9971	1.73778	1.56504	HK1	3098	NM_000188.1
ILMN_1675386	0.2849	0.628056	1.65928	1.94136	2.35768	0.926159	CES1	1066	NM_001266.4
ILMN_2232854	0.00881541	0.291051	0.448937	2.78368	2.7632	1.60333	FAP	2191	NM_004460.2
ILMN_2323933	-0.494161	0.256824	1.66852	1.8761	0.660815	0.244178	LAIR2	3904	NM_021270.2
ILMN_1746836	-0.011253	0.352984	1.64255	1.19648	1.10766	0.659666	PTAFR	5724	NM_000952.3
ILMN_1691717	0.148586	0.389796	1.21446	2.05405	1.81526	1.5861	RHBDF2	79651	NM_001005498.2
ILMN_1735792	0.0650099	0.649049	1.16451	1.89035	1.24246	1.16074	RHBDF2	79651	NM_001005498.2
ILMN_1759563	-0.133219	0.2572	0.825335	1.14332	1.41249	1.86245	NRIP3	56675	NM_020645.1
ILMN_1806430	-0.184253	0.476856	1.78222	1.24661	0.839745	1.433	LOC644090	644090	XM_945887.2
ILMN_1694219	0.00441217	0.772289	1.10832	1.33754	1.32977	1.2285	ARIH1	25820	NM_005744.2
ILMN_1724293	-0.0678221	0.0265604	0.672686	1.57732	1.70583	1.08255	KDELR2	11014	NM_006854.3
ILMN_2189842	0.0251877	0.449203	1.29561	1.40581	0.783003	0.861518	SNORA10	574042	NR_002327.1
ILMN_1674421	-0.00370038	0.00204229	0.717967	1.45656	1.22471	1.27387	TM9SF4	9777	NM_014742.2
ILMN_1764361	0.115085	0.0710721	1.69898	2.14553	2.41712	2.09979	DUSP16	80824	NM_030640.1
ILMN_1770454	0.122778	0.230937	0.679961	1.53097	1.41038	1.19305	AGRN	375790	NM_198576.2
ILMN_2183510	-0.0597471	0.000607967	1.35563	1.9622	2.39597	1.75213	ARMET	7873	NM_006010.2
ILMN_1748907	0.14977	-0.115235	-0.174072	1.51586	1.65746	1.13561	UBQLNL	143630	NM_145053.4
ILMN_1808566	0.0680611	-0.28666	0.230753	1.0866	1.39962	2.06226	TMEM180	79847	NM_024789.3
ILMN_1853167	-0.192001	0.0394642	1.66298	2.35365	1.62558	1.68509			BM997836
ILMN_1716596	0.132372	0.308352	0.690103	1.56622	1.31031	2.39687	NSMAF	8439	NM_003580.2
ILMN_2367070	0.149456	0.313162	1.30049	2.64023	2.33181	2.24828	ACOT9	23597	NM_001037171.1
ILMN_1815666	0.0594512	0.355599	0.907358	1.23981	1.49589	1.25848	ATP2A2	488	NM_170665.2
ILMN_1655884	-0.0328008	0.533244	0.825977	1.03362	1.35442	1.22934	ATP2A2	488	NM_170665.2
ILMN_1689968	0.270786	0.912061	2.08249	1.88964	1.83577	1.74291	PLEKHO2	80301	NM_025201.3
ILMN_1709937	-0.147452	0.260446	0.92851	1.93402	1.53435	0.815042	KCNN4	3783	NM_002250.2
ILMN_1672486	0.250175	1.0539	2.16761	2.18844	1.11789	0.106265	TCF7L2	6934	NM_030756.2
ILMN_1791771	0.0105778	0.190736	1.27654	1.48949	1.19715	0.773043	HCK	3055	NM_002110.2
ILMN_1679324	0.101614	1.04124	2.20393	1.64721	1.17342	0.93599	EIF1B	10289	NM_005875.2
ILMN_1680223	0.0734041	0.789499	1.54125	1.27413	1.40371	0.917648	PNPLA8	50640	NM_015723.2
ILMN_1761921	0.0485135	-0.0568331	0.772332	2.88693	1.30192	0.818203	IL12RB2	3595	NM_001559.2
ILMN_1714402	0.112257	0.339293	1.3019	2.68457	1.98055	1.83753	ZCCHC2	54877	NM_017742.3
ILMN_1727315	0.0461715	0.502163	0.867959	1.24907	1.91245	1.56021	DENND1A	57706	NM_024820.2
ILMN_1678454	0.0182983	0.199941	1.04197	1.91595	1.6613	1.13351	CASP4	837	NM_001225.3
ILMN_1763386	0.207773	0.848951	1.66806	1.08899	0.90073	0.690855	BID	637	NM_197966.1
ILMN_1761797	0.005458	-0.0133884	0.0979682	1.38175	2.37712	2.52122	CSTB	1476	NM_000100.2
ILMN_2359945	-0.109227	0.434951	1.39974	2.07723	1.88341	0.646775	CES1	1066	NM_001025195.1
ILMN_1786444	-0.0058291	1.20518	2.57112	0.750644	0.520598	0.860441	LPL	4023	NM_000237.2
ILMN_1694147	-0.0298395	0.0116481	0.953966	1.46198	1.09595	1.01486	PUS3	83480	NM_031307.2
ILMN_1706645	-0.009987	-0.0670963	2.02311	2.73189	1.66316	1.43866	C6orf150	115004	NM_138441.2
ILMN_3248608	0.00881541	1.27306	2.49766	1.92022	0.438594	0.181913	LOC100132144	100132144	XM_001719572.1
ILMN_2109489	-0.3625	0.00304723	0.882487	2.82907	2.07077	1.477	GZMB	3002	NM_004131.3
ILMN_1727567	0.591618	0.577541	1.85502	1.11794	0.90843	1.12443	OLIG2	10215	NM_005806.2
ILMN_1674337	0.00973797	-0.041539	0.966519	1.27614	1.41078	1.31429	FKBP2	2286	NM_004470.2
ILMN_2157099	0.0332181	0.0520372	1.09283	3.14902	2.04728	1.99968	CCNA1	8900	NM_003914.2
ILMN_2370872	0.0334374	0.2259	1.19881	1.94549	1.86718	1.58026	GRINA	2907	NM_001009184.1
ILMN_1698166	0.127739	0.331456	1.29252	1.82065	1.22472	0.797115	C21orf91	54149	NM_017447.3
ILMN_1763007	0.117484	0.615721	1.57548	2.0011	1.42137	1.09422	HIAT1	64645	NM_033055.2
ILMN_1812384	-0.0732895	0.087109	0.254732	1.90949	1.30873	1.6456	NR3C1	2908	NM_001018077.1
ILMN_1736806	0.00172818	0.721969	1.1942	1.20339	1.77067	1.42951	PAG1	55824	NM_018440.3
ILMN_1755937	-0.221959	0.290092	0.53723	0.973869	1.90988	1.44839	ANXA2	302	NM_001002857.1
ILMN_1711899	-0.0174062	0.680176	1.40102	2.1956	2.12868	2.1773	ANXA2	302	NM_001002857.1
ILMN_1690105	0.00297773	-0.0712605	1.50943	2.92286	1.98796	1.81483	STAT1	6772	NM_007315.2
ILMN_1777325	-0.0865091	-0.0272877	1.06508	2.51017	1.69582	1.50333	STAT1	6772	NM_007315.2
ILMN_1749409	0.43862	1.26049	1.86849	1.73483	1.52672	1.40212	LOC649864	649864	XM_941341.1
ILMN_2410929	-0.0881448	0.121926	0.0216268	1.47997	1.88622	2.79314	PAPSS2	9060	NM_004670.3
ILMN_1697268	0.00785554	0.315942	1.85979	2.38762	1.69123	0.851814	EMILIN2	84034	NM_032048.2
ILMN_1795964	-0.188476	0.328967	0.543003	2.13758	1.89643	1.77517	UBR1	197131	NM_174916.1
ILMN_1708006	-0.171091	-0.122281	1.34134	2.20226	1.75848	1.53638	MICB	4277	NM_005931.2
ILMN_1679268	0.150855	1.08663	1.95363	2.31391	1.16692	-0.444778	PELI1	57162	NM_020651.2
ILMN_1714170	-0.0654818	-0.0519953	0.918226	1.8791	1.54133	1.31345	SPSB1	80176	NM_025106.2
ILMN_1723141	0.0775313	1.21334	1.40209	1.4788	0.772372	0.559515	OTUD1	220213	XM_001134465.1
ILMN_2269136	0.185618	0.0962341	0.440176	0.494423	2.69422	2.84668	CENTG3	116988	NM_001042535.1
ILMN_1710844	-0.0936036	-0.0936967	0.825511	2.96656	2.11888	1.58959	PARP10	84875	XM_001127571.1
ILMN_1898124	0.0146775	1.62046	1.16922	1.80152	1.39814	0.59951			AK096179
ILMN_1661861	0.00881541	0.546485	0.448937	2.9691	1.92832	0.511239	CSF2	1437	NM_000758.2
ILMN_2173004	0.0477995	0.214305	1.61804	1.48055	1.11864	0.611242	RAB8B	51762	NM_016530.2
ILMN_1652525	-0.0672838	-0.182161	0.724328	1.14715	1.27821	1.12738	FAM125B	89853	NM_033446.1
ILMN_1801302	0.00881541	0.200674	1.66253	1.73296	2.12326	0.775057	SCN1B	6324	NM_001037.3
ILMN_2333670	0.00881541	0.0520372	0.448937	0.698432	0.591241	3.39709	RNASE1	6035	NM_198235.1
ILMN_1747759	-0.123464	0.698202	1.60482	2.17176	2.26732	1.95876	WSB1	26118	NM_134264.2
ILMN_1767006	0.115033	-0.0878305	0.689022	2.04738	1.55322	1.51877	PSMB8	5696	NM_148919.3
ILMN_1747195	0.0450705	-0.119755	0.670553	1.7586	1.29489	1.18343	PSMB8	5696	NM_148919.3
ILMN_2219683	0.00881541	0.653535	2.49757	3.45886	0.914022	0.342984	NEU4	129807	NM_080741.1
ILMN_1701882	-0.0367982	-0.0460786	2.24483	2.38434	0.863389	0.224286	FAM72B	653820	XM_930579.2
ILMN_1760280	-0.187289	1.1248	0.936551	0.844159	1.20182	1.05591	NXT1	29107	NM_013248.2
ILMN_1711062	0.00881541	0.0520372	0.448937	0.872163	1.00568	2.33692	MMP19	4327	NM_002429.4
ILMN_1719696	0.0469164	-0.550823	0.266442	1.07715	2.69405	2.79001	PLD1	5337	NM_002662.2
ILMN_1901304	0.00881541	0.0520372	0.725441	1.57375	1.62061	1.78502			AL137309
ILMN_1809951	-0.188267	0.661423	1.3559	2.43716	1.96489	1.68189	ZNF200	7752	NM_198088.1
ILMN_1713505	-0.129959	0.664226	0.789763	1.63242	2.46855	2.29523	NPC1	4864	NM_000271.3
ILMN_3228822	0.0460833	0.272648	1.93332	2.30556	1.26493	0.895304	TMEM194A	23306	NM_015257.2
ILMN_1900110	0.0191096	0.154573	1.80034	2.88435	0.833656	0.450563			BX099724
ILMN_1666453	-0.095008	-0.360755	-0.791883	1.69559	1.89659	1.71311	STK3	6788	NM_006281.2
ILMN_3279219	0.028042	0.437632	1.12517	1.26085	1.10709	0.987941	LOC100132457	100132457	XM_001721497.1
ILMN_2073235	0.0659112	0.712523	1.70623	2.08593	1.86426	1.77261	FTHL12	2504	NR_002205.1
ILMN_1750278	0.134557	0.686732	1.78948	1.94236	1.81659	1.81688	FTHL12	2504	NR_002205.1
ILMN_1904138	0.0491401	0.373412	1.94756	1.98565	2.11075	1.85179			BX114951
ILMN_1759652	0.00881541	0.33602	0.713794	1.76346	1.86096	1.35904	C1orf61	10485	NM_006365.1
ILMN_1794017	-0.164519	0.850329	1.48821	1.98214	1.96801	2.24569	SERTAD1	29950	NM_013376.3
ILMN_1785356	0.0763277	0.372446	2.10877	1.74139	1.24336	0.630663	RAB6IP1	23258	NM_015213.2
ILMN_3245413	0.148892	0.468897	2.24495	1.952	1.34257	0.575206	RAB6IP1	23258	NM_015213.2
ILMN_1787844	-0.100578	0.147872	0.959601	1.40347	1.51984	0.588345	C19orf10	56005	NM_019107.3
ILMN_1656682	-0.0562798	1.30129	2.18624	1.88466	1.41059	0.393888	AZIN1	51582	NM_015878.4
ILMN_1702636	0.00844842	1.10883	0.956846	1.54309	2.28907	2.34071	TUBB6	84617	NM_032525.1
ILMN_1657158	-0.190046	0.190961	1.20708	1.46615	0.968135	1.22539	RNF168	165918	NM_152617.2
ILMN_1739541	0.186163	0.0356333	1.15052	1.52652	1.3882	0.862385	NMI	9111	NM_004688.1
ILMN_3201577	0.00881541	0.264037	1.43262	1.90425	0.78434	0.965812	LOC152845	152845	XR_038721.1
ILMN_1803744	-0.154481	-0.0281829	1.08499	1.19034	1.63226	1.00828	SELS	55829	NM_018445.4
ILMN_1787680	-0.136088	0.214598	1.20477	1.55748	1.77083	1.21883	SELS	55829	NM_018445.4
ILMN_1741003	-0.0612549	0.46344	1.15749	2.02575	2.25246	1.79678	ANXA5	308	NM_001154.2
ILMN_1810978	0.00881541	0.0520372	0.448937	0.698432	1.72593	3.17608	MUCL1	118430	NM_058173.2
ILMN_1800396	0.0298315	0.0520372	0.526522	1.10911	1.95103	2.50684	KCNH4	23415	NM_012285.1
ILMN_1691364	0.226362	-0.0284019	1.66592	2.53425	1.69951	1.47022	STAT1	6772	NM_139266.1
ILMN_3247998	-0.0233115	-0.365665	1.0613	2.79306	1.18768	0.420144	STAP1	26228	NM_012108.2
ILMN_3215367	-0.140267	0.441381	1.85731	1.83696	1.5106	0.610025	LOC100131360	100131360	XR_037562.1
ILMN_2149053	0.0141411	0.604623	1.8451	1.70729	0.745511	0.301558	RIF1	55183	NM_018151.3
ILMN_1755758	0.0251327	0.653946	1.37825	1.62191	0.922524	0.280525	RIF1	55183	NM_018151.3
ILMN_3259146	0.22818	-0.305925	1.16549	2.50919	2.12492	1.31711	LOC100129681	100129681	XM_001726834.1
ILMN_1684553	0.0613281	0.74397	1.59821	1.3578	1.83213	0.947626	RHOH	399	NM_004310.3
ILMN_2222992	0.0103196	1.11206	1.70912	1.0155	1.07802	0.769166	ETF1	2107	NM_004730.1
ILMN_1800512	-0.135891	-0.516429	-0.938546	1.95948	1.55091	2.47452	HMOX1	3162	NM_002133.1
ILMN_2126832	-0.0241374	-0.0990406	1.21221	0.899288	1.52826	0.815022	SEC24A	10802	NM_021982.1
ILMN_2092850	0.017266	0.204493	-0.313747	1.22182	1.3785	2.07775	HPSE	10855	NM_006665.3
ILMN_1833964	0.0911144	0.554374	1.34479	1.61297	0.873569	0.647413			AI215519
ILMN_1690625	0.16914	0.236949	0.838117	1.44305	1.34228	0.85604	SLC9A8	23315	NM_015266.1
ILMN_1688631	0.0521395	-0.288959	1.58059	1.90287	0.696878	0.392072	APOL1	8542	NM_145343.1
ILMN_1766657	-0.16244	-0.0200737	0.261915	1.5832	2.07971	1.50723	STOM	2040	NM_004099.4
ILMN_1696419	0.0393243	0.0485926	0.32013	2.20781	2.5822	1.95573	STOM	2040	NM_004099.4
ILMN_2365091	-0.0396826	1.85614	2.12947	1.58483	1.73924	1.96932	FCAR	2204	NM_133280.1
ILMN_1662198	-0.0146414	-0.00398195	0.774237	1.7893	1.27416	0.927012	RANGAP1	5905	NM_002883.2
ILMN_1803279	-0.0622367	0.182548	0.950537	1.16296	1.33562	0.966193	TMED5	50999	NM_016040.3
ILMN_1776125	-0.198535	0.675455	0.879424	2.3237	1.34691	0.99817	TRNAK1	7206	NR_001449.1
ILMN_2375032	-0.213491	0.041155	1.00216	1.77517	1.32633	0.340921	KIAA1553	57673	NM_001080450.1
ILMN_1710221	0.0706696	1.83602	1.43461	1.47481	3.05731	1.0837	GPR35	2859	NM_005301.2
ILMN_1777499	-0.378053	-0.16621	1.01419	1.50841	1.88626	1.41974	LOC731007	731007	XM_001132080.1
ILMN_1758852	0.163786	0.282685	1.33483	0.97297	1.43797	0.715374	ENTPD7	57089	NM_020354.2
ILMN_2316778	0.0886403	1.05228	1.17101	1.84967	1.04241	0.758791	ETNK1	55500	NM_001039481.1
ILMN_1673753	-0.0790588	0.54131	1.40566	0.950532	1.20264	0.876288	LOC642033	642033	XM_936103.1
ILMN_3242967	0.039055	0.155838	1.27538	1.40661	1.07518	0.962268	LOC100134083	100134083	XM_001714551.1
ILMN_1724474	0.0239657	-0.117879	1.16656	1.80926	1.53779	1.04043	COP1	114769	NM_052889.2
ILMN_1781565	0.0667038	0.237805	1.35931	1.78887	1.66833	1.55694	MESDC1	59274	NM_022566.1
ILMN_1731418	0.0188264	0.0109069	0.768114	2.08768	1.0002	0.682413	SP110	3431	NM_004510.2
ILMN_2415144	0.0863186	-0.0155251	0.586901	2.18665	1.05092	0.734481	SP110	3431	NM_004510.2
ILMN_1745807	0.0879742	0.555552	0.694212	2.13467	0.850709	0.797899	TMEM62	80021	NM_024956.3
ILMN_1654389	0.422886	0.649958	0.0955803	1.71846	2.26463	3.10826	LOC728744	728744	XM_001128342.1
ILMN_2185665	-0.00362498	-0.466174	0.15138	3.17235	1.83872	0.711551	PGAP1	80055	NM_024989.3
ILMN_2390946	-0.0641561	-0.0362046	1.65216	1.98049	1.53373	1.39522	SCARF1	8578	NM_145350.1
ILMN_1815361	0.240477	0.0115824	1.03279	1.98104	1.74539	1.33572	XIAP	331	NM_001167.2
ILMN_1759549	0.225512	-0.329069	-0.0662859	2.50324	1.42967	0.988929	SRGAP2	23380	NM_015326.2
ILMN_1718734	0.0153285	0.0906062	0.573178	1.64217	1.50062	1.05148	MLLT6	4302	NM_005937.3
ILMN_3234828	0.00831676	-0.069311	0.746145	1.951	1.28533	0.699789	C14orf83	161145	NM_182526.2
ILMN_2327994	0.0119147	0.941637	2.42511	1.38059	1.06221	-0.0759716	AZIN1	51582	NM_148174.2
ILMN_2382083	-0.288478	0.294904	1.10986	1.23942	1.34841	1.03576	CUGBP1	10658	NM_198700.1
ILMN_3306440	-0.0128609	0.360638	2.08725	2.36015	1.33638	1.03957	TMEM194A	23306	NM_001130963.1
ILMN_1770373	-0.159177	0.831892	2.07494	1.84964	1.42397	0.694489	TMEM39A	55254	NM_018266.1
ILMN_1759250	-0.137572	-0.12624	0.346366	2.3409	1.97363	1.55275	TAP2	6891	NM_018833.2
ILMN_2129572	0.00881541	2.74164	2.73981	0.817203	0.314903	0.13337	F3	2152	NM_001993.2
ILMN_1665559	0.0409641	0.180209	0.934588	1.50703	1.84357	1.70071	CDK2	1017	NM_001798.2
ILMN_1653443	0.0715567	0.70858	0.91661	1.86244	1.78467	1.8339	CDK2	1017	NM_001798.2
ILMN_1761147	-0.190444	1.07173	1.85486	1.68002	1.68472	1.27793	GABPB2	2553	NM_016655.3
ILMN_1699856	-0.211034	0.392257	1.64424	1.10665	2.07458	1.86958	RALGDS	5900	NM_006266.2
ILMN_2082314	-0.125939	0.341867	1.77015	1.51742	1.65795	1.52206	TOM1	10043	NM_005488.1
ILMN_1813148	-0.369756	0.287691	1.80339	1.33268	1.58151	1.44922	TOM1	10043	NM_005488.1
ILMN_1803652	0.149908	-0.389292	0.0629042	2.64726	2.88786	2.11906	C9orf91	203197	NM_153045.2
ILMN_3256004	-0.0160199	0.553122	1.12032	1.48926	1.15304	0.97262	LOC100130003	100130003	XR_038699.1
ILMN_2415157	0.0392159	0.551952	1.88141	2.46115	1.42256	1.45701	ARID5A	10865	NM_212481.1
ILMN_1689700	0.0693358	0.133371	1.93999	2.23546	1.53708	0.427684	ARID5A	10865	NM_212481.1
ILMN_2298567	-0.14241	0.352987	1.59182	2.88691	1.63535	1.53175	ARID5A	10865	NM_212481.1
ILMN_1770085	-0.0311517	2.64242	2.21168	1.42097	0.552454	-0.0382358	BTG2	7832	NM_006763.2
ILMN_2098446	0.0837913	2.14412	3.26787	2.06674	0.427612	0.629826	PMAIP1	5366	NM_021127.1
ILMN_1689525	-0.00731027	1.78002	2.84589	1.33113	0.11421	0.275243	PMAIP1	5366	NM_021127.1
ILMN_3237329	-0.121242	0.999145	1.59703	1.21805	2.55116	2.18849	FNIP2	57600	NM_020840.1
ILMN_2394296	0.0885611	0.558811	1.50641	1.78004	1.79236	1.8242	SAR1B	51128	NM_001033503.1
ILMN_1736888	-0.00971878	0.393749	1.4161	1.79853	1.73682	1.61425	SAR1B	51128	NM_001033503.1
ILMN_1735461	-0.066168	0.873953	1.60395	1.65684	1.18419	0.605617	DDX21	9188	NM_004728.2
ILMN_1793474	-0.0794419	1.08446	2.74163	2.0334	1.47775	0.841292	INSIG1	3638	NM_198336.1
ILMN_1700831	-0.133845	-0.0844042	0.678964	1.44738	1.72164	0.618786	SLC27A2	11001	NM_003645.2
ILMN_1659688	0.0792681	0.137527	0.364109	3.32706	2.28595	1.73103	LGALS3BP	3959	NM_005567.2
ILMN_2349633	0.00881541	0.0520372	1.15698	2.33344	2.01636	1.43909	TNFRSF18	8784	NM_148902.1
ILMN_1796210	0.0570681	0.573536	1.54649	1.45247	0.993292	0.731919	PPRC1	23082	NM_015062.3
ILMN_3209232	0.00881541	0.0520372	0.448937	1.04167	1.97994	2.47006	LOC644496	644496	XR_016762.2
ILMN_2357134	0.168029	0.248704	0.820444	1.57204	2.77538	2.85956	SPHK1	8877	NM_021972.2
ILMN_1798061	0.0282938	-0.264931	0.273868	2.2063	1.94988	1.95504	ZFYVE26	23503	NM_015346.2
ILMN_2129563	0.00881541	0.0520372	0.543565	0.804179	3.36533	1.56194	LDLRAD3	143458	NM_174902.2
ILMN_1665508	-0.108218	0.405586	1.2768	1.71606	0.828729	0.822298	C10orf12	26148	NM_015652.2
ILMN_1708611	-0.0670465	0.0720955	0.699654	1.31516	2.14425	2.37047	RDX	5962	NM_002906.3
ILMN_2279873	-0.0254912	1.40473	2.22366	1.8932	1.70183	1.60164	WHDC1	123720	NM_001080435.1
ILMN_3242011	-0.000270247	0.22189	0.732497	1.6198	1.20137	1.10984	MOBKL1B	55233	NM_018221.3
ILMN_2390299	0.0603617	-0.0765896	0.633533	1.80081	1.39955	1.29028	PSMB8	5696	NM_004159.4
ILMN_1651316	-0.453975	0.647827	2.61266	2.66056	0.731131	0.136402	CD69	969	NM_001781.1
ILMN_1672006	0.00254405	-0.0479896	0.914282	2.09263	0.803784	0.501283	SSB	6741	NM_003142.3
ILMN_1721713	-0.169231	0.0813917	1.38554	2.55117	0.643227	-0.0516412	EXOSC9	5393	NM_001034194.1
ILMN_1686516	-0.173533	0.160448	0.932105	1.02862	1.33047	0.951482	CUGBP1	10658	NM_001025596.1
ILMN_1778625	-0.0976204	1.39695	1.91415	1.54949	0.935516	0.135376	CD44	960	NM_000610.3
ILMN_1791569	0.00881541	0.0520372	0.886434	0.891931	1.43776	1.47503	PLXNA1	5361	NM_032242.2
ILMN_1665583	0.0012747	0.88885	0.429044	0.451793	1.99239	1.7836	TUBB	203068	NM_178014.2
ILMN_1742450	0.219668	0.342581	0.659934	1.70375	1.42735	0.961417	TAPBP	6892	NM_003190.3
ILMN_2108699	0.00101119	0.193753	0.255869	1.02996	2.33022	1.08163	IL2RA	3559	NM_000417.1
ILMN_1724837	0.067767	0.408973	2.42727	2.76772	1.13991	0.533124	ZC3HAV1	56829	NM_020119.3
ILMN_1762204	0.0676521	1.0839	1.05769	2.02202	1.90808	1.30893	C1orf150	148823	NM_145278.2
ILMN_2093343	-0.0316423	0.028481	1.41533	2.68527	2.46469	1.49648	PLAC8	51316	NM_016619.1
ILMN_2349610	0.138931	0.730082	1.15256	1.98642	1.51882	1.41451	DPH3	285381	NM_001047434.1
ILMN_1757036	0.439369	0.0252487	0.615681	1.50775	1.30005	0.915248	AQP12A	375318	NM_198998.1
ILMN_1790537	0.0439256	-0.294879	0.673881	1.64081	0.719139	1.58038	C16orf75	116028	NM_152308.1
ILMN_1737857	-0.00564742	0.60379	1.86913	2.57299	1.26467	0.854969	GTF2B	2959	NM_001514.3
ILMN_1684746	0.123696	0.654754	0.507294	0.440357	0.692812	2.65678	IPO11	51194	NM_016338.3
ILMN_1811588	0.00881541	0.0520372	0.736577	3.0612	1.12722	1.02694	PML	5371	NM_033239.2
ILMN_3247261	0.0846688	1.0184	1.86	1.52346	0.595943	0.325401	RAPGEF2	9693	NM_014247.2
ILMN_1805606	0.093584	0.195077	1.49872	2.12882	1.89288	1.26319	PLEKHG1	57480	NM_001029884.1
ILMN_1732831	0.213062	0.4166	1.32986	1.42636	1.64723	1.92468	CHST7	56548	NM_019886.2
ILMN_1728224	0.0362256	0.00242448	0.728673	2.23301	1.16449	0.937461	OGFR	11054	NM_007346.2
ILMN_2311052	0.0265381	-0.088401	-0.198307	1.2287	1.40499	2.46809	COL13A1	1305	NM_080815.2
ILMN_1711102	-0.0686798	0.503352	0.904221	1.46247	0.989312	0.857546	B3GNT2	10678	NM_006577.5
ILMN_1807491	-0.330781	0.289744	1.72429	1.87412	0.57344	0.328327	LAIR2	3904	NM_002288.3
ILMN_1687235	0.00881541	0.0520372	0.517689	2.00856	2.51352	1.22954	HPN	3249	NM_002151.1
ILMN_1774077	0.127459	0.58496	1.52062	2.08375	1.31494	0.679698	GBP2	2634	NM_004120.3
ILMN_3311015	-0.0813965	0.236435	1.70175	1.54462	2.00884	2.08973	MIRN219-2	407003	NR_029837.1
ILMN_2081210	0.00881541	0.936976	0.880863	1.3052	1.48889	0.452677	RAB12	201475	NM_001025300.2
ILMN_2372974	0.0914327	0.460248	1.97525	1.75242	1.73902	1.02046	SIRPA	140885	NM_080792.2
ILMN_1756992	-0.110636	0.195962	0.49253	1.52819	2.39694	2.51198	MUC1	4582	NM_001044391.1
ILMN_3198367	0.195785	0.332449	1.30222	2.09984	1.05549	0.902582	LOC646347	646347	XR_017680.1
ILMN_2398378	0.00881541	0.0831193	1.47932	2.94249	1.04487	0.846733	PML	5371	NM_033246.2
ILMN_1770994	-0.0846411	-1.1986	0.42675	1.72159	1.56889	1.00778	LOC440900	440900	XM_498909.3
ILMN_1677158	-0.0283682	2.76473	2.46702	2.00418	1.15534	0.886655	IGFBPL1	347252	NM_001007563.1
ILMN_1811489	0.0215622	0.420179	2.19654	1.22948	0.975186	0.428039	OXSR1	9943	NM_005109.2
ILMN_1764964	0.168644	0.749231	1.64724	1.37101	1.32758	0.877015	IFNGR2	3460	NM_005534.2
ILMN_2129877	-0.0368503	-0.0301335	0.720656	2.48693	1.61182	1.1155	PARP11	57097	NM_020367.3
ILMN_1765621	0.0476925	0.468647	1.39611	1.39032	1.20117	0.795453	HDGF	3068	NM_004494.1
ILMN_2041788	0.00881541	0.0520372	0.937021	2.57013	1.05211	0.187217	PLS3	5358	NM_005032.3
ILMN_2400030	-0.169138	-0.184433	0.208731	1.68501	1.57934	1.19846	PTPN2	5771	NM_080422.1
ILMN_2380688	-0.130072	0.853091	1.51333	1.77926	1.33943	1.31332	B4GALT4	8702	NM_003778.3
ILMN_1661500	-0.0318221	0.561788	1.3279	1.49079	1.20386	1.09231	B4GALT4	8702	NM_003778.3
ILMN_2323491	-0.0492527	-0.447108	0.995203	1.14462	1.59095	1.32392	NUP62	23636	NM_153719.2
ILMN_1742962	-0.0410548	1.14362	2.15402	1.94964	1.12764	1.15036	CLEC6A	93978	NM_001007033.1
ILMN_1699695	-0.210127	0.222547	-0.0741644	1.43667	1.75767	1.18228	TNFRSF21	27242	NM_014452.3
ILMN_2203271	-0.159629	-0.116407	0.280493	1.13702	2.02719	2.77796	FPR3	2359	NM_002030.3
ILMN_1795236	0.0549378	0.395589	0.881078	1.05884	2.17	1.79846	SIGLEC9	27180	NM_014441.1
ILMN_2266595	-0.0147368	0.333108	1.32349	2.93219	2.21783	1.26579	LILRA5	353514	NM_021250.2
ILMN_1790891	0.238984	1.21349	2.4623	1.93988	1.55642	0.932604	CKAP4	10970	NM_006825.2
ILMN_2318011	0.0999707	0.329521	1.47161	2.08944	1.28292	1.12571	PSMA3	5684	NM_002788.2
ILMN_1749821	-0.0978273	0.123169	0.840335	1.53534	1.3599	1.18308	MED28	80306	NM_025205.3
ILMN_1699206	0.080129	-0.305154	-0.0379363	0.973564	1.79851	2.92252	FHDC1	85462	NM_033393.2
ILMN_1690939	-0.0572425	0.0817406	0.416819	1.82032	1.2212	0.764149	TYMP	1890	NM_001953.2
ILMN_2317730	-0.0999066	-0.00583911	0.954811	1.60133	1.259	0.90018	ELMO2	63916	NM_133171.2
ILMN_1803824	-0.180568	-0.230411	0.758089	1.46654	1.32229	0.959369	ZDHHC9	51114	NM_016032.2
ILMN_1724350	0.00881541	0.0520372	1.97145	1.3879	0.623997	0.671192	TRIM36	55521	NM_018700.3
ILMN_1712587	0.281141	0.657054	0.867569	2.00994	2.53672	1.53472	ARSB	411	NM_000046.2
ILMN_1691097	0.0141588	0.221322	0.686128	1.75472	1.29651	0.663982	HSP90AA1	3320	NM_001017963.2
ILMN_1752451	0.00215733	0.585131	0.559484	0.45138	1.82069	2.1371	CTSH	1512	NM_004390.3
ILMN_3242048	0.0065043	-0.480123	0.568217	1.41819	1.61904	1.05402	ASAH2C	653365	XM_927086.2
ILMN_1784553	-0.151258	-0.276592	0.468457	2.36141	2.12311	2.46168	SDC2	6383	NM_002998.3
ILMN_2116714	-0.165121	0.056136	1.03669	1.2361	2.49577	2.41932	SLC39A1	27173	NM_014437.3
ILMN_1678766	-0.0512775	0.264037	0.987946	2.77666	2.09009	1.69451	DYNLT1	6993	NM_006519.1
ILMN_1660436	0.197749	0.471966	1.78162	3.37963	1.32269	1.032	HSPA1B	3304	NM_005346.3
ILMN_1753862	0.0291301	0.17112	1.1076	1.5916	1.33986	0.645066	SRP54	6729	XM_001131752.1
ILMN_2170949	0.16243	0.0543962	0.524816	1.00463	1.76322	1.29933	SNX10	29887	NM_013322.2
ILMN_1776157	-0.00538147	-0.0027616	0.0189199	1.84261	1.1322	1.2535	2004-09-01	5414	NM_080415.1
ILMN_1731412	-0.291827	-0.276755	0.844508	1.5506	1.767	1.02795	UBTD2	92181	NM_152277.2
ILMN_1693334	0.0207256	-0.233228	0.412035	0.778979	2.10733	2.55747	P4HA1	5033	NM_000917.2
ILMN_1731589	-0.0397214	-0.168369	0.756601	1.46811	1.23283	0.926444	PTPRJ	5795	NM_002843.2
ILMN_1660754	-0.0952606	1.20275	2.38591	2.35529	1.56325	0.989579	MIRHG1	407975	XM_931068.1
ILMN_1674790	0.00881541	0.821033	3.01355	1.8105	0.655398	0.389477	RASSF10	644943	XM_928030.1
ILMN_1654322	-0.288174	0.192662	0.838083	1.60638	1.47642	1.49907	ATP1B3	483	NM_001679.2
ILMN_1873677	0.142313	0.326034	1.56412	1.21186	1.1833	1.61918			AK092875
ILMN_1695369	-0.184472	0.252584	0.637098	1.99381	2.05174	1.78494	PLEKHM3	389072	XM_938953.2
ILMN_1738704	-0.0588969	0.138668	1.23021	2.15296	0.92386	0.547715	TRIM26	7726	NM_003449.3
ILMN_1808811	0.241126	0.287611	0.768633	1.99506	1.12209	1.11805	SBNO2	22904	NM_014963.2
ILMN_3246054	0.00881541	0.117796	0.448937	1.20231	1.38141	3.20349	LOC732415	732415	XM_001716577.1
ILMN_1813685	0.0481482	0.0612292	1.01423	1.65451	1.17027	1.02893	RAB7L1	8934	NM_003929.1
ILMN_1679912	0.0745699	0.70811	1.29408	1.93648	1.39985	1.31253	DPH3	285381	NM_206831.1
ILMN_1717229	-0.0215274	0.873978	1.41481	1.13608	1.36928	1.11145	C9orf21	195827	NM_153698.1
ILMN_2365465	-0.228437	0.966176	1.88922	1.91252	1.72785	0.757964	XBP1	7494	NM_001079539.1
ILMN_1764788	-0.167634	0.0380146	0.799023	1.39803	1.63204	1.40395	TNFRSF1B	7133	NM_001066.2
ILMN_2110496	-0.00321579	0.409887	1.6131	1.86922	1.17137	0.461711	C21orf91	54149	NM_017447.2
ILMN_1724139	-0.0182039	0.181124	0.659092	1.79288	1.48508	1.08366	TMEM123	114908	NM_052932.2
ILMN_1735058	-0.302439	-0.0843416	1.63863	2.14783	1.38814	0.663659	CHST12	55501	NM_018641.3
ILMN_1708672	-0.0277089	0.753082	1.42878	1.1127	1.19388	1.13642	ACAT2	39	NM_005891.2
ILMN_3249748	-0.0645586	0.0374351	0.760368	1.19707	1.60281	1.7002	LDHA	3939	NM_001135239.1
ILMN_1763603	0.135135	1.2657	2.23129	1.81904	1.58991	1.1038	C14orf24	283635	NM_173607.3
ILMN_2401878	-0.12597	0.944824	-0.261703	1.03189	2.24524	2.54847	DUSP10	11221	NM_144729.1
ILMN_2401873	-0.200343	0.536981	-0.350032	0.896567	1.90023	2.33956	DUSP10	11221	NM_144729.1
ILMN_1657483	-0.101344	0.130865	1.16425	1.68795	1.48311	0.738826	SEC23B	10483	NM_032985.4
ILMN_2366246	0.110386	0.256104	1.22935	1.6813	1.53044	0.926478	SEC23B	10483	NM_032985.4
ILMN_1727098	-0.109713	0.49537	1.31038	1.99851	1.69755	1.48983	PPP1R16B	26051	NM_015568.2
ILMN_3306997	-0.101511	0.123153	0.984528	1.58472	1.24158	1.18143	METTL1	4234	NM_005371.5
ILMN_1845037	0.184271	0.306669	1.63366	2.34832	1.71585	1.60299			BC031266
ILMN_1792072	-0.0795122	1.12923	1.83704	1.16773	0.730175	0.770685	FUT4	2526	NM_002033.2
ILMN_1655312	0.156265	0.25591	1.38088	1.59835	1.40895	1.4455	HPS5	11234	NM_007216.3
ILMN_2411731	-0.0245682	0.12633	1.38944	1.42389	1.29696	1.31277	HPS5	11234	NM_007216.3
ILMN_1698323	-0.0134255	0.236716	0.505099	1.15021	1.09157	1.38736	PLEKHB2	55041	NM_001031706.1
ILMN_1761566	-0.236333	-0.0476787	0.642739	1.97702	2.40985	2.42519	C5orf32	84418	NM_032412.3
ILMN_1801044	0.00881541	0.0520372	0.448937	1.20784	1.48973	1.29399	DOCK4	9732	NM_014705.3
ILMN_2119297	0.0147069	0.351416	1.8135	3.27323	1.48293	0.505131	SAMD4A	23034	NM_015589.3
ILMN_1772466	-0.0575491	0.0092032	2.62377	2.96751	1.85367	0.286426	SH2D3A	10045	NM_005490.1
ILMN_1787265	-0.130337	-0.685856	2.09087	3.93596	1.66344	-1.09118	ZNF503	84858	NM_032772.3
ILMN_1675507	-0.0287754	0.111379	1.32204	2.79877	1.28635	0.86268	AKAP2	11217	NM_001004065.3
ILMN_3249248	0.00881541	0.828923	2.40226	1.4804	0.713323	0.0736729	LOC727788	727788	XM_001125756.1
ILMN_1716704	0.39701	0.229879	0.200177	2.01138	1.26206	1.15615	NLRC5	84166	NM_032206.3
ILMN_1753518	0.209559	1.07136	0.680617	2.01541	2.15636	2.50167	LOC651524	651524	XM_940688.1
ILMN_3223126	0.0810758	0.126841	0.306087	1.75513	1.06088	0.986814	TYMP	1890	NM_001113756.1
ILMN_3265879	-0.0502399	2.0548	1.7303	1.50501	0.59274	0.970722	C22orf37	200298	XR_040828.1
ILMN_2372413	0.285896	0.907107	1.86402	1.43516	1.13075	0.86042	BID	637	NM_197967.1
ILMN_2404665	-0.0634711	-0.0618356	1.59709	2.85115	2.09109	1.83032	TRIM5	85363	NM_033093.1
ILMN_1661439	-0.0093087	0.445898	1.29551	2.41739	2.16041	2.09461	FLOT1	10211	NM_005803.2
ILMN_1855869	-0.22867	-0.345586	1.69054	1.62931	1.35939	1.03044			BM683583
ILMN_1681890	-0.0608544	0.311301	1.45566	1.51046	1.29795	1.21127	DYNLT3	6990	NM_006520.1
ILMN_1669550	-0.108912	0.182131	0.813575	1.86866	1.45723	1.11172	MAD2L2	10459	NM_006341.2
ILMN_1735364	0.175677	-0.710234	1.53557	1.74087	0.855811	0.613644	ANKFY1	51479	NM_016376.3
ILMN_1794470	-0.138578	-0.457487	0.252712	2.14002	1.46728	0.72255	ANKFY1	51479	NM_016376.3
ILMN_1710204	-0.0527359	0.0975364	1.29256	1.80659	1.33492	0.674687	TNFRSF4	7293	NM_003327.2
ILMN_1776337	0.142277	-0.0995711	1.21381	1.92058	1.73786	1.14527	CHORDC1	26973	NM_012124.1
ILMN_1661755	-0.30091	-0.11676	0.314562	0.902196	2.90763	2.11532	FAM129B	64855	NM_022833.2
ILMN_1665865	0.00881541	0.0520372	0.67662	3.23728	0.935556	0.379096	IGFBP4	3487	NM_001552.2
ILMN_1801852	-0.0329622	0.211325	1.08039	1.67584	1.25229	0.67032	SEC61B	10952	NM_006808.2
ILMN_1740213	0.0343906	-0.0795191	1.44191	1.34302	1.75199	0.70547	ELOVL7	79993	NM_024930.1
ILMN_1707503	-0.0587391	0.246237	0.623934	1.3111	1.56984	1.17377	C1orf144	26099	NM_015609.2
ILMN_1813625	0.158611	-0.536771	0.938192	1.82809	1.00985	0.9307	TRIM25	7706	NM_005082.4
ILMN_2086417	0.0251597	0.530295	1.46303	1.72284	1.49167	0.860922	NDUFV2	4729	NM_021074.1
ILMN_1705953	0.250646	1.91555	1.9358	1.65392	1.54012	1.30622	LONRF1	91694	NM_152271.3
ILMN_3240308	0.00881541	0.0520372	0.785144	2.43627	2.79682	2.70014	LOC100133511	100133511	XM_001719463.1
ILMN_3272074	-0.104105	0.586249	2.09969	1.32226	1.49145	0.46002	GABPB2	2553	NM_181427.3
ILMN_2167426	0.188777	-0.397273	0.365116	1.79989	1.3113	1.40668	ASPHD2	57168	NM_020437.3
ILMN_1765729	-0.209614	0.456389	0.265566	1.97255	2.47377	1.82037	MAML2	84441	NM_032427.1
ILMN_3244395	-0.00389135	-0.0390514	0.803615	2.11028	0.868064	0.539587	LOC728877	728877	XR_041759.1
ILMN_1807298	0.00881541	0.440991	2.04276	1.48143	0.76145	0.265332	NR4A3	8013	NM_173198.1
ILMN_2371055	-0.184253	0.527147	1.06935	0.505363	1.32892	2.06163	EFNA1	1942	NM_004428.2
ILMN_3307664	0.00881541	0.0520372	0.448937	1.18678	2.61884	2.75174	C15orf21	283651	NR_022014.1
ILMN_3251545	0.0494798	0.0363328	1.30873	2.18709	1.87812	1.51602	CHMP5	51510	NM_016410.4
ILMN_1752758	0.402793	0.538783	1.10742	0.812126	1.49945	1.36233	BTN2A2	10385	NM_006995.3
ILMN_2256894	-0.0896252	0.808369	0.566801	0.922007	1.23702	1.52483	BTN2A2	10385	NM_006995.3
ILMN_1743100	-0.022592	-0.0350579	0.904627	1.84036	1.08712	0.830051	TNFRSF18	8784	NM_148901.1
ILMN_1738523	0.0455474	0.542346	1.75525	2.08989	1.03271	0.376745	MYD88	4615	NM_002468.3

## Sheet: L4
Probe_Id	[LPS, 0](normalized)	[LPS, 1](normalized)	[LPS, 3](normalized)	[LPS, 6](normalized)	[LPS, 12](normalized)	[LPS, 24](normalized)	Symbol	Entrez_Gene_ID	Accession
ILMN_1799848	0.329946	1.0608	2.64496	5.35648	5.60135	6.31556	ANKRD22	118932	NM_144590.2
ILMN_1783621	0.193302	0.0567147	4.4099	5.62359	4.50597	4.52009	CMPK2	129607	NM_207315.2
ILMN_1748206	0.00881541	0.36635	4.10383	5.01858	4.99498	4.47699	C20orf160	140706	NM_080625.2
ILMN_2129161	-0.184253	2.15807	3.76362	4.69854	4.20928	3.02941	LRRC32	2615	NM_005512.1
ILMN_1731785	-0.130722	0.930781	4.57672	5.77656	6.63314	6.78633	ORM2	5005	NM_000608.2
ILMN_1717313	0.0225396	3.4662	4.41171	3.83131	3.89008	3.42271	NFKBIE	4794	NM_004556.2
ILMN_1788802	-0.0118681	1.63728	3.93745	4.37346	3.88915	3.26211	GCH1	2643	NM_000161.2
ILMN_1682717	-0.0288951	3.98685	4.62609	3.77475	4.05856	4.0166	IER3	8870	NM_003897.3
ILMN_1701195	-0.435304	0.183535	2.89721	4.78226	3.7438	4.08233	PLA2G7	7941	NM_005084.2
ILMN_2233783	0.170862	-0.0319968	2.43631	5.68181	5.29051	4.50581	CD38	952	NM_001775.2
ILMN_2170813	0.0262083	-0.170829	2.30892	5.3449	5.04258	3.50615	LAMP3	27074	NM_014398.2
ILMN_2170814	-0.0480028	0.760885	4.63065	7.55302	7.16298	5.98828	LAMP3	27074	NM_014398.2
ILMN_1843198	0.00881541	0.760191	4.3339	4.74423	5.32786	4.61598			AK026966
ILMN_1683456	0.00881541	0.0520372	6.84825	8.69704	5.56605	5.30703	CCL7	6354	NM_006273.2
ILMN_2373791	-0.0134081	-0.0269158	2.72785	5.02379	6.13574	3.49763	ENPP2	5168	NM_001040092.1
ILMN_1780799	-0.131015	0.0564892	2.86261	5.4014	6.48431	3.69648	ENPP2	5168	NM_001040092.1
ILMN_1701114	0.114332	1.36123	3.73966	5.0798	4.30434	3.57884	GBP1	2633	NM_002053.1
ILMN_2148785	0.250192	1.29512	3.86144	4.84341	4.15853	3.59379	GBP1	2633	NM_002053.1
ILMN_1741021	0.00881541	0.372276	6.31917	7.35612	3.78656	1.95129	CH25H	9023	NM_003956.3
ILMN_1812759	0.220838	2.07022	4.6409	5.31571	4.65082	3.75792	GCH1	2643	NM_001024071.1
ILMN_1715684	-0.0924103	1.17753	3.63908	3.97942	4.25188	4.18494	LAMB3	3914	NM_000228.2
ILMN_1715603	-0.0729136	4.06363	6.18778	4.99194	2.17196	1.77398	IL23A	51561	NM_016584.2
ILMN_1690241	0.601324	0.437357	3.1504	5.73663	4.80836	5.40975	BATF2	116071	NM_138456.3
ILMN_2330307	-0.202004	1.17113	3.28893	4.05659	4.28314	4.61285	SLC43A3	29015	NM_017611.2
ILMN_1787529	-0.0870447	1.36877	3.34105	4.37729	4.46473	4.38792	C3AR1	719	NM_004054.2
ILMN_2408543	-0.0673784	2.72778	3.51398	3.76813	3.22096	3.55871	PLAUR	5329	NM_002659.2
ILMN_1677591	-0.0744582	4.441	5.92832	5.05576	3.17165	1.92831	CCL4L2	388372	NM_207007.2
ILMN_2374865	-0.325278	3.40023	5.75383	6.38841	5.0037	4.94879	ATF3	467	NM_001040619.1
ILMN_1674563	0.00881541	5.09226	6.57912	6.11102	4.26257	3.0035	CCL4	6351	NM_002984.1
ILMN_2338038	-0.16835	1.13561	4.89837	5.67949	5.61102	4.9585	AK3L1	205	NM_013410.2
ILMN_1764709	-0.0630461	2.67818	3.6739	4.08621	3.67743	3.61562	MAFB	9935	NM_005461.3
ILMN_1787897	-0.125851	3.48483	4.83119	4.02995	2.90339	3.48922	CXCL1	2919	NM_001511.1
ILMN_1696584	0.875963	2.1009	5.29595	6.17253	6.63807	6.60464	ORM1	5004	NM_000607.1
ILMN_1686116	0.186045	3.21094	3.25947	4.72403	4.50358	2.8043	THBS1	7057	NM_003246.2
ILMN_1782487	0.3315	0.90264	4.34358	5.49972	4.81853	4.15559	LOC400759	400759	NR_003133.1
ILMN_1678690	-0.0236836	1.5863	4.70519	4.50147	4.4509	3.67576	UPB1	51733	NM_016327.2
ILMN_1693192	0.420818	1.85318	4.38909	4.89641	4.30366	4.99304	PI3	5266	NM_002638.2
ILMN_1722158	-0.0426121	0.575697	3.15908	4.91178	4.91838	4.07812	CASP5	838	NM_004347.1
ILMN_1659960	0.00881541	1.23372	4.85238	6.92432	6.77456	6.94064	IL4I1	259307	NM_172374.1
ILMN_2171289	0.302994	2.22953	4.36033	3.91713	3.59668	2.83962	SAMSN1	64092	NM_022136.3
ILMN_1684887	0.174595	2.93622	4.74547	4.93681	4.57455	3.88614	SAMSN1	64092	NM_022136.3
ILMN_1682775	0.119705	3.34814	6.10402	6.0016	5.60759	5.49314	EDN1	1906	NM_001955.2
ILMN_2335813	-0.180093	2.60314	5.37528	6.27748	5.53641	4.77393	GCH1	2643	NM_001024070.1
ILMN_1763207	-0.080034	1.36217	4.38861	5.02646	4.27335	3.29497	BATF3	55509	NM_018664.1
ILMN_1707979	-0.0398201	0.976422	3.10256	3.41652	4.1792	4.04733	INCA	440068	NM_001007232.1
ILMN_1689378	0.160384	2.57889	4.4093	5.73028	4.38733	2.59683	CCRN4L	25819	NM_012118.2
ILMN_1672295	0.0201895	4.17092	5.3845	5.00672	4.26576	3.38603	ZC3H12A	80149	NM_025079.1
ILMN_1798249	-0.0896252	0.212503	3.61823	4.43084	4.4415	3.88336	AK3L1	205	NM_203464.1
ILMN_1764090	-0.0768582	1.04513	5.24123	5.47422	5.59259	4.97175	AK3L1	205	NM_203464.1
ILMN_1780582	-0.141107	5.22701	5.41774	4.6814	4.1544	3.66316	CD83	9308	NM_001040280.1
ILMN_1800800	-0.0135504	1.08525	3.0568	4.71499	4.29719	2.96954	LOC731823	731823	XM_001133747.1
ILMN_1737819	0.00881541	0.712424	5.25299	7.13942	4.26675	1.60994	C7orf16	10842	NM_006658.2
ILMN_1668822	-0.246952	0.266397	4.35306	4.77933	4.09189	3.03452	BATF	10538	NM_006399.2
ILMN_1698218	-0.0449183	2.58091	5.17839	4.82443	4.41862	3.12296	TRAF1	7185	NM_005658.3
ILMN_1811364	-0.264014	0.292871	4.82989	5.43998	5.86103	5.28784	SGPP2	130367	XM_938742.1
ILMN_1745397	-0.0470701	-0.284203	2.72804	5.16847	4.37695	3.39335	OAS3	4940	NM_006187.2
ILMN_1713829	-0.178284	0.81785	4.29148	5.88434	5.63975	6.74472	PTGES	9536	NM_004878.3
ILMN_2150856	-0.122653	1.96309	5.22081	6.22627	6.35849	5.07604	SERPINB2	5055	NM_002575.1
ILMN_2150851	0.221116	2.50353	5.42083	7.04368	6.98604	5.69079	SERPINB2	5055	NM_002575.1
ILMN_2120022	-0.074062	4.59301	5.64934	5.87354	5.02557	3.71108	ARL5B	221079	NM_178815.3
ILMN_1680465	-0.206389	4.50954	5.57214	5.60538	4.8377	3.50186	ARL5B	221079	NM_178815.3
ILMN_1699331	-0.0673848	0.35963	4.14282	5.3039	3.60704	3.31791	IFIT1	3434	NM_001548.2
ILMN_2135898	-0.0370094	0.883206	3.23632	4.74352	4.03976	3.02085	GPR42P	2866	NM_005305.1
ILMN_1657871	0.160897	-0.004884	4.03698	5.78381	4.73512	4.65475	RSAD2	91543	NM_080657.4
ILMN_1737514	-0.0469834	0.947268	3.78418	4.30459	3.5355	3.35939	KYNU	8942	NM_001032998.1
ILMN_1769546	-0.35893	0.514512	4.21138	4.71899	3.86472	2.38848	RIN2	54453	NM_018993.2
ILMN_3248910	-0.286307	4.3452	5.82035	5.8347	4.21032	2.6426	MIRN155	114614	NR_001458.3
ILMN_1774733	0.319751	1.43434	4.31096	5.82656	3.9912	4.37217	SOCS1	8651	NM_003745.1
ILMN_1764030	0.345171	2.66054	5.80685	7.04676	7.34956	5.57086	CCL23	6368	NM_005064.3
ILMN_1695316	0.245919	2.03012	5.62708	5.86528	6.16996	5.18561	SLC39A8	64116	NM_022154.5
ILMN_2233539	0.631653	2.04531	6.35301	6.35969	6.74756	5.31409	SLC39A8	64116	NM_022154.5
ILMN_2054019	-0.677607	0.109523	4.45488	5.38576	4.34043	3.22738	ISG15	9636	NM_005101.1
ILMN_1799062	0.0490267	1.89844	4.27192	4.08828	3.83556	2.86792	NFKB2	4791	NM_001077493.1
ILMN_1701789	0.157597	0.544766	4.18198	4.71924	3.88836	3.37752	IFIT3	3437	NM_001031683.1
ILMN_1774874	0.114	4.81439	6.05699	6.10154	5.17626	3.20843	IL1RN	3557	NM_173843.1
ILMN_3239965	0.555356	0.30434	4.70915	7.72818	7.61711	7.53722	INDO	3620	NM_002164.4
ILMN_1736982	0.318644	2.56538	4.44361	3.26029	4.05507	4.65416	PHACTR1	221692	NM_030948.1
ILMN_2186061	0.189438	3.54893	3.94987	4.81338	4.49485	4.46367	PFKFB3	5209	NM_004566.2
ILMN_1665455	-0.162784	2.05864	3.49577	4.0755	3.7836	2.96218	DCUN1D3	123879	NM_173475.1
ILMN_1654398	-0.403619	0.495898	5.0764	6.73924	5.77236	5.48458	RGL1	23179	NM_015149.3
ILMN_1808707	0.0450729	1.88089	3.80478	3.47913	4.37301	3.5311	FSCN1	6624	NM_003088.2
ILMN_1860051	0.173378	0.26953	3.41241	4.95819	4.71055	4.26765			C20656
ILMN_1680139	0.290774	3.29254	3.89878	3.94056	3.49838	3.21321	MAFF	23764	NM_012323.2
ILMN_1807372	-0.144224	2.23383	4.89914	5.20321	4.51808	3.82644	ADORA2A	135	NM_000675.3
ILMN_1701914	0.119278	0.786779	3.70436	5.94938	5.36556	5.00144	CD274	29126	NM_014143.2
ILMN_1658407	0.205312	1.22548	3.43444	4.00391	4.26233	4.30017	SLC43A3	29015	NM_014096.2
ILMN_1656310	0.287415	0.0711736	4.78091	7.47795	7.39151	7.33615	INDO	3620	NM_002164.3
ILMN_1769388	-0.0997124	2.34027	4.24175	6.78961	7.02664	5.92703	GJB2	2706	NM_004004.4
ILMN_1723912	0.203979	0.0140188	2.87381	5.06037	4.81857	4.29023	IFI44L	10964	NM_006820.1
ILMN_1729188	0.00881541	0.0520372	2.40031	7.53372	7.4563	3.56483	HAMP	57817	NM_021175.2
ILMN_1780601	0.160979	0.758897	3.31792	5.13807	4.6018	3.55538	EMR1	2015	NM_001974.3
ILMN_1702691	0.342262	4.63105	4.91809	4.80178	4.47052	3.68422	TNFAIP3	7128	NM_006290.2
ILMN_1741159	-0.011009	2.98494	5.11469	4.89901	3.97427	2.72447	MAP3K8	1326	NM_005204.2
ILMN_1707591	-0.129401	1.03662	5.88492	7.57197	6.20882	4.70796	TNIP3	79931	NM_024873.3
ILMN_1723035	0.0124043	3.96483	5.98624	5.62715	3.0779	5.44604	OLR1	4973	NM_002543.3
ILMN_1729749	0.0543743	0.251193	3.27788	4.87646	3.91422	2.92265	HERC5	51191	NM_016323.2
ILMN_1681721	-0.0575622	1.11244	5.12209	6.1173	4.15848	3.3158	OASL	8638	NM_003733.2
ILMN_1669376	0.0822901	2.13177	4.7383	5.20298	5.56602	4.54725	DRAM	55332	NM_018370.2
ILMN_1796349	-0.144564	1.19465	3.41544	3.84237	3.90366	3.75958	SMPDL3A	10924	NM_006714.2
ILMN_1771385	0.0979035	0.267427	2.77774	4.70001	4.17316	3.31664	GBP4	115361	NM_052941.3
ILMN_1712430	-0.328395	2.23656	4.73333	4.91448	4.99167	4.22545	ATP5G1	516	NM_005175.2
ILMN_1718977	0.17812	3.20728	4.00028	4.1789	3.48185	3.04025	GADD45B	4616	NM_015675.2
ILMN_1656501	-0.0365831	2.39661	4.48778	4.96908	3.59908	3.21318	DUSP5	1847	NM_004419.3
ILMN_2158713	0.285484	1.1976	4.11222	5.33451	4.33923	2.94537	IL1F9	56300	NM_019618.2
ILMN_2390859	0.0752996	1.60624	4.19126	4.07027	3.80539	2.93277	NFKB2	4791	NM_002502.3
ILMN_1674811	-0.133732	1.19463	4.93271	5.68361	4.2223	3.2705	OASL	8638	NM_198213.1
ILMN_1691846	-0.170012	4.72482	4.54234	4.09949	3.68925	2.81183	G0S2	50486	NM_015714.2
ILMN_2239754	-0.0620283	0.295193	3.90568	4.47312	3.5543	3.28212	IFIT3	3437	NM_001549.2
ILMN_3240420	0.106107	-0.168093	5.42313	7.44029	5.87433	4.73445	USP18	11274	NM_017414.3
ILMN_2388800	-0.0733514	0.256194	2.82278	4.77567	4.75433	6.45274	PPAP2B	8613	NM_003713.3
ILMN_1745964	-0.0436766	2.40679	5.7292	5.59164	5.70589	5.20192	IRAK2	3656	NM_001570.3
ILMN_1716736	-0.0603293	0.800032	5.18007	6.59043	5.15705	4.23801	CD80	941	NM_005191.3
ILMN_2173975	-0.281855	-0.0121615	3.64278	4.60445	3.66213	3.48819	RTP4	64108	NM_022147.2
ILMN_1736834	0.0374745	1.08697	3.61584	3.68453	3.72874	3.75223	SKIL	6498	NM_005414.2
ILMN_1671250	0.0366753	1.35627	5.03631	5.04511	4.53019	2.91034	CLIC4	25932	NM_013943.1
ILMN_1710923	-0.0241958	1.16101	4.53335	5.5692	5.47739	4.55861	SLAMF7	57823	NM_021181.3
ILMN_2207291	0.0551655	3.10004	6.57605	6.86086	5.05403	2.76201	IFNG	3458	NM_000619.2
ILMN_1781001	0.238615	2.75581	3.72464	4.50528	3.8649	3.31617	SOCS3	9021	NM_003955.3
ILMN_2103107	-0.0997124	1.41774	3.42837	3.87262	5.12929	6.2805	ADAMDEC1	27299	NM_014479.2
ILMN_1656057	0.359628	3.64252	6.08755	4.28495	6.01952	5.72579	PLAU	5328	NM_002658.2
ILMN_2123217	-0.0867345	1.82125	3.76491	4.52025	3.90129	3.54259	TNFAIP6	7130	NM_007115.2
ILMN_1785732	0.327787	2.72246	4.67529	5.20939	4.85663	4.34589	TNFAIP6	7130	NM_007115.2
ILMN_1656011	-0.0163616	1.86641	5.34334	6.14209	4.03316	3.35371	RGS1	5996	NM_002922.3

## Sheet: L5
Probe_Id	[LPS, 0](normalized)	[LPS, 1](normalized)	[LPS, 3](normalized)	[LPS, 6](normalized)	[LPS, 12](normalized)	[LPS, 24](normalized)	Symbol	Entrez_Gene_ID	Accession
ILMN_2400947	0.0256971	-0.417153	-1.37541	-2.82414	-2.00918	-1.77006	CUGBP2	10659	NM_006561.2
ILMN_1689518	0.180916	0.170021	-1.19856	-3.30924	-3.60438	-2.60712	PECAM1	5175	NM_000442.3
ILMN_1656900	-0.0112304	-0.240644	-1.2983	-2.33436	-2.58339	-1.8532	SULT1A1	6817	NM_177536.1
ILMN_1752117	0.137781	-0.228585	-2.28089	-3.08229	-1.86521	-1.13524	TMEM55A	55529	NM_018710.1
ILMN_2413527	0.0466476	-0.230989	-1.08979	-2.2204	-3.21597	-3.36967	VCL	7414	NM_003373.3
ILMN_1715715	0.0274215	-1.20744	-2.60227	-3.39028	-2.74346	-2.44117	CEBPA	1050	NM_004364.2
ILMN_1688580	0.208887	0.278382	-0.355972	-1.90888	-3.79998	-3.85772	CAMP	820	NM_004345.3
ILMN_1797731	-0.216195	-1.06046	-4.21587	-6.14499	-3.97677	-3.73833	MS4A6A	64231	NM_022349.2
ILMN_2227195	-0.172446	-0.107021	-1.63941	-2.07823	-2.46505	-2.52456	CCDC65	85478	NM_033124.2
ILMN_2336133	-0.159122	-0.596046	-1.73599	-2.77448	-2.96988	-2.50844	SULT1A4	445329	NM_001017391.1
ILMN_1791211	-0.0744997	-0.847648	-1.84464	-2.55559	-1.87008	-1.92414	DOK2	9046	NM_003974.2
ILMN_1684497	-0.0144082	-0.333735	-1.74595	-2.25355	-2.46628	-2.03962	C10orf33	84795	NM_032709.1
ILMN_1809850	-0.0532519	-1.20096	-2.09242	-2.00217	-2.48407	-1.15948	RCN3	57333	NM_020650.2
ILMN_1698766	0.0261859	-0.379385	-2.17617	-3.27654	-2.86434	-1.98564	PYCARD	29108	NM_013258.3
ILMN_1706304	0.0327272	-0.248779	-2.03199	-2.49266	-1.9443	-1.72188	EIF2C4	192670	NM_017629.2
ILMN_2255579	-0.0997003	-0.275452	-1.28051	-2.88874	-2.59407	-2.55936	RAB37	326624	NM_175738.3
ILMN_1675391	0.118399	6.61612e-05	-1.49417	-2.07134	-2.47165	-2.06081	SLC24A4	123041	NM_153648.2
ILMN_2391976	-0.00690734	-0.105544	-2.16841	-2.47375	-2.70417	-1.90229	SLC45A4	57210	NM_001080431.1
ILMN_2112357	-0.0823078	-0.393074	-2.77984	-2.9928	-2.26496	-1.03269	CD300LF	146722	NM_139018.2
ILMN_1663866	-0.152751	-0.172097	-1.70111	-3.14324	-3.23975	-1.39585	TGFBI	7045	NM_000358.1
ILMN_1742601	0.449488	0.155236	-0.72215	-2.23701	-2.24132	-2.7053	CR1	1378	NM_000651.4
ILMN_1777853	0.231445	-0.327315	-1.67507	-1.80746	-2.29112	-2.43222	MBOAT2	129642	XM_001129292.1
ILMN_1718936	-0.184009	-0.238492	-0.94045	-1.92955	-3.32977	-3.18608	LST1	7940	NM_007161.2
ILMN_1653292	0.146739	-0.398666	-3.56235	-2.80689	-1.61691	-1.19562	PFKFB4	5210	NM_004567.2
ILMN_3244216	0.152141	-0.66178	-2.81984	-1.90477	-1.93708	-2.02483	SCARNA3	677679	NR_002998.1
ILMN_2087303	-0.0240092	-0.436214	-2.49229	-2.27869	-2.10356	-1.97001	XKR8	55113	NM_018053.2
ILMN_1777190	-0.546536	-0.472322	-0.697634	-1.00652	-2.19055	-3.53692	CFD	1675	NM_001928.2
ILMN_1738992	0.10334	-0.266051	-2.28474	-1.66259	-3.11796	-3.07698	MNDA	4332	NM_002432.1
ILMN_1733997	0.131777	-0.0395759	-1.22767	-2.40127	-2.96213	-1.94709	SIRPB1	10326	NM_006065.1
ILMN_2400922	0.189212	-0.471472	-2.7992	-3.14903	-2.43311	-1.75741	OPRL1	4987	NM_000913.3
ILMN_1730454	0.740271	0.268302	-1.04981	-2.29993	-3.39653	-3.44567	FOLR3	2352	NM_000804.2
ILMN_2060115	0.087324	0.133272	-0.40414	-2.18512	-2.80291	-2.47242	SORL1	6653	NM_003105.3
ILMN_1759818	0.179293	0.0190349	-0.601162	-2.18415	-2.60468	-2.35564	SORL1	6653	NM_003105.3
ILMN_1714567	-0.0611309	-0.208025	-0.983158	-2.40215	-2.23303	-2.22618	AHNAK	79026	NM_001620.1
ILMN_1678238	-0.412918	-0.944514	-1.65127	-3.10797	-2.38497	-1.7131	ZNF683	257101	NM_173574.2
ILMN_1778723	0.216684	-0.197176	-1.61678	-2.95317	-3.71692	-2.61313	AMICA1	120425	NM_153206.1
ILMN_2383058	-0.24906	-0.790629	-2.10164	-1.89118	-2.09796	-2.1012	SIRPG	55423	NM_080816.2
ILMN_1775268	0.265718	-0.507729	-2.32518	-2.04793	-2.48469	-2.20369	HECW2	57520	NM_020760.1
ILMN_1731275	-0.198756	-0.829868	-2.36861	-3.39635	-3.67317	-3.96823	DPEP3	64180	NM_022357.1
ILMN_1813572	-0.0133432	-0.776418	-1.16552	-2.87476	-1.79859	-1.67795	IL16	3603	NM_172217.2
ILMN_2324989	-0.0916585	-0.412529	-1.95393	-2.22083	-1.82497	-2.23197	IKIP	121457	NM_201612.1
ILMN_1747622	0.0977365	-0.38535	-2.31127	-2.6598	-2.20361	-2.11731	CD33	945	NM_001772.3
ILMN_1700610	0.152043	-0.573873	-1.55697	-2.82348	-3.65414	-1.73607	CLEC7A	64581	NM_197948.2
ILMN_3235922	-0.243288	-0.646657	-1.8536	-3.20515	-3.1467	-2.8644	C11orf21	29125	NM_001142946.1
ILMN_2088437	-0.293166	-1.09319	-1.11362	-2.50152	-2.48084	-3.21382	CX3CR1	1524	NM_001337.3
ILMN_1745788	-0.0314854	-1.11812	-0.862229	-2.59785	-2.74294	-3.19555	CX3CR1	1524	NM_001337.3
ILMN_1674402	0.0647415	0.169225	-0.550326	-2.45817	-2.8583	-2.31277	TMEM71	137835	NM_144649.1
ILMN_1788213	0.0903865	-1.1354	-3.6504	-3.88006	-3.24683	-2.48376	FRAT2	23401	NM_012083.2
ILMN_1788223	-0.0890615	-0.703342	-2.69664	-2.28178	-2.07911	-1.2154	RSPH3	83861	NM_031924.3
ILMN_1731714	0.208467	-0.39688	-3.82114	-4.59466	-4.95361	-3.21864	CREB5	9586	NM_182898.2
ILMN_1749287	0.106138	-0.486893	-2.79521	-2.16231	-2.68289	-1.60555	TLR6	10333	NM_006068.2
ILMN_1769895	-0.263452	-2.24378	-3.12942	-2.87287	-3.44873	-3.11016	CCR2	1231	NM_000647.3
ILMN_1723768	0.152169	-0.570159	-1.81655	-2.24692	-1.95573	-1.82121	NLRX1	79671	NM_170722.1
ILMN_1755873	0.0738874	0.052043	-0.688177	-1.38688	-3.15197	-2.15319	EMR3	84658	NM_032571.3
ILMN_1803739	-0.127252	-0.214761	-1.36546	-2.65654	-3.21496	-3.72013	RPGRIP1	57096	NM_020366.3
ILMN_1732143	0.0789574	-0.765461	-1.94744	-2.06454	-2.57261	-2.58723	FLJ42957	400077	NM_207436.1
ILMN_3236239	0.0383019	-0.452561	-1.36632	-2.71915	-2.07826	-1.67844	LOC100129550	100129550	NR_024618.1
ILMN_2403237	-0.0187197	-0.06599	-1.91086	-2.0211	-2.02527	-1.82245	CHN2	1124	NM_004067.2
ILMN_2197365	0.0670835	-0.702961	-1.33053	-2.37723	-2.5478	-2.53929	RGS2	5997	NM_002923.1
ILMN_1748694	0.0695795	-0.226708	-2.00122	-2.2958	-2.77946	-2.1802	NHSL2	340527	NM_001013627.1
ILMN_2053103	0.0898525	-0.399571	-1.76992	-2.62452	-3.31263	-3.31752	SLC40A1	30061	NM_014585.3
ILMN_2359800	-0.168013	-0.500942	-1.88225	-3.44513	-3.61958	-3.21087	MS4A6A	64231	NM_152851.1
ILMN_1721035	-0.147242	-0.294919	-1.62357	-3.31678	-3.7051	-3.3537	MS4A6A	64231	NM_152851.1
ILMN_1882590	-0.00558925	-0.650044	-3.1799	-3.51487	-1.75216	-2.10026			AK094914
ILMN_2243912	0.0680215	0.0306255	-0.904058	-2.87327	-2.42388	-2.33115	RAB37	326624	NM_001006638.1
ILMN_1796136	-0.186755	-0.318244	-1.17402	-2.53794	-2.46419	-2.37779	RAB37	326624	NM_001006638.1
ILMN_2313079	-0.123363	-0.198573	-1.24131	-2.20584	-2.24181	-2.46463	NLRP1	22861	NM_033007.3
ILMN_1807003	0.209158	-1.0681	-2.04853	-2.13528	-2.00734	-1.95765	ANXA11	311	NM_145869.1
ILMN_1835631	0.113226	-0.894194	-2.13269	-1.98709	-1.89851	-1.96217			AV645572
ILMN_2400759	-0.048416	0.0887125	-0.151834	-1.01444	-3.68229	-4.07522	CPVL	54504	NM_031311.3
ILMN_2283325	0.404101	0.2428	-1.51787	-3.99097	-3.98472	-3.22146	GPR177	79971	NM_024911.4
ILMN_1688423	-0.0476066	-0.0911152	-1.31359	-3.35563	-3.72424	-3.57288	FCER1A	2205	NM_002001.2
ILMN_1695414	-0.178071	-0.443487	-1.63205	-2.45394	-2.58815	-2.52475	ASF1B	55723	NM_018154.2
ILMN_1685009	0.113418	0.104069	-0.722598	-2.01767	-3.29485	-2.11448	ITGAM	3684	NM_000632.3
ILMN_3181538	0.0237665	-0.515016	-2.30514	-2.56312	-2.99638	-2.10204	C10orf105	414152	XM_001723289.1
ILMN_2367165	0.0828687	-0.165114	-1.32164	-2.3385	-3.07506	-2.75074	ABTB1	80325	NM_172028.1
ILMN_1742431	-0.0106951	-0.900488	-2.5738	-3.2276	-2.28965	-2.48305	LOC651309	651309	XM_942586.1
ILMN_1745778	0.262499	-0.163276	-1.87849	-2.76313	-2.40137	-1.83831	SLC45A4	57210	XM_933796.2
ILMN_1686981	0.253072	-0.468992	-2.27382	-3.47478	-3.14	-1.94874	SULF2	55959	NM_018837.2
ILMN_1667460	0.103164	-0.440039	-2.15122	-3.10336	-2.47418	-1.91457	SULF2	55959	NM_018837.2
ILMN_2345142	0.14132	-0.196222	-1.96516	-3.1932	-2.62179	-2.07391	SULF2	55959	NM_018837.2
ILMN_2151739	0.343792	-0.283538	-0.576075	-2.91907	-3.03018	-2.4225	CAT	847	NM_001752.2
ILMN_1707804	-0.200498	-0.464516	-1.21275	-2.76949	-2.33038	-2.21284	SULT1A3	6818	NM_003166.3
ILMN_1868851	0.120916	-0.756904	-2.13419	-3.14842	-2.04063	-1.39043			BM716742
ILMN_1664644	0.203434	-0.36141	-2.12481	-2.36868	-2.46081	-2.12937	ATG16L2	89849	NM_033388.1
ILMN_2142752	0.320019	-0.589449	-2.18773	-1.95925	-2.44291	-2.58401	MANSC1	54682	NM_018050.2
ILMN_1652490	0.159773	-0.539695	-3.01721	-3.08931	-3.62338	-3.76447	MANSC1	54682	NM_018050.2
ILMN_1779735	-0.221638	-0.476364	-1.74825	-2.37811	-2.29667	-1.71677	LOC389541	389541	NM_001008395.2
ILMN_2074748	0.294666	-0.391612	-2.1806	-3.71387	-3.96856	-3.22515	HAL	3034	NM_002108.2
ILMN_1719988	0.091198	-0.682574	-2.01151	-2.53453	-3.04351	-2.53015	HAL	3034	NM_002108.2
ILMN_1736597	-0.0414006	-0.0350411	-1.22336	-3.212	-3.1958	-2.4639	TKT	7086	NM_001064.1
ILMN_1762712	0.114664	-1.14533	-1.7268	-2.21864	-2.46737	-2.39596	HHEX	3087	NM_002729.4
ILMN_1712532	-0.0433786	-0.439132	-3.25578	-4.17293	-4.31897	-3.5163	CARD9	64170	NM_052813.3
ILMN_2094313	-0.207221	-0.317472	-1.82365	-1.66592	-2.17398	-2.31508	ZDHHC1	29800	NM_013304.1
ILMN_1684306	-0.0330795	0.0346401	-0.476617	-1.35313	-3.07226	-2.41004	S100A4	6275	NM_019554.2
ILMN_1688780	-0.11197	-0.0474536	-0.45541	-1.29677	-3.04893	-2.3698	S100A4	6275	NM_019554.2
ILMN_1669062	-0.400599	-2.33488	-2.84118	-2.97622	-3.32899	-3.10988	CCR2	1231	NM_000648.2
ILMN_1777461	-0.434963	-2.10909	-2.2702	-2.02071	-2.50437	-2.58884	CCR2	1231	NM_000648.2
ILMN_1760449	0.13378	-0.210286	-1.21442	-1.97541	-2.75258	-2.8241	TSPAN32	10077	NM_139022.2
ILMN_1707286	-0.00372374	0.0330281	-0.851996	-2.52035	-3.58024	-3.77667	FLJ22662	79887	NM_024829.4
ILMN_1767509	0.0810961	-0.420168	-1.82479	-2.98454	-2.5488	-1.82027	DEF8	54849	NM_207514.1
ILMN_1769013	-0.208194	-0.506826	-3.85189	-5.29555	-3.10975	-2.47931	ASGR1	432	NM_001671.2
ILMN_2400372	-0.112912	-0.391624	-1.54102	-3.00969	-2.69608	-1.98453	SULT1A2	6799	NM_001054.2
ILMN_1804419	0.113546	-0.131051	-1.57725	-3.41653	-2.84107	-2.65091	LRMP	4033	NM_006152.2
ILMN_1719433	-0.147894	-1.29404	-2.26203	-1.89549	-3.90751	-2.67857	CD1D	912	NM_001766.3
ILMN_1691574	0.160802	-0.821073	-1.95164	-2.30352	-2.68092	-1.12655	LOC646064	646064	XM_933375.1
ILMN_1838767	-0.139474	-0.521854	-1.04908	-1.98894	-3.2942	-3.17059			AY129027
ILMN_2403228	1.35319	1.09489	-0.187924	-2.21775	-2.59575	-2.08206	CLEC12A	160364	NM_138337.4
ILMN_1890614	0.117926	-0.75445	-3.71106	-4.24679	-4.68482	-3.19913			AK092074
ILMN_1750961	0.140069	-0.209716	-1.38247	-2.92259	-3.01266	-1.92306	TM6SF1	53346	NM_023003.2
ILMN_2386008	-0.0742977	-0.264644	-2.84107	-3.28593	-1.99982	-1.07017	MPZL1	9019	NM_024569.3
ILMN_1761945	-0.470866	-0.214976	-1.02841	-2.40895	-3.89771	-3.0486	FGFBP2	83888	NM_031950.2
ILMN_1773650	0.299167	-0.0969959	-1.35721	-1.70655	-1.9917	-2.56928	LRRN3	54674	NM_001099660.1
ILMN_1719149	0.170429	-1.10231	-2.11746	-1.95838	-2.35582	-2.02807	LOC653663	653663	XM_371511.4
ILMN_2414762	-0.0562987	-1.15001	-2.30521	-2.82509	-2.19175	-1.15762	TLR10	81793	NM_030956.2
ILMN_2365248	-0.205944	-0.399866	-1.62937	-2.31043	-2.13133	-1.68109	HVCN1	84329	NM_032369.2
ILMN_2376416	0.0856565	0.0914611	-0.753098	-1.85527	-2.96201	-2.83922	UBXD5	91544	NM_183008.2
ILMN_1795704	0.124286	-0.817406	-1.85713	-2.2129	-2.18147	-2.21818	KIAA0232	9778	NM_014743.2
ILMN_1784863	-0.234381	-0.271659	-1.94067	-3.09729	-2.17472	-1.4468	CD36	948	NM_001001548.1
ILMN_1761833	0.31319	-0.585065	-1.5978	-2.64032	-2.85103	-3.30807	SLC40A1	30061	NM_014585.4
ILMN_1790689	0.190956	0.0896444	-0.988101	-2.70912	-2.35762	-1.77848	CRISPLD2	83716	NM_031476.2
ILMN_1691572	0.0287775	-0.230609	-2.06254	-2.87996	-2.45377	-2.0629	TST	7263	NM_003312.4
ILMN_1802096	0.168123	-0.00836611	-0.758527	-2.04006	-2.21846	-2.15819	ABTB1	80325	NM_032548.2
ILMN_1784630	-0.0311123	-0.42736	-2.00047	-2.80311	-1.72776	-1.68789	KBTBD11	9920	NM_014867.1
ILMN_1823128	-0.156257	-1.76523	-1.93446	-2.03815	-2.40564	-2.6629			AA406061
ILMN_1754076	-0.0709084	-0.56088	-2.7727	-2.52321	-2.81975	-3.14797	CACNA2D3	55799	NM_018398.2
ILMN_1664094	-0.0377232	-0.5686	-2.66461	-1.4342	-2.20544	-1.73618	P2RY13	53829	NM_023914.2
ILMN_1687306	-0.147982	-0.305016	-1.05549	-2.20717	-2.82767	-3.22235	LGALS2	3957	NM_006498.2
ILMN_1718565	-0.580127	-0.623247	-2.4347	-2.29309	-2.80239	-2.18945	CDKN1C	1028	NM_000076.1
ILMN_3251260	0.107827	-0.168478	-1.37716	-2.88249	-4.29193	-3.37477	CYP4F3	4051	NM_000896.2
ILMN_2388955	-0.230835	-1.07234	-4.06388	-4.23381	-4.5146	-3.81501	C1orf183	55924	NM_198926.1
ILMN_2409596	0.150766	0.00589061	-1.94302	-2.05234	-2.33853	-1.64375	RAB11FIP1	80223	NM_025151.3
ILMN_1781416	0.0166572	-1.30519	-3.17664	-3.63048	-3.20225	-3.00314	FRAT1	10023	NM_005479.2
ILMN_1736180	0.220163	-1.31397	-3.28874	-3.13387	-3.55784	-2.68008	FRAT1	10023	NM_005479.2
ILMN_1715864	0.113647	-0.399246	-1.72502	-1.77906	-2.26272	-2.36294	NHS	4810	NM_198270.2
ILMN_1692219	-0.119204	-0.756128	-2.67188	-3.06228	-2.48792	-1.66782	RAB11FIP1	80223	NM_001002814.1
ILMN_2041190	0.0734481	-0.519071	-2.34424	-3.26665	-3.26793	-2.96577	F2RL1	2150	NM_005242.3
ILMN_1673113	0.0334839	-0.491421	-2.31883	-2.90946	-2.89396	-2.50836	F2RL1	2150	NM_005242.3
ILMN_1712577	0.225871	0.245893	-1.99125	-2.33154	-2.45329	-1.77899	TMEM157	345757	NM_198507.1
ILMN_1656327	0.00593543	-0.355427	-0.728617	-2.44228	-2.64233	-2.54554	GLT1D1	144423	NM_144669.1
ILMN_1795429	-0.0723823	-0.17845	-0.928066	-2.02036	-3.3108	-2.99336	VCL	7414	NM_014000.2
ILMN_3236428	0.0917102	-1.01058	-2.94086	-2.81861	-2.3358	-1.2884	RP11-679B17.1	100113407	NM_001100829.1
ILMN_1746436	0.291719	-1.62798	-2.11462	-2.45051	-2.09483	-1.42466	HCG27	253018	NM_181717.2
ILMN_1756928	-0.208274	-0.279175	-2.36124	-1.93799	-2.77827	-2.15733	RTN1	6252	NM_021136.2
ILMN_1688373	0.0187351	0.111317	-0.528027	-1.48717	-2.77544	-2.18745	LST1	7940	NM_205839.1
ILMN_1861376	0.120933	-0.057866	-1.53518	-3.43427	-3.57094	-3.14597			AL080095
ILMN_1680397	-0.222988	-0.526848	-3.40962	-3.77095	-5.42563	-4.46592	IL8RB	3579	NM_001557.2
ILMN_1812915	-0.10603	-0.236327	-2.23341	-2.70937	-4.18912	-3.05213	TNFRSF10B	8795	NM_003842.3
ILMN_1658383	-0.112764	-1.22087	-3.24611	-2.05562	-2.17171	-1.53947	HSPA6	3310	NM_002155.3
ILMN_1739683	-0.0640377	-1.01186	-1.73021	-2.1776	-2.7619	-2.96381	LRRC6	23639	NM_012472.3
ILMN_1670899	-0.250456	-0.2534	-0.972259	-1.94097	-2.34415	-2.55148	FBN2	2201	NM_001999.3
ILMN_1728677	0.216012	-0.855025	-3.73988	-4.38233	-4.87983	-3.18474	CREB5	9586	NM_001011666.1
ILMN_2323992	0.216861	-0.296947	-1.04298	-1.84447	-3.23613	-1.37493	CLEC7A	64581	NM_197950.2
ILMN_1668910	-0.019001	-0.460125	-2.34045	-3.50336	-2.82453	-1.66142	CIDEB	27141	NM_014430.2
ILMN_1672605	-0.0509242	-0.249373	-0.675079	-1.39917	-2.3415	-2.55861	C7orf41	222166	NM_152793.2
ILMN_1726342	0.273447	-0.59755	-1.28837	-2.12612	-2.2077	-2.06458	BIN2	51411	NM_016293.2
ILMN_1733998	0.113255	-0.729632	-3.44191	-3.10126	-2.43365	-1.83043	DHRS9	10170	NM_005771.3
ILMN_1795139	-0.0872319	-0.431884	-2.77092	-2.56037	-3.09129	-3.05177	S100Z	170591	NM_130772.3
ILMN_1711493	0.282091	-0.442265	-3.91449	-4.10951	-4.00816	-1.0407	PRAM1	84106	NM_032152.3
ILMN_2330243	-0.186659	-0.522619	-1.08386	-1.66506	-2.30571	-2.31443	NUDT1	4521	NM_198948.1
ILMN_1663142	1.15767	0.926244	-0.373769	-2.6239	-2.738	-2.23506	CLEC12A	160364	NM_201623.2
ILMN_1677038	-0.041044	-0.117909	-2.27854	-2.2388	-2.72246	-2.86356	C7orf58	79974	NM_024913.3
ILMN_1681239	-0.159867	-0.204136	-1.28955	-2.93194	-2.41954	-1.91365	MYO1F	4542	NM_012335.2
ILMN_1797776	-0.511836	-0.240842	-1.5909	-2.70325	-2.70153	-2.81228	PRSS23	11098	NM_007173.4
ILMN_2391512	-0.115751	0.085793	-0.864128	-1.95016	-2.50449	-2.24081	NAAA	27163	NM_014435.3
ILMN_1668605	-0.0664722	0.0318518	-0.93347	-1.87132	-2.47492	-2.08569	NAAA	27163	NM_014435.3
ILMN_1799106	0.0897619	-0.415889	-3.26002	-3.60328	-4.08694	-4.17451	MOSC1	64757	NM_022746.2
ILMN_2070940	-0.0243304	-0.83799	-1.38631	-1.88171	-2.36538	-2.50647	CD302	9936	NM_014880.3
ILMN_1716797	0.00129998	-0.177583	-1.42102	-3.84603	-5.21426	-4.29868	CD302	9936	NM_014880.3
ILMN_1733443	0.127737	0.0171883	-1.16706	-2.00239	-2.69095	-3.09455	SULT1B1	27284	NM_014465.2
ILMN_1730816	0.146269	-0.246976	-3.72654	-4.35732	-2.89194	-2.13797	GPR162	27239	NM_019858.1
ILMN_1662865	0.126407	-0.333952	-1.85534	-3.18252	-3.88522	-3.53118	FLJ11151	55313	NM_018340.2
ILMN_1714592	0.547904	0.562072	-0.883148	-2.97548	-4.0782	-3.84367	CDA	978	NM_001785.2
ILMN_1658706	0.19043	-0.217679	-1.82543	-2.3894	-2.18663	-1.48282	ST6GALNAC2	10610	NM_006456.1
ILMN_1916702	-0.0890987	-1.75473	-2.36293	-2.01108	-1.77385	-2.40516			BX114764
ILMN_1715674	0.0928006	0.0571476	-1.43516	-1.43336	-2.20046	-2.37712	ITPK1	3705	NM_014216.3
ILMN_2096372	-0.0614043	-0.25908	-0.475411	-3.04422	-3.84921	-2.59739	ALDH1A1	216	NM_000689.3
ILMN_1776515	0.044628	-0.13815	-1.73372	-3.35897	-2.61337	-2.19813	MPPE1	65258	NM_023075.4
ILMN_1717163	-0.128122	-0.331142	-0.840434	-1.61389	-3.72171	-6.17416	F13A1	2162	NM_000129.3
ILMN_2140990	-0.337578	-0.310991	-1.64182	-2.44164	-2.18229	-1.71289	CAMK1	8536	NM_003656.3
ILMN_1734707	0.542012	0.222139	-2.26897	-3.53957	-3.5922	-2.53233	CHST13	166012	NM_152889.1
ILMN_1814296	0.198895	-0.070106	-1.80042	-2.8747	-3.45655	-3.68264	TRPM6	140803	NM_017662.3
ILMN_1695157	0.0118459	0.581278	-0.363518	-2.23948	-3.80253	-3.59043	CA4	762	NM_000717.2
ILMN_1678170	0.261697	0.0856128	-1.00456	-3.53831	-6.11132	-4.48645	MME	4311	NM_000902.3
ILMN_1767253	0.150067	0.402825	-1.49992	-2.00586	-2.58709	-3.11271	RRP12	23223	NM_015179.2
ILMN_2359601	-0.0259792	-0.574546	-1.96906	-2.74228	-2.54669	-1.80685	CAMK2G	818	NM_172172.1
ILMN_1736190	0.153273	-0.293675	-1.2336	-3.08332	-5.33546	-3.69211	CYP4F3	4051	NM_000896.1
ILMN_2350574	0.0826362	-0.16603	-1.63202	-3.20959	-2.66388	-3.10218	MYADM	91663	NM_138373.3
ILMN_1692572	-0.229966	-0.656341	-1.92772	-2.50567	-2.23378	-2.00958	KIF27	55582	XM_001126963.1
ILMN_1678810	-0.386425	-0.835067	-2.53364	-3.10885	-2.52703	-2.22502	KIF27	55582	XM_001126963.1
ILMN_1704870	-0.0498923	-0.0802369	-0.8548	-2.05462	-3.39308	-3.3859	PGLYRP1	8993	NM_005091.1
ILMN_3250972	0.165483	-0.142338	-0.931623	-2.31867	-2.83437	-2.95646	REPS2	9185	NM_004726.2
ILMN_1666049	0.115906	-0.446193	-2.071	-2.4755	-2.34074	-1.65086	NUP214	8021	NM_005085.2
ILMN_1656285	0.158019	-0.684877	-1.19238	-2.78333	-2.35941	-2.20058	METTL7A	25840	NM_014033.3
ILMN_1857335	-0.419777	-2.24752	-2.25372	-2.00422	-2.40453	-2.49907			AK092751
ILMN_2148668	-0.0372413	-0.64138	-2.28182	-2.20779	-2.49467	-1.50588	RCBTB2	1102	NM_001268.2
ILMN_2398274	-0.0310214	-0.364235	-2.65812	-3.43352	-3.68639	-2.6633	PYCARD	29108	NM_145182.1
ILMN_1665235	-0.0939022	0.108005	-0.873003	-2.25286	-2.75035	-1.65326	CRTAP	10491	NM_006371.3
ILMN_1654210	-0.603211	-0.360084	-1.08409	-1.72658	-2.33409	-2.35339	CD1C	911	NM_001765.2
ILMN_2211065	0.167854	-0.161139	-1.35333	-2.41654	-2.532	-2.01078	TMEM91	641649	NM_001042595.1
ILMN_2320906	0.0276147	-0.340287	-0.956803	-2.97326	-3.28447	-2.23656	RTN3	10313	NM_006054.2
ILMN_2389970	0.115838	0.11663	-0.619264	-2.44942	-3.65256	-2.86437	TSPAN32	10077	NM_005705.4
ILMN_1718621	0.0181438	-0.155134	-0.769482	-2.48112	-4.18544	-3.20847	TSPAN32	10077	NM_005705.4
ILMN_1807529	0.216291	-0.263892	-1.85978	-3.44809	-4.51672	-2.82837	PADI4	23569	NM_012387.1
ILMN_1798448	0.183615	-0.0835979	-0.560963	-2.54517	-2.84789	-2.14029	IDS	3423	NM_006123.2
ILMN_1712305	0.283889	-0.0722024	-1.49403	-3.52869	-2.48913	-2.24043	CYBRD1	79901	NM_024843.2
ILMN_2087692	0.285333	-0.0879078	-1.81512	-3.50434	-2.09931	-2.4061	CYBRD1	79901	NM_024843.2
ILMN_1684982	0.112781	-1.26655	-2.83773	-2.88039	-2.70211	-0.434731	PDK4	5166	NM_002612.3
ILMN_2311166	-0.254554	-0.251858	-0.826596	-2.16432	-3.12204	-3.14489	ITGB5	3693	NM_002213.3
ILMN_1668374	-0.247076	-0.474658	-0.788304	-2.26776	-2.5323	-2.75653	ITGB5	3693	NM_002213.3
ILMN_1802888	-0.0162641	-0.141304	-0.675268	-2.32518	-3.92008	-3.61441	ZNF185	7739	NM_007150.2
ILMN_1758735	0.102148	-0.82068	-1.77391	-1.55181	-2.28583	-1.94862	NLRP12	91662	NM_144687.1
ILMN_1716105	0.00398004	-0.806865	-2.95749	-4.59977	-4.03705	-3.48782	NLRP12	91662	NM_144687.1
ILMN_1787843	-0.0497429	-0.40103	-1.49109	-2.2262	-2.74413	-2.02393	HSDL2	84263	NM_032303.3
ILMN_2094952	0.123222	-0.830322	-2.20493	-2.25237	-2.03656	-1.94375	NUAK2	81788	NM_030952.1
ILMN_1789793	0.0837277	-0.89202	-2.24145	-2.50207	-1.9437	-1.68408	NUAK2	81788	NM_030952.1
ILMN_1682928	0.0521985	0.262599	-0.106557	-1.06413	-3.91041	-4.05216	CPVL	54504	NM_019029.2
ILMN_1698996	0.159216	-0.00694978	-2.05621	-2.78192	-2.77696	-2.16223	SLC19A1	6573	NM_194255.1
ILMN_1707585	-0.0886923	-2.56313	-3.04123	-2.80407	-3.31374	-3.28998	SLC46A2	57864	NM_033051.2
ILMN_1794190	0.195164	0.16444	-1.02461	-3.33502	-2.72292	-2.07816	CCPG1	9236	NM_020739.2
ILMN_2048591	0.339306	-0.404522	-1.00302	-1.59439	-2.41455	-2.70918	LRRN3	54674	NM_018334.3
ILMN_2127605	-0.247236	-0.472433	-2.25256	-2.00307	-2.48673	-2.62782	LRP3	4037	NM_002333.1
ILMN_2342638	-0.290826	-0.438969	-1.41646	-3.20052	-3.88807	-4.02917	ASGR2	433	NM_080914.1
ILMN_1681683	0.367632	-0.515442	-1.5783	-2.97419	-2.2616	-0.940757	LOC650919	650919	XM_944417.1
ILMN_1716465	0.0999874	0.0257561	-1.36192	-3.78074	-4.23344	-4.29187	RBP7	116362	NM_052960.1
ILMN_1780671	-0.295594	-0.524334	-3.08299	-5.5283	-3.45512	-2.75823	PLEKHG3	26030	NM_015549.1
ILMN_1779015	0.06753	-0.123549	-2.07352	-2.59827	-1.86095	-1.81045	ZNF467	168544	NM_207336.1
ILMN_2041236	0.0977026	0.104369	-1.50734	-3.36471	-3.36167	-2.15417	GARNL4	23108	NM_015085.3
ILMN_1657398	-0.0712431	-0.501807	-1.68017	-3.13044	-3.61411	-3.42042	LOC284757	284757	NM_001004305.1
ILMN_1714065	-0.0324633	-0.795982	-1.86862	-1.63422	-2.14555	-2.13314	FAM101B	359845	XM_001126665.1
ILMN_1807825	-0.2734	-0.15792	-0.963178	-1.99598	-3.16138	-2.44763	LY86	9450	NM_004271.3
ILMN_1709348	-0.0183568	0.100814	-0.577992	-2.52998	-3.42929	-2.13791	ALDH1A1	216	NM_000689.3
ILMN_1802205	0.234572	-1.62268	-2.90747	-2.81834	-2.75275	-2.54965	RHOB	388	NM_004040.2
ILMN_1799030	0.394551	0.147712	-0.899105	-3.07156	-6.25719	-5.59221	CMTM2	146225	NM_144673.2
ILMN_1787186	0.362879	0.108917	-1.32397	-3.15087	-3.60016	-3.77563	NOV	4856	NM_002514.2
ILMN_1668063	-0.148397	0.00727487	-0.233707	-0.757515	-2.40526	-4.86133	FCN1	2219	NM_002003.2
ILMN_1761941	0.0398699	-0.489778	-3.33195	-4.01335	-2.26967	-2.75268	C4orf18	51313	NM_016613.5
ILMN_1677814	-0.35161	-0.837476	-1.6434	-2.41363	-3.25747	-1.09402	ABCC3	8714	NM_003786.2
ILMN_1747650	0.0777216	-0.114197	-0.154229	-1.91979	-3.70854	-3.04144	BMP6	654	NM_001718.4
ILMN_3237926	0.349685	0.324856	-1.3447	-2.47141	-2.43406	-2.59262	CCNJL	79616	NM_024565.5
ILMN_1689160	-0.00939476	-0.438604	-1.53804	-3.51008	-3.31129	-2.64602	DPEP2	64174	NM_022355.1
ILMN_1690754	-0.0738392	-0.180457	-0.643375	-1.80171	-2.51842	-2.19586	SVIL	6840	NM_003174.3
ILMN_1774761	-0.186192	-2.34887	-2.89248	-2.78177	-3.45358	-3.29246	CCR2	1231	NM_000647.4
ILMN_1694810	0.108509	-0.0839558	-1.17485	-3.96644	-4.67785	-2.69175	PANX2	56666	NM_052839.2
ILMN_1711786	0.0755693	-0.420192	-1.02592	-1.48573	-2.29445	-3.12358	NFE2	4778	NM_006163.1
ILMN_1724066	0.190268	-0.183477	-1.26927	-3.1797	-2.98758	-2.22587	PLCB2	5330	NM_004573.2
ILMN_1727709	-0.0826566	-1.01066	-3.50079	-3.30465	-3.72224	-3.33565	GPBAR1	151306	NM_170699.2
ILMN_1856480	-0.135881	-0.374953	-1.59675	-2.46663	-2.63276	-2.16487			BC035116
ILMN_1769886	0.153005	-0.320861	-1.14006	-2.21188	-2.50651	-1.70679	SIRPD	128646	NM_178460.1
ILMN_2316386	-0.220901	-1.22615	-4.21384	-3.611	-4.19252	-3.69579	GPBAR1	151306	NM_001077191.1
ILMN_1792689	0.0742031	-0.265887	-1.23751	-1.5025	-2.49181	-2.36036	HIST1H2AC	8334	NM_003512.3
ILMN_1802027	0.0593168	-0.0174501	-1.45251	-2.83522	-2.41223	-1.93997	MGST2	4258	NM_002413.3
ILMN_1752932	0.0795301	-0.388223	-2.00206	-1.97366	-3.24273	-2.57142	MPZL2	10205	NM_005797.2
ILMN_1651705	0.018556	-0.0992584	-1.02742	-2.85713	-2.87915	-2.75777	CAT	847	NM_001752.2
ILMN_2205882	-0.00826025	-0.642128	-1.78069	-1.73581	-2.72025	-2.4633	NSUN7	79730	NM_024677.3
ILMN_1662524	0.0737459	-0.0906784	-3.14963	-3.29867	-4.15807	-3.55171	IL8RA	3577	NM_000634.2
ILMN_1780533	-0.0718505	-0.0929986	-1.27599	-3.04774	-3.0023	-1.94182	RNASE6	6039	NM_005615.4
ILMN_2399769	0.51526	0.415071	-1.16611	-2.22187	-3.1413	-2.89261	GPR177	79971	NM_001002292.1
ILMN_1660549	0.870095	0.801084	-0.201785	-1.74215	-2.98216	-2.2922	GPR177	79971	NM_001002292.1
ILMN_1671260	0.308582	0.319191	-0.877589	-2.70033	-3.67762	-2.8948	GPR177	79971	NM_001002292.1
ILMN_1763745	-0.00873876	0.106033	-1.91311	-2.4055	-2.57048	-2.66129	CCNJL	79616	NM_024565.4
ILMN_2094061	-0.0304078	-0.229776	-2.75595	-5.25855	-4.75381	-3.06982	IMPA2	3613	NM_014214.1
ILMN_1717207	0.0104507	-0.268401	-1.67682	-3.86309	-4.77462	-4.47257	MMP25	64386	NM_022468.4
ILMN_1782352	-0.0819731	0.325126	-0.718923	-2.45991	-2.52739	-2.52946	VENTX	27287	NM_014468.2
ILMN_1755649	0.0227901	-0.243922	-1.79218	-2.72176	-1.86691	-1.91543	SLC16A5	9121	NM_004695.2
ILMN_1672124	0.181781	-0.0763612	-3.11762	-3.10784	-2.03345	-2.70237	C4orf18	51313	NM_016613.4
ILMN_2384181	0.291925	-0.740404	-2.76728	-2.25308	-2.17503	-1.73157	DHRS9	10170	NM_005771.3
ILMN_2345353	-0.0519716	-0.0617108	-0.51648	-1.46411	-2.85246	-2.43535	LST1	7940	NM_205840.1
ILMN_1669523	0.0564083	-1.44749	-2.46302	-3.3952	-3.53152	-2.12311	FOS	2353	NM_005252.2
ILMN_1693009	-0.0931882	-0.382212	-1.32212	-1.40096	-2.51195	-2.16704	FGL2	10875	NM_006682.1
ILMN_2179726	-0.176744	-0.401732	-1.7133	-2.63069	-2.68935	-1.41142	LOC90835	90835	NM_001014979.1
ILMN_2162972	-0.561021	-0.307042	-0.533858	-1.71632	-2.77461	-2.60206	LYZ	4069	NM_000239.1

## Sheet: L6
Probe_Id	[LPS, 0](normalized)	[LPS, 1](normalized)	[LPS, 3](normalized)	[LPS, 6](normalized)	[LPS, 12](normalized)	[LPS, 24](normalized)	Symbol	Entrez_Gene_ID	Accession
ILMN_1711453	1.11933	-0.362309	-1.60617	-1.26786	-1.43563	-1.95834	CLEC12A	160364	NM_201625.1
ILMN_2309245	-0.111251	-0.303553	-0.587188	-1.29877	-0.920699	-0.675578	BIN1	274	NM_139343.1
ILMN_1911503	0.0674243	-0.680577	-1.00748	-1.62191	-0.726946	-0.473145			CA841942
ILMN_1708110	0.277131	-1.10811	-1.79595	-1.54646	-1.9062	-0.645325	TMEM144	55314	NM_018342.3
ILMN_2399503	-0.107476	-0.278196	-1.2481	-1.48355	-1.2319	-1.18893	UBN1	29855	NM_001079514.1
ILMN_1687035	-0.110653	-0.347885	-0.628574	-0.873421	-1.47155	-1.3871	ADAMTSL4	54507	NM_025008.3
ILMN_1746378	-0.15572	-0.338228	-1.53379	-1.88028	-1.10564	-0.481643	GHDC	84514	NM_032484.3
ILMN_2355776	-0.0141219	-0.135824	-1.3761	-0.892834	-0.904892	-0.766804	GIT2	9815	NM_014776.2
ILMN_1811933	-0.143168	-0.0773298	-1.37241	-1.74995	-0.736761	-0.201284	SHMT1	6470	NM_004169.3
ILMN_1732575	0.0806866	-0.223825	-1.21223	-1.0818	-1.37594	-1.09095	SEC14L1	6397	NM_003003.1
ILMN_3238814	0.265561	-0.986637	-2.41457	-0.655893	-0.764647	-0.599083	LOC100170939	100170939	NR_024054.1
ILMN_1728799	0.0404567	0.273211	-0.534355	-2.11072	-2.70221	-0.710973	FBP1	2203	NM_000507.2
ILMN_1673757	-0.207556	-0.566348	-1.33625	-1.18719	-1.26916	-1.3533	CASP8	841	NM_001080125.1
ILMN_1655261	-0.0498559	-0.330392	-1.44065	-2.04265	-1.13534	-1.43758	ERP27	121506	NM_152321.1
ILMN_1729294	0.0228509	0.0988119	-0.798953	-2.11001	-1.70973	-0.468095	RNF130	55819	NM_018434.4
ILMN_1813400	-0.0102174	-0.806691	-0.727194	-1.61144	-1.00014	-0.770618	CBR4	84869	NM_032783.3
ILMN_1756204	-0.168028	-0.445009	-1.64433	-2.48252	-0.960202	-1.20891	RPS6KA4	8986	NM_001006944.1
ILMN_1780560	0.0161271	-0.399399	-0.930568	-1.01027	-0.836681	-0.938674	MYO18A	399687	NM_078471.3
ILMN_2125747	0.0159792	-0.152877	-0.993275	-2.22685	-1.41216	-1.40049	LOC606724	606724	NR_002454.2
ILMN_1681467	-0.0232093	-0.0511401	-1.63681	-1.51995	-1.55116	-1.61073	RAB11FIP4	84440	NM_032932.3
ILMN_1727287	0.542222	0.264496	-0.950067	-1.11861	-0.894518	-0.781841	PHF20L1	51105	NM_032205.3
ILMN_2319000	-0.286732	-0.290131	-0.423902	-1.49517	-1.51071	-1.19247	MATK	4145	NM_139354.2
ILMN_1712389	0.111308	-0.04281	-1.60662	-2.16956	-1.89389	-0.83671	CKLF	51192	NM_001040138.1
ILMN_1728645	0.0812727	-0.161185	-0.753217	-1.68471	-0.654323	-0.791269	LOC649095	649095	XM_001131851.1
ILMN_1674046	0.0130329	-0.112991	-0.986557	-1.43428	-2.13928	-0.151718	C10orf128	170371	XM_931112.2
ILMN_1789196	-0.514941	-0.49912	-0.785001	-1.02729	-1.12227	-0.881422	TPM2	7169	NM_213674.1
ILMN_1741711	-0.0287043	-0.285877	-1.37288	-1.31211	-1.27153	-1.11465	DOPEY2	9980	NM_005128.2
ILMN_1687315	0.131151	-0.0869997	-1.43334	-1.39169	-1.21724	-0.170716	RXRA	6256	NM_002957.3
ILMN_1743933	-0.00468624	-1.01366	-2.47639	-1.42565	-0.583949	-0.857889	TSHZ3	57616	NM_020856.2
ILMN_2379375	-0.00283933	-1.19608	-1.15167	-0.929935	-1.35697	-1.31572	PPP1R12B	4660	NM_032103.1
ILMN_1695311	-0.194112	0.0572185	-0.00291312	-0.845668	-1.67092	-1.08567	HLA-DMA	3108	NM_006120.2
ILMN_1736965	-0.260077	-0.173273	-0.879847	-1.80054	-1.99571	-1.14174	SIGIRR	59307	NM_021805.1
ILMN_2355168	-0.00678527	-0.296361	-2.03929	-2.61731	-2.16747	-0.181252	MGST1	4257	NM_145792.1
ILMN_1655206	0.230642	-0.496682	-1.33892	-1.32131	-0.747253	-0.436769	ZBTB34	403341	NM_001099270.1
ILMN_1807981	-0.00614464	-0.311075	-0.543304	-1.96971	-1.41465	-1.00323	SIGIRR	59307	XM_001129013.1
ILMN_1746704	-0.0536803	-0.192768	-1.97635	-2.21677	-1.37836	-1.2042	TRIM8	81603	NM_030912.2
ILMN_2336130	0.201311	-0.0726198	-1.2826	-1.96519	-1.58755	-1.16782	SULT1A4	445329	NM_001017391.1
ILMN_1656415	-0.146703	0.0572556	-1.38871	-1.43569	-1.09306	-1.29618	CDKN2C	1031	NM_078626.2
ILMN_1770161	0.0801613	-0.0803312	-0.959388	-2.04773	-2.71348	-1.37039	BST1	683	NM_004334.1
ILMN_1788283	-0.0066222	-0.269599	-0.651585	-1.17653	-1.61061	-1.77076	COTL1	23406	NM_021149.2
ILMN_1777519	-0.0356153	-0.1609	-0.460404	-1.5586	-1.24653	-1.13832	ITGB7	3695	NM_000889.1
ILMN_1805903	-0.222474	-0.982055	-1.04007	-1.14545	-1.46081	-1.71668	DOK2	9046	NM_003974.2
ILMN_2415170	-0.370813	-0.52803	-0.911134	-2.32584	-1.70962	-1.27837	VPS8	23355	NM_015303.3
ILMN_1678268	0.0724572	0.00652099	-0.841769	-1.65878	-1.18343	-0.655284	VPS8	23355	NM_015303.3
ILMN_1832879	0.0452381	-0.505838	-0.837997	-1.22879	-1.28145	-1.36536			CD237904
ILMN_2376455	-0.139696	-0.427442	-1.04438	-2.05942	-1.10032	-0.0588434	CSF2RA	1438	NM_172249.1
ILMN_1720850	-0.0401653	-0.0798006	-0.771165	-1.5628	-1.39533	-1.52232	BAZ2B	29994	NM_013450.2
ILMN_1728517	-0.134065	-0.217682	-1.12631	-1.20803	-0.987412	-0.82539	FNTB	2342	NM_002028.3
ILMN_1783753	-0.0239526	0.0503511	-0.432882	-1.45812	-1.54671	-1.00926	TXNDC12	51060	NM_015913.2
ILMN_2337955	0.1545	-0.211567	-1.34782	-0.907213	-1.04376	-0.692328	ZMAT5	55954	NM_019103.2
ILMN_1718129	0.0780549	-0.243746	-1.21197	-1.03328	-1.42636	-0.750761	MAP2K5	5607	NM_002757.2
ILMN_1815010	0.230328	0.205445	-0.669844	-1.27434	-1.5354	-1.30292	RNF141	50862	NM_016422.3
ILMN_1685493	0.148389	0.303937	-1.7538	-2.1817	-1.85918	-1.80515	TMCC3	57458	NM_020698.1
ILMN_1756920	-0.0715028	-0.0509343	-0.652709	-2.04954	-1.58676	-2.02452	ADAM15	8751	NM_207195.1
ILMN_1716259	0.0673231	-0.249654	-1.39998	-0.924725	-1.62349	-1.58099	PROK1	84432	NM_032414.2
ILMN_1806713	0.0318699	0.230769	-1.19299	-1.084	-1.12036	-0.787667	ZNF18	7566	NM_144680.2
ILMN_1735735	-0.0403501	-0.26947	-1.167	-1.63764	-1.20502	-0.968571	KATNB1	10300	NM_005886.2
ILMN_1686750	0.086953	-0.143168	-0.863219	-1.21314	-0.925047	-0.986075	MGEA5	10724	NM_012215.2
ILMN_1670322	0.364618	-0.163582	-1.95658	-2.33275	-0.809258	-0.647723	FCHO2	115548	NM_138782.1
ILMN_1773964	0.0508294	0.0609713	-1.32695	-1.87814	-1.49596	-0.910706	H1FX	8971	NM_006026.2
ILMN_3235642	0.185304	-0.206063	-0.64287	-1.01443	-1.44165	-1.55469	LOC731751	731751	XM_001129414.1
ILMN_1794875	0.0742077	-0.14287	-1.31433	-2.17814	-2.2998	-1.56573	AGPAT9	84803	NM_032717.3
ILMN_1724236	0.134954	-0.513029	-1.03501	-0.579577	-1.19159	-1.10986	FUT7	2529	NM_004479.2
ILMN_1701111	0.0761245	0.0825439	-1.10515	-0.993423	-0.628388	-1.06804	RP5-1022P6.2	56261	NM_019593.3
ILMN_2057573	-0.0877143	0.040854	-0.130626	-1.33771	-1.01114	-0.892625	FAM62B	57488	NM_020728.1
ILMN_1776602	0.131193	0.101027	-1.84125	-1.79392	-1.68985	0.573762	RNASE4	6038	NM_194431.1
ILMN_3269052	-0.0824822	-1.82374	-1.42684	-1.17735	-1.54747	-1.72163	LOC100129541	100129541	XR_039357.1
ILMN_1685124	-0.116515	-0.340408	-0.867054	-0.773836	-1.44484	-1.24426	TCTN1	79600	NM_001082538.1
ILMN_3265237	-0.049031	-1.07688	-1.66843	-1.79078	-1.30094	-1.1728	FLJ44342	645460	XR_040497.1
ILMN_2044293	0.248783	-0.813794	-1.08238	-1.69144	-1.30118	-0.934027	KBTBD7	84078	NM_032138.3
ILMN_1789394	-0.106556	-0.738227	-2.00744	-1.75498	-2.07269	-1.09054	CATSPER1	117144	NM_053054.2
ILMN_1657361	0.0835654	-0.122111	-0.303194	-1.55486	-1.47778	-0.786726	CBX7	23492	NM_175709.2
ILMN_2398939	-0.040008	-0.0977325	-0.94248	-1.22368	-1.27884	-1.21909	MBP	4155	NM_001025090.1
ILMN_3237632	-0.0724925	0.0396788	-1.1425	-1.19538	-0.908855	-0.802814	NCLN	56926	NM_020170.3
ILMN_2360028	-0.333381	-0.301783	-0.755308	-1.01389	-0.772594	-0.990447	NFATC3	4775	NM_173165.1
ILMN_1772686	0.111583	-0.236937	-0.888031	-1.06251	-0.956158	-0.68959	FGD3	89846	NM_033086.2
ILMN_1783996	-0.113634	0.0281651	-0.294762	-0.779615	-1.90716	-2.56346	C1orf176	64789	NM_022774.1
ILMN_1701134	0.108449	0.027442	-0.899174	-1.49277	-1.72528	-1.47493	PTEN	5728	NM_000314.4
ILMN_1913336	0.0237194	-0.288762	-0.618056	-1.28973	-0.889861	-0.915044			AK096154
ILMN_1726805	-0.00961423	-0.619006	-1.36733	-1.16799	-1.2669	-1.30911	STX2	2054	NM_194356.1
ILMN_1907834	-0.052313	-0.959529	-1.47222	-1.6897	-1.87928	-1.84131			AK025332
ILMN_1693410	0.156998	-0.112886	-1.1906	-1.64687	-1.26323	-0.796797	BRI3BP	140707	XM_941876.1
ILMN_1734205	0.0390807	-0.172927	-1.20072	-1.86705	-1.06534	-0.923343	RASSF1	11186	NM_170712.1
ILMN_1744023	0.120167	-0.0849338	-0.326741	-1.11766	-1.27467	-1.13188	MGC18216	145815	XM_927732.1
ILMN_1751400	-0.13525	-0.0868456	-0.475244	-1.7326	-1.01415	-1.07464	SKAP1	8631	NM_003726.3
ILMN_2321292	0.109232	-0.0913861	-0.983211	-1.85773	-1.03647	-0.916976	WIPI2	26100	NM_016003.3
ILMN_2208903	-0.0424896	0.129024	-0.292783	-1.41394	-1.62039	-1.47523	CD52	1043	NM_001803.2
ILMN_1684391	-0.106706	-0.394035	-1.42448	-2.38508	-1.01486	-0.794353	PLOD1	5351	NM_000302.2
ILMN_1664265	-0.177785	-1.13279	-1.0049	-1.35461	-1.21904	-0.332187	EPHA1	2041	NM_005232.3
ILMN_1709814	-0.185967	-0.177983	-0.636546	-1.5952	-0.81973	-0.775519	NMRAL1	57407	NM_020677.2
ILMN_1696828	-0.0110712	-0.774657	-1.53259	-1.61481	-2.09134	-2.13944	RGS14	10636	NM_006480.4
ILMN_2261784	-0.0641803	0.0352457	-1.01041	-1.04647	-1.3356	-1.41776	CCNY	219771	NM_145012.3
ILMN_1708991	-0.0492204	0.01561	-0.958717	-0.917172	-1.53984	-1.69149	CCNY	219771	NM_145012.3
ILMN_1762899	-0.332418	1.73646	0.0449712	-1.84845	-2.27717	-2.6073	EGR1	1958	NM_001964.2
ILMN_1724194	-0.123232	-0.384224	-0.91766	-1.22362	-1.46233	-1.74804	NPEPL1	79716	NM_024663.3
ILMN_1763852	0.132417	0.0446314	-0.696042	-1.80637	-1.75477	-0.314836	ACACB	32	NM_001093.3
ILMN_1761733	0.000562072	0.214787	-0.424273	-2.28459	-2.37851	-1.59063	HLA-DMB	3109	NM_002118.3
ILMN_1807649	0.144306	-0.307843	-1.21287	-2.21873	-1.47984	-1.58526	SPOPL	339745	NM_001001664.1
ILMN_2095506	0.361976	-0.373826	-1.25325	-2.37878	-1.68538	-1.73073	SPOPL	339745	NM_001001664.1
ILMN_1917290	0.120425	-0.273672	-0.742743	-1.13249	-1.27462	-0.977447			BC040653
ILMN_1671843	-0.20327	-1.16971	-1.36591	-1.11641	-1.60008	-1.74117	PSRC1	84722	NM_001032290.1
ILMN_1660357	-0.0542879	-0.0362207	-0.699001	-0.890769	-1.35446	-0.906126	LOC641825	641825	XM_935575.1
ILMN_1855286	-0.0949867	-0.236418	-1.24023	-1.43771	-0.933298	-1.20992			BC045657
ILMN_1776963	-0.0563406	-0.152093	-0.946574	-1.71986	-1.61031	-1.65096	LMAN2	10960	NM_006816.1
ILMN_1759411	0.0709184	-0.725736	-1.83064	-1.62202	-1.60516	-1.00358	C16orf79	283870	NM_182563.2
ILMN_1695468	0.0782253	0.0669559	-0.876409	-1.83889	-1.71061	-1.89594	SRPK2	6733	NM_182692.1
ILMN_1669215	0.168851	-0.253128	-0.426902	-1.99698	-1.67281	-2.19192	SRPK2	6733	NM_182692.1
ILMN_1714397	-0.0871146	-0.0222973	-1.1876	-1.79293	-1.49405	-0.981431	CRYL1	51084	NM_015974.2
ILMN_1665332	0.1354	-0.411144	-1.2641	-1.99017	-1.30692	-0.831813	LOC653157	653157	XM_926258.1
ILMN_2369018	0.115589	-0.251294	-1.21994	-1.36127	-1.2951	-0.108528	EVI2A	2123	NM_014210.2
ILMN_2324994	0.0184861	-0.389004	-2.21089	-2.01146	-1.55457	-1.71668	IKIP	121457	NM_201612.1
ILMN_1726928	0.17158	-0.142141	-0.428913	-3.0871	-1.64571	-0.66193	TCEA3	6920	NM_003196.1
ILMN_1743205	0.125493	-0.262192	-1.45508	-1.48221	-1.64677	-1.14852	ABCA7	10347	NM_019112.3
ILMN_1775734	0.0747523	-0.301602	-0.367131	-1.66589	-0.933349	-0.503177	SH2D3C	10044	NM_170600.1
ILMN_1809477	-0.0959738	-0.13612	-0.782752	-1.27417	-0.917921	-0.79389	CARHSP1	23589	NM_001042476.1
ILMN_2048507	0.0999421	0.313248	-1.17142	-2.09474	-1.1502	-1.348	KLF3	51274	NM_016531.3
ILMN_1715809	0.108984	-0.128162	-1.0608	-1.63412	-1.83265	-0.615261	OGFRL1	79627	NM_024576.3
ILMN_2095759	0.220981	-0.121534	-0.892405	-1.675	-1.5623	-0.477576	OGFRL1	79627	NM_024576.3
ILMN_1880425	0.0616671	-0.626564	-1.19746	-1.983	-2.13012	-1.93772			AK095358
ILMN_1785635	-0.111794	-0.337522	-1.08461	-1.23872	-0.697886	-0.866601	BRD3	8019	NM_007371.2
ILMN_1787749	-0.00652218	-0.593171	-1.30255	-1.24214	-1.40202	-1.19784	CASP8	841	NM_033356.3
ILMN_1771870	-0.22955	-0.495515	-0.943089	-1.74073	-1.06917	-0.533427	FAM98C	147965	NM_174905.2
ILMN_1755077	0.0925151	0.216753	-0.41852	-1.2247	-1.11346	-1.19587	HEBP2	23593	NM_014320.2
ILMN_2083588	0.0253052	0.00784326	-1.05704	-1.915	-1.43225	-1.16734	TTC32	130502	NM_001008237.1
ILMN_1659206	-0.0155483	-0.456942	-1.53459	-1.39726	-1.70719	-1.48318	RARA	5914	NM_000964.2
ILMN_1805979	-0.11684	-0.304778	-1.65021	-1.49951	-1.0371	-0.771526	GAB3	139716	NM_001081573.1
ILMN_1692742	-0.021068	-0.123636	-1.4845	-1.83342	-1.8318	-1.62596	DENND3	22898	NM_014957.2
ILMN_1729691	0.125357	0.866868	-0.415305	-1.09452	-1.13475	-1.00624	SLC16A6	9120	NM_004694.3
ILMN_1670000	0.106128	-0.126817	-0.815762	-1.84107	-1.79813	-1.59282	IQWD1	55827	NM_001017977.1
ILMN_2062620	0.0502193	-0.132743	-1.23272	-1.83014	-1.34909	-0.874053	NMT2	9397	NM_004808.2
ILMN_2276952	0.12731	-0.0736754	-1.91228	-2.20077	-1.42675	-0.951927	TSC22D3	1831	NM_004089.3
ILMN_2376403	0.1748	-0.286988	-1.88917	-2.17304	-1.49995	-1.3466	TSC22D3	1831	NM_004089.3
ILMN_1713749	0.062795	-0.174657	-0.890699	-1.81935	-1.38657	-1.16284	CORO1A	11151	NM_007074.2
ILMN_3245973	0.00164533	-0.266994	-1.64795	-1.42719	-1.30035	-0.993011	MSL-1	339287	NM_001012241.1
ILMN_1800354	-0.022061	0.0109169	-0.310278	-0.632577	-1.56571	-2.29	CST3	1471	NM_000099.2
ILMN_1757660	-0.009251	-0.242909	-0.723064	-1.48221	-1.01833	-0.673121	CAPS	828	NM_080590.1
ILMN_2370738	-0.158842	-0.543145	-1.1757	-0.785859	-1.63175	-1.77284	SLC24A4	123041	NM_153647.2
ILMN_1652409	-0.171966	-0.625723	-0.860417	-0.708314	-1.22962	-1.00969	SPATA7	55812	NM_001040428.2
ILMN_2168347	0.169253	-0.24945	-1.69565	-1.68908	-1.72734	-0.495003	EPOR	2057	NM_000121.2
ILMN_1770824	0.113066	-0.0294733	-0.334029	-0.849537	-1.23646	-1.06841	ARHGAP4	393	NM_001666.2
ILMN_1752455	0.15509	-0.0812908	-0.39152	-1.24319	-1.62872	-0.775755	DOCK5	80005	NM_024940.6
ILMN_1714349	-0.0688801	-1.1165	-1.35795	-1.17721	-1.27002	-0.19283	GLCE	26035	NM_015554.1
ILMN_1794825	-0.00428069	-0.340964	-1.1373	-2.40133	-0.944632	-0.556634	ALDH3A2	224	NM_000382.2
ILMN_2382505	-0.335263	-0.593753	-1.41612	-2.32964	-1.97503	-0.736501	SLC22A18	5002	NM_002555.3
ILMN_1801303	0.13184	-0.306647	-0.529664	-1.83427	-1.76873	-1.10949	AMY2A	279	NM_000699.2
ILMN_3233388	0.145459	0.179664	-2.08238	-2.39379	-1.52466	-1.65165	RELL1	768211	NM_001085400.1
ILMN_2153787	-0.0950793	-0.443064	-0.989614	-1.62566	-0.901699	-1.05112	ARRDC5	645432	NM_001080523.1
ILMN_2154115	-0.0201967	-0.547615	-0.866056	-1.85481	-1.27527	-1.10987	PSD4	23550	NM_012455.2
ILMN_3299447	-0.192128	-0.247203	-1.1368	-1.70323	-1.12896	-1.56176	LOC730268	730268	XR_015914.2
ILMN_1742981	-0.0610808	-0.471774	-2.90097	-1.77616	-1.24474	-1.0012	TUBA1A	7846	NM_006009.2
ILMN_2228180	-0.0020529	0.202034	-0.330141	-0.908823	-1.31345	-1.26413	MSRA	4482	NM_012331.2
ILMN_3245879	0.149064	-0.42208	-1.50641	-2.23042	-1.88543	-1.55443	FAM13A1OS	285512	NR_002806.2
ILMN_1846306	-0.0396819	-0.253856	-0.986602	-0.812061	-1.28368	-1.15327			BC034319
ILMN_1730639	0.0702229	-0.833195	-2.73329	-2.13844	-0.76645	-0.717578	SLC22A15	55356	NM_018420.1
ILMN_1672660	0.164648	-0.047348	-0.843403	-1.30425	-0.974734	-0.701572	MBP	4155	NM_001025100.1
ILMN_3241441	0.0157608	-0.384705	-0.904038	-1.57187	-2.02198	-1.40532	MEGF6	1953	NM_001409.3
ILMN_1801118	-0.0856028	-0.172065	-1.11513	-1.87034	-1.00086	-0.497237	C16orf33	79622	NM_024571.2
ILMN_1691188	-0.200142	-0.417041	-1.1845	-1.59826	-0.874269	-0.883465	UIMC1	51720	NM_016290.3
ILMN_2384544	0.115611	-0.0547632	-1.06711	-1.35601	-1.74228	-1.98077	ADAM15	8751	NM_003815.3
ILMN_1659463	0.132116	-0.824437	-1.52639	-2.17942	-1.36265	-1.1756	APAF1	317	NM_013229.2
ILMN_1804629	-0.103941	0.168257	-0.540718	-1.33111	-1.06358	-0.711183	TPK1	27010	NM_001042482.1
ILMN_1812967	0.0103719	-0.0607262	-0.995897	-1.86737	-1.41068	-1.02951	CNPY3	10695	NM_006586.3
ILMN_1669674	0.127827	0.0300961	-1.00578	-1.7876	-1.59898	-0.780765	CNPY3	10695	NM_006586.3
ILMN_1662846	-0.0148442	0.103997	-0.696083	-1.73369	-1.73717	-0.866688	GPR160	26996	NM_014373.1
ILMN_1792910	0.0757278	0.298901	-1.3177	-1.59591	-0.771763	-0.647358	MNT	4335	NM_020310.2
ILMN_1778668	0.228788	0.0670065	-0.622741	-1.33681	-1.03392	-0.800025	TAGLN	6876	NM_003186.3
ILMN_1756541	-0.0979632	0.0213659	-0.75577	-2.19331	-1.1214	-0.474505	MXD4	10608	NM_006454.2
ILMN_1774110	-0.343099	-0.229927	-1.24127	-1.03383	-1.62604	-1.5866	CHN2	1124	NM_004067.2
ILMN_1794677	0.00220811	0.166864	-0.368	-1.58704	-0.818719	-0.73149	TMC6	11322	NM_007267.5
ILMN_1732688	-0.177551	0.0285236	-0.769686	-1.17502	-1.55952	-0.84562	DUT	1854	NM_001025248.1
ILMN_1655702	0.124302	0.245369	-1.98824	-2.3948	-2.06769	-1.41194	ABHD5	51099	NM_016006.3
ILMN_1800638	0.10749	0.316425	-0.890575	-1.92589	-1.79822	-1.60024	CUGBP2	10659	NM_001025077.2
ILMN_1779034	0.0610003	-0.259367	-0.917461	-1.13044	-1.14492	-0.955011	NADSYN1	55191	NM_018161.4
ILMN_1803194	0.0217808	-0.186823	-1.14911	-1.63802	-1.20037	-0.374923	GALK1	2584	NM_000154.1
ILMN_1684873	-0.114228	-0.105994	-1.82615	-1.89955	-1.5525	-0.614706	ARSD	414	NM_001669.2
ILMN_1764619	-0.131822	-0.48546	-1.12902	-1.79781	-1.23644	-0.941342	FLJ45244	400242	NM_207443.1
ILMN_1738572	-0.00758183	0.105789	-0.527492	-1.30309	-1.24734	-0.832021	USP48	84196	NM_001032730.1
ILMN_1852224	-0.546546	-1.23307	-1.18205	-0.939396	-1.40146	-1.11215			AA582474
ILMN_1654629	-0.00584638	-0.103988	-0.645798	-0.956628	-1.5059	-1.22049	TMEM175	84286	NM_032326.2
ILMN_1691760	0.0929922	-0.341715	-1.61442	-1.53394	-1.33547	-0.948177	FAM45A	404636	NM_207009.2
ILMN_1665943	-0.12355	-0.285555	-0.646427	-1.41922	-1.06994	-0.648301	MAP4K1	11184	NM_001042600.1
ILMN_1814044	0.0256683	-0.496616	-1.43313	-2.60211	-1.7014	-1.39969	CABIN1	23523	NM_012295.2
ILMN_1672834	-0.0927175	-0.00177264	-0.411692	-0.927848	-1.29818	-1.3804	SSH2	85464	NM_033389.2
ILMN_1667260	0.0701138	0.0213652	-1.32056	-2.27923	-1.19087	-0.851038	MAPK3	5595	NM_002746.1
ILMN_1738749	0.152369	-0.177504	-1.17127	-1.88398	-0.953317	-0.772842	MAST3	23031	NM_015016.1
ILMN_1695356	0.073926	-0.0315443	-1.53889	-1.63271	-1.42574	-1.12863	RNF166	115992	NM_178841.2
ILMN_1789338	-0.120538	-0.0422219	-1.0949	-1.43224	-0.910509	-0.630036	SORBS3	10174	NM_005775.3
ILMN_1696317	0.0957356	0.218992	-1.5392	-1.64759	-1.84925	-1.73499	CACNA2D4	93589	NM_172364.4
ILMN_2158003	-0.256614	-0.873145	-1.13771	-1.05535	-0.769404	-1.11687	KIAA1683	80726	NM_025249.1
ILMN_1711617	0.0546712	-0.189163	-0.592567	-0.961978	-1.32941	-1.17533	GMFG	9535	NM_004877.1
ILMN_1701094	-0.259588	-0.463572	-0.84184	-1.37119	-0.992263	-0.659397	CLN8	2055	NM_018941.3
ILMN_1758642	0.00902045	-0.813583	-1.82753	-1.57803	-2.0617	-1.98566	FLJ90757	440465	XR_017883.1
ILMN_1789535	-0.0935967	-0.00434792	-0.163831	-0.725655	-1.54404	-2.95663	DHDDS	79947	NM_205861.1
ILMN_1761450	0.0152137	-0.0644472	-1.12062	-1.04737	-0.909613	-0.660633	DHRS4L2	317749	NM_198083.2
ILMN_2367215	0.117523	-0.0363331	-0.60434	-1.47219	-1.30235	-0.869584	PRCP	5547	NM_005040.2
ILMN_1816603	-0.1319	-1.11778	-1.78735	-1.53785	-2.02152	-1.32709			AK095013
ILMN_1716651	-0.188719	0.0340153	-1.90633	-1.69894	-2.44323	-1.32752	RUNX2	860	NM_001024630.2
ILMN_1666924	0.299727	-0.070742	-0.593805	-1.2521	-1.70534	-1.49627	PINK1	65018	NM_032409.2
ILMN_1675130	-0.276815	-0.377125	-1.45029	-1.63577	-0.642011	-0.318952	NFIC	4782	NM_205843.1
ILMN_1729269	0.0299503	-0.0469801	-1.27231	-1.468	-1.23879	-1.25129	LOC285074	285074	NM_001012626.1
ILMN_2278433	0.0732819	-0.129838	-0.987637	-1.27363	-1.37642	-1.44966	LOC285074	285074	NM_001012626.1
ILMN_1677098	0.0148388	0.446708	-1.25947	-2.03404	-0.992532	-0.60039	YPEL2	388403	NM_001005404.3
ILMN_2282641	0.279071	0.301347	-0.599889	-1.39614	-1.98048	-1.9078	TBXAS1	6916	NM_001061.2
ILMN_1766094	0.00662351	-0.836777	-0.989729	-1.33366	-0.76165	-0.585165	MOSPD2	158747	NM_152581.2
ILMN_1784737	0.178985	-0.229882	-1.1164	-1.44744	-1.20553	-1.23948	S1PR4	8698	NM_003775.2
ILMN_2212763	-0.0625736	-0.0754752	-0.345808	-0.761653	-1.72048	-2.25874	ICAM3	3385	NM_002162.2
ILMN_3250209	0.0253437	-0.585435	-0.824766	-1.43069	-0.803588	-1.34661	CTBP2	1488	NM_001329.2
ILMN_2205963	0.0419375	0.15985	-1.68205	-1.78544	-2.22352	-1.54249	C10orf54	64115	NM_022153.1
ILMN_3192446	0.232103	-1.53836	-1.74101	-1.34824	-0.688629	-0.566953	LOC100128410	100128410	XR_037117.1
ILMN_1672884	0.0132554	-0.748908	-0.636346	-0.989049	-0.828189	-1.01989	MTFMT	123263	NM_139242.2
ILMN_1815283	-0.103227	-0.434647	-1.02015	-1.84592	-1.54624	-0.962108	SULT1A3	6818	NM_003166.3
ILMN_2211534	-0.0949785	-0.326385	-0.477608	-1.58774	-1.68878	-0.845581	TMC8	147138	NM_152468.3
ILMN_1728662	-0.0471089	-0.116972	-2.21802	-2.9097	-1.80929	-0.556422	ALDH3B1	221	NM_000694.2
ILMN_1758626	-0.10421	0.0290244	-0.713446	-1.34666	-1.24236	-0.465333	IDS	3423	NM_000202.3
ILMN_1692754	0.103378	0.0784905	-0.72107	-0.912753	-1.30441	-1.47265	TMEM49	81671	NM_030938.2
ILMN_2378100	0.145295	-0.356189	-1.38865	-1.04396	-1.11651	-0.527487	FBXL5	26234	NM_012161.2
ILMN_3305901	0.183965	-1.29947	-1.68106	-0.959024	-2.1748	-1.77346	LOC729040	729040	XM_001131606.1
ILMN_2055634	-0.0483116	-0.359528	-0.851188	-2.0401	-1.50617	-0.595811	TIAF1	9220	NM_004740.3
ILMN_1688103	-0.223422	0.0679916	-1.32377	-1.32987	-1.81354	-1.87705	CTNNBIP1	56998	NM_020248.2
ILMN_1697363	-0.177521	-0.190304	-1.14348	-1.74847	-1.44336	-1.38228	C20orf27	54976	NM_001039140.1
ILMN_1672120	-0.127267	0.0412997	-0.588317	-1.36272	-1.28585	-1.01821	KRT73	319101	NM_175068.2
ILMN_1674590	0.0925863	-1.06499	-1.19091	-0.800327	-1.58678	-1.45927	LOC652578	652578	XM_942097.1
ILMN_1806293	0.00281608	0.159611	-1.62025	-1.71497	-2.19863	-1.86053	LIN7A	8825	NM_004664.2
ILMN_1808374	-0.000198126	-0.19176	-1.00175	-2.61766	-0.677314	-0.014533	SNTB2	6645	NM_006750.2
ILMN_3236036	0.0778217	0.0993196	0.28062	-0.797671	-1.98558	-1.88003	LOC283663	283663	NR_024433.1
ILMN_1680774	0.00173748	-0.327221	-1.20013	-1.90592	-1.97198	-1.58074	LOC730994	730994	XM_001132373.1
ILMN_3256478	0.399401	-0.125898	-1.93103	-2.13702	-2.35426	-1.01564	LOC100129034	100129034	XM_001720357.1
ILMN_1674265	-0.118307	-1.35539	-2.02212	-1.49737	-1.36432	-1.72181	AVIL	10677	NM_006576.2
ILMN_1662741	0.0293041	-0.436996	-1.55406	-1.67888	-1.4913	-1.24203	LPAR2	9170	NM_004720.4
ILMN_3244110	0.117588	-0.534658	-1.54221	-1.69138	-1.4252	-1.2096	FAM156B	727866	NM_001099684.1
ILMN_1811650	0.105133	0.00718951	-0.891413	-1.6651	-1.31147	-1.19582	DUS2L	54920	NM_017803.3
ILMN_1679620	0.0992875	-0.261487	-2.1605	-1.92333	-0.87245	-0.603355	NAIP1B	728519	XM_001127632.1
ILMN_1737611	0.0514964	-0.609025	-1.44177	-2.53097	-1.42046	-1.00033	VAMP1	6843	NM_199245.1
ILMN_1780397	-0.116806	-0.629333	-0.71844	-1.57442	-0.915646	-0.405669	TRAF3IP3	80342	NM_025228.1
ILMN_1654571	0.0693474	-0.406064	-0.989964	-1.91699	-1.97222	-1.61139	FCHO1	23149	NM_015122.1
ILMN_1651950	-0.0456973	0.287055	-1.1438	-1.78121	-2.26488	-1.97976	TPST1	8460	NM_003596.2
ILMN_1728107	-0.169228	-0.159448	-0.254954	-1.5246	-1.37447	-0.618086	GNG7	2788	NM_052847.2
ILMN_1661196	-0.149075	-0.364505	-0.960842	-1.88047	-1.17845	-0.0823404	CSF2RA	1438	NM_172245.1
ILMN_1667319	0.100747	0.184236	-1.14267	-2.30793	-1.99974	-1.07414	LPPR2	64748	NM_022737.1
ILMN_3182069	0.0185987	-0.517117	-1.10591	-0.848018	-1.16917	-1.56026	LOC100129697	100129697	XM_001732822.1
ILMN_1748124	0.0742368	-0.2413	-1.34285	-1.64672	-1.21064	-1.1527	TSC22D3	1831	NM_198057.2
ILMN_2214098	0.00965941	-0.241213	-0.247743	-1.37541	-1.41391	-0.663729	BIVM	54841	NM_017693.2
ILMN_3243899	-0.00883996	-0.0596319	-1.77524	-1.68646	-1.97778	-1.56328	LOC286144	286144	NR_015339.1
ILMN_1791840	0.0656115	-0.135669	-1.09963	-1.90093	-1.42864	-1.38131	RALBP1	10928	NM_006788.3
ILMN_3271587	-0.1008	-0.650421	-1.38627	-1.34717	-1.2538	-0.774028	LOC100129907	100129907	XM_001720756.1
ILMN_1656676	0.040934	-0.193149	-1.11917	-1.87047	-1.02264	-0.658271	ZYG11B	79699	NM_024646.1
ILMN_1749892	0.299506	-0.256488	-2.37735	-1.97217	-1.56269	-0.901444	EGLN1	54583	NM_022051.1
ILMN_1677085	-0.0588921	-0.400047	-1.73869	-2.07128	-0.930715	-0.570094	RGS19	10287	NM_005873.2
ILMN_1655114	0.00665247	-1.43742	-1.57449	-1.40309	-1.45525	-1.18131	ABR	29	NM_001092.3
ILMN_2377733	-0.0269941	-0.401543	-1.1621	-1.29725	-1.41388	-1.47652	CASP8	841	NM_033355.3
ILMN_1796976	-0.0302443	-0.847372	-1.74033	-0.872583	-0.985104	-0.334062	NLRC4	58484	NM_021209.3
ILMN_1680937	0.12411	-0.0298421	-0.565515	-1.09177	-1.58505	-1.44775	HIST1H2BC	8347	NM_003526.2
ILMN_2335604	0.0895691	0.0320847	-0.529697	-1.73494	-1.12618	-0.963103	SKAP1	8631	NM_001075099.1
ILMN_1693552	0.0912029	-0.199127	-1.78306	-2.54043	-1.14257	0.58453	CD300A	11314	NM_007261.2
ILMN_1769517	0.0314226	0.138778	-0.465477	-1.19468	-1.15163	-1.4224	PRKDC	5591	NM_001081640.1
ILMN_1680757	-0.130757	-0.131792	-0.639625	-1.54923	-1.67086	-0.357743	LRRC26	389816	NM_001013653.2
ILMN_2405031	-0.269072	-0.457173	-1.59523	-2.23259	-1.06176	-1.44502	TRIM24	8805	NM_003852.3
ILMN_3245020	-0.226424	-0.54554	-0.623808	-0.769924	-1.17839	-1.46495	WASH1	375690	NM_182905.3
ILMN_1682699	-0.0715028	-0.0578022	-0.497528	-0.97557	-0.935354	-1.25171	PBX2	5089	NM_002586.4
ILMN_1803423	-0.0156857	-0.0485444	-0.697239	-1.55899	-1.08539	-0.850523	ARHGEF6	9459	NM_004840.2
ILMN_1751020	-0.178323	-0.56293	-0.547875	-1.37346	-1.4941	-1.44518	PACSIN1	29993	NM_020804.2
ILMN_1671742	-0.150529	-0.339574	-1.10384	-1.21664	-0.781768	-0.693835	UPF3A	65110	NM_023011.2
ILMN_2358069	0.00630879	-0.534348	-1.36241	-1.96146	-1.05063	-0.362181	MAD1L1	8379	NM_001013836.1
ILMN_1903077	0.0097549	-0.783999	-1.27726	-1.79159	-1.22176	-0.597873			BX476711
ILMN_1719039	-0.123415	0.0138562	-0.919636	-1.4373	-0.655508	-0.82825	UBE2G1	7326	NM_003342.4
ILMN_3240226	0.165247	0.0440969	-0.630977	-1.59025	-0.921508	-1.11945	LOC791120	791120	NR_015357.1
ILMN_1715173	-0.0700482	-1.19092	-1.40751	-1.54454	-0.638713	-0.621919	RPS6KA1	6195	NM_002953.3
ILMN_1758895	0.116658	-0.782848	-1.64697	-1.83884	-1.39079	-1.46007	CTSK	1513	NM_000396.2
ILMN_1738784	0.000826955	-0.555613	-1.19259	-1.17615	-1.63068	-1.51106	PPP2R5A	5525	NM_006243.2
ILMN_1753648	0.0211606	-0.445317	-1.80498	-1.99337	-1.96947	-1.77951	SPRYD5	84767	NM_032681.1
ILMN_1742544	-0.111812	-0.246668	-0.930363	-1.64786	-1.52454	-1.2606	MEF2C	4208	NM_002397.2
ILMN_1690880	0.115867	-1.19217	-0.984786	-1.42915	-0.564594	-1.23464	CTAGE5	4253	NM_203356.1
ILMN_1673543	0.0500942	-0.0369419	-1.17633	-1.84803	-1.11036	-0.914812	PGM2	55276	NM_018290.2
ILMN_1677534	-0.0573658	-0.334337	-0.815997	-1.19215	-0.96409	-0.837677	SCAP	22937	NM_012235.2
ILMN_1702858	-0.20341	-0.133043	-0.648706	-1.05023	-1.1248	-1.061	ADHFE1	137872	NM_144650.2
ILMN_1810225	-0.114968	-0.116572	-0.720359	-1.09194	-1.07426	-0.989144	KIAA1530	57654	NM_020894.1
ILMN_1803479	0.13611	-0.93327	-2.21016	-1.721	-1.44861	-1.61489	LOC650546	650546	XM_942469.1
ILMN_2336595	-0.0229064	-0.321355	-1.93271	-2.67611	-0.972986	-0.491106	ACSS2	55902	NM_001076552.1
ILMN_1805175	0.29705	0.116695	-1.75291	-1.31776	-1.10794	-0.940311	TGFA	7039	NM_001099691.1
ILMN_1809139	0.165662	0.0287328	-1.30826	-2.0632	-1.69255	-2.20556	AHCTF1	25909	NM_015446.3
ILMN_1747504	0.216662	0.247667	-0.780349	-1.4557	-0.910152	-1.43335	AHCTF1	25909	NM_015446.3
ILMN_1692785	0.222032	0.0851162	-1.68173	-1.69638	-1.02692	-0.250784	KLHL21	9903	NM_014851.2
ILMN_2232177	0.0291175	0.207723	-0.587783	-2.54854	-0.985206	-0.85038	ACTN1	87	NM_001102.2
ILMN_1688953	0.0467024	-0.378977	-2.38784	-2.7607	-1.45027	-0.965194	ARHGAP19	84986	NM_032900.4
ILMN_1763322	0.548057	0.208401	-0.473669	-1.75531	-2.03032	-0.758552	CCR3	1232	NM_178329.1
ILMN_1797301	-0.0596055	-1.14104	-1.60576	-1.19588	-1.83993	-1.94015	C1orf183	55924	NM_019099.3
ILMN_1772627	-0.260508	-0.223677	-0.553418	-2.55992	-1.20388	-1.11534	D4S234E	27065	NM_001040101.1
ILMN_3242883	0.0199429	-0.375243	-0.746996	-1.26582	-1.26599	-1.44895	CTGLF5	728404	NM_001077686.1
ILMN_1712786	-0.226278	-0.630228	-1.01315	-1.16226	-1.19185	-0.438378	AHCYL2	23382	NM_015328.1
ILMN_1793269	-0.155582	-0.377144	-1.16234	-1.81305	-2.26892	-1.75289	RAB37	326624	NM_001006637.1
ILMN_1821352	-0.11661	-0.561213	-1.27504	-1.18695	-1.06426	-0.868232			BX096603
ILMN_1764082	0.145328	-0.287789	-0.920149	-1.30559	-2.06273	-1.87628	MBOAT1	154141	NM_001080480.1
ILMN_1686968	0.0431378	0.102443	-1.28411	-2.13431	-1.81734	-1.10196	ZNF362	149076	NM_152493.2
ILMN_3243190	0.122855	-0.238749	-0.319648	-1.29932	-2.18812	-1.42069	EMR4P	326342	NR_024075.1
ILMN_2393573	-0.0609453	-0.510434	-1.34978	-2.52121	-1.76147	-1.06048	RASSF1	11186	NM_007182.4
ILMN_1683023	0.0749358	-0.200694	-0.659175	-1.63968	-1.92922	-2.27792	PDGFC	56034	NM_016205.1
ILMN_1766200	-0.286067	-0.701211	-0.925596	-1.15294	-0.846519	-1.05935	FAM26B	51063	NM_015916.3
ILMN_1779886	0.145878	-0.356737	-1.96796	-1.975	-1.40303	-1.01155	TBC1D14	57533	NM_020773.1
ILMN_2083469	0.203991	0.342704	-1.49344	-2.37989	-2.19228	-1.42251	IRS2	8660	NM_003749.2
ILMN_1672114	0.0211898	-0.390372	-1.17187	-1.32705	-1.45087	-1.82949	TNFRSF10C	8794	NM_003841.2
ILMN_1658639	0.0796024	-0.176535	-1.09472	-1.84647	-1.09864	-0.889657	SLC46A3	283537	NM_181785.2
ILMN_1763823	0.348618	-1.28345	-1.1264	-1.00338	-1.43351	-1.62813	LOC651612	651612	XM_940794.1
ILMN_1740430	-0.0864452	-0.14274	-0.814221	-1.46512	-0.832126	-0.560703	SLC2A4RG	56731	NM_020062.3
ILMN_1706261	0.115587	0.172616	-0.719863	-1.37717	-1.73214	-1.51949	SLCO3A1	28232	XM_941061.1
ILMN_1723124	-0.00984263	-0.861955	-1.20234	-1.62146	-0.735357	-0.74892	GALK2	2585	NM_001001556.1
ILMN_2366719	-0.0931391	-0.869648	-2.33668	-2.17328	-1.35012	-1.22041	NSFL1C	55968	NM_182483.1
ILMN_1790962	-0.0556457	-0.836636	-1.2223	-1.27149	-0.823132	-0.439905	FLJ45909	126432	NM_198445.2
ILMN_1745573	-0.00235951	-0.299944	-0.637526	-1.26212	-0.997838	-1.1638	TTC13	79573	NM_024525.2
ILMN_1859787	-0.0655987	-1.14365	-1.4013	-0.99346	-1.23873	-1.99835			BX105743
ILMN_1677824	-0.0407617	-0.101108	-0.64076	-1.32216	-1.30884	-1.37961	RAB4A	5867	NM_004578.2
ILMN_1694106	-0.079322	0.0959492	-0.64532	-1.62774	-1.01046	-0.955471	GPD1L	23171	NM_015141.2
ILMN_2401641	0.0354791	-0.350323	-1.05666	-2.16312	-1.15263	-0.432244	ALDH3A2	224	NM_001031806.1
ILMN_2098947	0.0236255	-0.479639	-1.60311	-1.11279	-1.13937	-1.02584	LOC338799	338799	NR_002809.1
ILMN_1703327	0.0491161	0.117878	-1.53628	-3.1322	-1.26504	-0.662259	PSTPIP1	9051	NM_003978.2
ILMN_1729287	-0.354237	-0.627401	-1.01773	-0.768236	-1.24124	-1.393	NMUR1	10316	NM_006056.3
ILMN_1684440	0.0338273	-0.431927	-1.29453	-2.1445	-1.7064	-2.19246	PXN	5829	NM_002859.1
ILMN_1681520	0.124743	0.210093	-0.440803	-1.45852	-1.69049	-0.726103	DGAT2	84649	NM_032564.2
ILMN_1783026	-0.239775	-0.400941	-0.821318	-1.0497	-0.816394	-0.92518	RNPC3	55599	NM_017619.3
ILMN_1693650	0.0416025	-0.541034	-1.89409	-0.382886	-0.975298	-1.25222	FES	2242	NM_002005.2
ILMN_1792076	0.219704	0.520617	-0.500926	-1.67644	-1.30734	-0.983369	TRERF1	55809	NM_033502.1
ILMN_1700896	-0.00676775	-0.526255	-1.49785	-2.33763	-1.3691	-1.28365	SAP30	8819	NM_003864.3
ILMN_1722981	0.124478	-0.660566	-2.48755	-0.921935	-1.37986	-1.81842	TLR5	7100	NM_003268.4
ILMN_1724544	0.0166539	-0.272057	-1.36625	-1.20276	-1.24167	-1.62486	PPP4R1	9989	NM_005134.2
ILMN_1768510	-0.0781728	-0.25033	-0.830449	-1.52203	-1.02972	-0.597987	MAN2B2	23324	NM_015274.1
ILMN_2386982	-0.0975147	-0.0795891	-1.18023	-1.36116	-0.878215	-0.728409	PRKCZ	5590	NM_002744.4
ILMN_2189007	-0.212692	-1.25115	-0.876282	-0.712994	-1.09652	-0.862236	CTGLF1	119016	NM_133446.1
ILMN_2388112	0.324262	0.295925	-0.628172	-1.53657	-1.89365	-2.06361	CR1	1378	NM_000573.3
ILMN_1701402	0.0131466	-1.00986	-1.23888	-0.964984	-1.44845	-1.60348	IKIP	121457	NM_153687.2
ILMN_1798085	-0.124141	-0.978957	-1.26409	-1.53002	-1.00677	-0.685652	EID2B	126272	NM_152361.1
ILMN_2089875	0.041855	-0.269534	-0.767449	-0.809021	-1.10164	-1.0425	TNFSF4	7292	NM_003326.2
ILMN_2371280	-0.100241	-0.255343	-0.452902	-0.758953	-1.05117	-1.74578	CSF3R	1441	NM_172313.1
ILMN_1742705	-0.0635349	-0.118124	-1.31869	-2.1728	-1.19987	0.630103	SLC39A11	201266	NM_139177.2
ILMN_1769245	-0.022524	-0.0213978	-0.65258	-1.60419	-2.31068	-2.09799	GLIPR1	11010	NM_006851.2
ILMN_1734553	-0.11123	-0.47706	-1.0592	-0.833054	-1.34773	-1.34578	CTGLF10P	653234	XR_016668.1
ILMN_1660629	0.257672	-0.285769	-1.10443	-1.47838	-1.28077	-0.631237	NBEAL2	23218	NM_015175.1
ILMN_1670998	0.143701	-1.42065	-2.07082	-1.55707	-0.963795	-1.6833	TALDO1	6888	XM_938697.1
ILMN_1734991	-0.0530506	-0.482796	-1.66653	-1.25583	-1.31841	-1.54538	PPM1B	5495	NM_001033556.1
ILMN_2402341	0.05746	-0.002913	-1.63376	-2.50552	-1.44141	-0.82383	MAPK3	5595	NM_001040056.1
ILMN_1716488	0.116251	0.0205172	-0.392105	-0.902479	-1.17041	-0.872501	PACS1	55690	NM_018026.2
ILMN_1778226	0.193115	-0.0654708	-1.52842	-0.946666	-1.04314	-0.965491	EXTL3	2137	NM_001440.2
ILMN_3235964	0.283454	-0.914565	-2.45416	-1.76815	-1.05473	-0.748301	HSPA7	3311	NR_024151.1
ILMN_1708369	-0.0301409	-0.55111	-1.18768	-1.18071	-1.49232	-0.417724	EPS15L1	58513	NM_021235.1
ILMN_1698732	-0.276084	-0.731648	-1.56019	-1.59342	-1.8258	-1.46501	PALLD	23022	NM_016081.3
ILMN_1663437	-0.193781	-0.912505	-1.09703	-0.639567	-1.3312	-1.4723	NECAB2	54550	NM_019065.2
ILMN_2393693	-0.0340648	-0.449114	-0.939134	-1.46917	-1.22471	-0.716213	LRRC37A4	55073	NR_002940.1
ILMN_1700660	0.0659718	-0.398096	-1.47989	-1.23938	-0.970357	-0.606074	RNF135	84282	NM_197939.1
ILMN_1729421	0.333763	-0.720604	-0.978341	-1.89812	-2.04098	-1.13012	LOC649754	649754	XM_941963.1
ILMN_1659923	0.0523617	0.00403178	-1.25991	-2.23789	-1.82473	-1.34165	GNAQ	2776	NM_002072.2
ILMN_1767934	-0.165539	0.169592	-0.57198	-0.99494	-1.28506	-0.745631	PCSK5	5125	NM_006200.2
ILMN_1731064	0.149634	0.165295	-0.596403	-1.89649	-1.45026	-1.17416	CABC1	56997	NM_020247.4
ILMN_1664525	0.142073	-0.603248	-2.45548	-0.639697	-2.24652	-1.61033	P2RY13	53829	NM_176894.1
ILMN_2124386	0.197845	-0.0653027	-0.235248	-0.776339	-1.09872	-1.23452	RGL2	5863	NM_004761.2
ILMN_2106902	-0.062025	0.023484	-0.769661	-1.3065	-1.24929	-0.967952	FOXN3	1112	NM_005197.2
ILMN_1670302	0.064908	-0.233354	-1.12599	-1.85645	-1.8571	-1.30853	HK3	3101	NM_002115.1
ILMN_1671933	0.0138221	-0.543405	-1.46538	-1.43667	-0.928658	-0.823685	CLCC1	23155	NM_015127.3
ILMN_1747577	-0.00708914	-0.224252	-1.05215	-1.44956	-1.41343	-0.501258	ALAD	210	NM_001003945.1
ILMN_2380418	0.0759383	-0.193967	-0.927791	-1.4381	-1.1879	-1.27528	BICD2	23299	NM_001003800.1
ILMN_2410909	-0.0240654	-0.110631	-0.768972	-0.754294	-0.939513	-1.17742	AKT1	207	NM_001014431.1
ILMN_3272741	0.287573	-0.431864	-2.08561	-1.83612	-1.14826	0.293329	LOC100130520	100130520	XM_001718053.1
ILMN_1903159	0.0454367	0.00182152	-0.826304	-1.22545	-0.975096	-1.21782			AK124299
ILMN_1781560	0.188309	-0.31465	-0.355262	-1.41485	-1.47392	-0.873992	ST3GAL6	10402	NM_006100.2
ILMN_3287244	-0.133341	-0.326652	-1.23173	-1.76484	-1.51401	-0.919033	LOC728138	728138	XM_001716499.1
ILMN_1782741	0.120834	-0.428496	-1.51733	-1.26783	-1.7515	-1.86105	CD300LB	124599	NM_174892.2
ILMN_1852022	0.282795	-0.224834	-0.602104	-0.537306	-1.7934	-1.06795	KIAA1881	114782	XM_001130790.1
ILMN_2184064	0.22919	-0.112777	-0.686887	-1.40966	-1.27619	-2.26017	ARRDC4	91947	NM_183376.1
ILMN_1667561	0.0654067	-0.152248	-0.773774	-0.86292	-0.974515	-1.03157	IFRD1	3475	NM_001550.2
ILMN_1916292	0.141118	-1.21229	-0.69159	-1.29528	-1.48172	-1.47677			BX111162
ILMN_1797031	0.00220931	-0.347134	-1.16073	-2.23221	-1.69653	-1.07209	HSPBAP1	79663	NM_024610.4
ILMN_1768969	0.011319	-0.241272	-1.79463	-1.88228	-1.45438	-0.695899	LBR	3930	NM_002296.2
ILMN_1756999	-0.0526024	-0.149644	-0.428269	-1.3536	-0.793223	-0.883845	RBL2	5934	NM_005611.2
ILMN_1668984	-0.0726399	-0.685193	-1.46025	-1.66232	-2.14599	-1.9893	SPNS3	201305	NM_182538.3
ILMN_1696394	-0.100399	-0.373684	-1.13133	-1.83265	-1.79852	-0.914834	IL6R	3570	NM_000565.2
ILMN_1754753	0.000782847	-0.318733	-1.29996	-1.92556	-1.5529	-0.777025	IL6R	3570	NM_000565.2
ILMN_2100689	0.0451108	-0.302008	-0.83885	-1.01615	-1.01874	-1.26147	MAP2K4	6416	NM_003010.2
[truncated: 426 more rows]

## Sheet: L7
Probe_Id	[LPS, 0](normalized)	[LPS, 1](normalized)	[LPS, 3](normalized)	[LPS, 6](normalized)	[LPS, 12](normalized)	[LPS, 24](normalized)	Symbol	Entrez_Gene_ID	Accession
[truncated: 31 more rows]

[truncated: 1 more sheets: L8]
