# Supplementary material for: Identification of the Key Differential Transcriptional Responses of Human Whole Blood Following TLR2 or TLR4 Ligation In-Vitro
Source: PLoS One. 2014 May 19;9(5):e97702. doi: 10.1371/journal.pone.0097702 (PMC4026482; doi:10.1371/journal.pone.0097702)
Supplement: File S2 — Listings of transcripts, Pam3CSK4 k-means clusters from Figure 2 . (XLSX) [file pone.0097702.s009.xlsx]

## Sheet: P0
Probe_Id	[0, Pam3CsK4](normalized)	[1, Pam3CsK4](normalized)	[3, Pam3CsK4](normalized)	[6, Pam3CsK4](normalized)	[12, Pam3CsK4](normalized)	[24, Pam3CsK4](normalized)	Symbol	Entrez_Gene_ID	Accession
ILMN_2400947	0.0433298	-0.255239	-1.07904	-1.4247	-1.22144	-0.98194	CUGBP2	10659	NM_006561.2
ILMN_1695246	0.160259	-0.575384	-1.25072	-0.746705	-0.626738	0.769426	KLHDC8B	200942	NM_173546.1
ILMN_1728799	0.011198	0.119639	-0.281093	-0.988157	-0.773181	-0.0532713	FBP1	2203	NM_000507.2
ILMN_1689518	0.114436	-0.0615004	-0.882879	-1.38692	-0.923606	-0.542845	PECAM1	5175	NM_000442.3
ILMN_1697493	0.0172082	-0.222537	-0.367927	0.109169	-0.086539	-0.584511	WDFY3	23001	NM_178583.1
ILMN_1681467	-0.0801361	-0.0937543	-1.04504	-1.14697	-0.839123	-0.642303	RAB11FIP4	84440	NM_032932.3
ILMN_1712389	0.183042	0.0128154	-0.918165	-0.698081	-0.410044	-0.437634	CKLF	51192	NM_001040138.1
ILMN_1700276	0.00902331	-0.532029	-0.748731	-0.689055	-0.219719	0.143689	C14orf100	51528	NM_016475.2
ILMN_1743933	-0.00173771	-1.03182	-1.67932	-1.13171	-0.444951	-0.451238	TSHZ3	57616	NM_020856.2
ILMN_2379375	0.236611	-0.253781	-0.548346	-0.556769	-0.465739	-0.612061	PPP1R12B	4660	NM_032103.1
ILMN_1696432	-0.00932205	-0.298924	-0.814251	-1.07022	-0.213301	1.81238	IDH1	3417	NM_005896.2
ILMN_2091347	-0.111014	-0.493148	-0.78479	-1.07556	-0.286388	1.16292	IDH1	3417	NM_005896.2
ILMN_1807981	-0.0528493	-0.0429032	-0.647495	-1.05349	-0.627495	-0.484065	SIGIRR	59307	XM_001129013.1
ILMN_1746704	0.0328311	-0.274993	-0.826185	-1.09612	-0.635501	-1.00387	TRIM8	81603	NM_030912.2
ILMN_1777519	0.0807079	-0.240521	-0.398017	-0.938279	-1.4792	-1.21304	ITGB7	3695	NM_000889.1
ILMN_1678268	0.167202	-0.0022577	-0.964843	-0.840152	-0.399295	-0.0490263	VPS8	23355	NM_015303.3
ILMN_1832879	0.184611	-0.061741	-0.091619	-0.164094	-0.556269	-0.918075			CD237904
ILMN_1720850	-0.00931799	-0.041701	-0.611902	-1.17337	-0.625832	-0.586433	BAZ2B	29994	NM_013450.2
ILMN_1685493	0.208819	0.125075	-1.07149	-1.42768	-1.35103	-0.908658	TMCC3	57458	NM_020698.1
ILMN_1735735	-0.0481575	-0.213788	-0.943319	-0.787532	-0.774685	-0.771361	KATNB1	10300	NM_005886.2
ILMN_1706304	0.153265	-0.419116	-1.18414	-1.19314	-0.98444	-0.94479	EIF2C4	192670	NM_017629.2
ILMN_1675391	0.13091	-0.0313295	-0.776833	-1.16422	-1.51561	-1.07407	SLC24A4	123041	NM_153648.2
ILMN_1776602	0.186033	-0.138406	-1.5778	-1.60211	-0.441068	1.41374	RNASE4	6038	NM_194431.1
ILMN_1813573	0.0759618	0.0145925	0.110717	-0.307646	-0.207714	-0.387458	SETD1B	23067	XM_037523.12
ILMN_1653292	0.155471	-0.30005	-2.26937	-1.90451	-0.4329	-0.597404	PFKFB4	5210	NM_004567.2
ILMN_2400922	0.311414	-0.488355	-1.44173	-1.15719	-0.75883	-0.826818	OPRL1	4987	NM_000913.3
ILMN_2208903	-0.0244516	-0.0225378	-0.412519	-0.68054	-1.15301	-1.03222	CD52	1043	NM_001803.2
ILMN_2060115	0.2048	0.093063	-0.379443	-1.19714	-1.17294	-0.69251	SORL1	6653	NM_003105.3
ILMN_1759818	0.100467	0.00179422	-0.574232	-1.21697	-1.18717	-0.713463	SORL1	6653	NM_003105.3
ILMN_1724194	-0.0953246	-0.316257	-0.753582	-1.32385	-1.23952	-1.14888	NPEPL1	79716	NM_024663.3
ILMN_1761733	0.0278362	0.188424	0.0332024	-0.648091	-1.28034	-1.11065	HLA-DMB	3109	NM_002118.3
ILMN_1671843	-0.0704765	-0.720366	-1.02591	-0.971796	-0.539395	-0.590949	PSRC1	84722	NM_001032290.1
ILMN_1658807	0.0824329	-0.540034	-0.819494	-1.01089	-1.17965	-1.00032	HMOX2	3163	NM_002134.2
ILMN_1759411	0.0488595	-0.819178	-1.29707	-1.23179	-0.861221	-0.302562	C16orf79	283870	NM_182563.2
ILMN_1695468	0.129686	0.0422025	-0.704903	-1.06022	-1.06813	-0.974698	SRPK2	6733	NM_182692.1
ILMN_2242463	0.0585686	-0.200121	-0.76246	-0.892237	-0.0735917	0.365464	CTSC	1075	NM_001814.2
ILMN_1809477	-0.0544723	-0.0472766	-0.690928	-1.0374	-0.965697	-1.06664	CARHSP1	23589	NM_001042476.1
ILMN_1690262	-0.117606	-0.107863	-0.117328	-0.419389	-0.352847	-0.293875	SNAI3	333929	NM_178310.1
ILMN_2095759	0.0960933	-0.139847	-0.745136	-0.34389	-0.304108	-0.0866808	OGFRL1	79627	NM_024576.3
ILMN_1787749	-0.0721574	-0.273631	-0.850857	-0.781097	-0.993659	-0.729975	CASP8	841	NM_033356.3
ILMN_3244607	0.037329	0.714824	0.00143754	-0.213755	-0.368773	-0.144841	ALS2CR13	150864	NM_173511.2
ILMN_1652631	0.108381	0.173744	-0.461626	-1.03798	-1.06732	-0.916637	C9orf19	152007	NM_022343.2
ILMN_2154115	-0.0141169	-0.528715	-0.690653	-0.986931	-1.00754	-0.940397	PSD4	23550	NM_012455.2
ILMN_1687533	0.0930015	0.0152811	-0.50678	-0.787163	-0.340757	-0.358315	SEMA4D	10507	NM_006378.2
ILMN_3245879	0.0563155	-0.422006	-0.992589	-1.11596	-1.40517	-0.767563	FAM13A1OS	285512	NR_002806.2
ILMN_1743032	0.0187496	0.0870336	-0.485255	-1.04248	-1.38356	-1.2672	CTSS	1520	NM_004079.3
ILMN_1723768	0.254532	-0.408681	-1.19994	-1.21637	-0.83277	-0.917634	NLRX1	79671	NM_170722.1
ILMN_1812967	0.200142	0.0652753	-0.383084	-0.816737	-0.54432	-0.379942	CNPY3	10695	NM_006586.3
ILMN_1662846	0.133902	0.043106	-0.462221	-1.07652	-0.682693	0.326691	GPR160	26996	NM_014373.1
ILMN_3236239	0.05396	-0.182668	-0.656572	-1.15548	-0.653838	-0.481075	LOC100129550	100129550	NR_024618.1
ILMN_1756541	-0.122445	-0.149257	-0.439605	-0.787678	-0.96295	-0.621081	MXD4	10608	NM_006454.2
ILMN_1655702	0.189906	0.10868	-1.38551	-1.39677	-0.502417	-0.0619475	ABHD5	51099	NM_016006.3
ILMN_1800638	0.0591177	0.105175	-0.746697	-1.11257	-0.879654	-0.814187	CUGBP2	10659	NM_001025077.2
ILMN_1748694	-0.122363	-0.609189	-1.29267	-1.5949	-0.691955	-1.12056	NHSL2	340527	NM_001013627.1
ILMN_1815644	-0.238494	-0.0892087	-0.341313	-0.184341	-0.501248	-0.709762	NHSL2	340527	NM_001013627.1
ILMN_1764619	-0.0738089	-0.568636	-1.23487	-1.04843	-1.20966	-0.621027	FLJ45244	400242	NM_207443.1
ILMN_1787324	0.0805633	-0.39177	-1.06211	-0.235844	0.291855	0.351508	C16orf48	84080	NM_032140.1
ILMN_2243912	0.197434	-0.193791	-0.954942	-1.03601	-1.09122	-1.10966	RAB37	326624	NM_001006638.1
ILMN_1796136	0.0344585	-0.412856	-0.932814	-1.19052	-1.25789	-1.0972	RAB37	326624	NM_001006638.1
ILMN_2313079	-0.0251758	-0.28927	-0.804713	-1.01891	-1.55147	-1.1367	NLRP1	22861	NM_033007.3
ILMN_1738749	0.0527893	-0.403031	-0.840215	-0.926085	-0.432344	-0.689961	MAST3	23031	NM_015016.1
ILMN_1695356	0.169844	-0.00900626	-0.424415	-0.979131	-0.510196	-0.660814	RNF166	115992	NM_178841.2
ILMN_1810199	0.0903543	-0.843548	-0.71973	-0.601459	-0.269451	-0.526108	ASRGL1	80150	NM_025080.2
ILMN_1758642	0.0431401	-0.512713	-1.58549	-1.70698	-0.933166	-0.636879	FLJ90757	440465	XR_017883.1
ILMN_1781952	-0.0151695	-0.234842	-0.547805	-0.268396	-0.80207	-1.02743	MGST1	4257	NM_020300.3
ILMN_1762608	-0.0436811	-0.276241	0.196653	-0.104866	-0.128718	-0.33864	KIAA1632	57724	NM_020964.2
ILMN_3181538	0.225544	0.0862869	-0.911522	-1.83709	-1.24045	-0.677787	C10orf105	414152	XM_001723289.1
ILMN_1784737	0.151512	-0.22412	-0.521933	-0.949563	-0.996059	-1.21504	S1PR4	8698	NM_003775.2
ILMN_1751851	-0.0498291	0.0652231	-0.178195	-0.672757	-1.03761	-0.986021	CECR1	51816	NM_177405.1
ILMN_1686981	-0.0577577	-0.0876077	-1.23475	-2.02853	-1.49583	0.0732627	SULF2	55959	NM_018837.2
ILMN_1667460	0.018823	-0.190769	-1.30535	-2.11861	-1.18361	0.10404	SULF2	55959	NM_018837.2
ILMN_2345142	0.0781957	-0.0945221	-1.22438	-1.78738	-1.15064	-0.0351807	SULF2	55959	NM_018837.2
ILMN_2205963	-0.0144597	0.0259944	-0.946264	-1.03519	-1.12077	-1.38054	C10orf54	64115	NM_022153.1
ILMN_1744212	0.0357484	-0.16919	-0.364582	-0.787058	-0.0521557	0.0502888	INPP5D	3635	NM_005541.3
ILMN_1779735	-0.0560442	-0.376712	-1.22836	-1.37376	-1.16857	-1.03475	LOC389541	389541	NM_001008395.2
ILMN_3256478	0.308801	-0.378135	-0.992676	-1.24932	-0.833043	-0.672893	LOC100129034	100129034	XM_001720357.1
ILMN_2074748	0.245402	-0.181736	-1.37543	-1.82428	-0.951913	-0.413962	HAL	3034	NM_002108.2
ILMN_1760727	0.0407028	-0.348223	-1.54747	-1.74042	-0.50008	1.07733	ANG	283	NM_001097577.1
ILMN_1811650	0.112361	-0.0484062	-0.407091	-0.7292	-0.307194	-0.447877	DUS2L	54920	NM_017803.3
ILMN_1737611	0.0522381	-0.532262	-0.846939	-1.10492	-1.18177	-0.594788	VAMP1	6843	NM_199245.1
ILMN_1654571	0.157031	-0.386033	-0.69933	-0.903862	-0.859788	-0.916036	FCHO1	23149	NM_015122.1
ILMN_3243899	-0.00177383	-0.250993	-1.48231	-1.57927	-1.30158	-0.678621	LOC286144	286144	NR_015339.1
ILMN_1656676	-0.0138925	-0.239349	-0.74967	-0.736246	-0.388395	-0.074236	ZYG11B	79699	NM_024646.1
ILMN_1749892	0.187186	-0.381732	-1.97825	-1.30771	-0.529148	-0.291603	EGLN1	54583	NM_022051.1
ILMN_1693552	0.122515	-0.410959	-0.940428	-1.0251	-0.494537	0.276548	CD300A	11314	NM_007261.2
ILMN_1777461	-0.479835	-1.55016	-0.460495	-0.269842	-1.06747	-1.50998	CCR2	1231	NM_000648.2
ILMN_1767509	0.136745	-0.325452	-1.32184	-1.4833	-0.906969	-0.630442	DEF8	54849	NM_207514.1
ILMN_1769013	-0.0605143	-0.47325	-0.969103	-0.863253	-0.438796	-0.0167643	ASGR1	432	NM_001671.2
ILMN_1795835	-0.010708	1.29754	0.215137	-0.386018	-0.998508	-0.822821	LOC338758	338758	XM_931359.2
ILMN_2336595	0.181895	-0.0658655	-0.938699	-0.918511	-0.329569	-0.0162102	ACSS2	55902	NM_001076552.1
ILMN_2232177	-0.00424349	-0.0853869	-0.746294	-1.55957	-1.07696	-1.23161	ACTN1	87	NM_001102.2
ILMN_3242883	-0.0110818	-0.438567	-0.731996	-1.07191	-1.19952	-1.13991	CTGLF5	728404	NM_001077686.1
ILMN_1801304	-0.0872792	-0.883499	-0.579563	-0.492371	-0.893668	-0.435601	FAM78A	286336	NM_033387.3
ILMN_1686968	0.0252134	0.102419	-0.756322	-1.25494	-1.04854	-0.732866	ZNF362	149076	NM_152493.2
ILMN_2393573	-0.0928949	-0.572422	-0.614459	-1.00416	-0.326081	-0.330956	RASSF1	11186	NM_007182.4
ILMN_1788531	-0.477115	-1.16867	-0.558518	-0.691918	-1.14612	-0.65195	SIT1	27240	NM_014450.2
ILMN_1706261	0.111675	0.144181	-0.508631	-1.1414	-1.00808	-0.898544	SLCO3A1	28232	XM_941061.1
ILMN_2209578	0.0602638	-0.200205	-0.649861	-0.905046	-1.12035	-1.10458	CTGLF3	414189	NM_001077665.1
ILMN_2376416	0.0462524	-0.185421	-0.305478	-0.964911	-1.47262	-0.649309	UBXD5	91544	NM_183008.2
ILMN_1703327	0.107186	0.0513906	-1.08448	-1.29672	-0.818264	-0.687179	PSTPIP1	9051	NM_003978.2
ILMN_1684440	0.0337915	-0.134566	-0.729272	-1.21294	-1.00768	-1.44827	PXN	5829	NM_002859.1
ILMN_1792679	-0.119876	-0.763478	-0.847127	-1.16758	-0.545735	-0.637893	ITGA5	3678	NM_002205.2
ILMN_1693650	0.0131317	-0.528477	-1.38794	-1.20173	-0.906482	-0.954384	FES	2242	NM_002005.2
ILMN_1724544	0.0563101	-0.272566	-0.847837	-1.12746	-1.06885	-1.45412	PPP4R1	9989	NM_005134.2
ILMN_1798659	-0.0763386	0.0185839	-0.334588	-0.659252	-0.438453	-0.13798	CCDC28A	25901	NM_015439.2
ILMN_2386982	0.136884	-0.205602	-0.982066	-0.939765	-0.50856	-0.170031	PRKCZ	5590	NM_002744.4
ILMN_1784630	-0.00911057	-0.428871	-1.31748	-1.30228	-0.962172	-0.994744	KBTBD11	9920	NM_014867.1
ILMN_1712431	0.0987533	-0.0400971	-0.649734	-0.0327419	-0.199955	-0.322096	FAM113B	91523	NM_138371.1
ILMN_1769245	0.077422	-0.0425998	-0.476404	-0.309362	-0.768339	-0.305571	GLIPR1	11010	NM_006851.2
ILMN_1670998	0.0659577	-0.227657	-0.534933	-0.257959	-0.643853	-0.36769	TALDO1	6888	XM_938697.1
ILMN_2199676	0.0312262	-0.435032	-0.318369	-0.687409	-0.612805	0.310111	CEP152	22995	NM_014985.2
ILMN_1698732	-0.0387189	-1.05417	-1.41003	-0.679503	-0.548534	1.10092	PALLD	23022	NM_016081.3
ILMN_2294976	0.134478	-0.242238	-0.510061	-0.76282	0.0865332	1.35124	RNASE4	6038	NM_194430.1
ILMN_1737252	-0.234019	0.0339122	-0.216288	-0.122057	-0.305452	0.390981	NRG1	3084	NM_013962.2
ILMN_2409596	0.137316	0.016291	-1.23392	-1.27123	-1.03769	-0.875028	RAB11FIP1	80223	NM_025151.3
ILMN_1731064	0.0802718	0.0495738	-0.20212	-0.857002	-0.934858	-0.903006	CABC1	56997	NM_020247.4
ILMN_1671933	0.114992	-0.359437	-1.14377	-0.877611	-0.830338	-0.402636	CLCC1	23155	NM_015127.3
ILMN_1712577	0.207997	-0.468939	-1.46164	-1.33592	-0.388947	-0.358594	TMEM157	345757	NM_198507.1
ILMN_1782741	0.0987893	-0.140854	-0.600423	-0.728853	-1.2167	-0.883063	CD300LB	124599	NM_174892.2
ILMN_1797031	0.142081	-0.243183	-0.629592	-1.00689	-0.867606	-0.510735	HSPBAP1	79663	NM_024610.4
ILMN_3236428	0.0831917	-0.60143	-0.976608	-0.844219	0.0127721	0.343681	RP11-679B17.1	100113407	NM_001100829.1
ILMN_1746436	0.0951349	-0.865366	-1.8576	-1.18425	-0.546955	-0.391062	HCG27	253018	NM_181717.2
ILMN_1754753	0.0685183	-0.463804	-0.583791	-0.297124	-0.780253	-0.399187	IL6R	3570	NM_000565.2
ILMN_1652198	0.0789396	-0.158314	-0.525969	-0.638029	-0.565405	-0.299654	CCM2	83605	NM_001029835.1
ILMN_2327795	0.213365	-0.301839	-1.36171	-1.60785	-0.524001	-0.517786	RERE	473	NM_012102.3
ILMN_1815148	0.00922382	-0.479312	-1.39327	-1.30875	-0.932568	-0.971767	MAN2A2	4122	NM_006122.2
ILMN_1733221	0.172361	-0.745582	-1.37178	-1.5246	-0.379728	0.139486	C9orf164	349236	NM_182635.1
ILMN_1666208	0.0136739	-0.609733	-0.983076	-1.25255	-1.28712	-0.761843	C14orf106	55320	NM_018353.3
ILMN_1815168	0.0801958	-0.564173	-1.03828	-1.11607	-1.12183	-1.30245	HVCN1	84329	NM_001040107.1
ILMN_1723846	-0.047286	-0.983387	-1.11702	-0.678969	-0.325326	-0.204558	FAM119B	25895	NM_015433.2
ILMN_1680925	-0.0464109	-0.200346	-0.507181	-0.975281	-0.78894	-0.877075	SLC9A3R1	9368	NM_004252.2
ILMN_1660079	0.0281454	-0.134829	-0.516109	-0.912471	-0.466638	-0.679483	RNF44	22838	NM_014901.4
ILMN_1806165	0.374092	-0.84177	-1.79756	-0.937114	-0.160372	-0.0447124	HSPA6	3310	NM_002155.3
ILMN_1771120	0.0439547	-0.549768	-0.996237	-0.662574	-0.472327	-0.41319	TMEM45B	120224	NM_138788.3
ILMN_1779010	0.509866	0.418643	-0.451801	-0.593671	-0.0619605	-0.207722	MAP3K3	4215	NM_203351.1
ILMN_1668910	-0.0957683	-0.278489	-1.35561	-2.14237	-0.783972	-0.629726	CIDEB	27141	NM_014430.2
ILMN_1800889	0.0237111	-0.516107	-1.43697	-0.915659	-0.279575	-0.423483	FIG4	9896	NM_014845.4
ILMN_1807455	0.058381	-0.105595	-0.432865	-0.848611	-0.885471	-0.752244	DHRS7	51635	NM_016029.1
ILMN_1690342	-0.00135648	0.0185395	-0.260928	-0.472235	-0.684133	-0.365878	LTA4H	4048	NM_000895.1
ILMN_2338480	0.0745101	-0.703484	-1.14847	-0.654951	-0.0467806	0.143527	RHOT1	55288	NM_001033566.1
ILMN_1678504	-0.00547349	-0.573219	-1.02398	-0.778561	-0.167512	0.120455	RHOT1	55288	NM_001033566.1
ILMN_1711493	0.236196	-0.356408	-2.00148	-1.89649	-0.649393	-0.522464	PRAM1	84106	NM_032152.3
ILMN_1777998	0.125061	-0.341839	-0.732984	-0.538622	-0.500076	-0.526967	ARHGAP25	9938	NM_014882.2
ILMN_1711608	0.014779	-0.0347536	-0.423195	-0.841895	-0.818921	-0.226326	SSBP2	23635	NM_012446.2
ILMN_2139816	0.0996167	-0.762859	-1.43954	-1.17639	-0.774753	-0.682327	GPSM2	29899	NM_013296.3
ILMN_1758673	-0.0319152	-0.00432384	-0.613518	-0.76166	-0.429398	0.684951	SLC44A1	23446	NM_080546.3
ILMN_1765326	0.035048	0.0824553	-0.00622773	-0.562559	-0.404265	-0.446621	DGKD	8527	NM_003648.2
ILMN_1728698	-0.0008322	-0.471806	-0.817695	-1.63064	-0.916024	-0.683915	GDE1	51573	NM_016641.3
ILMN_1714197	0.244295	0.00551009	-0.821411	-0.911532	-0.13691	0.181014	ACSS2	55902	NM_018677.2
ILMN_1793934	0.188221	-0.40889	-0.702302	-0.618372	-0.916585	-1.33567	PISD	23761	NM_014338.3
ILMN_1681239	-0.0759748	-0.326607	-0.832339	-0.981698	-0.880056	-1.17856	MYO1F	4542	NM_012335.2
ILMN_1663916	0.124796	-0.323627	-1.14451	-0.775104	-0.772559	-0.686374	ARHGAP9	64333	NM_001080157.1
ILMN_1797693	0.0162544	0.0449432	-1.07851	-1.29913	-0.765215	-0.417029	BRI3BP	140707	NM_080626.5
ILMN_3240997	0.166637	-0.451187	-1.18943	-0.613344	-0.331611	-0.618439	CENTD3	64411	NM_022481.5
ILMN_2148679	-0.119159	-0.570582	-0.892005	-0.569397	-0.404985	0.221554	SDHAP3	728609	NR_003263.1
ILMN_2401258	-0.205514	-0.313486	-1.16836	-1.65353	-0.292961	1.29279	FAM13A1	10144	NM_014883.2
ILMN_1815745	-0.0641471	0.295567	-0.368702	-0.5354	-0.807673	-0.867494	SOX4	6659	NM_003107.2
ILMN_1735367	0.0429462	-0.0108153	-0.852719	-0.901791	-0.777521	-0.448169	HSD17B11	51170	NM_016245.2
ILMN_2363065	0.215584	0.0188793	-0.730404	-1.3555	-1.27037	-0.895878	RTN3	10313	NM_201430.1
ILMN_1695962	0.010517	-0.440506	-1.17211	-1.25912	-0.934397	-1.12973	SLC12A9	56996	NM_020246.2
ILMN_2341724	0.213571	-0.428107	-0.522087	-1.04181	-1.06941	-1.13829	ANKRD55	79722	NM_001039935.1
ILMN_1803560	0.062929	-0.188151	-1.015	-0.97394	-0.691376	-0.929657	LAT2	7462	NM_022040.2
ILMN_2221784	-0.231692	-0.0862607	-0.412154	-0.440144	-0.752267	-0.178255	C17orf76	388341	NM_207387.1
ILMN_2415303	-0.449402	-0.330499	-1.07045	0.0647042	-0.456389	1.18911	CLEC10A	10462	NM_006344.2
ILMN_1720604	0.10425	-0.439648	-0.546586	-0.794726	-1.3589	-0.397017	ARSG	22901	NM_014960.2
ILMN_1718712	-0.140093	-0.368028	-0.86598	-0.962084	-0.885016	-0.385319	C20orf177	63939	NM_022106.1
ILMN_1662243	0.0799557	-0.515021	-0.998864	-1.00303	-0.772103	-0.642874	ING1	3621	NM_198219.1
ILMN_1906110	0.0638589	-0.0710176	-0.659472	-0.650511	-0.487791	-0.120449			CR610854
ILMN_1710434	0.0770394	-0.269868	-0.573847	-1.04365	-1.03985	-1.00096	TBC1D10C	374403	NM_198517.2
ILMN_1757956	-0.101699	-0.179223	-0.290414	-0.542427	-0.182935	0.112238	PCGF1	84759	NM_032673.2
ILMN_1697267	-0.0331963	-0.373552	-1.0731	-1.23693	-0.75451	-0.96631	PRKCZ	5590	NM_002744.4
ILMN_1807662	0.0213267	-0.239415	-0.875161	-1.27238	-0.813139	-0.441374	IGF2R	3482	NM_000876.2
ILMN_1696962	-0.0417081	0.122354	-0.603507	-1.0766	-0.849556	-0.717943	PDZD8	118987	NM_173791.3
ILMN_1705144	0.079873	0.116047	-0.286861	-0.931287	-0.950024	-0.958033	ULK1	8408	NM_003565.1
ILMN_1735052	0.0193623	0.0370523	-0.30087	-0.988173	-0.992577	-0.930333	ULK1	8408	NM_003565.1
ILMN_1787919	-0.195242	-0.275303	-0.287872	-0.168198	-0.135158	-0.281396	PARVB	29780	NM_013327.3
ILMN_1714602	0.0168854	-0.138327	-0.712341	-0.867487	0.479505	1.07623	CD86	942	NM_006889.3
ILMN_1666049	0.196183	-0.397371	-1.05871	-0.94872	-0.851414	-0.836851	NUP214	8021	NM_005085.2
ILMN_1771695	0.0613128	-0.460731	-1.14062	-1.32753	-0.473553	0.67225	RCBTB2	1102	NM_001268.2
ILMN_2148668	0.160562	-0.207607	-1.05495	-1.02432	-0.255193	0.7653	RCBTB2	1102	NM_001268.2
ILMN_2148944	0.18259	-0.341275	-1.16905	-0.707615	0.269712	0.501301	ADCY4	196883	NM_139247.2
ILMN_1759097	-0.0604316	-0.169884	-0.303816	-0.747275	-0.81247	-0.570922	MLLT11	10962	NM_006818.3
ILMN_1771987	-0.0803086	-0.223802	-0.926589	-1.12411	-1.01859	-1.13388	SLC44A2	57153	NM_020428.2
ILMN_1753712	0.208292	-0.122345	-1.35222	-1.43687	-0.775887	-0.440183	STX10	8677	NM_003765.1
ILMN_2384591	0.041016	-0.0426208	-0.651284	-1.43557	-1.06308	-0.951113	HN1	51155	NM_016185.2
ILMN_1665235	0.0958624	0.126615	-0.0558283	-1.02901	-1.43379	-0.76631	CRTAP	10491	NM_006371.3
ILMN_1704091	-0.121012	-0.232101	-0.857847	-1.14056	-0.843681	-0.698774	DGAT1	8694	NM_012079.2
ILMN_1764177	0.0948521	0.394681	0.136278	-0.582706	-0.129685	0.0414001	JARID2	3720	NM_004973.2
ILMN_1790160	-0.209109	-0.391841	-0.466955	-0.453418	-0.508781	-0.408156	KIT	3815	NM_001093772.1
ILMN_1711166	0.0109454	-0.3665	-0.425141	-0.481921	-0.254437	-0.292025	WDR8	49856	NM_017818.2
ILMN_1700349	0.00912845	-0.711821	-1.692	-0.611305	-0.279677	-0.456637	ADCK4	79934	NM_024876.2
ILMN_1763452	0.124811	-0.193184	-0.779507	-0.731267	-0.588125	-0.791093	EVI2B	2124	NM_006495.3
ILMN_1724753	0.146124	-0.0864309	-0.386926	-0.748919	-0.542612	-0.472169	NIN	51199	NM_020921.3
ILMN_1798947	0.256587	-0.346359	-0.544785	-1.13629	-0.824215	-1.2266	ANKRD55	79722	NM_024669.1
ILMN_1712305	0.354534	-0.109923	-1.11807	-1.56138	-0.846233	-0.791873	CYBRD1	79901	NM_024843.2
ILMN_2087692	0.189306	-0.0369786	-0.877848	-1.67138	-0.793344	-0.79017	CYBRD1	79901	NM_024843.2
ILMN_1747506	-0.0395483	-0.376636	-0.49283	-0.832273	-0.743249	-0.872975	DHX34	9704	NM_014681.4
ILMN_2410742	-0.0275639	0.351892	-0.880603	-0.699495	-0.500519	-0.449475	JMJD1C	221037	NM_032776.1
ILMN_2348268	0.0652591	-0.375914	-0.694653	-0.817857	-0.535453	-0.112792	IFFO	25900	NM_080730.2
ILMN_1781198	0.28399	-0.0489006	-0.58582	-0.269562	0.202352	0.24528	PPP1R3D	5509	NM_006242.3
ILMN_2382657	0.128449	-0.388606	-1.47524	-1.03258	-0.90111	-1.01899	ARHGAP9	64333	NM_001080156.1
ILMN_1653711	-0.34871	-1.15109	-1.19709	-1.03813	-0.588762	0.342806	FZD2	2535	NM_001466.2
ILMN_1654518	0.0834376	-0.454198	-0.597723	-0.553502	-0.479926	-0.204216	LRCH4	4034	NM_002319.2
ILMN_1698996	0.107551	-0.0199419	-1.08681	-1.05527	-0.671076	-1.09333	SLC19A1	6573	NM_194255.1
ILMN_1699676	-0.101871	-0.52247	-0.538561	-0.474761	-0.368994	0.292621	C14orf147	171546	NM_138288.3
ILMN_1882354	0.15313	-0.509239	-0.75791	-0.812205	-1.02194	-0.403493			AK093972
ILMN_2119692	0.0343536	-0.317788	-0.859008	-1.09532	-1.33361	-0.864254	CSAD	51380	NM_015989.3
ILMN_1694966	-0.0294026	-0.0289146	-0.279683	-0.178007	-1.33842	-1.64405	ASGR2	433	NM_080914.1
ILMN_1659725	0.0991641	-0.216653	-0.632583	-0.306287	-0.320854	-0.909709	EXOSC5	56915	NM_020158.3
ILMN_1810418	-0.0215138	-0.223843	-0.642571	-0.339994	-0.239962	0.097757	LBR	3930	NM_002296.2
ILMN_1779015	0.0430735	-0.287957	-1.20481	-1.08513	-0.83086	-1.23743	ZNF467	168544	NM_207336.1
ILMN_3258356	0.187983	-0.229594	-0.247357	-0.817638	-0.120415	-0.037601	LOC100128888	100128888	XR_038408.1
ILMN_1788931	0.143085	0.172833	-0.377695	-0.630733	-0.270779	-0.117886	DOCK8	81704	NM_203447.1
ILMN_2326953	0.0302852	-0.360344	-1.11191	-0.893381	-0.530162	-0.793073	LAT2	7462	NM_032464.2
ILMN_1787808	0.0339731	-0.388164	-1.32928	-1.29394	-1.00315	-1.00101	CEP63	80254	NM_025180.3
ILMN_1683277	-0.0236188	-0.673714	-1.30242	-1.22549	-0.77756	-1.072	KIAA0319L	79932	NM_024874.3
ILMN_1702759	-0.0110693	0.0657701	-0.440967	-1.43114	-1.25919	-0.994309	TXNDC13	56255	NM_021156.2
ILMN_2204754	0.072805	0.0125343	-0.491181	-1.1908	-1.2306	-1.071	TXNDC13	56255	NM_021156.2
ILMN_2199389	-0.0445853	-0.327986	-0.404377	-0.845131	-0.451489	-0.624419	VIPR1	7433	NM_004624.2
ILMN_1665217	0.0745182	-0.880798	-0.655447	-0.220731	-0.222875	-1.00012	C3orf34	84984	NM_032898.2
ILMN_1721876	0.0984503	-0.259403	-1.04204	-1.51231	-0.480484	-0.128484	TIMP2	7077	NM_003255.4
ILMN_2368575	-0.0692719	-0.244598	-0.589374	-0.878	-0.532158	-0.269181	GIYD1	548593	NM_001014999.1
ILMN_1765061	0.22303	-0.0445634	-0.0868874	-0.761942	-0.708749	-1.41797	OXER1	165140	NM_148962.4
ILMN_1753312	0.126656	0.0681854	-0.207587	-0.942923	-1.42302	-0.0969361	PLXDC2	84898	NM_032812.7
ILMN_2380494	0.23185	-0.0547483	-0.383909	-1.056	-0.900561	-0.624776	ANXA11	311	NM_001157.2
ILMN_1827736	0.174459	-0.00270712	-0.558315	-0.953142	-0.56249	-0.159046			BC038512
ILMN_2276996	-0.202632	-0.417586	0.357706	-0.0989205	-0.636127	-0.279295	CCR2	1231	NM_000647.4
ILMN_1710207	-0.0795089	-0.90059	-1.07005	-0.887227	-0.538178	-0.353455	C10orf6	55719	NM_018121.2
ILMN_1873107	0.287831	-0.621045	-0.434716	-0.315254	-0.430789	-0.717654			AV649053
ILMN_1755234	-0.0420408	-0.518706	-1.01697	-0.788072	-0.331389	-0.212874	SSH3	54961	NM_017857.2
ILMN_2057566	-0.361289	-0.549233	-0.544143	-1.08429	-0.623262	-0.186307	LOC283871	283871	NM_001042371.2
ILMN_1742869	0.131183	-0.59623	-0.291979	-0.277846	-0.25594	-0.0662535	TBC1D20	128637	NM_144628.1
ILMN_1719627	-0.00536954	-0.399387	-0.716191	-0.833834	-0.452954	-0.772695	SLC27A3	11000	NM_024330.1
ILMN_1691339	0.190439	-0.392041	-0.304405	-0.430166	-0.298797	0.211066	CLEC1A	51267	NM_016511.2
ILMN_1724066	0.0914902	-0.224961	-1.07979	-1.3721	-0.869886	-0.646102	PLCB2	5330	NM_004573.2
ILMN_1657515	0.0251549	0.0638186	-1.0386	-0.995067	-0.92142	-1.08758	RPS6KA5	9252	NM_004755.2
ILMN_1779677	0.0496725	-0.533807	-0.754308	-0.795044	-0.782027	-0.765615	ZCCHC6	79670	NM_024617.2
ILMN_1781374	0.0121646	0.105742	-0.251376	-0.661598	0.000820955	0.616048	TUFT1	7286	NM_020127.1
ILMN_1747251	0.186508	-0.439184	-1.0634	-0.688271	-0.146568	0.105266	LTB4R	1241	NM_181657.1
ILMN_1693233	0.184943	-0.125619	-0.13013	-0.117832	-0.297186	-0.442836	KIAA0513	9764	NM_014732.2
ILMN_1802380	0.178105	-0.177859	-1.42681	-1.11641	-0.49199	-0.535211	RERE	473	NM_001042682.1
ILMN_2400512	-0.30337	-0.101287	0.0169063	-0.790126	-0.671127	-0.48804	PRKCSH	5589	NM_001001329.1
ILMN_1802027	0.0190495	-0.248664	-1.20671	-1.39553	-1.21146	-0.617347	MGST2	4258	NM_002413.3
ILMN_1657810	0.0874943	-0.238373	-0.733802	-0.863984	-0.336733	-0.292358	PPM1M	132160	NM_144641.1
ILMN_1809695	0.0649563	-0.299232	-0.965252	-1.14763	-0.827275	-0.677066	CAMK2G	818	NM_001222.2
ILMN_1803720	0.00911462	-0.543704	-0.783694	-0.782639	-0.843568	-0.53897	SLC16A5	9121	XM_941071.1
ILMN_1780533	-0.0416521	-0.130979	-0.60819	-1.45636	-0.478158	1.0461	RNASE6	6039	NM_005615.4
ILMN_3247681	0.0635406	-0.124453	-0.445097	-0.650318	-0.301185	-0.084711	LOC388969	388969	NM_001013649.3
ILMN_1724407	0.363461	0.123105	-0.759775	-1.10445	-0.950518	-0.776242	TACC3	10460	NM_006342.1
ILMN_1780132	0.15411	0.21524	-0.870081	-1.34122	-0.8124	-0.699199	PELI2	57161	NM_021255.2
ILMN_1706342	0.0410105	-0.50443	-0.683136	-0.685711	-0.845333	-0.896207	ZNF746	155061	NM_152557.3
ILMN_2310909	0.0619563	0.0281469	-0.508853	-0.888092	-0.80002	-0.736921	ATP2A3	489	NM_174955.1
ILMN_1718071	0.173169	0.0171672	-0.50244	-1.13513	-1.10485	-1.06295	AGTPBP1	23287	NM_015239.1
ILMN_1755649	0.0870785	-0.318265	-0.871618	-0.947816	-1.06876	-1.17344	SLC16A5	9121	NM_004695.2
ILMN_1787718	-0.05176	-0.417011	-1.51872	-1.11077	-0.796186	-0.187773	SLC27A1	376497	NM_198580.1
ILMN_1812926	-0.068117	-0.137879	-0.874223	-1.32754	-0.228163	0.178026	ANTXR2	118429	NM_058172.3
ILMN_1683700	0.0309137	-0.210638	-0.961084	-1.12824	-0.82761	-0.722867	TNFSF12	8742	NM_003809.2
ILMN_1767470	0.141903	0.0812544	-0.256961	-1.06658	-1.21786	-0.528807	SCPEP1	59342	NM_021626.1
ILMN_1684034	0.107245	-0.0273204	-0.196659	-0.650876	-0.857752	-0.796552	STAT5B	6777	NM_012448.3
ILMN_2414027	0.155256	-0.0289367	-1.01091	-0.727864	-0.479832	-0.379063	CKLF	51192	NM_001040139.1
ILMN_1677228	0.0384705	-0.0823664	-1.26672	-0.877959	-0.439909	-0.0436337	TMLHE	55217	XM_938703.1
ILMN_2183687	-0.0699738	-0.140305	-0.369784	-0.750521	-1.20478	-0.928481	LIME1	54923	NM_017806.1

## Sheet: P1
Probe_Id	[0, Pam3CsK4](normalized)	[1, Pam3CsK4](normalized)	[3, Pam3CsK4](normalized)	[6, Pam3CsK4](normalized)	[12, Pam3CsK4](normalized)	[24, Pam3CsK4](normalized)	Symbol	Entrez_Gene_ID	Accession
ILMN_1734742	0.162954	0.510318	0.647779	0.725884	0.97277	0.417787	ARHGDIA	396	NM_004309.3
ILMN_1738589	-0.467482	-0.820904	0.139919	1.21947	1.11014	1.03592	MGLL	11343	NM_007283.5
ILMN_1708890	-0.0523516	-0.480836	0.890052	1.17378	1.37621	0.332684	RASSF4	83937	NM_032023.3
ILMN_1690566	-0.216398	-0.151113	0.909806	1.25154	1.28927	0.378395	RASSF4	83937	NM_032023.3
ILMN_1812474	0.0391916	0.492727	0.804412	0.776539	0.819255	0.446257	TFG	10342	NM_001007565.1
ILMN_1793950	-0.143491	-0.0183067	0.023819	0.278513	0.49488	-0.283415	P704P	641455	XM_926231.1
ILMN_1674243	-0.0439159	0.458341	0.969376	1.19167	1.17945	0.670296	TFRC	7037	NM_003234.1
ILMN_2412281	0.158757	-0.461612	0.817614	1.23181	0.839728	0.49632	PDLIM5	10611	NM_001011515.1
ILMN_1737298	0.102625	0.0611278	0.876706	1.17695	0.696104	0.385929	MAT2A	4144	NM_005911.4
ILMN_1691578	-0.0296372	0.187061	0.484407	0.789076	0.543768	0.264974	GTF3C6	112495	NM_138408.2
ILMN_1660111	-0.123133	-0.0587038	0.084097	0.457763	0.833561	0.443619	UCHL3	7347	NM_006002.3
ILMN_1727740	-0.104596	0.335307	0.394442	0.235734	0.139096	-0.261071	SYNCRIP	10492	NM_006372.3
ILMN_2123743	0.0288993	0.183877	0.382727	0.869741	1.25319	1.26543	FCER1G	2207	NM_004106.1
ILMN_1737396	-0.0153345	-0.226759	0.0788037	0.358844	0.882845	0.642237	PSMD14	10213	NM_005805.3
ILMN_1691809	0.0567859	0.312516	0.69579	0.70707	0.963069	0.782198	PSMA1	5682	NM_002786.2
ILMN_1757317	-0.0753797	-0.141157	-0.204491	0.446703	0.408085	-0.0227857	LARS	51520	NM_020117.9
ILMN_1655206	0.257166	-0.572001	-0.317143	-0.113893	0.284152	0.111034	ZBTB34	403341	NM_001099270.1
ILMN_1806778	-0.0544673	0.320481	0.909403	1.02571	0.568589	0.314038	UBE2E1	7324	NM_182666.1
ILMN_2401057	-0.00631893	0.0672637	0.323575	0.609869	0.951861	0.939689	CANX	821	NM_001024649.1
ILMN_1723978	-0.213872	-0.0337139	0.301918	0.508233	1.19169	1.2148	LGALS1	3956	NM_002305.3
ILMN_1765779	-0.00982428	0.280144	0.813506	1.04879	0.25069	0.422354	ADAM17	6868	NM_003183.4
ILMN_1688625	0.0155759	0.0924437	0.832703	0.873258	1.0162	0.0625615	AIM1	202	NM_001624.2
ILMN_3269484	0.0777591	0.524952	0.794574	0.667593	1.05108	0.80256	LOC100128899	100128899	XR_039503.1
ILMN_1753790	-0.0267053	0.474344	0.685173	0.865013	0.810471	0.569446	ZNF259	8882	NM_003904.3
ILMN_2096116	-0.10814	-0.0509554	0.505105	0.969785	1.36342	1.02679	HSP90B1	7184	NM_003299.1
ILMN_1680618	0.161749	0.131141	0.435197	0.752035	0.408636	-0.00584233	MYC	4609	NM_002467.3
ILMN_3248773	0.0117679	1.04596	0.6569	0.897816	0.568356	-0.0947469	C7orf40	285958	NR_003697.1
ILMN_2072603	-0.124625	0.398757	1.08636	0.984661	0.606518	0.181551	MRPL14	64928	NM_032111.2
ILMN_1680644	-0.12421	0.168536	0.785821	0.569094	0.955424	0.934838	FLJ20323	54468	NM_019005.3
ILMN_1809433	0.0186218	0.58949	0.878602	0.605125	0.191905	-0.0390633	XBP1	7494	NM_005080.2
ILMN_1683859	0.0372654	0.237673	1.16223	1.16155	0.659539	0.189073	SLC7A1	6541	NM_003045.3
ILMN_2409167	-0.0744923	0.0367979	0.146824	0.364507	0.555735	0.417655	ANXA2	302	NM_001002858.1
ILMN_1781155	0.0467418	0.0183128	0.528178	0.871015	0.661287	0.0638963	LYN	4067	NM_002350.1
ILMN_2324056	-0.067394	0.08741	0.691657	0.789772	0.330923	0.135795	GNL3	26354	NM_206826.1
ILMN_1669584	0.0215718	0.15095	0.367869	0.206587	0.0756547	-0.350854	ILF3	3609	NM_004516.2
ILMN_1715583	-0.0810722	-0.0747389	-0.218481	0.271082	0.543444	-0.719028	BOP1	23246	NM_015201.3
ILMN_1767135	0.280774	-0.774914	1.13031	1.09015	0.5078	0.120617	SOS1	6654	NM_005633.2
ILMN_1779258	0.00382006	0.243608	0.368118	0.814018	0.966498	1.37591	LOC644774	644774	XM_927868.1
ILMN_1737580	-0.0560961	-0.186651	0.469859	0.789864	0.690691	-0.0579524	FAM152B	27351	NM_015704.1
ILMN_1666122	-0.042493	0.178415	0.708579	0.602796	0.949064	0.359918	HEG1	57493	NM_020733.1
ILMN_1750518	0.0974335	0.407091	0.42171	0.763219	0.439849	0.128391	THOC4	10189	XM_001134346.1
ILMN_1682312	-0.0560592	-0.00598919	0.450582	0.842908	0.717908	0.416824	CYBB	1536	NM_000397.2
ILMN_1693830	-0.0426862	0.844301	0.872508	1.00018	0.808119	0.550797	LACTB	114294	NM_171846.1
ILMN_1789233	0.137308	0.541866	0.664383	0.983294	1.21297	0.743929	VPS37C	55048	NM_017966.4
ILMN_2228809	-0.140773	0.139466	0.735757	0.792612	1.04966	0.7775	YWHAG	7532	NM_012479.2
ILMN_2228873	0.0491085	-0.0303404	0.574743	1.27794	0.930017	0.888379	STARD3NL	83930	NM_032016.2
ILMN_1751086	-0.102753	0.614941	0.411484	0.732892	1.23708	1.19517	ATL3	25923	NM_015459.3
ILMN_1670870	0.107545	-0.138458	0.883287	1.28664	0.505416	-0.371584	ALCAM	214	NM_001627.2
ILMN_1756806	0.114658	0.541822	0.177898	0.183911	-0.231286	-0.639836	MCL1	4170	NM_021960.3
ILMN_1731783	0.0622249	0.419405	0.817049	0.929121	1.01602	0.740823	ATP1A1	476	NM_000701.6
ILMN_2222234	0.0218819	0.217779	0.364474	0.831893	1.14871	1.18587	PRDX4	10549	NM_006406.1
ILMN_1662896	0.0750098	-0.0538473	0.573299	1.00958	0.447392	0.458629	BRWD2	55717	NM_018117.10
ILMN_1757237	-0.211974	-0.705909	0.920686	0.97311	-0.510588	-1.06977	DDEF2	8853	NM_003887.1
ILMN_3200378	0.129204	0.430652	0.0377635	0.33119	0.1251	0.391213	LOC401127	401127	XR_017898.1
ILMN_1698243	-0.103197	-0.096227	-0.408766	-0.159112	1.4815	1.93211	C1orf85	112770	NM_144580.1
ILMN_1766010	-0.0636584	-0.125726	0.199193	0.452945	0.338738	-0.0685705	YARS	8565	NM_003680.2
ILMN_2080611	0.0407943	0.662762	0.101747	0.562054	1.06449	0.331247	PDSS1	23590	NM_014317.3
ILMN_3225894	0.351865	-0.0544617	-0.259938	0.056112	0.760561	0.644927	LOC729774	729774	XM_001715945.1
ILMN_1658327	0.0727836	0.279065	1.03105	1.0984	0.548195	-0.206185	BAZ1A	11177	NM_013448.2
ILMN_1736460	0.14292	-0.521847	0.358519	0.729945	0.966656	0.676095	MDM1	56890	NM_017440.2
ILMN_2231021	-0.124799	0.84038	0.956877	0.854689	0.410076	0.0393355	TMEM185B	79134	NR_000034.1
ILMN_2231020	0.0299596	0.79779	1.20764	0.766179	0.422052	-0.221976	TMEM185B	79134	NR_000034.1
ILMN_3273493	-0.186624	0.326114	0.653069	1.06531	0.63617	0.547639	LOC100130092	100130092	XR_039545.1
ILMN_1770692	-0.226205	-0.109339	0.136338	0.348756	0.409529	-0.003497	WDR12	55759	NM_018256.2
ILMN_3307700	0.0171658	0.189339	0.444943	0.840092	1.37269	1.10077	SPCS3	60559	NM_021928.2
ILMN_3226012	-0.0222286	0.329091	0.752425	1.03903	1.08838	0.593814	LOC728698	728698	XR_019265.1
ILMN_2086077	0.0858887	0.614135	0.647782	0.34384	-0.26331	-1.03074	JUNB	3726	NM_002229.2
ILMN_1789510	-0.186591	-0.22313	0.821934	1.14255	1.30732	0.732484	STIP1	10963	NM_006819.1
ILMN_2126706	-0.0394404	0.0784342	0.763117	0.849792	0.302316	-0.957866	LMNB1	4001	NM_005573.2
ILMN_1705594	-0.287409	-0.368517	0.420215	0.371178	0.279579	-0.227211	NAT10	55226	NM_024662.1
ILMN_1719303	-0.113513	0.202382	0.385907	0.66483	1.25191	1.14201	P4HB	5034	NM_000918.3
ILMN_1769665	0.107746	0.141417	0.343439	0.744052	0.803433	0.435762	RAB5C	5878	NM_201434.1
ILMN_2372915	0.311049	0.398102	0.489603	1.05613	0.996133	-0.0925412	P2RY2	5029	NM_002564.2
ILMN_1773485	-0.093364	-0.181941	0.470525	1.12631	1.07411	0.871751	QKI	9444	NM_006775.1
ILMN_1692058	0.0102835	0.689673	0.157837	0.329978	0.174048	0.1082	NDN	4692	NM_002487.2
ILMN_1737360	0.0164496	0.0314103	1.18972	1.22901	0.715782	-0.389331	TSPYL3	128854	XR_001421.1
ILMN_2380588	0.00520539	-0.0348157	0.606963	0.788404	0.646964	0.743254	C6orf108	10591	NM_199184.1
ILMN_1814998	0.0420054	0.203483	0.0727754	0.547984	0.566419	-0.0464171	FKSG30	440915	NM_001017421.1
ILMN_1776076	0.0874761	0.00813663	0.5528	0.481839	0.384101	-0.181927	POFUT1	23509	NM_015352.1
ILMN_1807074	-0.0170339	0.144802	0.041451	0.45407	0.906265	1.30394	MIF	4282	NM_002415.1
ILMN_2357809	-0.0605023	0.0919024	0.944432	1.24308	1.2652	0.927352	G3BP1	10146	NM_198395.1
ILMN_1770206	-0.059998	0.0630603	0.788022	0.78161	0.792169	0.444736	GEMIN4	50628	NM_015721.2
ILMN_1773865	-0.0197839	0.140983	0.569257	0.289117	1.44324	0.786633	HSPA5	3309	NM_005347.2
ILMN_1766054	0.0978307	0.379939	0.790955	-0.0475203	0.649437	1.05771	ABCA1	19	NM_005502.2
ILMN_3282768	0.188081	0.29806	0.720023	0.542244	0.424176	0.200633	LOC644879	644879	XR_018556.2
ILMN_1676846	0.0165807	0.292402	0.631282	0.492422	0.132407	-0.00452662	ABCE1	6059	NM_001040876.1
ILMN_2330267	0.0132285	0.345957	0.622532	0.573261	0.166415	-0.0222763	ABCE1	6059	NM_001040876.1
ILMN_1696974	0.296175	-0.197746	-0.472411	-0.537525	0.0704632	1.36154	ANG	283	NM_001097577.1
ILMN_1796508	-0.281974	0.230959	0.661946	0.313544	0.344586	0.998017	TOP1MT	116447	XM_001130368.1
ILMN_3200830	-0.0869197	-0.0584279	0.414417	0.717811	0.619006	0.230685	LOC649553	649553	XR_038252.1
ILMN_1673711	-0.0701057	0.151846	0.506864	1.14343	1.14516	0.499996	HSP90AB1	3326	NM_007355.2
ILMN_1720829	0.00987566	0.982665	0.647003	0.453373	0.0279425	-0.467003	ZFP36	7538	NM_003407.2
ILMN_1795930	0.0537242	0.841905	0.941455	0.878079	0.540988	-0.199715	PTGER4	5734	NM_000958.2
ILMN_3178302	0.0115253	-0.111774	0.299377	0.982954	0.780735	0.708071	FNDC3B	64778	NM_001135095.1
ILMN_1690761	0.126009	0.309633	0.900417	0.937045	1.24726	0.735829	SURF4	6836	NM_033161.2
ILMN_1716053	0.00761449	-0.117164	0.683259	1.13567	1.13182	0.75318	AK2	204	NM_001625.2
ILMN_2366391	-0.0252291	0.142225	0.394804	0.71523	1.10772	1.3322	PRDX1	5052	NM_181696.1
ILMN_2366388	0.0343529	0.154831	0.285011	0.650113	1.16741	1.26232	PRDX1	5052	NM_181696.1
ILMN_1702837	0.0564001	-0.10093	0.436241	0.613631	0.837632	0.624678	PSMD1	5707	NM_002807.2
ILMN_2216852	-0.0538996	0.316458	0.403747	0.568668	0.636063	0.760503	PGK1	5230	NM_000291.2
ILMN_3199609	-0.00690305	0.254675	0.966781	0.969278	0.943567	0.659495	LOC400013	400013	XR_039228.1
ILMN_1712888	0.161163	-0.440434	0.819962	1.67706	1.31584	0.739079	HSPH1	10808	NM_006644.2
ILMN_1775759	-0.0874045	0.314447	0.945312	0.876761	1.07931	0.995588	NRAS	4893	NM_002524.2
ILMN_1748707	0.0527102	0.120391	0.0950421	0.462583	1.25819	1.1055	CRELD2	79174	NM_024324.2
ILMN_1654112	-0.0505407	0.186068	-0.232081	-0.298206	0.572814	0.884482	PARD6A	50855	NM_001037281.1
ILMN_1683475	-0.000602365	0.121889	0.413087	0.560389	0.635462	0.109988	TOMM40	10452	NM_006114.1
ILMN_1805800	0.0558187	0.558814	0.948826	1.12068	0.642573	0.381507	RAB5A	5868	NM_004162.3
ILMN_1705266	-0.172558	0.334887	1.0583	0.566654	0.488459	0.151966	RELA	5970	NM_021975.2
ILMN_1700950	0.0735824	0.0406879	0.314924	0.58223	0.794088	0.717593	LOC646567	646567	XM_929503.2
ILMN_1767658	0.0307927	0.0882254	0.278054	0.423764	0.139732	-0.146913	RRS1	23212	NM_015169.3
ILMN_2367020	-0.0761846	0.0685998	0.436928	0.58786	0.830623	0.712183	SEC61G	23480	NM_014302.3
ILMN_2347888	0.0451837	-0.0335262	1.04623	0.984441	1.17443	0.861551	LARP4	113251	NM_052879.3
ILMN_1763688	-0.0377709	0.348438	0.78925	0.936771	0.179459	-0.213846	C17orf49	124944	NM_174893.1
ILMN_1746368	-0.214165	0.0175104	0.433454	0.588264	0.945895	0.808208	SELT	51714	NM_016275.3
ILMN_2381397	-0.0879282	-0.255857	0.277253	1.01557	0.807619	0.323694	HSPD1	3329	NM_002156.4
ILMN_2147517	0.0491503	0.0488471	0.91828	0.979038	0.0588012	-0.228662	CD58	965	NM_001779.1
ILMN_1785268	0.0859185	0.10551	1.04303	1.09151	0.156362	-0.169653	CD58	965	NM_001779.1
ILMN_1703180	0.0686828	0.887517	0.509956	0.260742	-0.636455	-0.606928	ETV3	2117	NM_005240.1
ILMN_1800573	-0.0810663	0.0263216	0.240398	0.215393	0.602608	0.0812517	RPS21	6227	NM_001024.3
ILMN_1773935	-0.122875	0.0421901	0.703418	0.685813	0.717539	0.276839	TMEM165	55858	NM_018475.2
ILMN_1667707	0.0559123	-0.196072	0.360428	0.882823	0.985813	0.88884	SPCS3	60559	NM_021928.1
ILMN_3228595	0.0518042	0.0191034	0.501583	0.671498	0.8741	0.982015	LOC729768	729768	XR_016076.2
ILMN_1762825	0.0680207	0.148954	0.526185	0.848151	1.16909	1.02235	CANX	821	NM_001746.3
ILMN_2061732	-0.0629626	0.894467	0.84705	0.608181	0.32832	0.13884	YRDC	79693	NM_024640.3
ILMN_1703926	-0.111923	-0.0295862	-0.14991	0.0467929	-0.0595063	0.177776	PTGER2	5732	NM_000956.2
ILMN_1664167	-0.0786295	-0.0921271	0.446856	0.670645	0.612667	0.298845	BXDC1	84154	NM_032194.1
ILMN_1764043	-0.113174	0.350007	1.27114	0.647803	0.102712	-0.102719	TTL	150465	NM_153712.4
ILMN_3282321	0.120906	0.284466	0.423005	0.569687	0.307605	0.186491	CDC42P2	643336	XM_001718563.1
ILMN_1654289	-0.0176008	0.333086	1.26866	1.04375	0.629924	0.404168	ELK1	2002	NM_005229.2
ILMN_2201966	0.0628287	0.00970542	1.04741	0.690902	0.347911	0.00998974	N4BP1	9683	NM_153029.3
ILMN_2408572	0.128293	0.231933	-0.278335	-0.121363	-0.147656	1.75556	RNASE4	6038	NM_194430.1
ILMN_1659888	0.026262	0.359789	0.448313	0.386583	0.879138	0.345363	PPP1R14B	26472	NM_138689.2
ILMN_1727840	-0.00506866	0.242476	0.633629	0.606234	1.10622	0.776787	SLC35B1	10237	NM_005827.1
ILMN_3207122	-0.0458607	0.224103	0.610233	1.0143	0.788627	0.398108	LOC644563	644563	XR_018203.2
ILMN_1698100	0.0509682	0.352085	0.326426	0.493247	0.656108	0.336672	ANXA2P1	303	NR_001562.1
ILMN_2097185	0.0017519	-0.0857614	0.687201	0.96538	0.813761	0.731657	PUS3	83480	NM_031307.2
ILMN_1743655	0.114697	-0.0695056	0.282046	0.50962	0.939577	0.778531	TMED9	54732	NM_017510.4
ILMN_1756071	0.0724329	0.085811	0.0655911	0.122545	0.11822	0.640386	MFGE8	4240	NM_005928.1
ILMN_1667893	-0.0549649	-0.296204	-0.742649	-0.0495683	1.2446	1.48178	TNS3	64759	NM_022748.10
ILMN_1707943	0.0531514	-0.110208	-0.176149	0.507398	0.473387	0.468369	C19orf39	126074	NM_175871.2
ILMN_1683598	0.0468355	0.0348073	0.825384	0.833528	0.692569	0.457768	ACSL4	2182	NM_004458.1
ILMN_1806845	-0.417542	-0.352013	0.0588961	0.145195	-0.114901	-0.0861592	ALG3	10195	NM_001006940.1
ILMN_2094776	0.0497414	0.48348	0.361955	0.458484	-0.12638	-0.401743	CCNL1	57018	NM_020307.2
ILMN_1666156	-0.09076	0.244932	0.916288	1.03225	0.937732	0.84781	MORF4L2	9643	NM_012286.1
ILMN_1672356	0.185945	0.0273013	0.27932	0.0143183	0.556091	0.535932	ANKRD13D	338692	XM_945571.1
ILMN_2366330	0.0341018	0.120427	0.837003	1.07028	0.625386	-0.16277	FERMT3	83706	NM_031471.4
ILMN_2366334	0.046918	-0.161406	0.849132	1.24764	0.655891	-0.208318	FERMT3	83706	NM_031471.4
ILMN_2081398	-0.055287	-0.31901	0.571724	1.23298	0.89401	0.329076	KIF3B	9371	NM_004798.2
ILMN_1695420	-0.0268886	0.023136	0.228634	0.448762	1.32553	1.13416	CLTA	1211	NM_007096.2
ILMN_2312340	-0.0823601	0.0435008	0.580163	1.22907	1.48038	0.563761	LILRB2	10288	NM_001080978.1
ILMN_3260070	-0.0379294	0.106847	0.445677	0.761351	0.667556	0.390278	LOC100128266	100128266	XR_038984.1
ILMN_1738681	0.0281974	-0.0274199	0.888099	1.0013	0.976947	0.902918	NUP62	23636	NM_016553.3
ILMN_2348788	0.0500928	0.116071	0.96547	1.27089	1.0587	0.459771	CD44	960	NM_001001392.1
ILMN_2336280	0.044844	-0.00153935	0.452859	0.92443	0.978475	0.656309	QKI	9444	NM_206853.1
ILMN_1704797	-0.198769	0.0638551	-0.196588	0.755846	0.238736	1.63433	CLEC10A	10462	NM_182906.2
ILMN_3226392	0.116455	0.0196162	0.50431	0.663775	0.607553	0.387649	LOC729608	729608	XM_001714722.1
ILMN_1787026	-0.236593	0.0490597	0.296489	0.462494	0.717144	0.601959	SEC61G	23480	NM_001012456.1
ILMN_3188124	-0.10257	0.061053	0.454739	0.517577	1.1036	0.836961	LOC100130511	100130511	XR_038018.1
ILMN_1668525	-0.555689	-0.33582	0.260297	0.220366	-0.343807	-0.455393	NR3C1	2908	NM_001018076.1
ILMN_3199755	0.230679	0.193016	0.231854	0.544144	0.783605	-0.149564	LOC646821	646821	XM_929781.1
ILMN_1665736	-0.175925	0.397987	0.759563	1.07095	0.968631	0.632499	LOC648024	648024	XR_018316.1
ILMN_2103720	0.0678806	0.359572	0.632472	0.495968	0.569395	0.425247	MRPL15	29088	NM_014175.2
ILMN_1742167	-0.0612222	-0.40091	-0.539713	-0.329331	0.484486	0.827503	TUBA1C	84790	NM_032704.2
ILMN_1735038	0.0532352	0.450714	1.40255	0.858023	-0.142196	-0.800855	2003-03-01	115123	NM_178450.2
ILMN_1700695	0.0536519	0.087561	-0.17238	-0.129684	-0.0521476	0.410803	SLC44A1	23446	NM_080546.3
ILMN_2150654	0.168856	0.143175	0.545	0.813486	0.616046	0.414296	ZSWIM4	65249	NM_023072.1
ILMN_1745385	-0.0873617	0.0868791	0.176392	0.429874	0.434482	0.0787004	HNRNPM	4670	NM_005968.2
ILMN_1720819	0.0295426	0.131576	0.575388	0.862272	1.01948	0.998376	LOC653566	653566	XM_934796.2
ILMN_2067852	-0.099067	-0.073387	-0.375292	0.567694	1.22279	1.57886	SLC30A1	7779	NM_021194.2
ILMN_3307930	-0.0343333	0.0603482	0.408088	0.651339	0.712074	0.306278	RAN	5901	NM_006325.3
ILMN_3282506	0.252768	0.524974	0.473043	0.699595	0.409747	0.425393	LOC728098	728098	XR_038507.1
ILMN_1671326	-0.114512	0.050963	-0.0456455	-0.0766344	-0.195724	0.231294	EIF2C1	26523	NM_012199.2
ILMN_1773760	0.0525508	0.158602	0.623241	0.921077	0.945235	0.380936	PAICS	10606	NM_006452.3
ILMN_2392546	0.0675241	0.246529	0.65938	0.884559	0.911662	0.42023	PAICS	10606	NM_006452.3
ILMN_1772521	-0.019737	-0.552019	-0.0781339	0.771264	1.50898	0.241514	MTHFD1L	25902	NM_015440.3
ILMN_1781983	-0.0903099	0.111516	0.492772	0.546472	1.09461	1.36029	AP1B1	162	NM_145730.1
ILMN_2399140	0.0791005	0.0568546	0.240984	0.844927	0.784706	0.533924	RAB5C	5878	NM_004583.2
ILMN_2323933	-0.427694	0.214689	0.459035	0.935147	0.697929	-0.165162	LAIR2	3904	NM_021270.2
ILMN_1725992	0.177971	-0.0037843	0.225297	0.782717	0.716111	0.5979	RAPGEF6	51735	NM_016340.4
ILMN_1676336	0.0442643	-0.566795	-1.29647	-0.517811	0.926532	1.7612	AADACL1	57552	NM_020792.3
ILMN_1674421	0.0261832	-0.0381919	0.644015	0.962194	0.846434	0.220073	TM9SF4	9777	NM_014742.2
ILMN_1791771	0.1258	0.122715	0.998453	1.06672	0.74973	-0.370171	HCK	3055	NM_002110.2
ILMN_2353633	0.0144464	0.0435265	-0.0565407	0.483002	0.725555	-0.474425	EMR2	30817	NM_152916.1
ILMN_1676719	-0.0189865	0.219569	0.0571589	0.572868	0.592518	0.0254951	LOC644330	644330	XR_017492.1
ILMN_2359945	-0.000949621	0.179504	0.742606	1.26393	1.43041	-0.524697	CES1	1066	NM_001025195.1
ILMN_1774823	0.0529323	0.253146	0.472432	0.91887	0.88642	0.342163	RPL34	6164	NM_033625.2
ILMN_2370872	0.0928324	0.481204	0.863065	1.14343	1.16611	0.384356	GRINA	2907	NM_001009184.1
ILMN_1776005	-0.0389038	0.105842	0.395573	0.618028	0.828385	0.767895	DC2	58505	NM_021227.2
ILMN_1704961	-0.0570315	-0.172573	-0.0203931	0.362473	0.368672	-0.0337554	ACTG1	71	NM_001614.2
ILMN_1736806	-0.154758	0.64691	0.810274	0.733506	0.744584	0.368368	PAG1	55824	NM_018440.3
ILMN_1673640	0.0538733	0.0440347	0.648403	0.340058	0.691012	0.355919	PAG1	55824	NM_018440.3
ILMN_1803811	0.139799	0.936564	0.582747	0.88538	1.12075	0.885463	TRIB1	10221	NM_025195.2
ILMN_1777296	-0.0491827	-0.0497599	-0.0820595	0.302609	0.205698	-0.132409	ACTB	60	NM_001101.2
ILMN_1898124	-0.0129843	1.08648	0.492759	0.715701	0.564322	-0.0417399			AK096179
ILMN_1741133	0.056879	0.213539	0.345998	0.901039	1.51869	0.400156	NME1	4830	NM_000269.2
ILMN_1694780	0.0505277	0.0263684	0.0491184	-0.427038	0.275441	0.457855	GCHFR	2644	NM_005258.2
ILMN_2228710	-0.122928	-0.0684791	0.244812	0.298811	0.559558	0.285597	PDCD5	9141	NM_004708.2
ILMN_1800575	-0.398662	-0.546223	0.328536	0.591434	-0.176182	-0.45516	LOC649260	649260	XM_938322.1
ILMN_1689800	0.0289288	0.229892	-0.0326767	0.702009	-0.0163981	-0.374174	MRTO4	51154	NM_016183.3
ILMN_1726064	0.00161576	0.0484478	0.438923	0.590422	0.369415	0.129219	PAK1IP1	55003	NM_017906.2
ILMN_1724826	0.0358392	0.0640745	0.565931	0.673558	0.964771	0.327286	DNM1L	10059	NM_012063.1
ILMN_2044085	-0.247298	-0.212029	0.656565	0.371892	0.48046	0.241966	RQCD1	9125	NM_005444.1
ILMN_1787844	-0.0295881	0.113735	0.749123	0.868238	1.32271	1.0631	C19orf10	56005	NM_019107.3
ILMN_2391333	-0.0832748	-0.231553	0.467101	0.371786	0.673384	1.05799	CYP20A1	57404	NM_177538.1
ILMN_1787680	-0.0837137	0.0913862	0.688964	0.632159	0.978808	0.814447	SELS	55829	NM_018445.4
ILMN_1741003	-0.0825235	0.289214	0.481216	0.835895	1.32627	1.03646	ANXA5	308	NM_001154.2
ILMN_1668012	-0.0176759	-0.203534	0.384392	0.637116	0.943452	0.815152	SLC25A13	10165	NM_014251.1
ILMN_3283680	-0.0108215	-0.108892	0.502644	1.34294	1.30612	0.656919	LOC345041	345041	XR_018747.2
ILMN_1811909	0.0545847	0.185087	0.250888	0.784002	0.902093	0.0812501	LOC402221	402221	XM_938988.1
ILMN_1708101	0.213128	-0.0250456	0.905433	0.659591	1.10236	0.511959	LMNB2	84823	NM_032737.2
ILMN_1743763	-0.0121924	0.0920985	0.915541	0.729575	0.292782	0.079173	TJAP1	93643	NM_080604.1
ILMN_3210946	-0.0285759	0.333081	0.403353	1.13542	1.03719	0.960628	LOC645969	645969	XR_037475.1
ILMN_2361478	-0.0165813	-0.684409	0.98337	1.74027	1.08989	0.633338	PDLIM5	10611	NM_001011516.1
ILMN_1781565	-0.148054	0.163612	0.757077	0.454403	1.17187	1.18943	MESDC1	59274	NM_022566.1
ILMN_2390853	-0.0118634	0.256255	0.660763	0.683387	0.698498	0.654728	CTSH	1512	NM_004390.2
ILMN_1784871	-0.00570202	-0.0335557	0.477333	1.022	1.33265	0.157046	FASN	2194	NM_004104.4
ILMN_1815190	-0.0213462	0.480286	0.775383	1.13013	0.897217	-0.358607	METTL1	4234	NM_005371.4
ILMN_1718734	-0.00965083	0.00776398	0.311455	0.838077	0.668015	0.258526	MLLT6	4302	NM_005937.3
ILMN_2382083	-0.23964	0.000600576	0.964389	1.0757	0.589357	0.201442	CUGBP1	10658	NM_198700.1
ILMN_1699856	-0.217074	0.243018	0.931298	0.814813	0.607328	0.428882	RALGDS	5900	NM_006266.2
ILMN_1660462	0.0187272	0.244299	1.33392	1.04313	-0.00666078	-0.594914	MCOLN2	255231	NM_153259.2
ILMN_1727043	0.0942005	-0.248654	-0.690944	-0.303425	0.791226	0.854678	GLT25D1	79709	NM_024656.2
ILMN_2056002	0.0163771	-0.0131643	0.986385	1.68418	0.62394	-0.185961	LOC723972	723972	NR_003144.1
ILMN_1673252	-0.141429	-0.0888953	0.307895	0.688005	0.697342	0.3096	JTV1	7965	NM_006303.3
ILMN_1665483	-0.184161	-0.160614	0.521262	0.658023	0.516633	-0.0242374	KIAA0020	9933	NM_014878.4
ILMN_1809010	0.021093	0.0675379	0.393114	0.585107	0.755532	0.594739	PSMC3	5702	NM_002804.4
ILMN_2415189	-0.0691947	0.295163	0.666232	0.844089	0.762446	0.569014	ATP1A1	476	NM_001001586.1
ILMN_1701243	-0.375164	-0.353623	0.956739	0.709854	0.854005	0.234118	C10orf2	56652	NM_021830.3
ILMN_3245773	0.237088	0.108527	0.526578	0.86854	0.591767	0.0330746	tcag7.1314	54103	NM_017439.3
ILMN_3268083	-0.126189	0.145447	0.599555	0.72601	0.753195	0.230472	LOC100128689	100128689	XR_037120.1
ILMN_2349610	0.0935904	0.438239	0.73264	1.13395	1.03868	0.720035	DPH3	285381	NM_001047434.1
ILMN_3270972	-0.2653	-0.237503	1.14184	1.10066	-0.765063	-0.908061	DDEF2	8853	NM_003887.2
ILMN_3194508	-0.227845	-0.532201	0.858544	0.924904	-0.581493	-1.14913	DDEF2	8853	NM_003887.2
ILMN_1718177	0.10166	0.0748315	0.599147	0.711124	0.834524	1.2461	CYP20A1	57404	NM_177538.2
ILMN_1754121	0.141981	-0.144546	0.263501	0.747418	0.904823	0.287137	CSK	1445	NM_004383.1
ILMN_1659843	-0.0158077	0.326828	0.503508	0.4515	0.689607	0.201074	DNAJC3	5611	NM_006260.2
ILMN_1731287	-0.144425	0.0686604	0.737583	0.55502	0.654939	0.293329	ARFGAP3	26286	NM_014570.3
ILMN_1807491	-0.545906	-0.0816889	0.442851	0.719278	0.609259	-0.195527	LAIR2	3904	NM_002288.3
ILMN_3311015	-0.0593784	0.583563	0.61841	1.5209	1.15117	0.720536	MIRN219-2	407003	NR_029837.1
ILMN_1794522	-0.269022	0.11713	0.415827	0.381102	0.0174019	-0.474929	EIF5A	1984	NM_001970.3
ILMN_2400030	-0.0736128	-0.376911	0.192072	0.667602	0.696825	0.243289	PTPN2	5771	NM_080422.1
ILMN_2070072	-0.0258383	0.542069	0.340313	0.921479	1.58323	0.189106	RPS7	6201	NM_001011.3
ILMN_1750722	0.165312	0.762743	0.430208	0.646573	1.22815	0.244987	RPS7	6201	NM_001011.3
ILMN_2323491	-0.0726439	-0.0943516	0.938217	1.04462	0.954043	0.967708	NUP62	23636	NM_153719.2
ILMN_3299365	0.0245315	0.266539	0.531194	0.573549	0.825776	0.120576	LOC729406	729406	XR_037260.1
ILMN_2109708	-0.00739515	-0.0104057	0.18689	0.681891	0.778672	0.367742	TYMP	1890	NM_001953.2
ILMN_1784602	-0.180962	0.688954	0.793584	1.20544	0.95622	0.374314	CDKN1A	1026	NM_000389.2
ILMN_1691097	-0.00185788	-0.00985014	0.258629	0.877109	0.971623	0.516477	HSP90AA1	3320	NM_001017963.2
ILMN_1752451	-0.0567411	0.20287	0.567485	0.653903	0.656959	0.649818	CTSH	1512	NM_004390.3
ILMN_1806106	-0.0651247	0.205809	0.668486	0.603417	0.296469	-0.0632701	GNL3	26354	NM_014366.4
ILMN_1873300	0.0822935	-0.0635467	-0.0343779	-0.183294	0.219691	0.131072			BI821208
ILMN_1656628	0.00141752	0.278309	0.942962	1.00037	0.904829	0.262515	WDR4	10785	NM_033661.3
ILMN_1651828	0.0172914	-0.236598	0.242522	0.572016	0.665908	-0.146446	CCT3	7203	NM_001008800.1
ILMN_2278729	0.0214988	-0.271657	0.19057	-0.148563	0.41438	-0.43831	EIF3B	8662	NM_001037283.1
ILMN_1771949	-0.484094	-0.0779976	0.271017	0.773858	0.868788	-0.152067	TAF4B	6875	NM_005640.1
ILMN_1679912	0.19628	0.43396	0.862476	1.18896	1.0828	0.649613	DPH3	285381	NM_206831.1
ILMN_1864166	-0.214522	-0.225438	1.09134	1.37925	0.237651	-0.971083			BC080552
ILMN_2365465	-0.0602444	0.527474	0.866674	0.63147	0.26252	-0.0496856	XBP1	7494	NM_001079539.1
ILMN_2399893	0.0517968	0.0219682	-0.27645	0.129946	0.764805	-0.211563	RPS24	6229	NM_001026.3
ILMN_1752923	0.164896	-0.393543	0.771389	1.13894	1.09906	0.814819	IFNAR1	3454	NM_000629.2
ILMN_2366246	0.0707055	0.212092	0.985787	1.11188	1.15111	0.777598	SEC23B	10483	NM_032985.4
ILMN_3306997	-0.151607	0.25972	0.733676	1.00102	0.71299	-0.390516	METTL1	4234	NM_005371.5
ILMN_2395389	-0.0325463	-0.101993	0.706271	1.16007	1.379	0.917952	PSMC4	5704	NM_006503.2
ILMN_1687887	0.00816464	-0.119346	0.803787	1.36712	1.27173	0.777096	PSMC4	5704	NM_006503.2
ILMN_2110908	0.372789	0.372333	0.467153	1.07129	0.522844	0.156632	MYC	4609	NM_002467.3
ILMN_1655864	-0.090907	0.498469	0.198908	-0.0150345	0.217594	0.0246042	LOC653853	653853	XM_936029.1
ILMN_3232219	0.118397	0.172531	0.508374	0.206719	0.306139	-0.0421132	LOC100134189	100134189	XM_001722214.1
ILMN_1681890	0.00568604	0.290673	0.923213	0.975876	0.72695	0.785289	DYNLT3	6990	NM_006520.1
ILMN_1669550	0.0663463	0.338782	0.481933	0.837075	0.885699	0.272351	MAD2L2	10459	NM_006341.2
ILMN_3191695	0.0130261	0.246346	0.655136	0.758341	0.978206	0.528962	LOC100128266	100128266	XR_037888.1
ILMN_1803775	0.0390109	0.240675	0.589929	0.908194	0.884524	0.576909	HSPE1	3336	NM_002157.1
ILMN_1696946	-0.318853	0.156929	0.233396	1.19061	1.20789	1.08821	LOC654174	654174	XM_940438.2
ILMN_1660661	-0.102872	0.257802	0.832482	1.16375	0.966525	0.833056	TCP1	6950	NM_030752.2
ILMN_1702279	0.00257385	-0.301561	0.637865	0.990328	0.763784	0.180566	KIF3B	9371	NM_004798.2
ILMN_3242120	-0.0036093	0.542744	0.968273	0.929666	0.564919	0.321102	hCG_1757335	643752	NM_001089704.3
ILMN_2349129	0.286609	0.117568	-0.152949	-0.123094	0.35547	0.613111	DPP3	10072	NM_005700.3
ILMN_1700822	0.129811	-0.121666	-0.147165	-0.255664	0.421532	0.68535	DPP3	10072	NM_005700.3
ILMN_1808797	0.203572	0.590246	0.0310492	0.913937	-0.0416068	-0.388428	ADCY10	55811	NM_018417.2
ILMN_1742577	-0.147634	0.549399	0.743568	0.833131	0.557865	0.120262	GTPBP4	23560	NM_012341.2

## Sheet: P2
Probe_Id	[0, Pam3CsK4](normalized)	[1, Pam3CsK4](normalized)	[3, Pam3CsK4](normalized)	[6, Pam3CsK4](normalized)	[12, Pam3CsK4](normalized)	[24, Pam3CsK4](normalized)	Symbol	Entrez_Gene_ID	Accession
ILMN_1785345	0.336962	3.85316	6.65941	6.83288	5.10607	3.58124	GPR84	53831	NM_020370.1
ILMN_1699651	0.342528	3.334	4.94374	5.14991	4.40289	1.97926	IL6	3569	NM_000600.1
ILMN_1805410	1.01395	4.23107	7.48797	8.75751	8.56385	7.3295	C15orf48	84419	NM_032413.2
ILMN_1654696	-0.0472826	2.44754	5.50113	6.60957	5.85305	4.30081	C15orf48	84419	NM_032413.2
ILMN_1658483	0.245075	5.88835	6.13484	5.05207	2.79927	1.29012	IL1A	3552	NM_000575.3
ILMN_1716276	0.44869	4.0652	5.27489	4.82204	3.11731	1.46432	CCL4L2	388372	NM_207007.2
ILMN_1772964	0.240324	0.864296	4.52935	5.62436	4.67218	3.53677	CCL8	6355	NM_005623.2
ILMN_1802653	-0.0614284	1.16343	4.00547	5.29925	6.09973	4.32228	EBI3	10148	NM_005755.2
ILMN_1686116	0.104685	2.81021	4.45731	5.79108	7.1363	7.38927	THBS1	7057	NM_003246.2
ILMN_2100209	0.473381	4.33725	5.44301	4.72214	3.02466	1.60222	CCL4L1	9560	NM_001001435.2
ILMN_1682775	0.0799709	2.89161	4.67014	5.08212	3.82845	1.98713	EDN1	1906	NM_001955.2
ILMN_2328666	-0.0458012	4.60532	4.76386	4.06556	2.98988	2.4885	CD83	9308	NM_004233.3
ILMN_1657234	0.362618	5.52406	6.01661	6.15616	4.76618	3.15167	CCL20	6364	NM_004591.1
ILMN_3235832	0.306727	4.07922	5.13341	4.66574	2.90332	1.27356	LOC728835	728835	XM_001133190.1
ILMN_1773245	0.391829	5.35089	5.70132	4.87917	3.74521	2.61665	CCL3L1	6349	NM_021006.4
ILMN_2218856	0.626606	5.60872	6.23157	5.69048	4.5364	3.03711	CCL3L1	6349	NM_021006.4
ILMN_1747355	0.374948	5.17775	5.76035	5.50942	4.44712	3.03602	CCL3L1	6349	NM_021006.4
ILMN_2233539	0.587007	1.84763	4.5882	5.3692	5.41863	4.00357	SLC39A8	64116	NM_022154.5
ILMN_1720048	0.329832	1.7719	5.4958	7.79922	9.54061	9.13076	CCL2	6347	NM_002982.3
ILMN_3190833	-0.291226	3.35352	4.40413	4.83552	4.56234	4.83598	CCRL2	9034	NM_001130910.1
ILMN_1728106	0.206536	5.46823	5.09934	3.7697	2.51587	1.01338	TNF	7124	NM_000594.2
ILMN_1671509	0.305157	5.33102	5.96918	5.73331	4.63441	3.18298	CCL3	6348	NM_002983.1
ILMN_2105573	0.255987	4.81559	5.31623	5.00107	4.01136	2.64014	CCL3L3	414062	NM_001001437.3
ILMN_2174574	0.239207	2.37499	4.72214	4.92765	3.25041	1.97218	HNRNPA3P1	10151	NR_002726.1
ILMN_1682636	0.0494732	4.64374	4.60494	4.11759	4.77777	4.92723	CXCL2	2920	NM_002089.3
ILMN_1656057	0.394896	3.21469	5.81135	4.94939	3.58714	4.06846	PLAU	5328	NM_002658.2

## Sheet: P3
Probe_Id	[0, Pam3CsK4](normalized)	[1, Pam3CsK4](normalized)	[3, Pam3CsK4](normalized)	[6, Pam3CsK4](normalized)	[12, Pam3CsK4](normalized)	[24, Pam3CsK4](normalized)	Symbol	Entrez_Gene_ID	Accession
ILMN_1912287	-0.232486	-0.496526	1.73345	2.87114	2.59323	1.5171			BX093329
ILMN_1810069	-0.0141019	0.298533	1.12975	0.935759	1.08151	1.20694	CCNYL1	151195	NM_152523.1
ILMN_2166524	-0.156241	0.527141	1.32083	1.24392	1.26548	1.35667	CCNYL1	151195	NM_152523.1
ILMN_1657708	0.038211	0.291397	1.15037	1.86746	1.88196	0.874201	MGLL	11343	NM_007283.5
ILMN_2267914	-0.0314945	-0.0563569	0.0172836	0.68631	1.38784	2.12647	CD68	968	NM_001251.2
ILMN_3197549	-0.0678068	0.381785	2.03434	2.18553	2.00446	2.12372	FLJ77644	728772	XM_001133074.2
ILMN_1726545	0.158258	0.169567	0.951855	1.84645	2.53484	1.29369	LILRA5	353514	NM_181879.1
ILMN_1720083	0.089712	0.238771	1.08533	1.35161	1.56945	1.00102	EHD4	30844	NM_139265.2
ILMN_1656293	-0.128634	0.352769	0.618838	0.958752	1.66933	1.23618	GOSR2	9570	NM_004287.3
ILMN_1699489	0.0566396	0.567577	0.697462	0.872716	1.67697	1.28083	TUBB6	84617	XM_940079.1
ILMN_2302757	0.0110667	-0.101295	0.676395	1.60051	1.93307	2.43534	FCGBP	8857	NM_003890.1
ILMN_1746090	0.092299	-0.167452	0.925481	1.14929	1.48695	1.44005	STT3A	3703	NM_152713.2
ILMN_1785175	0.0302464	0.151018	1.71088	1.94214	1.53292	1.21422	SWAP70	23075	NM_015055.2
ILMN_1727539	0.14041	0.223183	0.164578	0.724956	2.29938	2.56426	PGA3	643834	NM_001079807.1
ILMN_2284744	-0.0970935	-0.647319	0.945159	2.09029	2.23854	2.48253	HNMT	3176	NM_006895.2
ILMN_1782389	-0.0614284	0.223183	0.64297	0.926448	2.85717	1.69704	LAD1	3898	NM_005558.3
ILMN_3307752	0.019417	0.570211	1.04269	1.75915	2.13223	2.69209	DLEU7	220107	NM_198989.2
ILMN_1705663	0.00485587	-0.004439	1.44155	2.18017	1.92326	1.55366	DMXL2	23312	NM_015263.2
ILMN_1774604	-0.0702549	0.120861	0.58869	1.254	2.10614	1.6706	PNKD	25953	NM_022572.2
ILMN_1880611	0.33447	0.586598	1.07249	1.52775	1.95726	1.99329			BI492679
ILMN_1679158	0.0742455	0.608965	1.09967	2.03203	1.66718	1.48851	FAAH2	158584	NM_174912.2
ILMN_1773389	-0.18094	0.0965289	0.355556	0.600629	1.94677	3.81879	PLTP	5360	NM_182676.1
ILMN_1654685	0.224749	-0.114778	1.00107	2.86565	1.6	0.781903	MCTP1	79772	NM_024717.3
ILMN_2340935	0.180682	0.435649	0.503323	0.806119	2.14557	3.1704	WBP5	51186	NM_001006614.1
ILMN_1673649	0.0592111	-0.161476	0.667459	1.29237	2.11539	1.52582	HYOU1	10525	NM_006389.2
ILMN_2141790	-0.40365	0.0494508	0.877156	1.34462	1.94506	1.13281	HYOU1	10525	NM_006389.2
ILMN_1790810	-0.151993	0.234182	0.855047	1.18299	1.39886	0.955974	HCN4	10021	NM_005477.1
ILMN_1706013	-0.168409	0.689972	1.00703	1.45463	1.63486	1.15234	FTHL11	2503	NR_002204.1
ILMN_2134538	0.0271541	0.966103	1.41677	1.84429	2.37025	1.70754	FTHL11	2503	NR_002204.1
ILMN_3242586	0.033195	1.06806	1.21499	1.54619	1.61365	1.17821	RHOU	58480	NM_021205.4
ILMN_3304898	-0.125182	0.0633147	0.355604	0.468488	1.30755	1.61916	LOC92755	92755	XR_016140.2
ILMN_1753243	-0.0143687	0.414038	1.22623	1.60469	1.88611	1.35623	DNAJB11	51726	NM_016306.4
ILMN_1717572	-0.159513	0.367812	0.0664933	0.592237	2.67581	2.80097	PGA5	5222	NM_014224.1
ILMN_2104830	-0.383221	-0.328636	0.5329	0.95081	2.23892	2.67003	ACP2	53	NM_001610.1
ILMN_1771376	-0.123124	0.200734	1.29411	2.09738	1.76953	1.14635	PEA15	8682	NM_003768.2
ILMN_2334296	0.106265	0.0176563	-0.385082	-0.331324	1.24746	2.40066	IL18BP	10068	NM_173042.2
ILMN_2389064	-0.0614284	0.412246	1.27612	1.73991	2.16864	1.3807	C15orf48	84419	NM_197955.1
ILMN_2412927	-0.0633707	-0.368161	1.06451	1.01976	1.91072	1.68005	GMPPB	29925	NM_021971.1
ILMN_2355462	-0.0632651	-0.0243696	0.3395	0.855473	1.79008	1.93733	CYFIP1	23191	NM_001033028.1
ILMN_1727194	0.223586	0.219892	0.726766	0.758153	1.62015	1.95952	CALU	813	NM_001219.2
ILMN_2075440	0.114305	0.382546	0.51418	0.884027	1.31661	1.23292	PDIA3P	171423	NR_002305.1
ILMN_1693620	0.0394713	0.347535	0.748526	0.732871	1.61344	1.63354	PGM3	5238	NM_015599.1
ILMN_1680626	-0.00824344	-0.057771	0.490873	1.10784	1.53011	1.52879	PDIA6	10130	NM_005742.2
ILMN_3228189	-0.00475258	0.375154	1.12824	1.4751	1.62642	1.52183	PRAMEF13	400736	XM_001713933.1
ILMN_1768598	-0.107002	0.413434	1.64698	2.10743	2.16882	1.39378	LAIR1	3903	NM_021706.2
ILMN_1720158	0.0161785	0.891433	1.35304	1.52793	1.7843	1.06658	ETS2	2114	NM_005239.4
ILMN_2173835	0.0136079	0.997326	1.43866	2.0712	2.43585	1.81725	FTHL3P	2498	NR_002201.1
ILMN_1718766	-0.0476934	-0.0620716	-0.506641	-0.500632	1.78295	2.9726	MT1F	4494	NM_005949.2
ILMN_1800131	0.177657	0.197762	0.932783	1.99293	1.85748	1.57333	LOC652826	652826	XM_942509.2
ILMN_1674167	0.00131202	0.223183	0.33576	2.1149	2.49057	2.14309	IL10	3586	NM_000572.2
ILMN_1782881	-0.214571	0.0631705	0.634046	1.6294	1.65888	1.94126	DLEU7	220107	NM_198989.1
ILMN_1670542	-0.126475	0.0893044	0.786726	1.4091	1.29722	0.913093	AK2	204	NM_001625.2
ILMN_1668863	0.00480926	0.130063	0.519311	1.60115	1.47171	1.82828	LYPD1	116372	NM_144586.5
ILMN_1880983	-0.0320075	0.375296	1.3706	1.61451	1.69901	0.914776			AK023660
ILMN_1723260	-0.0614284	0.223183	0.164578	1.62762	2.83733	1.93467	ETV5	2119	NM_004454.1
ILMN_1742089	0.103688	-0.11134	0.597372	1.30041	1.39313	1.12164	NLN	57486	NM_020726.3
ILMN_1662640	0.350522	0.552508	0.147153	0.665933	1.9664	2.42346	MT1P3	140851	NM_080757.1
ILMN_1790978	0.140954	0.263643	0.809836	2.47851	2.10121	1.26239	ATG7	10533	NM_006395.1
ILMN_1749213	-0.0523871	-0.194495	0.78234	1.06788	1.89126	1.4307	SDF2L1	23753	NM_022044.2
ILMN_1667418	0.0477322	0.912216	1.50126	1.85072	2.09718	1.60195	LOC283953	283953	XM_208930.4
ILMN_2411282	0.0888985	0.300456	1.12882	1.24361	1.34795	1.14441	QSOX1	5768	NM_001004128.2
ILMN_3184599	0.157915	0.673283	1.07055	1.09668	1.49098	0.934931	FLJ37786	642691	XR_041473.1
ILMN_1686664	0.135536	0.135249	0.537414	1.31491	2.50324	2.62944	MT2A	4502	NM_005953.2
ILMN_3237627	-0.155447	0.919676	1.15019	1.15187	1.30446	1.32623	LOC154761	154761	NR_015421.1
ILMN_2370624	-0.0614284	0.223183	0.182175	1.85627	2.96223	1.94718	COL13A1	1305	NM_080805.2
ILMN_1780711	0.0491756	0.769953	1.18258	1.69719	1.69747	1.25403	LOC390530	390530	XM_372543.2
ILMN_1691156	0.120669	0.423594	0.338896	0.989538	2.471	3.03242	MT1A	4489	NM_005946.2
ILMN_1747347	-0.24994	0.028748	0.571902	1.16279	1.38437	1.80068	C17orf60	284021	NM_001085423.1
ILMN_1798249	-0.0276296	0.477789	1.60235	2.06013	1.52373	1.15072	AK3L1	205	NM_203464.1
ILMN_1747744	-0.0675296	0.473393	0.972943	1.25264	2.16376	2.98113	LHFPL2	10184	NM_005779.1
ILMN_1761531	0.320882	0.198485	0.654548	0.889877	1.93258	1.97975	SGPL1	8879	NM_003901.2
ILMN_2331082	-0.207828	0.384743	1.35911	1.73039	1.61091	2.13391	MS4A7	58475	NM_206938.1
ILMN_2397028	-0.305021	0.960983	1.61873	1.61568	1.78458	1.56501	SERPINB8	5271	NM_002640.3
ILMN_1674706	0.161964	0.512385	1.13139	2.15877	2.19331	1.7033	MTHFD2	10797	NM_006636.3
ILMN_1700967	-0.31683	0.513562	0.560457	1.62663	1.95882	2.057	C3orf59	151963	NM_178496.2
ILMN_2078592	0.163438	0.275047	0.360585	1.67969	1.3531	1.12224	C6orf105	84830	NM_032744.1
ILMN_1711566	0.0282515	0.23658	0.869009	1.83666	3.00488	3.08591	TIMP1	7076	NM_003254.2
ILMN_1769546	-0.211114	0.83551	1.70231	2.12694	1.9803	1.48024	RIN2	54453	NM_018993.2
ILMN_2091846	0.117095	0.816542	1.53799	2.03517	2.44035	1.64831	FTHL2	2497	NR_002200.1
ILMN_1746525	0.0927242	0.838144	1.33967	1.69123	1.93722	1.42791	FTHL2	2497	NR_002200.1
ILMN_1784709	-0.0625119	-0.279017	0.0563641	0.522968	1.51518	1.92838	GNPDA1	10007	NM_005471.3
ILMN_3251341	-0.0347713	0.0147895	0.0743861	0.408548	1.69685	1.93958	TUBA1C	84790	NM_032704.3
ILMN_3275771	0.0631653	0.877482	1.43631	1.89521	2.50232	1.81771	LOC642567	642567	XR_038054.1
ILMN_1736256	-0.143406	0.00808299	0.216944	0.900357	1.60489	1.48128	CALR	811	NM_004343.2
ILMN_2381138	-0.113086	0.0867392	1.042	1.32296	1.52336	1.0379	SEH1L	81929	NM_001013437.1
ILMN_1704750	0.0594827	0.433005	0.606905	0.584382	1.34331	1.64278	LOC647000	647000	XM_929980.2
ILMN_1745021	-0.010731	0.11887	-0.0473608	0.67606	1.48456	1.68457	SLC30A1	7779	NM_021194.2
ILMN_1706498	-0.0296518	0.290859	1.66092	2.09616	1.81663	1.19097	DSE	29940	NM_013352.2
ILMN_1718960	0.169986	1.01021	1.73266	1.4095	1.75696	1.63995	SERPINB8	5271	NM_198833.1
ILMN_1757287	-0.0157976	1.52894	1.68182	1.60441	1.57866	1.67516	MAPK6	5597	NM_002748.2
ILMN_1799600	-0.65383	0.495708	0.655914	1.01871	1.81454	1.11959	STARD8	9754	NM_014725.2
ILMN_1660847	0.105221	1.66789	1.61586	2.10175	2.6716	2.21721	PFKFB3	5209	NM_004566.2
ILMN_1705984	-0.346224	-0.31001	1.22687	1.93101	2.21417	2.61008	HNMT	3176	NM_006895.2
ILMN_1784005	0.360003	0.240197	0.84742	1.24074	2.5648	3.13651	LOC644615	644615	XM_927730.1
ILMN_1708934	0.189985	1.1544	1.65684	1.64702	1.78413	1.56688	ADM	133	NM_001124.1
ILMN_3257030	0.0834496	0.866603	1.25715	1.8753	2.2767	1.70055	FTHL16	2508	XR_016025.2
ILMN_1761829	-0.155276	0.857795	1.18318	1.60352	1.86673	1.99546	HK1	3098	NM_000188.1
ILMN_1724293	-0.00824571	0.0948561	0.460253	1.03965	1.43518	1.10634	KDELR2	11014	NM_006854.3
ILMN_2183510	0.0132054	-0.0361582	1.09989	1.22822	1.88437	1.49096	ARMET	7873	NM_006010.2
ILMN_2367070	0.0628542	0.128116	0.758386	0.991766	1.48504	1.19383	ACOT9	23597	NM_001037171.1
ILMN_2359742	0.108923	0.0580686	0.0509281	0.509873	1.6479	2.43924	CTSB	1508	NM_001908.3
ILMN_1734229	-0.0498678	0.279639	0.959245	1.44813	1.53937	1.1241	SPPL2A	84888	NM_032802.3
ILMN_1655884	-0.331861	0.436622	0.956871	1.05567	1.68233	1.37409	ATP2A2	488	NM_170665.2
ILMN_1790881	0.0203823	0.313333	1.51694	2.33624	2.33658	2.47124	HNMT	3176	NM_001024074.1
ILMN_1751789	-0.0156002	0.908558	1.94092	1.95787	1.84876	1.79957	HNMT	3176	NM_001024074.1
ILMN_1696360	-0.0915555	-0.161381	-0.235422	0.107525	1.72764	2.77163	CTSB	1508	NM_147780.2
ILMN_1689968	0.361916	0.917483	1.9143	1.88841	2.03491	1.43287	PLEKHO2	80301	NM_025201.3
ILMN_1761797	0.0776595	0.00947654	0.133372	0.639521	1.47755	1.59523	CSTB	1476	NM_000100.2
ILMN_1803686	-0.142522	-0.115565	1.02222	2.27042	3.05344	2.29225	ADA	100	NM_000022.2
ILMN_1674337	0.114829	0.148741	0.861764	1.25173	1.3256	1.37039	FKBP2	2286	NM_004470.2
ILMN_1725471	0.303151	0.248547	1.46636	1.93753	1.74631	1.38875	GK	2710	NM_000167.3
ILMN_1658407	-0.0370648	0.536993	1.87405	2.35053	2.53884	1.92351	SLC43A3	29015	NM_014096.2
ILMN_1711899	-0.0428518	0.352286	0.97146	1.28731	1.1906	1.29627	ANXA2	302	NM_001002857.1
ILMN_1697268	-0.0314251	0.338591	1.26261	1.69889	2.08838	1.6472	EMILIN2	84034	NM_032048.2
ILMN_1663684	-0.311939	-0.212989	1.04758	1.77158	2.18165	1.50709	ATP13A3	79572	XM_942079.2
ILMN_1696302	-0.121873	0.146114	1.37811	1.99026	2.77323	3.43872	FABP5	2171	NM_001444.1
ILMN_1692731	0.0442373	0.381243	0.350549	0.472175	2.30023	2.19857	TTYH3	80727	NM_025250.2
ILMN_1773963	0.125768	0.63776	1.63653	2.02835	2.61753	2.20398	GNA15	2769	NM_002068.1
ILMN_1751941	0.0627519	0.202693	1.35494	1.7893	1.78645	1.86251	FLJ77644	728772	XM_001133059.1
ILMN_2073235	0.244055	1.16212	1.45339	1.9804	2.12406	1.7474	FTHL12	2504	NR_002205.1
ILMN_1750278	0.102497	0.926844	1.27318	1.67317	1.93253	1.34375	FTHL12	2504	NR_002205.1
ILMN_1779852	-0.0484842	0.452528	1.56711	1.82097	2.70987	3.16601	FABP5L1	387934	XM_937508.2
ILMN_1774287	0.295666	0.46239	1.03826	1.6043	2.21542	0.689968	CFB	629	NM_001710.4
ILMN_1819783	-0.0474724	0.751911	0.87026	0.822701	1.50682	1.51785			AK057981
ILMN_1800512	0.0059067	-0.523256	0.534255	1.77469	2.4751	3.30674	HMOX1	3162	NM_002133.1
ILMN_2405521	0.014238	0.280738	0.94484	1.77458	1.76034	1.12625	MTHFD2	10797	NM_001040409.1
ILMN_3227315	0.0828057	1.06899	1.57395	2.01305	2.45371	1.85369	LOC729009	729009	XR_042330.1
ILMN_1811719	-0.0614284	0.223183	0.331834	0.32155	1.90305	1.32899	MYO7A	4647	NM_000260.2
ILMN_2085236	-0.0982345	0.268122	0.364889	0.687568	1.97282	2.07568	SNX24	28966	NM_014035.1
ILMN_1665583	-0.233518	0.23426	0.333441	0.506862	1.27735	1.54492	TUBB	203068	NM_178014.2
ILMN_2121816	0.166337	0.512458	1.2842	1.97362	2.81349	2.47481	GPR137B	7107	NM_003272.1
ILMN_1763260	0.0340344	1.09975	1.6527	2.01047	1.71748	1.83691	HIF1A	3091	NM_001530.2
ILMN_1681283	-0.227585	0.883639	1.44477	1.70232	1.86257	1.79581	HIF1A	3091	NM_001530.2
ILMN_1668588	-0.0964062	0.0869816	0.717654	1.77454	1.90862	1.2562	LOC648733	648733	XM_943444.1
ILMN_1718984	-0.423168	-0.327719	0.802273	1.29897	1.71757	2.20357	FCGBP	8857	XM_001131379.1
ILMN_1658995	-0.0338964	0.365842	0.974386	1.36639	1.7155	1.42558	ACOT9	23597	NM_001033583.2
ILMN_2266595	0.194993	0.399889	0.606713	1.60429	1.82242	0.953161	LILRA5	353514	NM_021250.2
ILMN_1803824	-0.13979	-0.408688	0.708796	1.42687	1.41347	0.975123	ZDHHC9	51114	NM_016032.2
ILMN_2393296	0.209545	0.147643	1.29584	1.64098	1.64405	1.1717	GK	2710	NM_203391.1
ILMN_2116714	-0.128006	0.0664976	0.972796	1.15444	1.59672	1.63874	SLC39A1	27173	NM_014437.3
ILMN_1783846	0.086014	-0.499361	2.00036	2.15485	3.00954	2.69274	RAPH1	65059	NM_213589.1
ILMN_1693334	0.0277261	-0.151697	0.380082	1.1152	1.71264	2.42975	P4HA1	5033	NM_000917.2
ILMN_1654322	-0.090847	0.125044	0.895662	1.20733	1.42582	1.10774	ATP1B3	483	NM_001679.2
ILMN_3249748	-0.137914	0.0187448	0.330654	0.788149	1.2726	1.66255	LDHA	3939	NM_001135239.1
ILMN_1727200	0.175828	-0.228043	0.82174	2.33494	3.5884	2.14466	SLCO4A1	28231	NM_016354.3
ILMN_2287888	-0.127104	-0.0311511	0.864313	1.63532	1.81286	1.30615	PSMC4	5704	NM_006503.2
ILMN_1776337	-0.0454234	-0.0505272	1.13374	1.75562	1.52483	1.24987	CHORDC1	26973	NM_012124.1
ILMN_1661755	-0.234954	0.2175	1.21294	0.965032	2.18995	1.65181	FAM129B	64855	NM_022833.2
ILMN_1769129	-0.0614284	0.223183	1.13347	1.74497	2.48242	2.01568	CCL19	6363	NM_006274.2

## Sheet: P4
Probe_Id	[0, Pam3CsK4](normalized)	[1, Pam3CsK4](normalized)	[3, Pam3CsK4](normalized)	[6, Pam3CsK4](normalized)	[12, Pam3CsK4](normalized)	[24, Pam3CsK4](normalized)	Symbol	Entrez_Gene_ID	Accession
ILMN_1849784	0.0699067	1.61162	2.69652	2.46807	2.09399	1.58712			BX351797
ILMN_1779257	0.302192	1.79281	1.97114	2.25905	1.9213	0.904148	CD40	958	NM_001250.4
ILMN_1859863	0.326924	1.68587	2.23494	1.91135	1.02456	1.03163			BM458075
ILMN_1748206	-0.0614284	0.223183	2.80176	3.62051	2.74542	0.899619	C20orf160	140706	NM_080625.2
ILMN_1677693	0.0256735	1.69649	2.4948	2.48378	2.10973	0.80472	GPR109B	8843	NM_006018.1
ILMN_1792922	-0.0366374	1.09542	2.36114	2.94339	1.90334	0.95168	SOD2	6648	NM_000636.2
ILMN_1776188	0.328136	0.920723	2.16499	2.62048	2.01019	0.0231924	MAP1LC3A	84557	NM_181509.1
ILMN_1843198	0.109798	0.964796	2.19916	2.47791	2.2453	1.94113			AK026966
ILMN_1750497	0.145851	1.4191	2.2316	2.20777	1.82673	0.831194	GPR109A	338442	NM_177551.3
ILMN_1812759	0.0622272	1.5507	2.58802	3.05297	1.83173	0.703656	GCH1	2643	NM_001024071.1
ILMN_1737005	0.570717	1.04446	2.66212	2.69022	2.25359	1.57008	C19orf61	56006	NM_019108.2
ILMN_1715684	-0.0614284	0.984438	2.16793	2.3106	1.90827	1.55082	LAMB3	3914	NM_000228.2
ILMN_1773154	0.0736645	2.09539	2.22289	2.05999	1.20257	0.481529	NFKBIA	4792	NM_020529.1
ILMN_1808979	0.396612	1.12594	2.4082	2.6877	2.13375	0.534527	CLEC4D	338339	NM_080387.4
ILMN_2408543	0.0286175	1.80373	2.13482	2.22108	2.11445	1.92146	PLAUR	5329	NM_002659.2
ILMN_1696911	0.572737	1.50339	1.84302	2.31141	2.57478	2.02487	FTHL8	2501	NR_002203.1
ILMN_1677591	-0.0614284	1.9411	3.11004	1.73296	1.28328	-0.234953	CCL4L2	388372	NM_207007.2
ILMN_1674563	-0.159513	2.17986	3.54647	2.27443	1.13064	-0.333038	CCL4	6351	NM_002984.1
ILMN_1787897	-0.0528691	2.06454	2.50906	2.10336	1.84409	2.50326	CXCL1	2919	NM_001511.1
ILMN_1658920	0.0305933	1.45075	2.41645	2.58238	1.22522	0.581072	MCTP1	79772	NM_001002796.1
ILMN_1661695	0.0737876	0.996735	2.06928	2.29657	1.91745	1.1373	IRAK3	11213	NM_007199.1
ILMN_1722158	0.0781369	0.17894	1.91944	2.67871	2.55989	0.0654752	CASP5	838	NM_004347.1
ILMN_1775501	-0.204148	4.28948	4.63531	4.01642	2.74349	0.570023	IL1B	3553	NM_000576.2
ILMN_3193271	-0.0614284	2.13124	3.01612	3.8225	1.00155	0.0998311	IRG1	730249	XM_001133269.2
ILMN_2358041	0.207606	0.721113	2.5194	2.71892	1.82135	0.653706	NBN	4683	NM_001024688.1
ILMN_2335813	-0.0205582	1.7491	3.02655	3.44495	2.11286	0.574061	GCH1	2643	NM_001024070.1
ILMN_1763207	-0.268018	1.35112	2.66627	2.71443	1.60326	0.273987	BATF3	55509	NM_018664.1
ILMN_1672295	0.104751	3.28186	4.08194	3.13614	2.04699	0.674527	ZC3H12A	80149	NM_025079.1
ILMN_1780582	-0.0858276	3.94142	3.84547	3.16622	2.34333	1.81385	CD83	9308	NM_001040280.1
ILMN_1668822	0.0198877	0.327483	2.42558	2.75066	2.37159	1.11924	BATF	10538	NM_006399.2
ILMN_1807042	-0.0391449	0.93763	1.96658	2.32647	1.8195	1.18756	MARCKS	4082	NM_002356.5
ILMN_1698218	-0.0104544	2.10056	3.28841	3.2323	2.16534	1.18401	TRAF1	7185	NM_005658.3
ILMN_1689734	0.194978	3.22218	4.88139	4.00499	1.67937	0.00670946	IL1RN	3557	NM_173842.1
ILMN_1780334	-0.137556	1.88671	2.90598	2.51424	1.22809	-0.594568	KCNJ2	3759	NM_000891.2
ILMN_1778321	0.0806575	1.92567	2.71531	2.60253	1.50708	0.200386	SLC2A6	11182	NM_017585.2
ILMN_1729987	0.0238926	1.23217	2.9456	2.47731	1.69938	0.683985	SRC	6714	NM_198291.1
ILMN_2120022	-0.318221	2.93134	3.13323	2.65086	1.56215	1.14199	ARL5B	221079	NM_178815.3
ILMN_1680465	0.0142732	2.87059	3.11249	2.4688	1.27822	0.920405	ARL5B	221079	NM_178815.3
ILMN_1766085	0.403748	1.71504	2.31301	1.97097	1.26261	0.756529	REL	5966	NM_002908.2
ILMN_3248910	0.0975608	2.54082	2.57158	2.05922	1.66642	0.590945	MIRN155	114614	NR_001458.3
ILMN_1770260	-0.0543146	3.15362	2.61141	2.32534	1.39991	0.439629	NFKBIZ	64332	NM_031419.2
ILMN_1707339	0.06622	1.88609	1.99155	1.92542	1.82926	1.58117	BTG3	10950	NM_006806.3
ILMN_1774733	0.438949	0.971667	1.84564	2.63303	2.30906	1.36131	SOCS1	8651	NM_003745.1
ILMN_1799062	-0.0906351	1.30969	3.08027	2.80279	1.59727	0.425808	NFKB2	4791	NM_001077493.1
ILMN_1774874	0.390444	3.20983	4.68938	3.6379	1.46383	-0.252725	IL1RN	3557	NM_173843.1
ILMN_1752526	0.12519	1.59174	2.94169	2.69022	1.62016	0.0678931	RNF144B	255488	NM_182757.2
ILMN_1776967	0.0276024	2.618	3.83402	3.07157	1.24538	0.636292	LRRC50	123872	NM_178452.3
ILMN_3237956	-0.000671864	1.87269	2.35973	2.01218	1.51094	1.46274	ZC3H12C	85463	NM_033390.1
ILMN_3235755	0.171965	3.15674	3.39265	2.63429	1.69711	0.967826	LOC728830	728830	XM_001133177.2
ILMN_1808707	-0.00145137	1.23581	2.46392	2.71296	2.68229	0.813612	FSCN1	6624	NM_003088.2
ILMN_1812226	-0.0477115	2.41272	2.79602	1.95521	0.773683	0.0283751	ICAM1	3383	NM_000201.1
ILMN_1700413	-0.113392	2.06558	2.20221	1.6555	0.791668	1.7012	MAFF	23764	NM_012323.2
ILMN_1680139	0.154933	2.34093	2.78656	2.44509	1.54235	1.30799	MAFF	23764	NM_012323.2
ILMN_1838319	0.24232	3.05634	4.25619	5.12092	2.00875	0.816956	IRG1	730249	XM_001133269.1
ILMN_1722781	0.175832	3.4085	3.78158	2.70649	0.797153	0.54332	EGR3	1960	NM_004430.2
ILMN_1702691	0.353166	3.47209	3.87018	3.43707	2.75824	1.79863	TNFAIP3	7128	NM_006290.2
ILMN_1652787	0.239871	0.548258	1.90664	2.44614	2.1093	1.11858	PIK3AP1	118788	NM_152309.2
ILMN_1741159	-0.0377852	2.32382	3.55004	3.13043	2.06231	1.79282	MAP3K8	1326	NM_005204.2
ILMN_1745034	0.0354292	1.34676	2.28888	2.24515	2.19125	1.5344	SLC11A2	4891	NM_000617.1
ILMN_1727992	-0.0995399	0.700947	2.92625	4.11834	2.42339	0.681829	FEZ1	9638	NM_022549.2
ILMN_1794106	-0.159513	0.963285	2.93688	2.81782	1.52715	0.759502	FEZ1	9638	NM_022549.2
ILMN_2100357	0.0662467	1.42217	2.85067	2.39962	2.33171	1.67779	SMPDL3A	10924	NM_006714.2
ILMN_1712430	0.0644101	1.46324	3.03448	3.36836	1.90654	0.908983	ATP5G1	516	NM_005175.2
ILMN_1718977	0.27499	2.23226	2.79865	1.96096	1.34771	0.929401	GADD45B	4616	NM_015675.2
ILMN_1776181	0.117587	2.05504	2.82457	2.43307	1.56336	1.15793	BIRC3	330	NM_001165.3
ILMN_1656501	0.162978	1.93645	2.24795	2.18678	1.46245	0.567822	DUSP5	1847	NM_004419.3
ILMN_2390859	0.0145595	1.1906	3.13415	2.73518	1.64985	0.556612	NFKB2	4791	NM_002502.3
ILMN_1691846	-0.201381	3.06741	3.25329	2.26585	1.35162	1.39797	G0S2	50486	NM_015714.2
ILMN_1813846	-0.0023104	1.30374	2.07478	2.21761	2.17549	1.97912	P2RX4	5025	NM_002560.2
ILMN_1797895	0.282622	1.70727	2.62693	2.5144	1.38421	-0.300152	FFAR2	2867	NM_005306.1
ILMN_1716736	0.0547386	0.770627	3.19679	3.65935	1.97029	1.03729	CD80	941	NM_005191.3
ILMN_1734833	0.0637099	0.792292	2.24039	2.47044	1.57138	0.474124	NBN	4683	NM_002485.4
ILMN_1671250	0.032984	1.73464	3.6886	3.82084	1.81331	1.23677	CLIC4	25932	NM_013943.1
ILMN_2063586	0.103196	1.31752	2.82214	3.04701	1.28698	0.647872	CLIC4	25932	NM_013943.1
ILMN_2063584	0.182243	1.30518	2.39064	2.39261	1.04857	0.534198	CLIC4	25932	NM_013943.1
ILMN_1786601	0.201543	1.72364	2.95542	3.00178	2.36679	1.33771	PLAGL2	5326	NM_002657.2
ILMN_1710923	-0.0118607	0.829434	2.45733	3.05885	2.51653	1.06107	SLAMF7	57823	NM_021181.3
ILMN_2374340	-0.0411912	1.77986	2.06133	2.10532	1.97468	1.76359	PLAUR	5329	NM_001005376.1
ILMN_1691508	-0.00807631	1.15392	2.22784	2.57756	2.29946	1.82494	PLAUR	5329	NM_001005376.1
ILMN_2123217	-0.0305588	1.03757	2.4996	2.70015	2.33114	0.903319	TNFAIP6	7130	NM_007115.2

## Sheet: P5
Probe_Id	[0, Pam3CsK4](normalized)	[1, Pam3CsK4](normalized)	[3, Pam3CsK4](normalized)	[6, Pam3CsK4](normalized)	[12, Pam3CsK4](normalized)	[24, Pam3CsK4](normalized)	Symbol	Entrez_Gene_ID	Accession
ILMN_1761199	-0.0486112	0.308003	0.0664933	0.326647	2.04593	4.2662	SLCO2B1	11309	NM_007256.2
ILMN_2087656	-0.0614284	0.223183	0.164578	0.32155	3.45576	5.70634	SLCO2B1	11309	NM_007256.2
ILMN_1715401	0.0318708	0.125098	0.255151	1.27466	5.55771	7.83997	MT1G	4495	NM_005950.1
ILMN_1698019	-0.202131	-0.0179831	0.0878805	1.12923	4.5303	6.70752	LGMN	5641	NM_001008530.1
ILMN_1801077	-0.0668415	0.795188	1.17643	1.77838	3.58036	4.69425	ADFP	123	NM_001122.2
ILMN_1651354	0.313079	0.583108	1.08775	2.85603	4.28714	8.343	SPP1	6696	NM_000582.2
ILMN_2109197	0.20621	0.236914	0.58256	1.48721	3.01794	3.49821	EPB41L3	23136	NM_012307.2
ILMN_1699574	-0.0893809	0.273207	0.460412	0.171803	3.18178	4.41178	NRP1	8829	NM_003873.4
ILMN_2370336	-0.159513	0.417579	0.0664933	0.753976	2.96309	4.71903	MS4A4A	51338	NM_148975.1
ILMN_2374036	0.155005	0.201067	1.13456	2.48275	5.42945	6.26397	CTSL1	1514	NM_145918.2
ILMN_1739222	-0.0614284	0.223183	0.710656	4.44196	5.9784	5.1395	ETV5	2119	NM_004454.1
ILMN_1731503	-0.146889	-0.0175511	1.22021	3.65697	5.49551	5.22676	MARCO	8685	NM_006770.3
ILMN_1775170	0.0136818	-0.0656366	-0.578599	0.255146	3.02941	4.0083	MT1X	4501	NM_005952.2
ILMN_2136089	0.267542	0.860946	0.609302	0.861057	3.22309	3.77077	MT1IP	644314	NM_175621.2
ILMN_1765557	-0.159513	0.125098	0.0664933	0.267546	2.87411	4.49548	OLFML2B	25903	NM_015441.1
ILMN_1796409	-0.0614284	0.230325	0.370515	1.38198	3.32173	3.95174	C1QB	713	NM_000491.3
ILMN_2379599	-0.295147	-0.261588	-0.133228	2.14551	3.78679	3.96471	CD163	9332	NM_203416.1
ILMN_2407389	-0.0614284	0.223183	0.164578	0.365631	2.33478	5.97556	GPNMB	10457	NM_002510.2
ILMN_2332964	0.0735274	0.11364	0.141106	0.65222	4.38449	6.60037	LGMN	5641	NM_001008530.1
ILMN_1801616	-0.0321411	-0.216655	0.157813	-0.090981	2.87185	4.00455	EMP1	2012	NM_001423.1
ILMN_2374449	0.00179172	0.0734357	0.307312	1.96178	3.45863	7.73495	SPP1	6696	NM_001040058.1
ILMN_2150856	-0.153859	0.312426	1.86262	3.50852	5.53357	6.27268	SERPINB2	5055	NM_002575.1
ILMN_2150851	-0.0657973	0.349159	1.84657	3.44117	5.61306	6.37318	SERPINB2	5055	NM_002575.1
ILMN_1801205	-0.0614284	0.223183	0.164578	0.332211	3.19597	6.93607	GPNMB	10457	NM_001005340.1
ILMN_1722622	-0.0801253	-0.095806	0.329199	2.55874	4.44631	4.51693	CD163	9332	NM_203416.2
ILMN_1694757	-0.159513	0.125098	0.309207	0.940178	3.27649	4.43882	CTSL1	1514	NM_001912.3
ILMN_1812995	0.570623	0.417124	1.41824	2.98006	5.87024	6.75739	CTSL1	1514	NM_001912.3
ILMN_2124802	-0.0270525	0.223183	0.164578	0.418942	4.21071	7.13374	MT1H	4496	NM_005951.2
ILMN_2228035	-0.0173477	0.223183	0.221205	1.29308	4.17414	4.41842	HS3ST1	9957	NM_005114.2
ILMN_2173611	0.413294	0.571946	0.454236	1.2933	3.49205	4.37783	MT1E	4493	NM_175617.3
ILMN_1733270	0.0861913	-0.00365162	0.816512	3.11583	4.6189	4.60716	CD163	9332	NM_004244.4
ILMN_1785902	-0.0614284	0.223183	0.164578	0.32155	2.55192	4.0001	C1QC	714	NM_172369.2
ILMN_2138765	0.0362374	0.763998	1.42023	1.90066	3.45039	4.28732	ADFP	123	NM_001122.2
ILMN_2388800	-0.0614284	0.462197	1.69905	2.4602	4.25413	5.47082	PPAP2B	8613	NM_003713.3
ILMN_1782938	0.280913	0.114379	1.04286	1.5634	3.89687	5.597	SLC16A10	117247	NM_018593.3

## Sheet: P6
Probe_Id	[0, Pam3CsK4](normalized)	[1, Pam3CsK4](normalized)	[3, Pam3CsK4](normalized)	[6, Pam3CsK4](normalized)	[12, Pam3CsK4](normalized)	[24, Pam3CsK4](normalized)	Symbol	Entrez_Gene_ID	Accession
ILMN_1656900	-0.1662	-0.391271	-1.05886	-1.50101	-1.72088	-1.23964	SULT1A1	6817	NM_177536.1
ILMN_1752117	0.109964	-0.565746	-1.78218	-1.60143	-1.43312	-0.906615	TMEM55A	55529	NM_018710.1
ILMN_2413527	0.0116041	-0.46856	-1.26612	-1.65405	-2.361	-2.59191	VCL	7414	NM_003373.3
ILMN_1797731	-0.0775202	-0.938971	-2.61482	-3.02604	-2.34026	-1.58289	MS4A6A	64231	NM_022349.2
ILMN_2355168	-0.0966424	-0.22235	-0.956125	-1.2915	-1.80974	-2.25683	MGST1	4257	NM_145792.1
ILMN_2336133	-0.0667107	-0.470122	-1.07294	-1.54501	-1.72728	-1.36144	SULT1A4	445329	NM_001017391.1
ILMN_1698766	0.102325	-0.317654	-1.34784	-1.88565	-1.73072	-1.35524	PYCARD	29108	NM_013258.3
ILMN_2255579	-0.0583543	-0.353937	-1.13326	-1.44561	-1.26194	-1.4039	RAB37	326624	NM_175738.3
ILMN_2391976	-0.192035	-0.310311	-1.98013	-2.14569	-2.11165	-1.6378	SLC45A4	57210	NM_001080431.1
ILMN_1794875	-0.00113785	-0.444497	-0.986545	-1.21339	-1.28685	-1.40262	AGPAT9	84803	NM_032717.3
ILMN_2112357	0.0716678	-0.405514	-1.78511	-1.78218	-1.07251	-1.11469	CD300LF	146722	NM_139018.2
ILMN_2087303	-0.252613	-0.6247	-1.91449	-2.28014	-1.88821	-2.13633	XKR8	55113	NM_018053.2
ILMN_1738992	0.144993	-0.300202	-1.90791	-1.49936	-1.45218	-1.72465	MNDA	4332	NM_002432.1
ILMN_1696828	0.0105641	-0.818584	-1.33927	-1.76653	-1.09099	-1.61452	RGS14	10636	NM_006480.4
ILMN_1731275	-0.141537	-0.426507	-1.47252	-2.93944	-2.6703	-2.34306	DPEP3	64180	NM_022357.1
ILMN_2324994	0.0553924	-0.475878	-1.90807	-1.34232	-1.35266	-1.24961	IKIP	121457	NM_201612.1
ILMN_2324989	-0.0701314	-0.654622	-2.11462	-1.47437	-1.98164	-2.05093	IKIP	121457	NM_201612.1
ILMN_1700610	0.23057	-0.117578	-0.930304	-1.59069	-1.53645	-0.792158	CLEC7A	64581	NM_197948.2
ILMN_2370738	-0.175846	-0.334151	-0.746913	-1.24286	-1.28972	-1.28649	SLC24A4	123041	NM_153647.2
ILMN_1674402	0.0483314	0.078688	-0.672747	-1.57292	-1.59562	-1.23866	TMEM71	137835	NM_144649.1
ILMN_1788213	0.0789672	-0.936088	-1.76538	-1.35435	-1.19237	-1.23354	FRAT2	23401	NM_012083.2
ILMN_1788223	-0.141843	-0.942127	-2.69045	-2.18635	-2.19355	-1.29494	RSPH3	83861	NM_031924.3
ILMN_1731714	0.346551	-0.137737	-2.18699	-2.60312	-1.76646	-1.80075	CREB5	9586	NM_182898.2
ILMN_1749287	0.11465	-0.687223	-1.85354	-1.31998	-1.29823	-0.930289	TLR6	10333	NM_006068.2
ILMN_1769895	-0.310085	-1.50039	-0.586418	-0.692419	-1.59596	-1.75433	CCR2	1231	NM_000647.3
ILMN_1730639	0.31684	-0.762247	-2.23762	-1.83548	-1.69928	-1.58772	SLC22A15	55356	NM_018420.1
ILMN_1732143	0.0931185	-0.50326	-1.15922	-1.93879	-2.17451	-2.60586	FLJ42957	400077	NM_207436.1
ILMN_2197365	0.047604	-0.35459	-1.39363	-1.20034	-1.36966	-1.375	RGS2	5997	NM_002923.1
ILMN_2053103	0.130503	-0.45254	-1.68782	-2.43333	-2.30223	-2.33839	SLC40A1	30061	NM_014585.3
ILMN_2359800	-0.13182	-0.400223	-1.39467	-2.20524	-2.10164	-1.40948	MS4A6A	64231	NM_152851.1
ILMN_1721035	-0.0362946	-0.212364	-1.21331	-2.29826	-2.27298	-1.51404	MS4A6A	64231	NM_152851.1
ILMN_1882590	0.0229443	-0.423069	-1.51966	-1.3843	-0.91646	-1.31604			AK094914
ILMN_1691760	0.00750721	-0.489524	-1.34486	-1.3895	-1.09082	-1.08253	FAM45A	404636	NM_207009.2
ILMN_1814044	0.0426377	-0.392588	-1.30292	-1.82679	-1.619	-1.34937	CABIN1	23523	NM_012295.2
ILMN_1807003	0.0228052	-0.74073	-1.36687	-1.63257	-1.2753	-1.19029	ANXA11	311	NM_145869.1
ILMN_2400759	-0.0857602	0.113954	-0.0936804	-0.608527	-2.261	-1.87579	CPVL	54504	NM_031311.3
ILMN_2283325	0.60627	0.215925	-1.01459	-2.06619	-2.19989	-1.98595	GPR177	79971	NM_024911.4
ILMN_1716651	-0.292994	-0.550709	-2.00561	-1.93181	-1.6004	-1.23966	RUNX2	860	NM_001024630.2
ILMN_1688423	-0.111143	-0.269834	-1.27392	-1.98153	-2.86974	-2.7321	FCER1A	2205	NM_002001.2
ILMN_2278433	-0.0153438	-0.26876	-0.965328	-1.20903	-1.41664	-1.29977	LOC285074	285074	NM_001012626.1
ILMN_1695414	-0.132912	-0.639182	-1.22368	-0.690705	-1.23457	-2.47097	ASF1B	55723	NM_018154.2
ILMN_1745778	0.303016	-0.37971	-1.53488	-1.62358	-1.32744	-0.798803	SLC45A4	57210	XM_933796.2
ILMN_2142752	0.378559	-0.52769	-2.41902	-2.26204	-2.12879	-2.67231	MANSC1	54682	NM_018050.2
ILMN_1652490	0.17592	-0.690914	-1.99134	-2.34735	-2.28749	-2.8821	MANSC1	54682	NM_018050.2
ILMN_1806293	0.0618281	0.068502	-1.0415	-1.32712	-1.0531	-1.37853	LIN7A	8825	NM_004664.2
ILMN_1680774	-0.0539373	-0.407275	-0.943507	-1.25049	-1.35633	-1.14984	LOC730994	730994	XM_001132373.1
ILMN_1736597	0.10539	-0.104763	-0.809918	-1.58832	-1.52112	-1.40363	TKT	7086	NM_001064.1
ILMN_1762712	0.12812	-0.834504	-1.28995	-1.461	-1.42639	-1.35653	HHEX	3087	NM_002729.4
ILMN_2094313	-0.284275	-0.350248	-1.456	-1.71764	-2.29402	-2.53361	ZDHHC1	29800	NM_013304.1
ILMN_3271587	-0.0255505	-0.474386	-0.887537	-1.10119	-1.53874	-1.12594	LOC100129907	100129907	XM_001720756.1
ILMN_1669062	-0.450934	-1.54201	-0.512504	-0.73828	-1.32753	-1.997	CCR2	1231	NM_000648.2
ILMN_1760449	0.178074	-0.457848	-1.51354	-1.68707	-2.84226	-1.66882	TSPAN32	10077	NM_139022.2
ILMN_1707286	0.122684	0.100862	-0.568986	-1.76408	-2.33947	-2.89924	FLJ22662	79887	NM_024829.4
ILMN_1804419	0.090927	-0.119245	-0.914403	-1.44067	-1.29483	-1.14593	LRMP	4033	NM_006152.2
ILMN_1719433	-0.0742155	-0.84921	-0.649845	-1.54209	-1.95291	-0.782615	CD1D	912	NM_001766.3
ILMN_1691574	0.306913	-0.448672	-1.2787	-1.67402	-1.5669	-0.629569	LOC646064	646064	XM_933375.1
ILMN_1890614	0.124322	-0.726635	-2.01883	-1.80988	-1.30644	-1.21298			AK092074
ILMN_1805175	0.329519	-0.327379	-1.64096	-1.76553	-1.34018	-0.671687	TGFA	7039	NM_001099691.1
ILMN_1750961	0.0512451	-0.225517	-1.12453	-1.64162	-1.4945	-0.931596	TM6SF1	53346	NM_023003.2
ILMN_2386008	-0.0164468	-0.247856	-2.00644	-2.9803	-1.8371	-1.28634	MPZL1	9019	NM_024569.3
ILMN_1719149	0.138557	-1.09152	-1.59585	-1.50082	-1.50908	-1.72976	LOC653663	653663	XM_371511.4
ILMN_2365248	0.0481739	-0.617764	-1.14615	-1.20706	-1.37703	-1.4832	HVCN1	84329	NM_032369.2
ILMN_1672114	0.0408808	-0.883614	-1.24831	-1.305	-1.0406	-1.50348	TNFRSF10C	8794	NM_003841.2
ILMN_1761833	0.544631	0.052501	-1.08269	-1.97762	-1.71994	-2.06244	SLC40A1	30061	NM_014585.4
ILMN_1691572	0.0333136	-0.427113	-1.94003	-2.03538	-1.78957	-1.57092	TST	7263	NM_003312.4
ILMN_1700896	-0.114548	-0.718543	-1.27804	-1.77987	-1.38517	-0.950954	SAP30	8819	NM_003864.3
ILMN_3251260	-0.035996	-0.336288	-1.40026	-1.81902	-3.02001	-2.81552	CYP4F3	4051	NM_000896.2
ILMN_2388955	-0.154061	-1.36576	-2.35899	-2.17363	-2.02801	-1.75343	C1orf183	55924	NM_198926.1
ILMN_1781416	0.164073	-1.64072	-2.80607	-2.34505	-2.03705	-2.30588	FRAT1	10023	NM_005479.2
ILMN_1736180	0.0809972	-1.6739	-2.9491	-2.19773	-2.18325	-2.37606	FRAT1	10023	NM_005479.2
ILMN_1715864	0.211413	-0.199095	-1.69902	-1.85767	-2.16468	-1.29149	NHS	4810	NM_198270.2
ILMN_1692219	-0.0957221	-0.960193	-1.72592	-1.58851	-1.12015	-0.845617	RAB11FIP1	80223	NM_001002814.1
ILMN_2041190	-0.0251176	-0.72315	-2.78168	-1.79497	-2.13228	-2.36715	F2RL1	2150	NM_005242.3
ILMN_1673113	-0.0122265	-0.905996	-2.56708	-2.28007	-2.35065	-2.20636	F2RL1	2150	NM_005242.3
ILMN_1795429	-0.0411922	-0.359976	-1.17846	-1.58206	-2.25425	-2.29312	VCL	7414	NM_014000.2
ILMN_1861376	0.109219	-0.104203	-0.899964	-1.93557	-2.17314	-0.932706			AL080095
ILMN_1680397	-0.0170385	-0.543751	-2.55524	-2.1564	-1.68068	-1.61061	IL8RB	3579	NM_001557.2
ILMN_1812915	0.237238	0.141371	-1.23657	-1.51	-1.28324	-1.70354	TNFRSF10B	8795	NM_003842.3
ILMN_1728677	0.275682	-0.649791	-2.20911	-1.60086	-1.22329	-1.31156	CREB5	9586	NM_001011666.1
ILMN_2323992	0.266576	-0.133603	-0.700248	-1.46506	-1.81854	-0.890663	CLEC7A	64581	NM_197950.2
ILMN_2309180	0.192273	0.169032	-0.28108	-1.40329	-1.48371	-1.45091	SMARCD3	6604	NM_003078.3
ILMN_1679339	0.0708871	-0.655636	-1.6252	-1.5044	-1.48516	-1.36706	C3orf62	375341	NM_198562.1
ILMN_1713751	-0.027444	-0.202072	-1.0362	-1.32072	-1.47912	-1.53759	ADAM19	8728	NM_033274.2
ILMN_1795139	-0.0831385	-0.97743	-2.37854	-2.63304	-2.94937	-1.55313	S100Z	170591	NM_130772.3
ILMN_2330243	0.018797	-0.414839	-0.939956	-1.42988	-1.86538	-1.03726	NUDT1	4521	NM_198948.1
ILMN_1788203	0.339477	-0.76326	-1.57967	-1.4227	-1.73961	-1.90748	HEY1	23462	NM_001040708.1
ILMN_1677038	-0.0745184	-0.211276	-2.14579	-2.13618	-2.49268	-1.91222	C7orf58	79974	NM_024913.3
ILMN_1799106	0.357164	-0.354693	-2.85224	-3.44413	-2.70149	-2.81702	MOSC1	64757	NM_022746.2
ILMN_1659077	0.0302761	0.0135493	-0.338976	-1.31092	-1.67643	-1.31503	CD40LG	959	NM_000074.2
ILMN_1716797	-0.0204087	-0.0814794	-0.810942	-1.96963	-2.43691	-2.15029	CD302	9936	NM_014880.3
ILMN_1733443	0.201092	-0.136057	-1.79811	-1.95597	-2.00359	-1.60477	SULT1B1	27284	NM_014465.2
ILMN_1654268	-0.013235	0.0924097	-1.14252	-1.64864	-1.55236	-1.43339	HMGB2	3148	NM_002129.2
ILMN_1714592	0.521019	0.180268	-0.847477	-2.17686	-1.722	-1.35391	CDA	978	NM_001785.2
ILMN_1715674	0.312982	0.359631	-1.09271	-1.86827	-1.03939	-1.51709	ITPK1	3705	NM_014216.3
ILMN_2096372	-0.0478468	0.153352	-0.126786	-1.04815	-2.92237	-3.3356	ALDH1A1	216	NM_000689.3
ILMN_1776515	0.0411414	-0.298324	-1.50575	-2.02476	-1.75601	-1.48893	MPPE1	65258	NM_023075.4
ILMN_1695157	0.333616	0.674597	-0.0602068	-1.58425	-2.21252	-1.29506	CA4	762	NM_000717.2
ILMN_1696187	0.202147	-0.0774781	-1.20369	-1.97613	-1.01782	-1.05088	PYGL	5836	NM_002863.3
ILMN_2359601	-0.0257819	-0.333194	-1.37544	-1.45754	-1.19258	-0.975527	CAMK2G	818	NM_172172.1
ILMN_1736190	0.163845	-0.258944	-1.06307	-1.44937	-2.58495	-2.35884	CYP4F3	4051	NM_000896.1
ILMN_1692572	-0.117073	-0.601033	-1.74385	-1.67189	-2.10602	-1.17791	KIF27	55582	XM_001126963.1
ILMN_1678810	-0.127936	-0.716314	-1.83222	-1.95027	-2.22978	-1.72426	KIF27	55582	XM_001126963.1
ILMN_2398274	0.0013864	-0.425128	-1.84011	-1.94106	-2.07908	-1.56954	PYCARD	29108	NM_145182.1
ILMN_1654210	-0.522365	-0.536448	-0.504035	-0.552891	-1.98527	-1.98034	CD1C	911	NM_001765.2
ILMN_2389970	0.0521868	-0.22847	-0.823994	-1.75871	-2.21075	-2.23669	TSPAN32	10077	NM_005705.4
ILMN_1718621	0.0443548	-0.0491747	-0.815407	-1.40682	-2.34004	-1.80253	TSPAN32	10077	NM_005705.4
ILMN_1750785	0.0528107	-0.288324	-0.870178	-1.41975	-1.75751	-1.50319	SYTL1	84958	NM_032872.1
ILMN_1721106	0.0124005	-0.355488	-1.68007	-1.6004	-1.13882	-1.34451	C14orf159	80017	NM_024952.5
ILMN_1802888	-0.00600565	-0.100096	-0.877788	-1.89731	-3.13327	-2.02965	ZNF185	7739	NM_007150.2
ILMN_1758735	0.0161227	-0.511471	-1.37117	-1.60141	-2.13112	-1.90445	NLRP12	91662	NM_144687.1
ILMN_1716105	0.101113	-0.867103	-1.40571	-1.89169	-2.13187	-2.30568	NLRP12	91662	NM_144687.1
ILMN_1787843	0.127526	-0.312451	-1.42142	-2.0634	-1.17061	-0.740851	HSDL2	84263	NM_032303.3
ILMN_2094952	0.219649	-0.721518	-1.66901	-1.57755	-1.36589	-1.43871	NUAK2	81788	NM_030952.1
ILMN_1789793	0.0564215	-0.890507	-1.54788	-1.56445	-1.50004	-1.16435	NUAK2	81788	NM_030952.1
ILMN_1682928	0.0298046	0.233321	0.119703	-0.493078	-2.29587	-1.89724	CPVL	54504	NM_019029.2
ILMN_1707585	-0.0374315	-1.31379	-1.89392	-2.40565	-2.77348	-2.9005	SLC46A2	57864	NM_033051.2
ILMN_1794190	0.236433	0.073666	-0.824649	-1.64919	-1.46721	-1.16862	CCPG1	9236	NM_020739.2
ILMN_1681683	0.180331	-0.457732	-1.43419	-1.96593	-1.51332	-0.835531	LOC650919	650919	XM_944417.1
ILMN_1716465	0.192539	-0.0190618	-1.11337	-2.23993	-2.28324	-1.60923	RBP7	116362	NM_052960.1
ILMN_1780671	-0.206635	-0.620252	-1.81357	-2.17309	-1.86079	-2.12577	PLEKHG3	26030	NM_015549.1
ILMN_2041236	-0.00306761	0.135755	-1.22737	-2.12341	-1.92069	-1.60106	GARNL4	23108	NM_015085.3
ILMN_1657398	0.0360607	-0.557625	-1.41673	-2.84375	-3.28159	-3.2702	LOC284757	284757	NM_001004305.1
ILMN_2249720	0.047743	-0.903045	-1.19411	-1.03714	-1.35405	-1.22153	LAT2	7462	NM_032464.2
ILMN_1667744	0.155554	-0.500404	-1.53713	-1.3487	-1.28953	-1.08412	MPPE1	65258	NM_138608.2
ILMN_1709348	0.00919437	0.112768	0.00398088	-0.893945	-2.4861	-2.64674	ALDH1A1	216	NM_000689.3
ILMN_1799030	0.508652	0.142161	-0.802668	-1.4551	-1.35726	-1.47852	CMTM2	146225	NM_144673.2
ILMN_1787186	0.199365	-0.224679	-1.81271	-3.19795	-2.95884	-2.33328	NOV	4856	NM_002514.2
ILMN_1656042	-0.00446796	-1.34551	-2.17265	-1.94107	-1.23959	-1.66996	KIAA0319L	79932	NM_024874.3
ILMN_1747650	0.0679721	-0.353558	-0.640873	-2.07538	-2.37967	-1.01361	BMP6	654	NM_001718.4
ILMN_3237926	0.386813	0.161504	-1.00676	-2.01018	-1.91635	-2.71882	CCNJL	79616	NM_024565.5
ILMN_1739815	0.108558	-0.272514	-0.754125	-0.858172	-1.85649	-1.23903	NLRP12	91662	NM_033297.1
ILMN_1689160	0.0598923	-0.322604	-1.22726	-1.7798	-1.56639	-1.36265	DPEP2	64174	NM_022355.1
ILMN_1671404	0.0311264	-0.00835788	-0.357369	-0.943997	-1.79164	-1.90102	SVIL	6840	NM_003174.3
ILMN_1774761	-0.313483	-1.54311	-0.705652	-0.823169	-1.61741	-1.9324	CCR2	1231	NM_000647.4
ILMN_1745262	0.169393	-0.136012	-1.56583	-1.54983	-1.26304	-1.10171	REM2	161253	NM_173527.2
ILMN_1694810	-0.0181407	-0.0765232	-1.03725	-2.13623	-2.24091	-1.75109	PANX2	56666	NM_052839.2
ILMN_1711786	0.0630022	-0.523835	-1.35707	-1.6275	-2.1795	-2.88517	NFE2	4778	NM_006163.1
ILMN_1769299	-0.0840037	0.0332099	0.351703	-0.294432	-2.18514	-3.8027	MTMR11	10903	NM_181873.2
ILMN_1651705	0.0112189	-0.275633	-0.913556	-1.38127	-1.64314	-1.22034	CAT	847	NM_001752.2
ILMN_1662524	0.295106	-0.177005	-2.26582	-2.10031	-1.17216	-1.3102	IL8RA	3577	NM_000634.2
ILMN_1763745	0.134359	0.0548823	-0.895684	-1.88525	-2.15199	-2.21979	CCNJL	79616	NM_024565.4
ILMN_2094061	0.0601882	-0.0973364	-1.86088	-2.76338	-1.84086	-1.32012	IMPA2	3613	NM_014214.1
ILMN_1717207	0.0722491	-0.19691	-1.18777	-2.19424	-2.53447	-2.42329	MMP25	64386	NM_022468.4
ILMN_1723969	-0.327598	-0.233179	-0.435978	-1.73243	-1.88968	-2.15076	PLCB1	23236	NM_015192.2

## Sheet: P7
Probe_Id	[0, Pam3CsK4](normalized)	[1, Pam3CsK4](normalized)	[3, Pam3CsK4](normalized)	[6, Pam3CsK4](normalized)	[12, Pam3CsK4](normalized)	[24, Pam3CsK4](normalized)	Symbol	Entrez_Gene_ID	Accession
ILMN_1686906	0.0281881	1.0854	1.62793	0.895732	0.324508	-0.356499	TP53INP2	58476	NM_021202.1
ILMN_1701911	0.0794001	0.397986	1.48524	1.44044	0.766967	0.386232	C5orf20	140947	NM_130848.2
ILMN_2161746	-0.0614284	0.223183	1.45571	1.50796	1.11077	-0.0393511	TRIP10	9322	NM_004240.2
ILMN_2049766	-0.354038	0.892744	1.85213	1.80495	0.399595	-0.296149	NFE2L3	9603	NM_004289.5
ILMN_1671969	-0.0223912	0.539201	1.34125	1.54687	1.13395	1.1806	UGP2	7360	NM_006759.3
ILMN_1713058	0.216419	0.191744	1.49694	1.80389	0.976033	0.546931	PSTPIP2	9050	NM_024430.2
ILMN_1769606	0.0529231	0.501481	1.45119	1.56189	0.690881	0.844425	PIWIL4	143689	NM_152431.1
ILMN_1848893	-0.327255	0.827233	1.41584	0.959961	0.137793	-0.387178			BM726848
ILMN_1672496	0.0646216	0.759965	1.44764	1.4905	0.933191	0.635778	DNAJA1	3301	NM_001539.2
ILMN_1815079	0.220458	1.93391	2.075	1.9069	1.0068	0.326226	TICAM1	148022	NM_182919.1
ILMN_1724863	-0.104702	1.25289	2.01708	1.68648	1.04051	0.372342	TICAM1	148022	NM_182919.1
ILMN_1779706	0.0764792	1.04211	1.40912	1.23132	0.962696	0.542675	TP53BP2	7159	NM_001031685.2
ILMN_1672034	-0.0370257	0.553275	1.27218	1.62097	1.60849	0.74194	PIM3	415116	XM_938171.2
ILMN_1707748	0.0270021	1.99429	2.04492	1.71971	1.14385	0.666125	PIM3	415116	XM_938171.2
ILMN_1763875	0.00553072	0.461659	1.36226	0.917195	0.744463	0.518565	ABCF1	23	NM_001025091.1
ILMN_2392635	0.0256085	0.584173	1.50325	0.922649	0.698565	0.533263	ABCF1	23	NM_001025091.1
ILMN_1672174	-0.110388	0.336655	1.83163	1.71361	0.240685	-1.70377	ECE1	1889	NM_001397.1
ILMN_1734740	-0.118685	0.928838	1.57519	1.6567	1.10766	0.927855	GPR65	8477	NM_003608.2
ILMN_2114720	0.183483	0.335714	1.27546	2.07378	2.13813	-0.12197	SLPI	6590	NM_003064.2
ILMN_2106449	0.0672722	0.982968	1.37473	1.23135	0.167511	0.19075	PLEKHF2	79666	NM_024613.2
ILMN_1652777	0.0299187	1.22438	2.3102	2.27367	1.46706	-0.673007	CDC42EP2	10435	NM_006779.2
ILMN_2041293	-0.0319672	0.39291	1.36369	2.04375	1.34474	0.978335	SQLE	6713	NM_003129.3
ILMN_1738552	-0.0614284	0.781938	1.40024	1.82757	1.21775	1.036	SLC1A3	6507	NM_004172.3
ILMN_1788768	0.337832	2.08003	1.75584	1.09701	0.696518	0.458177	LOC652699	652699	XM_942311.1
ILMN_1704094	0.0831953	0.632894	1.49158	1.78189	1.50792	0.979094	PSMA6	5687	NM_002791.1
ILMN_2151818	0.0185887	0.374144	1.10542	1.37446	1.14356	0.657806	PSMA6	5687	NM_002791.1
ILMN_1719695	0.0838743	2.19276	2.0197	1.67317	0.617918	-0.188151	NFKBIZ	64332	NM_001005474.1
ILMN_1726359	-0.0489758	0.924209	1.55641	1.31076	0.642931	0.467923	NECAP1	25977	NM_015509.2
ILMN_1669972	0.235222	1.43913	1.75886	1.32364	0.37673	0.148806	DKFZp686O24166	374383	NM_001009913.1
ILMN_1783285	-0.0686344	0.388888	1.56608	1.43713	1.59762	0.668122	CTPS	1503	NM_001905.1
ILMN_1690473	0.0923206	0.642896	1.33312	0.883203	0.389235	-0.0844837	NFKBIB	4793	NM_002503.3
ILMN_1789001	0.0789125	0.894713	1.4549	1.03861	0.623271	0.480969	SLC35B2	347734	NM_178148.1
ILMN_1802735	-0.0614284	0.633893	1.52475	2.02637	1.67586	0.167545	FFAR3	2865	NM_005304.2
ILMN_2085862	-0.0646604	0.558956	1.28357	1.34989	1.08418	0.662097	SLC15A3	51296	NM_016582.1
ILMN_1811258	0.0351826	1.00462	2.48031	1.96233	0.987851	0.366951	RELB	5971	NM_006509.2
ILMN_2371685	-0.107971	0.354543	1.14116	1.27803	0.665615	0.495289	UBE2E1	7324	NM_003341.3
ILMN_1846002	-0.274005	0.539378	1.09108	1.40633	1.35679	0.877395			BE080562
ILMN_1717877	-0.055003	0.655312	1.15369	1.14709	0.815349	0.825194	IVNS1ABP	10625	NM_006469.4
ILMN_2397750	-0.0339984	0.920401	1.66539	1.70001	1.26118	1.16952	IVNS1ABP	10625	NM_006469.4
ILMN_1797728	0.0418221	0.803479	1.03728	1.40596	0.80186	0.525442	HMGCS1	3157	NM_002130.6
ILMN_1682738	-0.0189301	0.377154	1.6815	1.39628	1.31668	0.922658	SMAD3	4088	NM_005902.3
ILMN_1666733	-0.0741023	1.70309	1.90376	1.59559	0.777771	1.56478	IL8	3576	NM_000584.2
ILMN_2184373	-0.192167	1.2961	1.39102	1.05834	0.46517	0.997638	IL8	3576	NM_000584.2
ILMN_1778059	0.215325	1.19571	1.49202	1.57971	0.975441	-0.195588	CASP4	837	NM_033306.2
ILMN_1710092	-0.0614284	0.462197	1.68564	2.00405	1.77373	0.531454	ZBTB46	140685	NM_025224.2
ILMN_1772387	0.102198	1.22485	1.58434	1.20301	0.621172	-0.346954	TLR2	7097	NM_003264.3
ILMN_1682658	-0.0150493	1.17914	1.74431	1.41553	0.698153	-0.0658346	EPM2AIP1	9852	NM_014805.2
ILMN_1771664	0.316102	0.618047	1.33296	2.17458	1.14827	0.101114	CLEC4E	26253	NM_014358.2
ILMN_2406501	0.183886	0.969964	1.91396	2.31765	1.53371	0.40051	SOD2	6648	NM_001024466.1
ILMN_1749115	0.0037269	-0.0853701	1.19205	1.76072	1.27455	-0.00723851	RTN2	6253	NM_206901.1
ILMN_1730660	-0.114075	1.06236	1.26763	1.32525	0.860376	0.272334	GALIG	81625	NM_194327.1
ILMN_1773742	0.00630772	1.22513	1.55534	1.06036	1.4449	1.10679	DNAJB9	4189	NM_012328.1
ILMN_2263054	-0.178715	0.585854	1.76355	1.72214	0.922039	0.0110757	FEZ1	9638	NM_022549.2
ILMN_1683146	0.0324675	1.42359	1.76977	1.89479	1.57648	1.39178	FTH1	2495	NM_002032.2
ILMN_2184640	-0.0789138	0.519561	1.6303	1.6926	1.17793	0.341084	NOLC1	9221	NM_004741.1
ILMN_2336781	0.0976354	0.819765	1.26463	1.66294	1.08675	0.185927	SOD2	6648	NM_001024465.1
ILMN_1685824	0.225144	0.517658	1.7766	1.64416	0.501269	-0.279047	B4GALT5	9334	NM_004776.2
ILMN_1711838	-0.300431	1.52803	1.64744	1.05726	0.40357	1.2345	SLC25A24	29957	NM_013386.3
ILMN_1779071	-0.395612	-0.534069	2.23897	3.02859	1.89022	0.292774	FEZ1	9638	NM_005103.3
ILMN_1814247	-0.0355537	-0.161796	1.10101	2.14181	1.63167	0.319685	TCFL5	10732	NM_006602.2
ILMN_1798288	-0.0635142	0.928159	1.76082	1.66388	1.38958	1.03594	MOBKL2C	148932	NM_145279.4
ILMN_1759326	0.0232621	0.632799	1.97673	1.75233	0.925837	0.0308396	P2RX7	5027	NM_002562.4
ILMN_3237270	-0.129844	0.413829	2.12889	1.36611	0.497794	-0.296705	LOC100133609	100133609	XM_001720815.1
ILMN_1742052	-0.384424	0.877313	1.69427	1.36348	0.772126	-0.137507	SERPINB9	5272	NM_004155.3
ILMN_1796490	0.18264	0.488947	1.03807	1.38173	1.30899	0.366674	GRINA	2907	NM_000837.1
ILMN_2396801	-0.159513	1.00615	1.8333	2.04656	0.625011	0.444784	PNPLA1	285848	NM_001039725.1
ILMN_1778650	-0.0622244	0.49884	1.82441	1.805	1.2393	-0.342292	VILL	50853	NM_015873.3
ILMN_1795762	0.0779759	1.54257	2.20443	2.00707	1.05004	0.265179	PLEK	5341	NM_002664.1
ILMN_3308265	-0.402793	1.6612	1.58785	1.2304	0.680443	1.08382	MIRN302C	442895	NR_029858.1
ILMN_1769229	0.242824	2.13691	2.14097	1.31245	0.810089	0.268955	BCL2A1	597	NM_004049.2
ILMN_1662973	-0.123004	0.10891	1.31592	1.84614	0.771766	0.388442	CD82	3732	NM_002231.3
ILMN_1703123	0.207038	1.61696	0.896478	0.622921	0.27366	-0.287186	AXUD1	64651	NM_033027.2
ILMN_1910334	-0.121873	1.35853	2.08047	1.87833	1.30984	-0.136138	FLJ36644	400617	XM_001131577.1
ILMN_1800800	-0.0110199	0.796017	1.8035	2.56695	1.74724	0.481269	LOC731823	731823	XM_001133747.1
ILMN_1789642	0.13925	0.352295	1.3322	1.17009	1.20117	0.775637	DNAJC5	80331	NM_025219.1
ILMN_1686454	0.110346	1.00571	2.30254	1.89923	1.21027	-0.0864031	TIFA	92610	NM_052864.2
ILMN_1774447	-0.366606	-0.205164	1.36689	1.43981	1.28007	0.788305	AMPD3	272	NM_000480.2
ILMN_1735548	0.0962454	0.920368	2.41059	2.13214	0.927791	0.258164	HIVEP1	3096	NM_002114.2
ILMN_1684585	0.140925	1.0272	2.01124	1.93439	1.10877	-0.0655812	ACSL1	2180	NM_001995.2
ILMN_1806023	0.163226	1.63426	0.714361	0.824342	0.860183	1.37965	JUN	3725	NM_002228.3
ILMN_1714965	0.0195221	0.585605	2.1265	1.94514	0.835819	0.148626	NFKB1	4790	NM_003998.2
ILMN_2395214	0.241324	0.214212	1.2325	1.74198	0.685566	0.419009	FMNL3	91010	NM_198900.2
ILMN_1715068	0.156736	0.652921	1.35446	1.56733	0.849194	0.241967	AQP9	366	NM_020980.2
ILMN_2383774	-0.0376158	0.10934	1.67042	1.44163	0.746461	0.887548	TRAF3	7187	NM_003300.2
ILMN_2124064	-0.0540352	1.27288	2.06692	1.70961	1.12552	0.726627	REL	5966	NM_002908.2
ILMN_2392274	0.10321	0.376256	1.40014	1.85496	0.870322	0.280309	CD82	3732	NM_001024844.1
ILMN_2296036	-0.021499	0.556777	1.35389	1.77754	1.46917	0.66316	PTPN2	5771	NM_002828.2
ILMN_1723884	-0.0279907	0.840179	1.3669	1.40229	1.37288	1.02521	ARF4	378	NM_001660.2
ILMN_1882512	-0.0614284	2.23399	2.31044	1.58474	0.649841	-0.00432771			AL389942
ILMN_1721833	-0.246204	1.52764	2.32951	1.72769	1.26008	0.430375	IER5	51278	NM_016545.4
ILMN_1663751	-0.0026269	0.617655	1.0504	1.34524	1.20423	0.669913	CYCSL1	157317	NR_001561.1
ILMN_3258321	-0.0869317	0.658823	1.02176	1.01017	1.17054	0.891371	LOC100130932	100130932	XM_001726766.1
ILMN_2135898	-0.0507673	0.529501	1.50011	2.56137	1.8998	0.179285	GPR42P	2866	NM_005305.1
ILMN_1752914	0.0254492	0.419179	2.42736	1.74283	0.912052	-0.139539	CDGAP	57514	NM_020754.1
ILMN_1763828	-0.0728911	0.899659	2.0557	2.29807	1.6441	0.462464	MTF1	4520	NM_005955.2
ILMN_3229324	0.0330457	1.51897	1.59276	1.27771	0.836126	0.865912	SGK1	6446	NM_005627.3
ILMN_3305938	0.120797	1.38669	1.45016	1.08426	0.694136	0.768816	SGK1	6446	NM_005627.3
ILMN_1818446	-0.0907611	1.36263	1.75076	1.36128	1.38644	0.591817			BX113731
ILMN_1687960	0.153524	1.20544	2.46292	1.98198	0.8532	-0.205418	LIMK2	3985	NM_016733.2
ILMN_1651832	0.106249	0.683676	1.49052	1.09055	0.57258	0.00535119	EHD1	10938	NM_006795.2
ILMN_1748283	-0.0978101	0.45981	1.28076	1.14054	0.536898	-0.0852412	PIM2	11040	NM_006875.2
ILMN_1675852	0.0172459	0.575367	1.38682	1.73546	1.4604	0.947533	LOC650518	650518	XM_937285.1
ILMN_1755024	0.0751959	0.396084	1.72176	2.01705	1.37716	0.505534	IKBKE	9641	NM_014002.2
ILMN_2173291	-0.0603113	1.94792	1.71319	1.26854	0.311205	1.42158	CYP4B1	1580	NM_000779.2
ILMN_1679979	-0.142512	1.52328	1.7834	1.54121	0.503663	-0.260433	PLK3	1263	NM_004073.2
ILMN_1659936	0.046023	1.68095	1.59402	0.624561	-0.35558	-0.807946	PPP1R15A	23645	NM_014330.2
ILMN_1808241	0.0102919	1.51669	1.87545	1.31305	1.36092	1.01295	PNPLA1	285848	NM_173676.1
ILMN_1700180	-0.159513	2.06191	2.62791	1.39704	-0.0304312	-0.224798	LOC643930	643930	XM_934358.1
ILMN_1703650	0.156053	0.710988	2.37542	2.19519	1.27275	0.0290505	TNIP1	10318	NM_006058.3
ILMN_1748904	-0.0480711	1.02479	1.50821	1.41427	0.695685	0.388654	WTAP	9589	NM_152858.1
ILMN_1688698	-0.104668	0.41834	1.40094	1.11825	1.24552	0.862406	ZEB2	9839	NM_014795.2
ILMN_1699644	0.179536	0.415017	1.93129	1.31557	0.455644	0.118234	2003-03-01	115123	XM_001127871.1
ILMN_1746836	0.223383	0.468822	1.42767	1.29456	0.366909	-0.253465	PTAFR	5724	NM_000952.3
ILMN_1712959	-0.294883	2.11995	1.66389	1.53459	0.80069	0.153954	DUSP2	1844	NM_004418.2
ILMN_1672486	0.0445801	0.367427	1.57476	1.83681	0.735248	-0.561525	TCF7L2	6934	NM_030756.2
ILMN_2259495	0.0439743	0.597839	2.04563	2.25474	1.06922	-0.434245	BID	637	NM_197966.1
ILMN_1675258	0.106712	0.565008	1.00227	1.25784	0.869616	0.236961	LOC441268	441268	NM_001013725.1
ILMN_1769388	0.0366423	1.2238	1.96688	1.49317	0.187525	1.10493	GJB2	2706	NM_004004.4
ILMN_3244935	-0.0377919	0.444731	1.0835	1.34714	1.17559	0.696671	LOC100130308	100130308	XR_036947.1
ILMN_1776047	0.159888	0.408926	0.901932	1.50865	1.39809	0.745763	LOC646197	646197	XM_929153.1
ILMN_1913678	0.255766	0.310854	1.32895	1.423	1.18638	0.661809			AL049435
ILMN_1760280	-0.0412511	1.04157	1.13074	1.01607	0.61301	0.419985	NXT1	29107	NM_013248.2
ILMN_1727689	0.10507	1.53449	2.44611	2.08989	0.927539	-0.421263	TNFAIP2	7127	NM_006291.2
ILMN_2162799	0.0878975	0.998242	1.94778	1.61731	1.07082	1.34983	AHR	196	NM_001621.3
ILMN_1704550	-0.0161033	1.34303	1.87573	1.9515	1.2092	1.08476	AZIN1	51582	NM_015878.4
ILMN_1656682	-0.021108	0.962918	1.41108	1.26255	0.404477	-0.2264	AZIN1	51582	NM_015878.4
ILMN_1736311	0.17664	0.343534	2.02164	1.47851	1.14389	-0.472053	POU2F2	5452	NM_002698.1
ILMN_1705874	-0.0614284	2.6721	2.96934	1.0942	0.00464201	-0.234953	LOC642093	642093	XM_942754.1
ILMN_2222991	-0.0610301	1.28645	1.49	1.13014	0.95295	0.73231	ETF1	2107	NM_004730.1
ILMN_2365091	0.00919426	1.16689	1.61143	1.52128	0.993322	0.911595	FCAR	2204	NM_133280.1
ILMN_1710221	-0.295632	0.881323	1.22405	1.41238	1.35003	0.781694	GPR35	2859	NM_005301.2
ILMN_1702487	0.0342015	1.36182	1.30717	1.11214	0.672363	0.725963	SGK1	6446	NM_005627.2
ILMN_1681644	-0.198149	1.58545	2.23849	2.03419	1.04923	0.663048	BIRC3	330	NM_001165.3
ILMN_2327994	0.175304	1.5197	2.14704	1.86156	1.09968	0.0344884	AZIN1	51582	NM_148174.2
ILMN_1761147	0.0745074	0.905734	1.50142	1.31268	0.88271	0.742084	GABPB2	2553	NM_016655.3
ILMN_2082314	-0.0896436	0.379078	1.36067	0.943257	0.699448	0.514634	TOM1	10043	NM_005488.1
ILMN_1786273	0.20067	1.0483	1.90163	2.27962	1.40779	0.614293	C1orf122	127687	NM_198446.1
ILMN_1770085	-0.00162828	1.58922	1.67265	0.839751	0.200564	-0.363937	BTG2	7832	NM_006763.2
ILMN_1735461	-0.101094	0.875994	1.17419	1.17958	0.74806	0.00531328	DDX21	9188	NM_004728.2
ILMN_1686989	-0.0880718	1.28705	1.62077	1.65689	0.244151	-0.0609026	INSIG1	3638	NM_198336.1
ILMN_1796210	0.0650939	0.773064	1.48621	1.33416	0.945734	0.564873	PPRC1	23082	NM_015062.3
ILMN_2390310	0.103799	1.75425	1.33567	0.884734	0.694855	0.0924792	C17orf91	84981	NM_001001870.1
ILMN_1778625	0.0859633	0.996811	1.40078	1.1477	0.278298	-0.194095	CD44	960	NM_000610.3
ILMN_1695354	-0.341345	-0.0255504	2.20353	2.02281	1.2689	-0.136245	BMF	90427	NM_033503.3
ILMN_2379967	0.074349	1.31392	1.78251	1.71807	1.29522	1.34249	FCAR	2204	NM_133271.1
ILMN_1655930	0.235008	1.28887	2.06135	1.55952	1.45894	1.63352	ELL2	22936	NM_012081.4
ILMN_1678490	0.0258063	1.41357	2.50113	1.87188	0.856568	0.279485	RILPL2	196383	NM_145058.1
ILMN_1703441	0.155075	0.562287	1.03862	1.1411	0.959207	0.664538	ZNF593	51042	NM_015871.3
ILMN_2372974	0.100723	0.461877	1.40145	1.40329	0.698815	0.227028	SIRPA	140885	NM_080792.2
ILMN_1782922	0.0207266	1.62359	1.5801	1.42453	0.789163	0.372108	PDE4B	5142	NM_002600.3
ILMN_2340259	0.267309	1.5401	1.61771	1.3794	0.822285	0.49054	PDE4B	5142	NM_002600.3
ILMN_1811489	0.00770891	0.625071	1.54877	1.14358	0.620917	0.239172	OXSR1	9943	NM_005109.2
ILMN_1764964	0.149709	0.603463	1.43402	1.37173	0.712438	0.410084	IFNGR2	3460	NM_005534.2
ILMN_1785852	0.266699	0.929443	1.53068	1.71033	1.52126	0.95313	OBFC2A	64859	NM_001031716.1
ILMN_1737157	0.0431167	0.5078	1.79388	1.86431	1.17186	0.229319	GRAMD1A	57655	NM_020895.2
ILMN_2308338	0.221239	0.559577	2.18211	2.21744	1.46729	0.388883	BMF	90427	NM_001003943.1
ILMN_2342437	-0.127841	0.400574	1.31886	1.51195	1.10154	0.55917	KLHL5	51088	NM_001007075.1
ILMN_1790891	0.11097	0.749641	1.63694	1.23649	0.373957	-0.671156	CKAP4	10970	NM_006825.2
ILMN_1724350	-0.0614284	0.367011	2.55349	1.18123	0.0235031	-0.116494	TRIM36	55521	NM_018700.3
ILMN_1668743	-0.0374926	1.41921	2.32746	1.70375	0.505499	0.0445904	LOC728069	728069	XM_001128421.1
ILMN_3309839	0.0244901	1.66846	1.61731	1.44706	1.09295	1.25735	MIR1275	100302123	NR_031681.1
ILMN_1710514	0.183106	1.656	2.22366	1.68971	1.1317	0.114123	BCL3	602	NM_005178.2
ILMN_1812062	0.00961256	0.342746	1.33201	2.06551	1.53273	-0.124039	SGPP2	130367	XM_001128702.1
ILMN_2287276	-0.0991197	0.846363	1.65581	1.34499	0.976185	0.166252	C14orf24	283635	NM_173607.3
ILMN_1720373	-0.33901	1.21298	1.67186	1.17181	0.551851	-0.520465	SLC7A5	8140	NM_003486.5
ILMN_1792072	-0.0222239	1.21713	1.29446	0.828209	0.423443	-0.0184612	FUT4	2526	NM_002033.2
ILMN_1781001	0.334245	1.56985	1.38159	2.30585	1.69179	0.405963	SOCS3	9021	NM_003955.3
ILMN_1794038	0.154661	1.07584	1.46895	1.29539	0.900288	0.648664	FAM49A	81553	NM_030797.2
ILMN_1714165	0.104445	0.382907	1.50904	2.05531	1.68873	0.494961	ST3GAL2	6483	NM_006927.3
ILMN_2112256	-0.0380836	0.39285	1.81163	1.47526	0.711472	-0.396207	TNFRSF4	7293	NM_003327.2
ILMN_1705953	0.240889	1.6948	1.80584	1.27903	1.07491	0.779052	LONRF1	91694	NM_152271.3
ILMN_1704055	0.141041	0.204544	1.59268	1.63881	1.29979	0.30986	HSPC111	51491	NM_016391.3
ILMN_1715069	0.177198	0.490685	1.40642	1.60209	1.02658	0.939137	TANK	10010	NM_004180.2

## Sheet: P8
Probe_Id	[0, Pam3CsK4](normalized)	[1, Pam3CsK4](normalized)	[3, Pam3CsK4](normalized)	[6, Pam3CsK4](normalized)	[12, Pam3CsK4](normalized)	[24, Pam3CsK4](normalized)	Symbol	Entrez_Gene_ID	Accession
ILMN_1708248	-0.0595086	0.276293	2.53234	3.57446	3.89744	2.78878	LILRB1	10859	NM_006669.2
ILMN_1731785	0.168072	0.944624	2.93689	4.64223	4.75357	1.79526	ORM2	5005	NM_000608.2
ILMN_3178258	-0.199988	0.600188	2.21126	2.82301	3.51083	4.2298	FABP5L2	729163	XM_001721172.1
ILMN_1717313	-0.00408053	2.94026	3.88202	3.2614	2.71295	2.321	NFKBIE	4794	NM_004556.2
ILMN_1682717	0.405775	2.86548	3.51605	3.38642	3.27886	3.38904	IER3	8870	NM_003897.3
ILMN_1701195	-0.160313	-0.0474111	2.10586	2.87391	2.49991	3.41702	PLA2G7	7941	NM_005084.2
ILMN_3266606	-0.00412059	0.408875	2.42005	2.94946	3.77855	4.27133	FABP5L2	729163	XM_001134012.2
ILMN_2170814	0.045511	1.0009	2.20332	2.83246	3.86856	2.63953	LAMP3	27074	NM_014398.2
ILMN_2330307	0.0132914	0.870831	2.21247	2.96844	2.71633	2.42736	SLC43A3	29015	NM_017611.2
ILMN_1787529	0.0214369	1.58919	2.98448	3.53029	3.55383	3.26863	C3AR1	719	NM_004054.2
ILMN_2374865	-0.237874	2.04767	2.62746	3.50898	3.34506	2.61646	ATF3	467	NM_001040619.1
ILMN_2338038	0.0733666	0.935413	2.61777	3.08951	2.63654	2.2934	AK3L1	205	NM_013410.2
ILMN_1728478	0.230934	0.860269	1.686	2.42008	2.68027	2.66132	CXCL16	58191	NM_022059.1
ILMN_1764709	0.144135	2.38546	3.14255	3.84107	4.09032	3.95689	MAFB	9935	NM_005461.3
ILMN_1696584	0.721542	1.35116	3.39831	4.98325	4.89615	2.09617	ORM1	5004	NM_000607.1
ILMN_1681601	0.0456341	0.83724	2.57122	3.99464	3.73822	2.0359	SUCNR1	56670	NM_033050.3
ILMN_1678690	-0.0338144	1.11967	3.71168	4.07591	3.56127	1.28638	UPB1	51733	NM_016327.2
ILMN_1693192	0.262513	1.11104	2.9488	4.11819	3.72388	0.904185	PI3	5266	NM_002638.2
ILMN_1800225	-0.0614284	0.223183	2.44885	2.95636	4.04267	3.99755	PPARG	5468	NM_015869.4
ILMN_1659960	-0.00598824	0.883809	3.26174	4.41666	4.87672	4.31813	IL4I1	259307	NM_172374.1
ILMN_2171289	0.421834	2.58704	3.57298	3.30529	3.01197	2.60126	SAMSN1	64092	NM_022136.3
ILMN_1684887	0.143998	2.46379	3.66101	3.92369	3.28739	2.8204	SAMSN1	64092	NM_022136.3
ILMN_1763000	0.0540349	0.238419	1.43807	2.40201	3.25698	3.59301	CENTA2	55803	NM_018404.2
ILMN_3210741	-0.0924434	0.683376	2.59984	3.08879	3.86671	4.57563	LOC642956	642956	XM_938166.3
ILMN_1764090	0.11353	0.958486	2.63118	3.21967	2.67656	2.33236	AK3L1	205	NM_203464.1
ILMN_1737819	-0.0614284	0.223183	3.04536	4.45855	3.33948	2.00081	C7orf16	10842	NM_006658.2
ILMN_2331087	0.105745	0.727383	2.00682	2.41351	2.51171	3.1049	MS4A7	58475	NM_206938.1
ILMN_1811364	-0.200065	0.265596	3.1909	4.08082	3.1325	1.95388	SGPP2	130367	XM_938742.1
ILMN_1713829	-0.211175	1.25616	3.25528	4.69621	4.4781	4.1695	PTGES	9536	NM_004878.3
ILMN_1695744	-0.205249	-0.365178	1.43196	3.03542	3.28916	2.12883	LILRB2	10288	NM_001080978.1
ILMN_1737514	-0.0574906	0.600947	3.25925	3.55688	2.92717	2.4617	KYNU	8942	NM_001032998.1
ILMN_2355953	0.146518	0.497439	1.81669	3.08097	3.41455	3.38368	LILRB4	11006	NM_001081438.1
ILMN_1764030	0.307343	1.36431	2.55745	3.63141	3.48054	2.11419	CCL23	6368	NM_005064.3
ILMN_1686109	0.691399	2.09445	3.76537	4.66404	4.16986	3.07243	CCL23	6368	NM_145898.1
ILMN_1669113	-0.0735348	0.815555	2.33471	2.81332	3.02128	2.98841	ATF5	22809	NM_012068.3
ILMN_1695316	0.1667	1.5157	4.09346	4.86404	4.70687	3.40167	SLC39A8	64116	NM_022154.5
ILMN_2186061	0.17574	2.57999	2.34733	2.77121	3.35579	3.08043	PFKFB3	5209	NM_004566.2
ILMN_1687978	-0.0621212	2.79587	3.17158	3.15945	3.63185	4.35277	PHLDA1	22822	NM_007350.3
ILMN_1654398	-0.0667108	0.37859	3.22886	5.05506	5.52009	5.55666	RGL1	23179	NM_015149.3
ILMN_1807372	0.103987	2.0797	3.97243	3.82082	2.84337	1.8217	ADORA2A	135	NM_000675.3
ILMN_1746517	-0.147831	0.169274	2.53919	2.80227	2.27561	1.89019	KYNU	8942	NM_003937.2
ILMN_2146761	0.043563	0.467571	2.35651	2.82807	3.78793	4.45494	FABP5	2171	NM_001444.1
ILMN_1729188	0.00705504	0.223183	2.07052	4.19863	3.82157	1.57966	HAMP	57817	NM_021175.2
ILMN_1780601	0.247483	0.354217	2.04783	3.34334	3.05004	1.11715	EMR1	2015	NM_001974.3
ILMN_1707591	-0.0370257	0.383569	2.10352	3.77191	3.44724	1.27408	TNIP3	79931	NM_024873.3
ILMN_1659990	-0.223307	0.174416	1.77634	2.41251	3.18954	3.91948	HIG2	29923	NM_013332.3
ILMN_1693431	0.0308381	-0.125738	2.16573	3.03943	3.10422	3.49788	C13orf31	144811	NM_153218.1
ILMN_1669376	-0.0114576	1.3684	3.05101	3.10194	3.02203	2.17003	DRAM	55332	NM_018370.2
ILMN_1796349	-0.0426526	1.05642	2.99788	2.85271	2.63861	2.35477	SMPDL3A	10924	NM_006714.2
ILMN_1784553	-0.327219	0.205542	1.21532	2.72435	3.84686	3.56802	SDC2	6383	NM_002998.3
ILMN_1745964	0.102309	1.79243	3.98356	4.22758	3.0843	1.86024	IRAK2	3656	NM_001570.3
ILMN_1736834	-0.0614284	1.25545	2.76512	3.00554	2.49765	2.34752	SKIL	6498	NM_005414.2
ILMN_2103107	-0.0614284	0.967512	1.92433	2.50433	1.96599	3.26465	ADAMDEC1	27299	NM_014479.2
ILMN_1785732	0.551843	1.95141	3.52686	3.98165	3.11495	1.95476	TNFAIP6	7130	NM_007115.2
