# Supplementary material for: Identification of the Key Differential Transcriptional Responses of Human Whole Blood Following TLR2 or TLR4 Ligation In-Vitro
Source: PLoS One. 2014 May 19;9(5):e97702. doi: 10.1371/journal.pone.0097702 (PMC4026482; doi:10.1371/journal.pone.0097702)
Supplement: File S3 — LPS time course data. Listings of transcripts from 4777 significant transcript list whose mean expression was 1.8 FC different to media control at each time point from Figure 3. (XLSX) [file pone.0097702.s010.xlsx]

## Sheet: LPS 5897 stats list
Probe_Id	Symbol	Entrez_Gene_ID	ProbeID	p (Corr) (Time)	p (Corr) (Time-Stimulation)	p (Corr) (Stimulation)	p (Time)	p (Time-Stimulation)	p (Stimulation)
ILMN_1912287			2710020	7.74293e-07	2.32679e-06	1.7471e-06	5.39271e-08	6.34588e-08	1.74405e-07
ILMN_1793729	C15orf39	56905	870110	4.89799e-06	0.323047	0.00142346	4.59765e-07	0.139889	0.000305237
ILMN_1682799	STAMBPL1	57559	7150059	2.5343e-07	0.000669345	2.6946e-08	1.45549e-08	5.65116e-05	1.73702e-09
ILMN_1655444	SERF1B	728492	2570463	0.000616075	0.0208138	0.00363109	0.000127332	0.0037111	0.000894728
ILMN_1711453	CLEC12A	160364	6020544	0.168417	0.364359	0.000785854	0.0966847	0.168801	0.000156332
ILMN_1849784			7320189	0.0469338	0.12952	7.95605e-06	0.0205618	0.0383493	9.37135e-07
ILMN_1775074	TUBGCP2	10844	2630356	0.0057217	0.516575	0.00335462	0.001705	0.289361	0.000815067
ILMN_1779257	CD40	958	6420520	1.16242e-05	0.00466328	1.47869e-11	1.23974e-06	0.000593761	3.78703e-13
ILMN_2309245	BIN1	274	650553	0.000145061	0.108157	0.0019279	2.37723e-05	0.0299203	0.000432006
ILMN_1762281	DCTN3	11258	7320187	3.80619e-09	0.010473	2.74133e-05	1.06856e-10	0.001586	3.70032e-06
ILMN_1734742	ARHGDIA	396	4760255	0.230453	0.000655453	1.58029e-07	0.142229	5.50696e-05	1.24256e-08
ILMN_1911503			7100544	0.00228909	0.000539821	2.28828e-08	0.000589425	4.38307e-05	1.44222e-09
ILMN_2321064	BAX	581	3520092	0.0198	0.973967	0.000684731	0.00739502	0.909382	0.000134001
ILMN_2400947	CUGBP2	10659	5390575	1.76589e-12	6.2682e-08	1.56251e-14	1.17716e-14	8.04275e-10	1.40341e-16
ILMN_1708110	TMEM144	55314	1340026	0.239614	0.0302842	0.00139061	0.149212	0.00593281	0.000297194
ILMN_1736555	ZNF280D	54816	770605	3.30283e-06	0.965926	0.00365279	2.92413e-07	0.890237	0.000900824
ILMN_2399503	UBN1	29855	7160433	0.000625367	0.0183972	5.58435e-06	0.00012967	0.0031792	6.3456e-07
ILMN_1687035	ADAMTSL4	54507	10286	6.75758e-05	0.160064	0.000263374	9.70075e-06	0.0507287	4.57431e-05
ILMN_1758315	SLC9A9	285195	510128	2.49888e-05	0.297807	0.00414818	3.02677e-06	0.12334	0.00103981
ILMN_1813671	SLC25A1	6576	6900440	0.00210652	0.397804	0.00191771	0.000533983	0.191491	0.000429429
ILMN_1700633	ABHD4	63874	3120014	0.847853	0.485319	0.00103899	0.782319	0.260743	0.000214581
ILMN_1682864	SPSB3	90864	2850433	0.0112869	0.0479622	5.33057e-09	0.00380568	0.0105259	2.90276e-10
ILMN_1680856	MAMLD1	10046	2320343	0.121256	0.128307	0.00217383	0.064562	0.037806	0.000495929
ILMN_1746378	GHDC	84514	2030754	0.000139557	0.12684	0.000425489	2.27629e-05	0.0372501	7.83325e-05
ILMN_2355776	GIT2	9815	4540626	0.0159513	0.0380246	0.000474003	0.00573408	0.00788244	8.83829e-05
ILMN_2057836	RNU2-1	6066	4640082	3.45825e-05	0.00195726	0.299651	4.42842e-06	0.000205752	0.168681
ILMN_2154053	KDSR	2531	160537	0.123945	0.171132	0.0087753	0.0663684	0.055545	0.00245415
ILMN_2154052	KDSR	2531	1740242	0.000417312	0.00756138	1.61928e-05	8.12178e-05	0.00107188	2.06108e-06
ILMN_1859863			4280040	1.61419e-06	0.0182381	3.63662e-06	1.27336e-07	0.00314422	3.93824e-07
ILMN_1700923	ATG4C	84938	5090291	0.00293462	8.00524e-05	6.67759e-09	0.000785468	4.51949e-06	3.71511e-10
ILMN_1811933	SHMT1	6470	2690528	0.000115653	0.0156946	6.06547e-07	1.81991e-05	0.00261863	5.39492e-08
ILMN_1732575	SEC14L1	6397	3060379	0.0805715	0.015966	3.73111e-06	0.0392809	0.00267302	4.05398e-07
ILMN_1810069	CCNYL1	151195	1410398	6.69363e-05	0.000865443	1.50933e-09	9.5746e-06	7.74079e-05	7.00284e-11
ILMN_2166524	CCNYL1	151195	2060112	0.000939051	0.000194677	1.4519e-09	0.000209604	1.29792e-05	6.69912e-11
ILMN_1811592	ARHGAP21	57584	1260543	0.000109121	0.000300211	4.695e-09	1.70384e-05	2.14635e-05	2.51569e-10
ILMN_1695246	KLHDC8B	200942	7560114	3.98568e-05	0.000292103	5.58704e-09	5.22246e-06	2.07639e-05	3.06249e-10
ILMN_1738589	MGLL	11343	160612	0.191471	0.00153663	8.74412e-07	0.113153	0.000154104	8.03774e-08
ILMN_1657708	MGLL	11343	3830327	7.41129e-05	0.000346631	4.00991e-08	1.0837e-05	2.5565e-05	2.70634e-09
ILMN_1708890	RASSF4	83937	540564	0.0487819	0.00644736	0.000189399	0.0215217	0.000884841	3.17188e-05
ILMN_1690566	RASSF4	83937	10639	0.00108637	4.85571e-05	7.36523e-08	0.000249067	2.50461e-06	5.37914e-09
ILMN_1812474	TFG	10342	870176	0.000155086	3.52738e-05	1.69586e-10	2.57416e-05	1.69815e-06	5.98827e-12
ILMN_1785202	STAT4	6775	7320370	7.80941e-12	1.82459e-06	2.69305e-11	6.41298e-14	4.71036e-08	7.5882e-13
ILMN_1696468	LOC644544	644544	4150176	0.306839	0.307289	0.00142589	0.204176	0.129798	0.000305831
ILMN_1880280			1500309	0.000569263	0.29469	0.00699163	0.000116284	0.121497	0.00188175
ILMN_1689004	TNFRSF12A	51330	6510377	0.0906988	0.269114	0.00666003	0.045382	0.106159	0.00178362
ILMN_1688413	SNW1	22938	830189	0.29743	0.318682	0.000206863	0.196175	0.137179	3.4962e-05
ILMN_1662306	RABL3	285282	5860110	2.61735e-06	0.0688149	5.2414e-05	2.21919e-07	0.0166528	7.65604e-06
ILMN_1696087	PHB2	11331	4060722	0.414371	0.74404	0.00134904	0.299868	0.531146	0.000287339
ILMN_3238814	LOC100170939	100170939	5860669	0.0264422	0.00388615	0.0063669	0.0103427	0.000473104	0.00169597
ILMN_1704353	IGSF3	3321	2900674	0.00130618	0.000363468	0.00968435	0.000307305	2.70834e-05	0.00275261
ILMN_1782247	GCN5L2	2648	4830301	0.0765182	0.203208	0.000386671	0.036861	0.0709739	7.03128e-05
ILMN_1728799	FBP1	2203	6020224	4.26078e-05	2.63502e-06	1.89833e-10	5.62885e-06	7.28944e-08	6.82012e-12
ILMN_1689518	PECAM1	5175	430747	6.71707e-09	2.20281e-09	3.04343e-13	2.06849e-10	1.1871e-11	4.59233e-15
ILMN_1656900	SULT1A1	6817	6270725	0.000124994	0.00140303	7.21295e-08	1.99705e-05	0.000137754	5.24201e-09
ILMN_2388155	CASP3	836	2260215	0.0562242	0.493586	0.000825427	0.0255352	0.268174	0.000165306
ILMN_1804150	HIBADH	11112	2480136	0.866891	0.154347	0.00432724	0.807093	0.0483268	0.00108958
ILMN_2151281	GABARAPL1	23710	6420465	0.00245465	0.00834136	3.12197e-07	0.000639741	0.0012107	2.63903e-08
ILMN_1727001	DDX46	9879	3890192	0.000116111	0.0803193	0.000457659	1.8301e-05	0.0202076	8.50771e-05
ILMN_1674243	TFRC	7037	2940435	6.03155e-05	3.79454e-09	3.00044e-16	8.43253e-06	2.55125e-11	1.21656e-18
ILMN_1752117	TMEM55A	55529	5960653	7.73574e-07	1.19409e-07	2.4735e-11	5.38374e-08	1.73439e-09	6.89656e-13
ILMN_1813836	DARS	1615	6840711	6.90728e-05	0.0466574	0.00204202	9.95465e-06	0.0101797	0.000460466
ILMN_2359907	CD68	968	4570438	4.68213e-08	0.00138981	0.000444882	2.03059e-09	0.000136239	8.2405e-05
ILMN_2267914	CD68	968	6220382	5.84667e-10	7.62274e-05	0.000615051	1.15229e-11	4.23312e-06	0.000118471
ILMN_1673757	CASP8	841	2650750	3.45421e-05	0.107842	2.65548e-06	4.42147e-06	0.0297883	2.77736e-07
ILMN_1706839	TCERG1	10915	6450538	0.113678	0.454373	0.000533302	0.0596819	0.236235	0.000100781
ILMN_2156250	SOCS3	9021	5260630	0.000976568	5.08703e-05	2.28395e-11	0.000219733	2.65265e-06	6.25965e-13
ILMN_1706553	SMG7	9887	6270706	8.70131e-08	8.49086e-06	2.5605e-12	4.23365e-09	3.11151e-07	5.16464e-14
ILMN_1757129	TMEM88	92162	540288	6.67188e-05	0.0316143	0.00499403	9.52636e-06	0.00625342	0.00128337
ILMN_1686906	TP53INP2	58476	5360392	0.00134976	1.06681e-06	1.83878e-09	0.00031929	2.48032e-08	8.82397e-11
ILMN_1807972	MICAL1	64780	3800551	0.24087	0.273187	0.00527443	0.150232	0.108649	0.00136246
ILMN_2412281	PDLIM5	10611	380523	0.216043	0.25493	0.00128473	0.131176	0.0983399	0.000272455
ILMN_1797875	ALOX5AP	241	3930343	0.00160549	0.00548622	0.000384766	0.000390166	0.000727029	6.98676e-05
ILMN_1765532	RDBP	7936	1820538	0.000474086	0.00631696	4.30869e-06	9.44571e-05	0.000862082	4.75229e-07
ILMN_1672443	QDPR	5860	6900450	0.19981	0.00593803	0.00348545	0.119164	0.00080153	0.000852269
ILMN_2388547	EPSTI1	94240	5700725	5.58222e-05	0.000332848	2.40615e-09	7.7012e-06	2.42922e-05	1.18892e-10
ILMN_1681591	PTPN1	5770	4390703	1.6158e-05	5.97524e-07	6.11081e-13	1.82279e-06	1.2451e-08	9.91077e-15
ILMN_1655261	ERP27	121506	940639	1.19394e-06	0.00440166	1.06503e-08	8.97726e-08	0.000552128	6.27519e-10
ILMN_1691487	TRAF2	7186	2470465	0.000126736	0.00512304	2.9228e-07	2.03009e-05	0.000669698	2.44667e-08
ILMN_1702817	B3GNTL1	146712	1570086	0.0377461	0.00378177	0.000175028	0.0158278	0.000457678	2.90371e-05
ILMN_2188333	CD69	969	2710575	5.8544e-05	1.71315e-06	1.46492e-10	8.15182e-06	4.39629e-08	5.05248e-12
ILMN_2347068	MKNK2	2872	940152	9.26613e-07	1.96258e-05	2.55234e-09	6.65331e-08	8.56185e-07	1.27591e-10
ILMN_2406313	RBCK1	10616	5820753	0.0103408	0.00163127	0.000167957	0.00341261	0.000165422	2.77438e-05
ILMN_1774074	RXRB	6257	6380431	0.228715	0.424909	3.04887e-05	0.140758	0.212128	4.15456e-06
ILMN_1729294	RNF130	55819	1510722	9.75188e-09	3.1648e-07	1.36539e-09	3.17822e-10	5.60385e-09	6.25094e-11
ILMN_1737298	MAT2A	4144	7150176	9.52966e-08	5.94844e-06	2.8292e-06	4.68559e-09	1.99055e-07	2.98254e-07
ILMN_1753353	SLBP	7884	3290291	0.125612	0.0184945	0.000323439	0.0674735	0.00320028	5.75861e-05
ILMN_1786211	HERC1	8925	1820274	0.166443	0.00207588	0.000438848	0.0953179	0.000222781	8.1062e-05
ILMN_1669624	LINS1	55180	5890220	0.0341687	0.53314	0.00125186	0.0140382	0.303948	0.000264584
ILMN_1674640	CXCR6	10663	6550333	7.28844e-09	0.207955	0.00500195	2.29681e-10	0.0733456	0.00128591
ILMN_1813400	CBR4	84869	5810750	0.016198	0.00875765	0.000236325	0.00584022	0.00128506	4.05478e-05
ILMN_1657278	DVL1	1855	5960609	0.638039	0.74486	0.00631891	0.529189	0.532496	0.00168156
ILMN_1691578	GTF3C6	112495	4200110	0.505448	0.00113556	1.63702e-07	0.38775	0.000106888	1.29221e-08
ILMN_1790202	C1orf35	79169	5820500	0.118451	0.303513	0.00377084	0.0627939	0.127019	0.000935356
ILMN_1712390	CUTA	51596	1030427	0.00758931	0.814626	0.00237213	0.00238539	0.623025	0.000547742
ILMN_1811264	C15orf57	90416	5960014	1.0765e-06	0.0024131	0.00102798	7.9671e-08	0.00026925	0.000211569
ILMN_1710740	C2	717	670594	0.00741668	0.0204898	0.00458403	0.00232466	0.0036302	0.00116389
ILMN_1756204	RPS6KA4	8986	6060433	2.07937e-05	0.000312052	2.34986e-05	2.44073e-06	2.24061e-05	3.12245e-06
ILMN_1668442	C21orf42	54072	610537	3.73742e-07	7.74155e-07	2.31969e-09	2.27882e-08	1.68865e-08	1.13699e-10
ILMN_2161746	TRIP10	9322	430431	2.33566e-09	4.15532e-09	5.83672e-15	5.99378e-11	2.8578e-11	4.48778e-17
ILMN_1700432	ITPKB	3707	4830239	0.0197573	0.0456942	7.18128e-05	0.00737605	0.00990385	1.08523e-05
ILMN_1801040	SPN	6693	10358	0.0731994	0.186183	0.00186652	0.0349467	0.0625384	0.000416241
ILMN_1780560	MYO18A	399687	270093	0.236474	0.483375	0.00830017	0.146797	0.258939	0.00230295
ILMN_1713163	SMARCA5	8467	3780465	0.0103734	0.441497	0.00125933	0.00342708	0.225979	0.000266351
ILMN_1710758	RNF20	56254	2630619	0.07705	0.00650054	0.00714142	0.0371844	0.000896476	0.0019294
ILMN_2087941	ENTPD3	956	4850504	0.570701	0.140603	0.00118012	0.456248	0.0426847	0.000247967
ILMN_2049766	NFE2L3	9603	5820035	0.00107634	0.0178511	1.83262e-09	0.000245994	0.00306283	8.78499e-11
ILMN_1722634	NUCB1	4924	6520026	0.739244	0.00575625	0.00159793	0.648224	0.00077138	0.000348307
ILMN_1801842	PTX3	5806	3460682	6.93081e-09	1.37181e-08	2.32298e-12	2.15565e-10	1.23212e-10	4.5067e-14
ILMN_2413527	VCL	7414	2900068	1.41723e-13	0.0186738	4.89775e-07	5.09166e-16	0.00323849	4.26831e-08
ILMN_1802834	LOC649999	649999	4810681	0.401926	0.00763174	0.429356	0.28818	0.00108342	0.272722
ILMN_1697493	WDFY3	23001	5220538	0.000293456	0.025204	2.21406e-05	5.41908e-05	0.00472801	2.91928e-06
ILMN_2125747	LOC606724	606724	5670372	7.73684e-05	0.00112476	3.24312e-06	1.13646e-05	0.000105584	3.46383e-07
ILMN_2389155	UGP2	7360	150706	0.0709133	0.0931965	2.26217e-05	0.0336842	0.0246623	2.99199e-06
ILMN_1654340	UGP2	7360	2120520	0.0238019	0.514455	0.000638967	0.00914622	0.287486	0.000123799
ILMN_2284181	UGP2	7360	1010500	0.0120162	0.160386	0.000385172	0.00408145	0.0508883	6.99809e-05
ILMN_1671969	UGP2	7360	3840053	1.65069e-10	8.63936e-07	2.37905e-13	2.45688e-12	1.94213e-08	3.46743e-15
ILMN_2389151	UGP2	7360	3930035	2.13243e-06	0.00291577	4.61529e-10	1.74893e-07	0.000335664	1.84526e-11
ILMN_1692199	RNF103	7844	6580332	2.47795e-07	0.000419153	1.25985e-05	1.4155e-08	3.2183e-05	1.55702e-06
ILMN_1715715	CEBPA	1050	1430280	1.16996e-06	8.87261e-07	2.49443e-15	8.78493e-08	1.99912e-08	1.58751e-17
ILMN_2344373	MVP	9961	160291	0.599027	0.0871366	0.000467587	0.487148	0.0224477	8.71129e-05
ILMN_1785345	GPR84	53831	2070646	8.72632e-12	3.2363e-08	3.35272e-19	7.3003e-14	3.60438e-10	2.92528e-22
ILMN_1740772	APBB3	10307	4120279	0.115673	0.120776	1.88063e-05	0.060977	0.0348494	2.43524e-06
ILMN_1681467	RAB11FIP4	84440	6370195	0.000522678	4.77761e-05	1.6242e-09	0.00010548	2.45207e-06	7.6275e-11
ILMN_3236935	LOC728908	728908	4230487	0.650108	0.00298191	4.11057e-05	0.542969	0.000344655	5.82492e-06
ILMN_1727740	SYNCRIP	10492	4880500	0.00038049	0.0058468	0.00350473	7.30945e-05	0.000785614	0.000858057
ILMN_2405324	IL28RA	163702	3520398	2.32346e-05	0.360289	0.00031786	2.78686e-06	0.166027	5.64624e-05
ILMN_1727287	PHF20L1	51105	3460168	0.115489	0.0801937	0.00163003	0.0608445	0.0201678	0.000356224
ILMN_2364110	GBA	2629	4780133	3.09045e-08	4.31551e-06	0.383368	1.23402e-09	1.35552e-07	0.23324
ILMN_1755123	GBA	2629	580048	3.36503e-08	5.69348e-05	0.0555598	1.36957e-09	3.0098e-06	0.0212184
ILMN_1690454	C3orf54	389119	4200367	0.00558214	0.35039	0.00127514	0.00165568	0.158525	0.000270225
ILMN_1743097	XRCC6	2547	430100	0.242416	0.228842	0.00985416	0.151441	0.0842007	0.00280755
ILMN_2316878	PTPRO	5800	3940541	0.00344607	0.724308	0.00874485	0.000946237	0.505459	0.00244446
ILMN_2123743	FCER1G	2207	3850440	3.77933e-11	4.18093e-07	1.46991e-10	4.47644e-13	7.93957e-09	5.07724e-12
ILMN_1799848	ANKRD22	118932	130181	0.00126527	0.00525025	4.3766e-08	0.000296511	0.000689561	3.001e-09
ILMN_2319000	MATK	4145	5670605	0.0689837	0.197322	0.0032164	0.0325729	0.0681372	0.000775541
ILMN_1785252	SLC26A6	65010	150692	6.83707e-09	0.000125587	7.22464e-09	2.11246e-10	7.67029e-06	4.05283e-10
ILMN_1791728	SLC25A25	114789	10487	7.24448e-09	0.000855812	0.0813494	2.27924e-10	7.62517e-05	0.033293
ILMN_2064917	AGGF1	55109	70239	0.0483872	0.155975	0.00298205	0.021317	0.0489922	0.000711534
ILMN_2397571	PIGC	5279	4070136	0.00458685	0.225689	0.00433333	0.00131951	0.0824268	0.00109164
ILMN_1723632	PIGC	5279	580601	0.000814538	0.237263	0.00776414	0.000177632	0.0885543	0.00212793
ILMN_1780197	TBC1D24	57465	3870138	0.000526993	0.52264	3.35117e-07	0.000106432	0.294824	2.83965e-08
ILMN_1752520	SLFN11	91607	1990379	1.94024e-09	0.158736	0.0065571	4.86951e-11	0.0502002	0.00175176
ILMN_3226904	NOL1	4839	1010630	0.00314295	0.00547072	0.410674	0.000849776	0.000724694	0.256387
ILMN_3197549	FLJ77644	728772	2140497	7.39164e-07	0.0868688	3.7376e-08	5.09873e-08	0.0223649	2.49954e-09
ILMN_1748123	KLHL14	57565	780300	0.0119662	0.247346	0.000267291	0.00406202	0.0940432	4.6533e-05
ILMN_1767747	HDAC2	3066	6900750	8.24947e-07	0.0115398	0.000198772	5.7836e-08	0.00180109	3.34619e-05
ILMN_1726545	LILRA5	353514	620136	1.94989e-06	0.000339495	5.3416e-08	1.58421e-07	2.49342e-05	3.76037e-09
ILMN_1757388	OCEL1	79629	3460253	1.06662e-05	8.50762e-05	3.34051e-08	1.12059e-06	4.86861e-06	2.20655e-09
ILMN_1737146	TRAM1	23471	110167	0.838198	0.000555925	0.000208027	0.769549	4.53665e-05	3.51907e-05
ILMN_1755954	CPEB3	22849	3610386	0.0122684	0.00188972	0.248813	0.00419328	0.000196886	0.131966
ILMN_1813669	ANKS1A	23294	5390064	0.000322191	0.000103033	0.225863	6.04066e-05	6.07482e-06	0.116513
ILMN_1688580	CAMP	820	5860075	1.60745e-06	0.000286221	1.47364e-06	1.26722e-07	2.0284e-05	1.44535e-07
ILMN_1660775	LOC650152	650152	5420136	0.139128	0.0267819	0.00341762	0.0764617	0.00510923	0.000833005
ILMN_1712389	CKLF	51192	5080367	6.88898e-09	5.971e-09	1.54781e-13	2.13911e-10	4.44362e-11	2.08133e-15
ILMN_1720083	EHD4	30844	6400647	7.79772e-11	8.19933e-09	1.64794e-15	1.02054e-12	6.50095e-11	9.64205e-18
ILMN_1691291	PIGS	94005	2030520	0.0576313	0.0690566	1.93811e-06	0.0262778	0.0167183	1.9586e-07
ILMN_1700276	C14orf100	51528	5700196	0.00101342	3.3891e-05	4.86311e-06	0.000229637	1.62115e-06	5.44866e-07
ILMN_2337974	PKIA	5569	510435	0.00484028	0.000318516	0.00158432	0.00140334	2.3001e-05	0.000344528
ILMN_1737396	PSMD14	10213	2600025	0.210063	0.000200601	2.46543e-07	0.126594	1.34358e-05	2.03217e-08
ILMN_1691809	PSMA1	5682	3370543	0.00709369	0.00536763	1.30771e-06	0.00220668	0.000708283	1.25978e-07
ILMN_1728645	LOC649095	649095	6480246	0.00338828	0.0176074	0.00135582	0.00092689	0.00301107	0.0002892
ILMN_1807719	CTNS	1497	5910541	2.61815e-08	0.0117954	0.00232768	1.02662e-09	0.00184886	0.000535926
ILMN_2222317	DNAJB4	11080	4250537	0.00734293	0.0245672	0.000245718	0.00229627	0.00455941	4.24244e-05
ILMN_1813019	DNAJB4	11080	5420528	0.0160507	0.060194	6.99633e-05	0.00577641	0.0140383	1.0557e-05
ILMN_1785107	NXT2	55916	5270307	0.562637	0.392758	0.00599151	0.447794	0.187509	0.00158132
ILMN_1786189	MKI67IP	84365	1090327	0.00529063	0.0556265	0.0015544	0.00155808	0.0126733	0.000336823
ILMN_1674046	C10orf128	170371	450674	0.000187308	0.0012977	1.35382e-05	3.20801e-05	0.000124748	1.69401e-06
ILMN_1757604	TPM2	7169	3390128	0.238622	0.00415728	0.000579576	0.148484	0.000514646	0.000110626
ILMN_1789196	TPM2	7169	160370	0.0442832	0.00095311	1.87569e-05	0.0191786	8.71249e-05	2.42788e-06
ILMN_1797731	MS4A6A	64231	2260129	5.20925e-10	3.82474e-09	5.68913e-15	9.94581e-12	2.59118e-11	4.29225e-17
ILMN_1674983	hCG_27695	387841	1940296	0.0057097	1.05059e-05	1.05779e-06	0.00169996	4.00632e-07	9.94053e-08
ILMN_1654690	CECR5	27440	1340470	9.78548e-05	1.40952e-05	0.00192114	1.49557e-05	5.80187e-07	0.000430295
ILMN_1760305	KIAA1545	57666	870736	0.0168515	0.0291319	2.80363e-05	0.00611823	0.00564875	3.78729e-06
ILMN_3236270	CENTB2	23527	4280026	0.00987873	0.0458686	0.00921385	0.00323716	0.00995342	0.00259902
ILMN_1750981	SLC25A26	115286	1850458	0.037493	0.595328	0.00467411	0.0157023	0.363204	0.00119036
ILMN_2180239	DOPEY2	9980	5080328	0.0754914	0.342347	0.00319792	0.0362734	0.152671	0.000770264
ILMN_1741711	DOPEY2	9980	1450451	0.0103854	0.817894	0.00564043	0.00343213	0.62933	0.00147466
ILMN_1687315	RXRA	6256	7000356	0.00014501	2.35435e-05	1.78339e-10	2.37566e-05	1.06093e-06	6.3431e-12
ILMN_1721344	MOBKL2A	126308	10161	0.00651765	0.040341	0.000260501	0.00199102	0.00848891	4.51813e-05
ILMN_1713058	PSTPIP2	9050	4290368	0.00119368	0.000643493	3.0529e-10	0.000277774	5.38006e-05	1.16575e-11
ILMN_1743933	TSHZ3	57616	5870424	2.90317e-06	0.000128456	1.4781e-06	2.50921e-07	7.93123e-06	1.45049e-07
ILMN_3234456	RP11-544M22.4	100131187	3420445	0.00269585	0.312588	0.000813079	0.000712566	0.133175	0.000162541
ILMN_1727479	TPRG1L	127262	4260722	8.60598e-08	9.2886e-06	8.87366e-12	4.18285e-09	3.46583e-07	2.11321e-13
ILMN_1654262	ZMAT3	64393	3140543	0.000222049	0.00818684	0.000182431	3.91356e-05	0.00118197	3.0402e-05
ILMN_1677162	FUSIP1	10772	5310300	0.46942	0.702999	0.00373497	0.352306	0.478973	0.00092522
ILMN_1757914	C19orf56	51398	3800079	0.252138	0.615973	0.00338445	0.159047	0.383513	0.000823959
ILMN_2383290	TRIM14	9830	1300040	0.0222618	0.0146844	0.000393387	0.00846415	0.002417	7.16754e-05
ILMN_1757317	LARS	51520	940020	0.00123787	0.00504237	0.000214382	0.0002892	0.000656306	3.63538e-05
ILMN_1783621	CMPK2	129607	2360348	4.26058e-09	1.86266e-09	9.35553e-16	1.22237e-10	9.62727e-12	4.80165e-18
ILMN_1683065	C2orf64	493753	5390372	0.459324	0.000199778	1.70151e-05	0.342442	1.33602e-05	2.18147e-06
ILMN_2379375	PPP1R12B	4660	2650475	0.0142999	0.000753389	8.67398e-08	0.00504212	6.527e-05	6.44119e-09
ILMN_1696432	IDH1	3417	3180048	0.000418995	0.00644476	1.24279e-06	8.17173e-05	0.000883879	1.1915e-07
ILMN_2091347	IDH1	3417	6270670	4.37108e-08	3.12115e-06	1.61467e-11	1.86204e-09	9.14688e-08	4.17087e-13
ILMN_1781764	HNRNPH2	3188	4150059	0.872034	0.230517	0.00170214	0.814029	0.0850537	0.000375128
ILMN_1752046	SH2B3	10019	6560301	1.25439e-05	0.115595	0.000784866	1.35714e-06	0.0329211	0.000156095
ILMN_1792305	ZNF318	24149	50193	0.000323312	0.000461289	4.17416e-05	6.06501e-05	3.62468e-05	5.93003e-06
ILMN_1809467	VAMP5	10791	2630195	1.43703e-05	0.00856027	0.00774258	1.59531e-06	0.00124774	0.00212043
ILMN_1778168	ELMO2	63916	3180253	0.000225874	0.208308	0.000321112	3.9972e-05	0.0735449	5.7106e-05
ILMN_3246953	KIAA0082	23070	2940059	1.31723e-10	5.08967e-10	2.33353e-15	1.87268e-12	1.95917e-12	1.46115e-17
ILMN_1734231	DDOST	1650	6450605	0.0655791	0.118495	6.99191e-05	0.030672	0.0339715	1.05467e-05
ILMN_2349393	MDK	4192	4560717	0.0600855	0.107278	0.0078601	0.0276096	0.0295946	0.00215665
ILMN_3247506	LOC100132417	100132417	5570398	0.249055	0.0402602	0.00185641	0.156597	0.00846778	0.000413701
ILMN_1671891	PID1	55022	1410114	6.14482e-07	0.00442125	0.145108	4.08414e-08	0.000556401	0.0668194
ILMN_1776703	TIRAP	114609	5550746	0.713309	0.0188518	0.00242838	0.616659	0.00327613	0.0005626
ILMN_1695311	HLA-DMA	3108	540563	0.0045215	0.00410399	8.47421e-06	0.0012963	0.000505099	1.00819e-06
ILMN_1789781	PIM3	415116	4480437	0.0213805	0.0190619	2.02681e-09	0.0080742	0.0033195	9.78867e-11
ILMN_2366212	CD79B	974	770167	1.90356e-05	0.00394547	2.37417e-05	2.21483e-06	0.00048235	3.1572e-06
ILMN_1736965	SIGIRR	59307	5860373	6.18426e-05	0.00394481	1.02123e-06	8.69682e-06	0.000482067	9.55595e-08
ILMN_3231390	NOLA2	55651	130673	0.000116109	0.00800717	0.00373497	1.82947e-05	0.00114905	0.000924878
ILMN_2227195	CCDC65	85478	2370228	5.78949e-08	0.0181841	7.2375e-07	2.61187e-09	0.00313303	6.5451e-08
ILMN_1802519	VPS36	51028	1510091	0.00876668	0.148554	0.0003409	0.00281484	0.0459375	6.10274e-05
ILMN_1780236	PMM1	5372	4890408	0.0173998	0.0034917	0.000104179	0.00635926	0.000416123	1.6431e-05
ILMN_2217212	ZNF564	163050	580681	0.00141749	0.187556	0.00186833	0.000338296	0.0633209	0.00041674
ILMN_1708798	EAF2	55840	6770600	5.67508e-08	0.153213	0.00333527	2.54569e-09	0.0478809	0.000809351
ILMN_2300970	ETFB	2109	6770343	0.159963	0.751495	0.00348545	0.0908024	0.542099	0.000852529
ILMN_1652722	C14orf2	9556	2100341	0.00494033	0.220609	0.000107198	0.00143747	0.0799599	1.69623e-05
ILMN_1732534	CHMP5	51510	7650347	5.98672e-06	0.0024917	1.3942e-08	5.76427e-07	0.000278915	8.42214e-10
ILMN_2113333	LOC284194	284194	1440192	0.00374722	7.7281e-05	0.000107149	0.00104489	4.30353e-06	1.69489e-05
ILMN_1656869	LOC284194	284194	610682	0.0108539	0.00259859	0.0862254	0.00362149	0.000293816	0.035698
ILMN_1748206	C20orf160	140706	2900239	1.36796e-11	3.44329e-11	5.12297e-18	1.25675e-13	6.00862e-14	8.15089e-21
ILMN_2337336	PVRL2	5819	2140746	1.92067e-06	1.16083e-05	4.5511e-09	1.55441e-07	4.53395e-07	2.42458e-10
ILMN_3190972	LOC100130291	100130291	2760100	2.14217e-05	0.017805	0.00629621	2.52763e-06	0.00305217	0.00167488
ILMN_1659845	KIAA0355	9710	7570195	0.113914	0.171398	0.00049369	0.0598862	0.0556819	9.25858e-05
ILMN_1793959	ADPGK	83440	5550619	0.000439671	0.000753389	1.28494e-07	8.63816e-05	6.51304e-05	9.96482e-09
ILMN_2365528	NY-SAR-48	93323	2970754	0.133157	0.971618	0.00456629	0.0723329	0.903649	0.00115774
ILMN_3176989	NY-SAR-48	93323	650307	0.00363088	0.0868688	7.1706e-05	0.00100645	0.0223681	1.08273e-05
ILMN_1656293	GOSR2	9570	2600288	2.88447e-05	0.000469153	6.34271e-08	3.57671e-06	3.6937e-05	4.53795e-09
ILMN_2355168	MGST1	4257	5080131	0.000270273	1.12264e-05	2.40373e-08	4.90497e-05	4.32716e-07	1.52608e-09
ILMN_1769606	PIWIL4	143689	4540333	0.108839	0.366934	2.88799e-05	0.0566036	0.17036	3.91607e-06
ILMN_1803429	CD44	960	5860152	3.09245e-07	1.08448e-06	6.35778e-13	1.83954e-08	2.54366e-08	1.05724e-14
ILMN_1708248	LILRB1	10859	20246	4.92999e-14	2.36519e-11	2.23336e-17	1.39165e-16	4.00591e-14	5.15815e-20
ILMN_1807515	CSTF2T	23283	2630400	0.00149375	0.551102	0.0085868	0.000358182	0.319902	0.00239218
ILMN_2391051	FCGR1B	2210	6620209	0.112194	0.0952202	0.00141052	0.0587401	0.0253249	0.000301592
ILMN_2125562	MOBKL1B	55233	5960156	3.84875e-07	0.176571	3.41924e-08	2.36251e-08	0.0580549	2.2603e-09
ILMN_2352023	RIPK5	25778	5560360	0.771733	0.436285	0.00889003	0.686495	0.220919	0.00249125
ILMN_1721134	TGM1	7051	6370615	0.0041095	0.0799699	0.000221558	0.00115983	0.0200869	3.773e-05
ILMN_3286809	LOC100131139	100131139	4480528	0.0185698	0.000219056	6.45765e-07	0.00686504	1.49702e-05	5.78683e-08
ILMN_1655206	ZBTB34	403341	1400059	0.0880842	0.000165394	8.42181e-10	0.0437716	1.06449e-05	3.61355e-11
ILMN_2129161	LRRC32	2615	1400592	6.54741e-07	2.92161e-06	5.58544e-13	4.42901e-08	8.42715e-08	9.00138e-15
ILMN_2377980	PPP1CA	5499	4210414	0.00316796	0.0446461	0.000499095	0.000857676	0.00960795	9.3702e-05
ILMN_1699489	TUBB6	84617	1570092	0.0361346	0.0240423	1.66668e-09	0.0150091	0.00443236	7.85066e-11
ILMN_2187727	NOC3L	64318	7560201	0.000174146	0.303502	0.0002953	2.94504e-05	0.126984	5.20457e-05
ILMN_1672589	SEMA4B	10509	5080280	5.75188e-06	2.14841e-06	0.0619483	5.51748e-07	5.71174e-08	0.0241129
ILMN_2148847	C6orf166	55122	5690202	9.33098e-07	0.00137466	0.00172599	6.71425e-08	0.000134263	0.000380738
ILMN_1806778	UBE2E1	7324	2060465	1.5967e-08	9.99701e-08	2.78295e-14	5.71944e-10	1.40073e-09	2.74239e-16
ILMN_1807981	SIGIRR	59307	4220193	5.65916e-07	5.14297e-06	5.34842e-10	3.70907e-08	1.67637e-07	2.17132e-11
ILMN_2134555	KCTD3	51133	4250246	0.00140464	0.00516155	0.000447261	0.000334506	0.000676056	8.29375e-05
ILMN_2403906	ARFIP1	27236	10753	3.22208e-06	1.50938e-05	2.71136e-10	2.83776e-07	6.30585e-07	1.02421e-11
ILMN_1731785	ORM2	5005	450020	1.2087e-11	9.25482e-11	3.41947e-18	1.08448e-13	2.37498e-13	4.38754e-21
ILMN_1835092			3990010	4.03697e-05	5.53272e-05	1.97288e-10	5.29588e-06	2.90777e-06	7.1408e-12
ILMN_1789502	GPC4	2239	6330270	6.80074e-06	1.27189e-05	9.54e-05	6.64926e-07	5.0742e-07	1.48603e-05
ILMN_1746704	TRIM8	81603	940435	4.56425e-10	1.34752e-08	4.59231e-14	8.43322e-12	1.20339e-10	4.97319e-16
ILMN_1892765			580520	0.655747	0.230644	0.00445133	0.549328	0.0851244	0.00112563
ILMN_2182704	BIRC2	329	840280	2.33566e-09	0.000190681	1.72222e-11	5.99146e-11	1.2605e-05	4.53717e-13
ILMN_1768194	BIRC2	329	4920707	0.000129153	0.0080092	2.77349e-08	2.07676e-05	0.00114975	1.795e-09
ILMN_1696568	ATP2C1	27032	780367	0.000947955	0.00640357	3.83197e-08	0.000211787	0.000876531	2.57445e-09
ILMN_1694539	MAP3K6	9064	5080471	0.0145196	0.0161368	0.00256046	0.00512852	0.0027074	0.000598194
ILMN_1737343	FNIP1	96459	2450563	0.0561892	0.0393936	0.00944687	0.0255106	0.00824306	0.00267445
ILMN_1717099	DSCR3	10311	7320437	3.1421e-06	8.93528e-05	0.195983	2.74958e-07	5.14544e-06	0.0975789
ILMN_2336130	SULT1A4	445329	270347	0.00197929	0.00434602	4.9765e-08	0.000497666	0.00054381	3.46853e-09
ILMN_2336133	SULT1A4	445329	5490594	3.20664e-05	0.00192503	1.31519e-08	4.04863e-06	0.000201356	7.89088e-10
ILMN_2114568	GBP5	115362	1510364	0.0296417	0.0202957	2.18746e-07	0.0118643	0.00358435	1.78396e-08
ILMN_3250257	ACVRL1	94	5910451	3.60007e-14	1.03869e-05	9.68695e-07	9.3152e-17	3.93962e-07	9.02372e-08
ILMN_1810953	LOC653496	653496	4230672	0.01237	0.11841	0.00805945	0.00423782	0.0339357	0.00222541
ILMN_1656415	CDKN2C	1031	4920593	0.00497682	0.0616369	1.92084e-05	0.00144945	0.014457	2.49322e-06
ILMN_1770161	BST1	683	6270681	2.33585e-05	0.0119423	0.000686076	2.80532e-06	0.00187645	0.000134335
ILMN_3239969	LOC100133795	100133795	6290736	0.61241	0.988088	0.00223693	0.501425	0.948633	0.000513194
ILMN_1748751	FAM148B	388125	5860093	5.93778e-06	2.66894e-06	6.59811e-10	5.71104e-07	7.42416e-08	2.75316e-11
ILMN_1848893			6900056	0.124748	1.36851e-05	7.92655e-10	0.0669009	5.54342e-07	3.38884e-11
ILMN_1683811	TNPO3	23534	3360241	0.280877	0.00106922	0.763582	0.182461	9.96564e-05	0.628023
ILMN_1788283	COTL1	23406	1070678	3.9068e-09	0.00104676	2.703e-10	1.10282e-10	9.7402e-05	1.01966e-11
ILMN_1724495	SESTD1	91404	670202	0.0134101	0.0372303	2.95353e-07	0.00467604	0.0076853	2.47997e-08
ILMN_1741440	SLC35A1	10559	6510204	0.000193742	7.33643e-05	7.6578e-09	3.34206e-05	4.04776e-06	4.32333e-10
ILMN_3238740	MGC16385	92806	4010470	0.00927754	0.0416251	4.83705e-05	0.00300649	0.00879972	7.01497e-06
ILMN_1700671	ETV7	51513	6370768	4.33293e-06	1.06701e-06	2.60447e-10	3.9829e-07	2.48627e-08	9.77145e-12
ILMN_2191681	CHCHD2	51142	4540730	0.400032	0.0101428	0.00112332	0.286499	0.00152736	0.000234419
ILMN_1777519	ITGB7	3695	3990379	2.15077e-06	0.0102764	0.000129882	1.76933e-07	0.00155148	2.08114e-05
ILMN_1660577	ATP5G2	517	7330612	0.00697033	0.967151	0.00716002	0.00216161	0.893424	0.0019359
ILMN_1717313	NFKBIE	4794	540139	1.86887e-09	0.0204565	3.47412e-10	4.61367e-11	0.00362219	1.33765e-11
ILMN_2411897	KLF10	7071	2190470	0.224437	0.0585606	1.99921e-06	0.137468	0.0135491	2.02855e-07
ILMN_1659122	KLF10	7071	5720184	0.0465994	0.100428	5.58269e-05	0.020401	0.0271378	8.20612e-06
ILMN_1805903	DOK2	9046	1240369	0.00257003	0.0577518	1.38917e-05	0.000673901	0.0133235	1.74394e-06
ILMN_1791211	DOK2	9046	6220538	7.95613e-05	0.000350125	1.76416e-09	1.1748e-05	2.58586e-05	8.37533e-11
ILMN_1685312	PSG3	5671	3440095	0.129556	0.900924	0.00551452	0.0700709	0.763378	0.00143524
ILMN_2384536	PECI	10455	6200133	0.000112398	0.196812	0.00609471	1.76235e-05	0.0677851	0.00161314
ILMN_1761131	PECI	10455	10594	0.28838	0.0459452	0.00274829	0.188681	0.00997476	0.000648706
ILMN_1750912	STXBP6	29091	2370092	0.0762111	0.513833	0.00495628	0.0366857	0.287007	0.00127041
ILMN_2070815	MPDU1	9526	2710019	0.0800727	0.0110379	0.00470152	0.0389555	0.00169839	0.00119854
ILMN_1769451	ILVBL	10994	7320750	0.000182014	0.581391	0.00114937	3.10262e-05	0.348883	0.000240857
ILMN_1759419	ILVBL	10994	4890382	0.00046196	0.00391816	0.00148677	9.1417e-05	0.000477604	0.000320184
ILMN_1738347	RNPEP	6051	5570601	4.47641e-08	5.90174e-07	1.43549e-12	1.9161e-09	1.22675e-08	2.60811e-14
ILMN_2415170	VPS8	23355	6420538	0.12456	0.00158918	4.32231e-05	0.0667682	0.000160272	6.18265e-06
ILMN_1678268	VPS8	23355	2140538	0.000785353	9.92536e-05	5.90864e-08	0.000169977	5.82766e-06	4.20616e-09
ILMN_2401057	CANX	821	5860477	3.71134e-05	7.52002e-05	0.000169556	4.80775e-06	4.16063e-06	2.80389e-05
ILMN_3249669	HEATR5A	25938	5360129	0.00152203	0.0104272	0.000151636	0.000366211	0.00157767	2.48187e-05
ILMN_1832879			2060608	0.000351298	0.00202174	6.27796e-11	6.67474e-05	0.00021531	1.92682e-12
ILMN_1697735	EWSR1	2130	670072	0.133861	0.11145	0.000889402	0.0728045	0.0312774	0.00017967
ILMN_1727041	EWSR1	2130	3370291	0.00977755	0.00425981	0.00304641	0.00319612	0.000529744	0.000729081
ILMN_1690844	LOC387820	387820	6580189	2.09253e-05	0.00162225	1.2077e-06	2.45726e-06	0.00016419	1.15414e-07
ILMN_1684497	C10orf33	84795	1030278	0.000104645	0.0140341	7.15725e-06	1.62092e-05	0.00228115	8.34229e-07
ILMN_1815345	EIF3J	8669	4280020	0.000646094	0.277565	0.000740583	0.000134697	0.111245	0.000146034
ILMN_1723978	LGALS1	3956	1450193	0.305918	3.30405e-05	2.69862e-05	0.203453	1.57538e-06	3.63435e-06
ILMN_1740466	FAM46A	55603	3940133	1.35498e-07	0.000114228	1.10676e-05	7.05865e-09	6.9062e-06	1.35193e-06
ILMN_2376455	CSF2RA	1438	4010719	0.148498	0.00165986	0.0277766	0.0827165	0.000169049	0.00936911
ILMN_1680154	MAP1B	4131	7550685	0.0220815	0.0184945	0.00926203	0.00837406	0.00320076	0.00261404
ILMN_1809347	LOC729466	729466	1230220	0.468783	0.155815	0.00744193	0.35166	0.048902	0.00202472
ILMN_2123730	TBC1D22B	55633	7400070	0.167024	0.169441	0.00223358	0.0957276	0.0548657	0.000511967
ILMN_1691616	FAM7A2	727935	6060192	0.116323	0.572659	0.00783919	0.0614095	0.339792	0.00215051
ILMN_1843100			7400037	0.373167	0.180098	0.00192553	0.262121	0.0597953	0.000431376
ILMN_1746090	STT3A	3703	2570692	1.23677e-10	0.000477233	3.54433e-07	1.72655e-12	3.77691e-05	3.01788e-08
ILMN_1720850	BAZ2B	29994	450075	0.00363088	0.00261641	2.1793e-06	0.00100649	0.000296502	2.23478e-07
ILMN_3192001	CCL14	6358	1190390	3.2049e-06	5.87754e-06	3.31732e-12	2.81859e-07	1.96072e-07	6.94655e-14
ILMN_1768097	RPGR	6103	1770592	5.99429e-12	0.157255	0.00338445	4.67248e-14	0.0495882	0.000824053
ILMN_1728517	FNTB	2342	5820240	0.121025	0.303702	0.000558987	0.0644132	0.127254	0.000106123
ILMN_1783753	TXNDC12	51060	7160274	1.98267e-07	5.45004e-07	1.75372e-12	1.099e-08	1.10209e-08	3.25829e-14
ILMN_1672496	DNAJA1	3301	1980632	2.60636e-07	3.04864e-05	5.38198e-13	1.50089e-08	1.43169e-06	8.61825e-15
ILMN_1773117	BCOR	54880	510576	5.87137e-09	0.187798	0.000648284	1.77491e-10	0.06347	0.000125937
ILMN_1708891	SCFD2	152579	7570332	0.026915	0.0220439	0.000786953	0.0105566	0.00399379	0.000156591
ILMN_1745852	WDR33	55339	1030201	0.0821525	0.325929	0.00350473	0.0402203	0.141694	0.000858374
ILMN_1679209	HSPA9	3313	430630	0.0423669	0.166962	0.00406994	0.0181979	0.0537201	0.00101936
ILMN_1772370	ARHGEF1	9138	870324	0.0037389	0.00652768	0.00430459	0.00104219	0.000901833	0.001083
ILMN_1745148	ZNFX1	57169	3800487	7.69438e-07	4.28128e-06	1.1997e-12	5.34755e-08	1.34037e-07	2.1243e-14
ILMN_1663618	STAT3	6774	4250538	0.104625	0.00145222	4.03084e-08	0.0538645	0.000144819	2.7246e-09
ILMN_2401978	STAT3	6774	5090619	0.0167833	0.000127124	4.20121e-10	0.00608656	7.80989e-06	1.66677e-11
ILMN_1774844	MAPKAPK2	9261	4260661	0.00486396	0.0279703	4.21093e-06	0.00141145	0.00538762	4.6315e-07
ILMN_3261601	LOC100129334	100129334	6020367	0.0802034	0.0357386	0.00796609	0.0390372	0.00730348	0.00219472
ILMN_1708375	IRF1	3659	6250064	0.0208162	0.101384	4.4851e-07	0.00782905	0.0274899	3.88567e-08
ILMN_1670145	DFNA5	1687	580403	4.38936e-12	8.72638e-08	3.22674e-12	3.22151e-14	1.19135e-09	6.67408e-14
ILMN_1810229	ARID4A	5926	7160440	0.00650341	0.000456842	4.57602e-06	0.00198567	3.5874e-05	5.08707e-07
ILMN_1711332	TFEC	22797	1070356	0.00077002	0.000797099	1.4008e-05	0.000165908	6.98663e-05	1.75998e-06
ILMN_1719906	HADH	3033	6290709	0.0568276	0.0292734	0.000238106	0.0258559	0.00568545	4.09146e-05
ILMN_1692163	NSDHL	50814	4260392	8.52116e-07	0.00168533	0.270448	6.01345e-08	0.000171871	0.147328
ILMN_1651557	KDELC2	143888	6110301	0.00353824	0.0189473	1.97833e-06	0.000975851	0.0032976	2.00432e-07
ILMN_1788802	GCH1	2643	1740382	1.94856e-07	1.91695e-05	7.41369e-13	1.07496e-08	8.34312e-07	1.27087e-14
ILMN_1661650	SMEK2	57223	2230411	2.60428e-05	0.647361	0.000342973	3.17582e-06	0.415848	6.14689e-05
ILMN_3241758	A26C1B	728378	4850138	0.000152037	0.136066	0.000983548	2.5173e-05	0.0407983	0.000201233
ILMN_1736796	RB1CC1	9821	3890092	1.51122e-05	0.00391827	7.24884e-05	1.69163e-06	0.000477995	1.0964e-05
ILMN_1746578	SLC23A2	9962	3060474	0.408395	0.00148052	4.44212e-07	0.294475	0.000147794	3.8416e-08
ILMN_1765779	ADAM17	6868	5420762	0.128655	0.0025879	2.39589e-08	0.0694589	0.000292136	1.51967e-09
ILMN_2121068	ADAM17	6868	5260546	0.0883571	0.0110427	1.10514e-07	0.0439473	0.00170172	8.43997e-09
ILMN_1688625	AIM1	202	580255	0.00573122	0.967151	0.00951147	0.00170813	0.893418	0.00269518
ILMN_2390338	UBE2E3	10477	5340048	0.0301599	0.675756	0.00456989	0.0120909	0.447456	0.00115983
ILMN_1769876	TBC1D2	55357	2680021	5.24918e-10	7.05125e-05	0.0668679	1.00759e-11	3.86871e-06	0.026323
ILMN_1798712	USP4	7375	6290435	0.000479976	0.0842201	0.00210038	9.5803e-05	0.0215002	0.000476262
ILMN_1789407	FAM18B2	201158	5420356	0.00237683	0.442845	0.00727643	0.000615799	0.227332	0.00197223
ILMN_1762002	CSTF3	1479	3420253	0.220078	0.104592	0.000907596	0.134098	0.0285819	0.000183951
ILMN_2397880	CSTF3	1479	650598	0.0189226	0.0509248	0.000893285	0.00702071	0.0113747	0.000180638
ILMN_1783333	C16orf61	56942	6400025	9.12602e-11	3.00185e-06	1.7757e-10	1.23185e-12	8.6894e-08	6.30662e-12
ILMN_2090397	ISG20L2	81875	2690224	0.0355063	0.0387316	2.64841e-05	0.0146953	0.00806081	3.56129e-06
ILMN_1751803	LSM10	84967	160255	0.0143745	0.938977	0.00342569	0.00507283	0.833532	0.000835149
ILMN_1662578	C1GALT1	56913	580066	0.0119168	0.27087	1.33633e-05	0.00404343	0.10713	1.66802e-06
ILMN_2124951	RBMX	27316	6180537	0.162264	0.000391285	0.0116852	0.0924334	2.95612e-05	0.00342986
ILMN_1662747	EVI2A	2123	6100474	0.000921549	0.00227269	1.14819e-08	0.000204664	0.000249151	6.80639e-10
ILMN_1790062	FAM105B	90268	1070253	4.47959e-07	0.299033	0.000931181	2.81787e-08	0.124232	0.000189352
ILMN_1809850	RCN3	57333	2100431	0.000491243	0.0318762	1.392e-07	9.83935e-05	0.00631994	1.08522e-08
ILMN_1788024	PCID2	55795	730541	0.0851639	0.0248386	0.00321643	0.0420217	0.00462887	0.000775712
ILMN_2337955	ZMAT5	55954	5420068	0.127117	0.0665164	0.00272626	0.0684778	0.0159327	0.000642526
ILMN_1779558	GAS6	2621	70730	0.364092	0.00126366	0.00388231	0.253803	0.000120633	0.000967191
ILMN_1784749	GAS6	2621	4280632	0.162282	0.00012749	0.00254645	0.0924718	7.85201e-06	0.000594267
ILMN_1664691	DAPP1	27071	1850220	0.0111097	0.49053	4.00603e-05	0.00372451	0.265431	5.65211e-06
ILMN_1737604	FGGY	55277	2650164	2.81392e-07	0.00839345	0.395822	1.64786e-08	0.00121999	0.243803
ILMN_1718129	MAP2K5	5607	6330278	0.00848529	0.023436	0.00203237	0.00270751	0.00429991	0.000458025
ILMN_1815079	TICAM1	148022	3360291	5.06393e-06	0.00493494	2.46658e-10	4.7666e-07	0.000639282	9.1908e-12
ILMN_1724863	TICAM1	148022	5570730	0.000222446	0.00164178	1.03354e-09	3.9217e-05	0.000166672	4.54072e-11
ILMN_1754145	CAPRIN1	4076	6520220	0.26534	0.592066	0.0086537	0.169629	0.359786	0.00241569
ILMN_1815010	RNF141	50862	4220372	7.39814e-05	0.00904381	1.18627e-05	1.08102e-05	0.00133216	1.45879e-06
ILMN_1685493	TMCC3	57458	3440400	1.60263e-06	4.70836e-06	1.75387e-11	1.25871e-07	1.5055e-07	4.64794e-13
ILMN_1668629	LOC401115	401115	6280167	0.00983916	0.0554801	0.00401811	0.00322131	0.0126314	0.00100494
ILMN_1712659	PPP2CB	5516	3940528	6.55825e-06	0.068578	3.84145e-05	6.38524e-07	0.0165617	5.37062e-06
ILMN_1683305	COMMD2	51122	6560020	7.52492e-05	0.00780004	0.000233016	1.10186e-05	0.00111372	3.98845e-05
ILMN_1698766	PYCARD	29108	6860687	1.8205e-09	4.07882e-07	1.86512e-12	4.47558e-11	7.72472e-09	3.53227e-14
ILMN_1715332	TTC21A	199223	580240	1.13961e-07	3.52082e-07	7.32293e-09	5.7612e-09	6.37882e-09	4.123e-10
ILMN_1726138	EI24	9538	5310707	0.620942	0.0845425	0.00221199	0.5108	0.0215956	0.000506451
ILMN_1848843			1030100	7.99469e-08	5.34733e-05	2.14811e-08	3.81224e-09	2.80485e-06	1.34395e-09
ILMN_1705442	CMTM3	123920	3890551	0.0141129	0.00451739	0.0199728	0.00496604	0.00057105	0.00638425
ILMN_1672650	PKM2	5315	6580039	2.60428e-05	0.124523	0.00250253	3.1753e-06	0.0363343	0.000582488
ILMN_1804277	SPRED1	161742	5700707	3.58738e-08	0.00993432	0.00045029	1.48216e-09	0.00148627	8.35223e-05
ILMN_1824102			6770546	0.021104	0.000154245	7.48354e-08	0.00795244	9.86398e-06	5.48475e-09
ILMN_2369221	IL15	3600	1470091	0.013988	0.0620927	0.000243408	0.00491304	0.0145913	4.19755e-05
ILMN_2273053	IL15	3600	4570050	0.0105244	0.00960813	0.000557543	0.00348821	0.00142958	0.000105809
ILMN_2284706	PHF11	51131	6520110	4.00917e-06	4.16359e-06	3.70869e-10	3.63591e-07	1.29284e-07	1.44092e-11
ILMN_1776723	PHF11	51131	6100521	1.76975e-08	2.10565e-08	2.55359e-13	6.44899e-10	2.10769e-10	3.77456e-15
ILMN_2390162	PHF11	51131	1510196	5.51891e-09	3.05118e-09	3.12424e-14	1.6457e-10	1.95749e-11	3.14284e-16
ILMN_1859584			2490315	0.0158057	0.0767781	0.00374823	0.00567281	0.0190977	0.000929362
ILMN_2072973	TOP3A	7156	3890553	0.00661831	0.00212704	4.98277e-07	0.00203026	0.000229691	4.34496e-08
ILMN_1682717	IER3	8870	1190367	6.92372e-11	7.69131e-06	8.36305e-14	8.81278e-13	2.73957e-07	1.02585e-15
ILMN_1756920	ADAM15	8751	3440452	2.5376e-11	1.56369e-06	5.7036e-14	2.74807e-13	3.98867e-08	6.29375e-16
ILMN_1662483	SMA5	11042	7320433	0.104913	0.248477	0.00707259	0.0540342	0.0946518	0.00190645
ILMN_2231928	MX2	4600	5490470	5.29477e-06	5.20401e-07	1.07602e-12	5.03009e-07	1.03898e-08	1.87216e-14
ILMN_1656316	ZMYM3	9203	2340709	9.24983e-06	0.000441328	0.000432342	9.45207e-07	3.44371e-05	7.98381e-05
ILMN_1751234	C1GALT1C1	29071	6020377	0.000907237	0.0934717	0.00901514	0.000200873	0.0247448	0.00253186
ILMN_1716259	PROK1	84432	1440609	0.00150448	0.00488609	0.000375845	0.000361216	0.000630316	6.79199e-05
ILMN_1752591	LEPROTL1	23484	6370164	3.14143e-05	0.130329	0.00399732	3.94856e-06	0.038676	0.000999126
ILMN_2399363	CLEC4A	50856	4050202	0.00108133	0.000916403	0.0180868	0.00024769	8.30264e-05	0.00568313
ILMN_3251506	ZNF69	7620	5890372	0.00827867	0.00282238	1.1537e-05	0.0026301	0.000322739	1.41459e-06
ILMN_1783606	MLL5	55904	2100653	7.3895e-05	0.263776	3.51396e-06	1.07899e-05	0.103133	3.78918e-07
ILMN_1795507	ABCA6	23460	6940519	0.0198017	0.00975561	0.0796954	0.00739668	0.00145503	0.0325015
ILMN_1701551	ABCA6	23460	3400753	6.95633e-06	6.29596e-08	0.00353986	6.81566e-07	8.11068e-10	0.000868613
ILMN_2311989	CUTA	51596	3120707	0.00314724	0.141894	0.000132514	0.000851098	0.0431677	2.13081e-05
ILMN_1798475	CSF2RB	1439	3450349	0.275304	0.0141589	3.62484e-05	0.177979	0.0023058	5.03988e-06
ILMN_2096116	HSP90B1	7184	2480326	4.80559e-10	7.9656e-08	3.13385e-12	9.00246e-12	1.06295e-09	6.46585e-14
ILMN_1661138	GON4L	54856	1440091	0.000769118	0.00188363	0.327979	0.000165634	0.000196138	0.189509
ILMN_1806713	ZNF18	7566	1230274	1.11842e-05	0.00752075	1.143e-06	1.1842e-06	0.00106496	1.0841e-07
ILMN_1677693	GPR109B	8843	3180220	0.016321	0.103465	3.7186e-09	0.00589631	0.0282027	1.93554e-10
ILMN_1735735	KATNB1	10300	3190022	1.05242e-07	0.000186847	1.34097e-10	5.24481e-09	1.22812e-05	4.5768e-12
ILMN_1780700	GUSBL1	387036	6660563	0.0800074	0.17765	0.00131129	0.0388786	0.0586362	0.000278492
ILMN_2161357	SFRS18	25957	2120376	0.000517213	0.571277	0.00285903	0.000104191	0.338796	0.000677779
ILMN_1680618	MYC	4609	6270646	0.00878611	0.000191388	1.94882e-10	0.00282198	1.26616e-05	7.04153e-12
ILMN_1736568	CASP2	835	4570026	0.0104963	0.00670375	8.36651e-06	0.00347416	0.000929661	9.92353e-07
ILMN_3248773	C7orf40	285958	6280725	7.67429e-08	2.06808e-05	7.54159e-14	3.61579e-09	9.0752e-07	9.05734e-16
ILMN_1651872	UBIAD1	29914	110121	0.555402	0.00122502	2.49729e-05	0.440183	0.000116253	3.33245e-06
ILMN_1696311	IMPAD1	54928	1110367	0.0292355	0.48524	0.00546802	0.0116573	0.260676	0.00142089
ILMN_1668514	PIP5K1C	23396	2570008	0.0887579	0.0977192	0.00274435	0.044215	0.0262002	0.000647212
ILMN_1751904	EDNRB	1910	2970164	6.32649e-10	8.00771e-05	0.00357707	1.26361e-11	4.52499e-06	0.000878847
ILMN_1798657	TBL1XR1	79718	540082	3.16543e-06	0.00187553	0.00191388	2.77324e-07	0.000194927	0.000428176
ILMN_1706304	EIF2C4	192670	5560438	3.04943e-09	3.46336e-08	4.88201e-13	8.21699e-11	3.92549e-10	7.66729e-15
ILMN_1779706	TP53BP2	7159	150095	0.00408278	0.0338848	5.38369e-07	0.00115103	0.00683645	4.73877e-08
ILMN_1669635	NUP85	79902	1430402	3.82838e-05	0.163016	0.00820923	4.99805e-06	0.0520239	0.00227288
ILMN_2192316	TOP1	7150	1570537	2.26379e-05	0.00157963	4.57778e-08	2.70484e-06	0.000159066	3.16244e-09
ILMN_2255579	RAB37	326624	1500600	1.0313e-07	1.827e-06	1.15193e-10	5.1078e-09	4.73536e-08	3.84715e-12
ILMN_1672034	PIM3	415116	50538	2.85431e-05	1.5774e-05	1.93845e-14	3.53492e-06	6.6386e-07	1.8505e-16
ILMN_1707748	PIM3	415116	2190452	6.91231e-07	3.67388e-06	8.03904e-16	4.7397e-08	1.12004e-07	3.84459e-18
ILMN_1731619	DAD1	1603	4220181	3.8638e-06	0.00993669	0.0118869	3.49019e-07	0.00148714	0.00349945
ILMN_1715401	MT1G	4495	1170300	5.1494e-16	2.92046e-14	1.56308e-17	6.07864e-19	1.4989e-17	3.44962e-20
ILMN_1712019	ANKRD17	26057	6940520	4.48499e-07	0.017962	0.000942859	2.83183e-08	0.00308923	0.000191969
ILMN_2201668	SLC19A2	10560	1450020	0.613625	0.0537067	0.00187523	0.503022	0.0121008	0.000418663
ILMN_1786759	C11orf10	746	630445	0.00657706	0.0144744	0.00260506	0.00201356	0.00236759	0.000609818
ILMN_1810486	RAB34	83871	5720136	0.000102964	0.0201008	8.13986e-05	1.59012e-05	0.00353961	1.24287e-05
ILMN_1785175	SWAP70	23075	6200753	6.58172e-08	0.000105849	4.12708e-07	3.03683e-09	6.29637e-06	3.5522e-08
ILMN_1675391	SLC24A4	123041	2260414	0.000104975	0.000148719	3.89865e-08	1.62656e-05	9.39817e-06	2.62124e-09
ILMN_1693826	HAVCR2	84868	5220093	2.03447e-08	0.00712056	0.000175631	7.60159e-10	0.00100062	2.91516e-05
ILMN_2336186	LCMT1	51451	3930376	0.00037565	0.00238564	0.0195605	7.18948e-05	0.000265085	0.00623038
ILMN_1669605	LOC646609	646609	3190195	0.000376632	0.000953253	6.25674e-07	7.21215e-05	8.72394e-05	5.58431e-08
ILMN_1815169	MCM5	4174	7330253	0.289849	0.323047	9.1569e-05	0.189911	0.139903	1.42307e-05
ILMN_1812441	C17orf63	55731	5570224	0.0069741	0.176536	0.00441805	0.00216339	0.0580147	0.00111608
ILMN_1679771	LOC388969	388969	4390037	0.0526326	0.00465097	8.44535e-07	0.0235961	0.000591755	7.74143e-08
ILMN_1705330	LOC648863	648863	4640136	0.453163	0.632399	0.00017221	0.336546	0.399732	2.85309e-05
ILMN_1725338	CLDN23	137075	1850156	3.03868e-06	0.000203801	0.0531768	2.64348e-07	1.36954e-05	0.0201937
ILMN_2391976	SLC45A4	57210	7150753	1.93775e-09	0.000111631	4.02088e-09	4.85333e-11	6.72056e-06	2.1194e-10
ILMN_1686750	MGEA5	10724	6840356	1.22602e-07	2.27917e-05	2.12404e-10	6.27985e-09	1.01886e-06	7.76184e-12
ILMN_1765021	TOP3B	8940	4900386	0.00613481	0.374155	0.000297708	0.00185108	0.175358	5.25484e-05
ILMN_1773561	RAP2C	57826	4760438	1.17907e-05	0.00142876	3.5495e-13	1.26355e-06	0.000141137	5.39238e-15
ILMN_1677239	CCDC14	64770	4390612	0.00287231	0.00387369	8.36152e-05	0.000766579	0.00047099	1.28355e-05
ILMN_1701195	PLA2G7	7941	3390438	5.86046e-08	0.000220246	1.4426e-10	2.6499e-09	1.50681e-05	4.95329e-12
ILMN_1675939	IFNGR1	3459	2470358	0.0264275	0.00601496	0.000139691	0.0103342	0.000813627	2.25912e-05
ILMN_1789384	QSOX2	169714	290441	0.000529998	0.0230364	0.00664923	0.000107066	0.00421499	0.00177902
ILMN_2072603	MRPL14	64928	430196	0.00115323	4.5023e-05	5.50142e-10	0.000267118	2.28073e-06	2.23908e-11
ILMN_2227968	NTHL1	4913	2070184	0.627687	0.499254	0.00249261	0.517736	0.27306	0.000579785
ILMN_1801119	BCL2	596	3180494	6.20887e-10	5.75601e-07	0.00987868	1.23642e-11	1.17873e-08	0.00281647
ILMN_2246956	BCL2	596	4150201	4.28183e-08	1.23741e-05	0.0113144	1.81963e-09	4.86516e-07	0.00330478
ILMN_1670322	FCHO2	115548	5860064	0.0167881	0.007013	0.00268954	0.00609002	0.000982626	0.0006332
ILMN_1773964	H1FX	8971	7610538	6.0064e-08	0.0297046	0.00548425	2.7313e-09	0.00578345	0.00142623
ILMN_3235642	LOC731751	731751	2000717	0.219227	0.0595336	0.0021236	0.133456	0.0138323	0.000482399
ILMN_1749838	MZF1	7593	1030053	6.53767e-07	0.0832716	1.94881e-05	4.41571e-08	0.0211513	2.53454e-06
ILMN_1766045	SH3GLB1	51100	6960372	0.0195921	0.0143251	3.26031e-07	0.00730431	0.00233507	2.75764e-08
ILMN_1794875	AGPAT9	84803	2060477	4.68213e-08	1.05433e-06	7.20286e-12	2.0304e-09	2.44589e-08	1.67465e-13
ILMN_1724236	FUT7	2529	5340324	0.00446778	0.248567	0.000431616	0.00127792	0.0947115	7.96377e-05
ILMN_1696713	POLA2	23649	4920537	5.96387e-05	0.757362	0.00373467	8.31954e-06	0.549053	0.000924084
ILMN_1816781			5130307	0.0147352	0.0025879	0.00100595	0.0052175	0.000292208	0.000206555
ILMN_1797604	CAP1	10487	1070754	6.24413e-06	0.194765	0.000628995	6.03133e-07	0.0667544	0.000121609
ILMN_1797522	DUSP3	1845	6560156	6.46558e-07	1.24039e-06	0.026897	4.3521e-08	2.96666e-08	0.00901583
ILMN_1709204	CLEC4A	50856	2570022	0.00518086	0.00294054	0.169158	0.0015207	0.000338968	0.0808547
ILMN_3294741	LOC644496	644496	290414	1.05014e-08	2.10565e-08	1.83825e-07	3.47996e-10	2.11099e-10	1.47275e-08
ILMN_1727153	LOC390414	390414	2630477	0.308428	0.077175	0.000630112	0.205566	0.0192225	0.000121857
ILMN_1780699	THAP11	57215	6580370	0.00162568	0.0622022	5.11996e-06	0.000395657	0.0146375	5.7641e-07
ILMN_1736829	MDM2	4193	630600	0.601311	0.403776	0.00163035	0.489283	0.195518	0.000356378
ILMN_1763875	ABCF1	23	7380113	2.44208e-05	0.114585	3.85148e-06	2.9492e-06	0.0324822	4.20848e-07
ILMN_2392635	ABCF1	23	2190273	3.78546e-06	0.0250056	1.48559e-07	3.41165e-07	0.00467025	1.16276e-08
ILMN_2325978	HDGF2	84717	6900037	0.0284044	0.074226	0.0061224	0.0112603	0.0183241	0.00162204
ILMN_1701111	RP5-1022P6.2	56261	3360553	3.51224e-08	0.00413661	0.0137517	1.4439e-09	0.000511025	0.00412607
ILMN_1678833	CCR1	1230	7320176	0.000148688	0.0161511	0.00067899	2.45269e-05	0.00271146	0.000132738
ILMN_2057573	FAM62B	57488	510762	2.11646e-10	0.00425997	3.72369e-06	3.33481e-12	0.000530376	4.044e-07
ILMN_1698019	LGMN	5641	4560129	6.51782e-15	0.00197994	4.55037e-05	1.23773e-17	0.00020903	6.54391e-06
ILMN_1776602	RNASE4	6038	6590041	1.17399e-05	3.26333e-06	2.18295e-11	1.2569e-06	9.69753e-08	5.94923e-13
ILMN_3269052	LOC100129541	100129541	6370347	8.21712e-06	0.00336526	1.69828e-07	8.22292e-07	0.000397921	1.34754e-08
ILMN_1685124	TCTN1	79600	5700189	0.000116371	0.0318086	0.00345632	1.83479e-05	0.00629571	0.00084368
ILMN_1665117	C6orf89	221477	3310181	0.0440233	0.000181423	6.8931e-07	0.0190495	1.18534e-05	6.2195e-08
ILMN_1667224	SLAMF8	56833	6040577	7.62502e-08	0.000113423	0.000239774	3.58083e-09	6.83426e-06	4.12749e-05
ILMN_1679267	TGM2	7052	2940446	0.290406	0.0985036	0.00588826	0.190439	0.0264813	0.00154973
ILMN_1672174	ECE1	1889	270050	5.65199e-08	0.000733335	1.05891e-10	2.53243e-09	6.30057e-05	3.45107e-12
ILMN_2233783	CD38	952	2760500	6.34834e-13	1.04235e-09	3.97396e-16	3.42115e-15	4.65431e-12	1.71326e-18
ILMN_3265237	FLJ44342	645460	4180554	0.0536738	0.0856906	1.08377e-05	0.024184	0.0219592	1.32107e-06
ILMN_1732053	SNRP70	6625	3870010	0.088479	0.0834928	0.00432828	0.0440215	0.0212289	0.00109007
ILMN_1713285	NAPA	8775	1580373	0.366181	0.0167497	0.00139061	0.255748	0.00283345	0.000297167
ILMN_1804663	THBS3	7059	1260039	0.0129023	0.324186	0.00313846	0.00445991	0.140618	0.000754171
ILMN_2112357	CD300LF	146722	4540228	0.000754578	8.638e-05	1.27936e-07	0.000162116	4.96095e-06	9.91499e-09
ILMN_2347805	EXOC1	55763	4150646	0.0405544	0.00195544	0.215353	0.0172716	0.00020544	0.109704
ILMN_2347807	EXOC1	55763	7570603	0.0226127	0.00778278	0.152118	0.00861962	0.00110958	0.0708986
ILMN_2044293	KBTBD7	84078	7210280	0.0646403	0.0819905	0.00219982	0.0301405	0.0207543	0.000503212
ILMN_1661593	FAM18B	51030	5690762	6.6504e-05	0.318693	3.74283e-05	9.48546e-06	0.137252	5.21352e-06
ILMN_1751492	FAM18B	51030	60634	0.000230818	0.327915	8.48136e-05	4.09417e-05	0.14297	1.30459e-05
ILMN_1789394	CATSPER1	117144	6590544	0.00240197	0.0220432	2.66183e-07	0.000624286	0.00399253	2.21865e-08
ILMN_1657361	CBX7	23492	1500747	0.000187308	3.24581e-06	4.79171e-09	3.20724e-05	9.62881e-08	2.57735e-10
ILMN_1663866	TGFBI	7045	7650358	1.72926e-08	2.11791e-07	2.97935e-13	6.27481e-10	3.39144e-09	4.44976e-15
ILMN_1678054	TRIM21	6737	6560075	2.11053e-05	0.000286221	7.45725e-08	2.48316e-06	2.0287e-05	5.454e-09
ILMN_1732296	ID3	3399	7570324	7.56997e-07	0.00196265	8.93952e-06	5.24117e-08	0.000206499	1.06912e-06
ILMN_1734740	GPR65	8477	6550273	3.31834e-06	0.0130956	3.12177e-08	2.93956e-07	0.00209971	2.04924e-09
ILMN_2232121	GPR65	8477	7570367	0.000927998	0.111217	1.23223e-05	0.000206756	0.0311657	1.5191e-06
ILMN_2398939	MBP	4155	1340678	7.72894e-05	0.075946	2.20015e-06	1.13451e-05	0.0188579	2.25729e-07
ILMN_1742601	CR1	1378	3940356	5.41045e-06	0.109599	0.000904583	5.15109e-07	0.0305218	0.000183247
ILMN_2081682	SMAP2	64744	5550136	0.00203199	0.825796	0.00578618	0.000512482	0.642604	0.00151901
ILMN_1782851	TAPBP	6892	7560039	0.0487892	0.000828252	7.70646e-09	0.0215274	7.32814e-05	4.35476e-10
ILMN_1811648	DCAKD	79877	3890670	0.000898451	0.317337	0.000983473	0.000198559	0.136242	0.000201096
ILMN_1675844	WDR1	9948	4860239	0.818079	0.273516	0.006795	0.742755	0.108893	0.0018236
ILMN_1711703	C16orf70	80262	4670520	0.857872	0.0444489	2.98064e-05	0.796049	0.00955409	4.0524e-06
ILMN_3240838	SLC25A6	293	4490722	2.10579e-06	0.471639	0.00363276	1.72353e-07	0.249496	0.000895512
ILMN_1680644	FLJ20323	54468	2750544	0.00037835	0.00714203	9.73064e-05	7.24893e-05	0.0010052	1.51923e-05
ILMN_1797342	FNBP1	23048	5270435	4.32029e-05	0.00843192	0.178198	5.71412e-06	0.00122688	0.0862639
ILMN_1789596	ETV6	2120	240064	6.1889e-05	0.00129572	0.0183104	8.70714e-06	0.000124491	0.00576922
ILMN_1777853	MBOAT2	129642	5080468	9.21543e-06	0.017058	0.000540555	9.40273e-07	0.00289437	0.000102346
ILMN_1763529	LOC650254	650254	7000719	0.45402	0.053804	0.000297516	0.337323	0.012131	5.24974e-05
ILMN_1813399	ATP2B1	490	6510164	5.30442e-08	0.0145942	0.00964972	2.34675e-09	0.00239916	0.00274029
ILMN_1782389	LAD1	3898	1170349	8.1617e-18	2.15331e-16	1.42927e-20	3.77003e-21	5.52585e-20	6.01771e-24
ILMN_1660579	CRLF3	51379	1740041	0.0351794	0.00348276	6.03921e-05	0.0145401	0.000414699	8.95158e-06
ILMN_2155228	CRLF3	51379	670026	0.0880842	0.0086847	8.82131e-06	0.0437752	0.00127152	1.05399e-06
ILMN_1718936	LST1	7940	650112	2.20133e-11	0.000224089	4.24721e-08	2.27093e-13	1.54e-05	2.89483e-09
ILMN_1711049	CACNA2D2	9254	3120180	0.993939	0.408194	0.000831544	0.989534	0.199069	0.000166616
ILMN_1788347	KIAA1737	85457	7050204	0.0669155	0.0727557	2.72909e-06	0.0314418	0.0178603	2.8602e-07
ILMN_1789492	ZDHHC8	29801	4590154	7.54782e-06	0.271381	0.000123241	7.46105e-07	0.107569	1.96715e-05
ILMN_1712026	NLRP3	114548	3420154	4.24113e-14	5.40429e-11	1.435e-14	1.15366e-16	1.22043e-13	1.27091e-16
ILMN_2331232	TNFRSF6B	8771	2190255	0.000315721	4.2692e-05	0.000157767	5.90666e-05	2.14293e-06	2.59422e-05
ILMN_2331231	TNFRSF6B	8771	5910767	1.54164e-08	4.60493e-08	1.13136e-09	5.47535e-10	5.74199e-10	5.05754e-11
ILMN_3244550	LOC642413	642413	270349	0.000185883	0.000270118	8.43495e-05	3.17788e-05	1.90208e-05	1.29572e-05
ILMN_1773073	PHYH	5264	5860187	4.77705e-05	0.00237334	5.62694e-06	6.44082e-06	0.000262743	6.40265e-07
ILMN_3233930	LOC390557	390557	6270193	0.00390758	0.00185056	0.00480611	0.00109703	0.000191888	0.00122915
ILMN_1813573	SETD1B	23067	4780669	0.0391464	0.0808234	0.00171506	0.0165394	0.0203552	0.000378063
ILMN_1670305	SERPING1	710	2030309	0.0281937	0.0040374	1.45786e-06	0.0111609	0.000495869	1.42763e-07
ILMN_3237632	NCLN	56926	4290687	7.19941e-09	0.0082507	2.21604e-06	2.25767e-10	0.00119289	2.277e-07
ILMN_2360028	NFATC3	4775	10474	0.470152	0.152769	0.00075608	0.353097	0.0476494	0.000149749
ILMN_1653292	PFKFB4	5210	7400653	1.6194e-07	4.92472e-07	3.25911e-10	8.67e-09	9.64196e-09	1.25286e-11
ILMN_1854383			2510349	0.00413988	0.0459104	0.00820923	0.00116904	0.00996486	0.00227309
ILMN_1772686	FGD3	89846	5270619	0.000619502	0.0023554	3.59649e-08	0.000128199	0.000260032	2.39225e-09
ILMN_1783996	C1orf176	64789	4220097	8.0369e-08	2.35278e-08	9.59997e-11	3.84438e-09	2.52377e-10	3.09422e-12
ILMN_3188110	C19orf60	55049	6760414	3.14476e-07	0.0208138	5.48994e-05	1.87388e-08	0.003709	8.0557e-06
ILMN_1701134	PTEN	5728	6840072	7.77808e-14	3.70132e-05	1.46483e-07	2.47506e-16	1.79709e-06	1.14425e-08
ILMN_1667199	SQRDL	58472	6770707	9.39695e-07	0.000758293	5.05163e-11	6.78101e-08	6.57972e-05	1.51414e-12
ILMN_1792922	SOD2	6648	5960731	0.00904952	0.0126312	1.08596e-11	0.00292005	0.00201039	2.66976e-13
ILMN_1688295	ZNF219	51222	6550632	3.13388e-07	0.00313505	0.010776	1.86579e-08	0.000366056	0.0031186
ILMN_1800958	ALS2CR4	65062	50348	0.134847	0.318819	0.00103451	0.0734448	0.137368	0.000213443
ILMN_1705663	DMXL2	23312	4860438	3.75125e-06	0.0253813	5.03478e-08	3.37505e-07	0.0047756	3.51432e-09
ILMN_3244216	SCARNA3	677679	4850451	4.65337e-06	0.163699	0.00165739	4.32522e-07	0.052267	0.00036382
ILMN_1714417	PSEN2	5664	4040605	0.0112566	0.00132575	0.026631	0.00379342	0.000128193	0.008913
ILMN_1768393	SNRPD1	6632	1510039	0.740375	0.192154	0.00613125	0.649481	0.0654651	0.00162501
ILMN_1680339	PDGFRL	5157	7200168	4.26049e-09	2.06492e-08	3.94482e-11	1.22016e-10	2.02422e-10	1.16313e-12
ILMN_1728236	SLFN12	55106	2070392	0.00913457	0.0297478	0.00155603	0.00295406	0.00579567	0.000337336
ILMN_1742147	UBL4A	8266	5700324	0.0245872	0.0559047	9.49433e-06	0.00949845	0.012776	1.14269e-06
ILMN_1762003	SEC62	7095	110327	0.0491071	0.203295	0.00028874	0.0216954	0.0710551	5.07266e-05
ILMN_1682232	MIER1	57708	4490452	5.36972e-07	0.332004	3.47625e-06	3.48354e-08	0.14618	3.74316e-07
ILMN_1742798	SFRS10	6434	2490181	4.77705e-05	5.44161e-06	3.65356e-06	6.44011e-06	1.79302e-07	3.95846e-07
ILMN_1703791	ANXA7	310	6330044	0.000256497	0.112577	0.000352553	4.61679e-05	0.0317149	6.33126e-05
ILMN_1689001	CDK4	1019	7380110	0.617033	0.00714203	0.00708135	0.506725	0.00100547	0.00191026
ILMN_1789830	CFLAR	8837	1240593	0.00604923	0.0160843	1.45378e-08	0.00182247	0.00269529	8.80828e-10
ILMN_2087303	XKR8	55113	7560435	2.62057e-08	0.00617668	2.63149e-07	1.02927e-09	0.000840402	2.18525e-08
ILMN_1777190	CFD	1675	1240152	1.44368e-06	0.0664382	0.00322013	1.11366e-07	0.0159071	0.000776937
ILMN_1744046	DIAPH2	1730	5270181	0.155919	7.09064e-05	2.15668e-05	0.0878507	3.8976e-06	2.83733e-06
ILMN_2308582	CYB5R3	1727	4590441	0.703217	0.0222762	0.000322	0.604479	0.00404959	5.72805e-05
ILMN_1810289	FER1L3	26509	3170273	0.0508069	0.041348	0.00037847	0.0225924	0.00872841	6.84719e-05
ILMN_1718900	KCTD2	23510	2630521	0.00647091	0.0307992	0.00421564	0.00197309	0.00605108	0.00105845
ILMN_1766000	PM20D2	135293	50470	0.000716501	0.104462	4.07489e-05	0.000152317	0.0285335	5.75972e-06
ILMN_1761068	WASH2P	375260	2320463	0.0246853	0.452755	0.00131725	0.0095503	0.235045	0.000279854
ILMN_2363586	SDCBP	6386	6040324	0.0131501	0.0133565	2.51378e-07	0.00456987	0.0021477	2.07461e-08
ILMN_2363591	SDCBP	6386	630167	0.0987122	0.69404	0.000403291	0.0502286	0.468523	7.36869e-05
ILMN_1797933	MRPL17	63875	6660270	5.49822e-07	3.85382e-05	1.22856e-07	3.58383e-08	1.883e-06	9.49604e-09
ILMN_1806907	PAWR	5074	6840546	0.0422327	0.93295	0.00236109	0.0181294	0.821268	0.000544707
ILMN_2130525	TSPAN13	27075	3420452	0.267314	0.266987	0.000568968	0.171249	0.104909	0.000108397
ILMN_1669881	TSPAN13	27075	6660131	0.081038	0.0168814	1.06279e-05	0.0395665	0.0028592	1.29276e-06
ILMN_1913336			5360315	0.0121477	0.131996	0.000551933	0.00414358	0.0393062	0.000104642
ILMN_1796119	ZUFSP	221302	5290717	5.14498e-05	0.0108447	1.32881e-08	7.02668e-06	0.00166033	7.98625e-10
ILMN_2365479	SNX1	6642	580121	0.0110975	0.108579	0.00938536	0.00371986	0.0300983	0.00265511
ILMN_1774604	PNKD	25953	4730349	1.44691e-09	3.92614e-05	1.94606e-06	3.42345e-11	1.93213e-06	1.96763e-07
ILMN_2114720	SLPI	6590	2140707	0.00056773	1.39873e-05	2.45116e-11	0.000115912	5.72874e-07	6.80544e-13
ILMN_1793990	ID2	3398	1260086	0.0145403	0.0972322	4.1559e-05	0.00513805	0.0259998	5.89983e-06
ILMN_2086095	ID2	3398	1660296	0.0069367	0.343986	4.08749e-05	0.00214894	0.153738	5.78173e-06
ILMN_1726805	STX2	2054	3850398	0.00179233	0.611718	0.000500677	0.000444128	0.378931	9.40505e-05
ILMN_3279712	LOC642590	642590	5690397	0.00158033	0.0126312	9.84599e-08	0.000382835	0.00201098	7.46889e-09
ILMN_1765578	TIPARP	25976	6760546	8.60996e-05	7.06138e-06	9.32184e-09	1.29035e-05	2.42459e-07	5.43025e-10
ILMN_1880611			3850113	2.97369e-07	0.0241755	5.11996e-06	1.75668e-08	0.00446561	5.76535e-07
ILMN_1755727	JARID1B	10765	5870482	0.0221232	0.00346495	0.000166025	0.00839557	0.000412045	2.73953e-05
ILMN_3235808	POM121C	100101267	2120156	0.190904	0.341968	1.25039e-07	0.112745	0.152368	9.67119e-09
ILMN_1907834			630121	0.000983258	0.459748	0.000655945	0.000221793	0.240209	0.000127728
ILMN_1738992	MNDA	4332	6290270	5.71024e-05	0.00274389	5.02045e-07	7.90712e-06	0.000312638	4.3907e-08
ILMN_1733997	SIRPB1	10326	3780017	3.16786e-05	0.00225259	1.26773e-05	3.9899e-06	0.000246023	1.56872e-06
ILMN_2053829	CBLN3	643866	6620291	1.48615e-06	0.00394247	4.31553e-06	1.15252e-07	0.000481579	4.76336e-07
ILMN_1750896	STX17	55014	7160136	0.00491897	0.00326022	0.000364458	0.00142946	0.000382679	6.56376e-05
ILMN_3295494	LOC389386	389386	4780044	6.31828e-05	2.12542e-05	2.99751e-10	8.9469e-06	9.39224e-07	1.13999e-11
ILMN_1728168	SLMO2	51012	7000403	0.00275009	0.0589626	0.000245343	0.000729726	0.0136734	4.23468e-05
ILMN_1700834	SLK	9748	4060021	0.0294253	0.744556	0.00476353	0.0117511	0.53182	0.0012168
ILMN_1681846	ZNF540	163255	580343	0.000474407	0.683571	0.000281781	9.45454e-05	0.456194	4.92582e-05
ILMN_1693410	BRI3BP	140707	6840348	4.04107e-06	2.49981e-05	3.13365e-08	3.67106e-07	1.13675e-06	2.05865e-09
ILMN_1751886	REC8	9985	70541	0.089389	0.167265	0.00108214	0.0445981	0.0538778	0.000224825
ILMN_2317751	REC8	9985	4830338	0.697499	0.418991	0.00118008	0.597335	0.207689	0.000247899
ILMN_2400922	OPRL1	4987	1440754	1.03462e-06	2.79091e-06	2.14042e-12	7.58283e-08	7.86393e-08	4.11957e-14
ILMN_1734205	RASSF1	11186	2940739	0.0022732	7.48948e-06	1.29282e-11	0.0005844	2.63308e-07	3.25793e-13
ILMN_1725620	GGNBP2	79893	4900639	0.017225	0.414403	0.00295442	0.00627857	0.203767	0.000703728
ILMN_3240062	LOC729369	729369	2450044	0.0172297	0.305978	0.00271511	0.00628117	0.128826	0.000639481
ILMN_3283155	LOC642357	642357	1170309	0.00239746	0.0538366	0.000727145	0.000622538	0.0121494	0.000143085
ILMN_2090558	C2orf25	27249	4560022	0.225846	0.0416371	3.29588e-05	0.138528	0.00881295	4.53006e-06
ILMN_1810759	C2orf25	27249	4180196	0.291678	0.0254815	9.2737e-05	0.191423	0.00480229	1.44265e-05
ILMN_1795183	RNASE1	6035	1090307	2.14878e-07	0.00175744	0.017827	1.201e-08	0.000180579	0.00558463
ILMN_1744023	MGC18216	145815	6400639	0.00141004	0.00483572	0.000307524	0.000336153	0.000621962	5.44869e-05
ILMN_2193175	C3orf1	51300	6220685	0.0520958	0.211913	0.000990417	0.0232913	0.0752203	0.000202973
ILMN_1730454	FOLR3	2352	4010181	0.130513	0.248341	0.00100595	0.0706687	0.0945745	0.00020657
ILMN_1789638	MFSD2	84879	3840196	2.05528e-05	7.87379e-05	3.06407e-12	2.4114e-06	4.41698e-06	6.29043e-14
ILMN_1761176	GRIPAP1	56850	540678	0.000929196	0.0292734	0.000789922	0.000207166	0.0056867	0.000157263
ILMN_1795063	ZADH2	284273	6040743	0.0700669	0.228123	3.33104e-05	0.0331954	0.0837959	4.59035e-06
ILMN_1815874	NANS	54187	1510390	0.00135192	0.139593	0.00163365	0.000320077	0.0422347	0.000357352
ILMN_3245292	LOC100133567	100133567	1230494	0.0380464	0.0535241	4.69801e-05	0.0159692	0.0120514	6.78998e-06
ILMN_1760256	RBM22	55696	6200630	0.0283025	0.0767946	0.00266746	0.0112153	0.0191119	0.000626869
ILMN_1695290	FERMT2	10979	1820328	4.49554e-05	0.000303734	5.16738e-05	5.99436e-06	2.17621e-05	7.53466e-06
ILMN_1751400	SKAP1	8631	4220053	1.88133e-05	0.0731087	0.00143101	2.18436e-06	0.0179732	0.000307148
ILMN_1801077	ADFP	123	1400446	1.56156e-14	0.00848439	0.304027	3.36612e-17	0.00123538	0.171862
ILMN_1727134	KLHDC5	57542	4490273	0.00637916	0.0357587	0.000311651	0.00193915	0.00731194	5.52796e-05
ILMN_1704043	LOC643905	643905	670341	0.117119	0.0784243	0.000536907	0.0619438	0.0196302	0.0001016
ILMN_2321292	WIPI2	26100	1410075	0.000402934	0.000852357	6.21135e-09	7.79439e-05	7.58127e-05	3.43977e-10
ILMN_2289093	KIAA1618	57714	7400743	0.000444783	6.62379e-05	1.0292e-09	8.75001e-05	3.60358e-06	4.51634e-11
ILMN_2086612	CMAH	8418	4250634	0.0110024	0.357583	0.000922916	0.00368063	0.163711	0.00018753
ILMN_1702073	ODF2L	57489	6840026	0.0146583	0.014364	0.000561554	0.00518577	0.00234215	0.000106711
ILMN_2387731	NDUFV3	4731	3610332	0.28597	0.987818	0.00935957	0.18659	0.948218	0.00264637
ILMN_1805201	LOC652671	652671	6840592	3.45089e-05	4.74023e-06	1.67182e-07	4.41545e-06	1.52299e-07	1.32311e-08
ILMN_2326273	CHI3L2	1117	610598	1.77239e-06	8.21533e-09	4.6038e-13	1.41362e-07	6.57766e-11	7.20672e-15
ILMN_2181968	CBL	867	6960209	0.000276457	3.48051e-06	8.49973e-09	5.04396e-05	1.04796e-07	4.88154e-10
ILMN_1709044	TGIF2	60436	1340020	9.53018e-07	0.0692558	3.47625e-06	6.89671e-08	0.0167919	3.74253e-07
ILMN_1724708	RAB33A	9363	6270301	1.20134e-09	0.01156	3.15044e-06	2.78692e-11	0.00180485	3.35191e-07
ILMN_1678671	KLHL24	54800	6620201	0.0120547	0.00132963	1.07209e-06	0.00409887	0.000128637	1.00839e-07
ILMN_1799815	XYLT2	64132	6250465	7.16083e-07	5.27713e-06	7.30459e-08	4.92482e-08	1.73069e-07	5.31986e-09
ILMN_1813490	FSD1	79187	3170019	0.00264547	0.0204864	0.00178193	0.000697211	0.00362854	0.000394817
ILMN_1695475	SEMA3C	10512	5670246	0.0789471	0.00320864	0.0186824	0.0382904	0.000375307	0.00590933
ILMN_2181125	NAPB	63908	2600491	0.358047	0.0779178	6.04591e-05	0.248453	0.0194635	8.96723e-06
ILMN_1715885	PTPN22	26191	3400440	0.0898538	0.0267278	0.00155398	0.0448762	0.00509465	0.000336653
ILMN_2092118	FPR1	2357	1030270	0.0310033	0.135412	4.43306e-05	0.0124927	0.0405528	6.35927e-06
ILMN_2208903	CD52	1043	20129	2.45825e-06	0.000241345	3.92816e-09	2.06284e-07	1.67966e-05	2.06247e-10
ILMN_2200636	KIAA1267	284058	1580338	0.0653708	0.181136	2.89763e-05	0.0305583	0.0603167	3.93064e-06
ILMN_1668582	CRBN	51185	3610630	0.00625956	0.000641234	6.55499e-05	0.00189547	5.35459e-05	9.83289e-06
ILMN_2225735	CRBN	51185	3780554	2.1489e-05	0.166294	0.000416491	2.53779e-06	0.0533769	7.65691e-05
ILMN_1778242	CALM1	801	1660477	1.15338e-08	0.00811155	1.09528e-06	3.88919e-10	0.00116953	1.03435e-07
ILMN_2060115	SORL1	6653	2480274	6.861e-09	4.60493e-08	3.67585e-11	2.12378e-10	5.70371e-10	1.07159e-12
ILMN_1759818	SORL1	6653	6940039	2.55077e-10	3.05118e-09	2.43051e-12	4.16313e-12	1.94836e-11	4.80263e-14
ILMN_1801464	ANKFY1	51479	6220152	6.08134e-10	1.31933e-06	5.56788e-10	1.20478e-11	3.25025e-08	2.27185e-11
ILMN_2371079	HTR3A	3359	2640731	0.0290233	0.64364	0.00121372	0.0115548	0.412169	0.000255403
ILMN_1714567	AHNAK	79026	450553	1.1908e-09	0.0063211	9.35149e-06	2.74414e-11	0.000862971	1.12454e-06
ILMN_1754839	DHX15	1665	4590333	3.57615e-08	6.36964e-05	4.01986e-09	1.47569e-09	3.42595e-06	2.11567e-10
ILMN_2168449	DHX15	1665	2900735	7.94477e-08	1.72968e-05	2.5329e-08	3.77584e-09	7.42153e-07	1.61589e-09
ILMN_1796677	RASGEF1B	153020	4890100	6.34202e-06	1.72968e-05	9.072e-09	6.15518e-07	7.41682e-07	5.25211e-10
ILMN_1718023	APEH	327	450475	3.07496e-05	0.0140571	6.78953e-05	3.85396e-06	0.00228562	1.0217e-05
ILMN_1679158	FAAH2	158584	130167	4.4828e-05	0.0418748	6.55499e-05	5.97473e-06	0.00887829	9.83383e-06
ILMN_1804854	CTNNA1	1495	3890017	0.00132407	0.116776	0.00239786	0.000312195	0.0333354	0.000554299
ILMN_1715607	CHMP4A	29082	460468	1.66436e-05	0.307078	0.00114233	1.89039e-06	0.129662	0.000238855
ILMN_1679614	SGSM3	27352	270475	0.08976	0.800119	0.00759449	0.0448155	0.604648	0.00207442
ILMN_1678238	ZNF683	257101	7650451	0.00662702	0.0274043	1.57843e-05	0.00203396	0.00525891	2.00422e-06
ILMN_1809433	XBP1	7494	5690066	1.12534e-05	3.54764e-08	4.55461e-15	1.19615e-06	4.04216e-10	3.27266e-17
ILMN_1714083	KLHL8	57563	2000019	0.82845	0.000570869	2.45434e-06	0.756777	4.68204e-05	2.55461e-07
ILMN_2189222	KLHL8	57563	7100349	0.784632	0.00056505	7.38357e-07	0.70252	4.62851e-05	6.69236e-08
ILMN_1679133	SERPINB1	1992	3190112	0.000352251	0.000232516	1.82865e-10	6.69646e-05	1.60824e-05	6.53225e-12
ILMN_1809086	XRN1	54464	1990487	1.8314e-07	4.66888e-07	9.15979e-10	1.00293e-08	9.05787e-09	3.97721e-11
ILMN_1763637	KIAA0226	9711	3850066	0.00304621	0.00199696	0.0391268	0.00081893	0.000211236	0.014055
ILMN_1721457	RANBP1	5902	7000735	0.182737	0.107974	0.0070778	0.106806	0.029864	0.00190858
ILMN_1683859	SLC7A1	6541	20241	0.00176084	0.00354921	2.59504e-05	0.000434607	0.000423705	3.47755e-06
ILMN_1684391	PLOD1	5351	60437	0.00064309	0.00937911	1.02783e-06	0.000133936	0.00139117	9.63257e-08
ILMN_1795338	YPEL1	29799	5130288	0.681914	0.290213	0.000783246	0.579718	0.118891	0.000155652
ILMN_2384216	XRN1	54464	110338	2.61735e-06	7.35654e-05	3.63945e-07	2.21846e-07	4.06263e-06	3.10821e-08
ILMN_2409167	ANXA2	302	4780615	0.345362	7.04889e-05	1.42915e-07	0.23729	3.86379e-06	1.11565e-08
ILMN_1781155	LYN	4067	7320551	0.000706724	3.03194e-06	3.86076e-11	0.000149735	8.82318e-08	1.13144e-12
ILMN_1662843	CD53	963	520678	2.23516e-05	0.000878305	2.48167e-10	2.66375e-06	7.88419e-05	9.25977e-12
ILMN_2413808	CD53	963	460102	1.26806e-05	0.00194552	1.06339e-09	1.37454e-06	0.000203898	4.69368e-11
ILMN_1734153	GDI1	2664	830653	0.286953	0.243192	0.005932	0.187542	0.091977	0.00156398
ILMN_1740418	CYP27B1	1594	2900725	2.74017e-13	2.46713e-12	2.24009e-12	1.25167e-15	2.40584e-15	4.3344e-14
ILMN_1862684			5670270	4.01362e-07	1.01668e-08	1.65225e-11	2.48843e-08	8.55756e-11	4.29089e-13
ILMN_1740441	CYB5R3	1727	4260010	0.14371	0.0872162	8.21563e-05	0.0794228	0.022484	1.25613e-05
ILMN_2324056	GNL3	26354	5270167	0.101272	0.00511831	0.000187924	0.0518469	0.000668817	3.14428e-05
ILMN_1778723	AMICA1	120425	1580465	1.32319e-06	7.55497e-06	3.92956e-10	1.00577e-07	2.66774e-07	1.54689e-11
ILMN_1783226	SSR2	6746	4280041	0.000140522	0.0071035	0.000536028	2.29275e-05	0.000997129	0.000101324
ILMN_1664265	EPHA1	2041	6370553	0.045413	0.440109	0.000232514	0.019786	0.22464	3.97866e-05
ILMN_1660624	LIMK2	3985	4120561	3.31317e-05	0.000200601	1.75344e-12	4.20183e-06	1.34462e-05	3.24878e-14
ILMN_1803392	TAX1BP3	30851	1430647	0.000370188	0.332004	1.16228e-07	7.07524e-05	0.146251	8.91215e-09
ILMN_1657612	LOC285900	285900	2480403	0.00132232	0.0049098	0.0373866	0.000311646	0.000634262	0.0133244
ILMN_1760682	STAG3L1	54441	6550671	0.00117177	0.0252087	5.54843e-06	0.000272013	0.00473149	6.30193e-07
ILMN_1667315	STAG3L1	54441	2070735	0.0184903	0.00262739	3.4485e-05	0.00683091	0.000298015	4.76992e-06
ILMN_1735788	TRIOBP	11078	5570110	5.67427e-05	0.00085736	0.0012761	7.85439e-06	7.64337e-05	0.000270493
ILMN_3235216	IFT20	90410	5900494	0.00504447	0.0243299	0.00544963	0.00147187	0.00450535	0.00141527
ILMN_3243986	FAM72B	653820	1690437	0.819689	0.182778	0.00956742	0.744846	0.0610981	0.00271349
ILMN_2106449	PLEKHF2	79666	2190634	0.0585223	0.0137051	9.59848e-09	0.0267712	0.00222204	5.62095e-10
ILMN_3290136	LOC643733	643733	650072	0.000435149	3.12517e-07	1.06282e-10	8.54039e-05	5.5016e-09	3.46928e-12
ILMN_1808765	ZNF25	219749	6840112	0.234165	0.0126053	0.00646367	0.145008	0.00200297	0.00172373
ILMN_2104967	ZNF443	10224	6370376	0.0403142	0.430923	0.00191771	0.0171548	0.216788	0.000429322
ILMN_1656420	C16orf67	79014	2690189	0.016814	0.000330828	8.33099e-06	0.00610288	2.40939e-05	9.87285e-07
ILMN_1709814	NMRAL1	57407	540524	0.0240915	0.562566	0.00285137	0.00926986	0.330524	0.000675379
ILMN_1696828	RGS14	10636	2940471	0.000899596	0.0432696	1.66441e-06	0.000198905	0.00925284	1.6504e-07
ILMN_1762594	NOD2	64127	940220	0.273166	0.0767539	0.00153223	0.176273	0.0190835	0.000331076
ILMN_2327276	STAU1	6780	5890349	0.000442142	0.000444344	0.000202954	8.69579e-05	3.47557e-05	3.42492e-05
ILMN_3248443	SNHG6	641638	5720520	0.16413	0.0533017	3.50053e-06	0.0937322	0.0119932	3.7711e-07
ILMN_1778203	CLN5	1203	1740040	9.63294e-07	0.00221826	0.0164378	6.99085e-08	0.000241818	0.00507207
ILMN_3265193	LOC100129186	100129186	4050538	2.96028e-05	0.010565	0.000155557	3.68826e-06	0.0016034	2.55563e-05
ILMN_1880342			7650121	0.748016	0.538057	0.00499403	0.658159	0.30844	0.00128334
ILMN_1669940	TMEM38B	55151	7550243	2.18166e-08	0.0012759	4.84751e-05	8.32905e-10	0.000122129	7.03839e-06
ILMN_1654685	MCTP1	79772	3360491	0.00506125	0.000192548	9.39063e-09	0.00147813	1.27609e-05	5.48415e-10
ILMN_2340935	WBP5	51186	1660750	3.93618e-13	0.00071216	1.72362e-06	1.97981e-15	6.08574e-05	1.71708e-07
ILMN_1709043	C9orf46	55848	6520661	0.00585326	4.88594e-06	1.64108e-10	0.00175201	1.57983e-07	5.76114e-12
ILMN_1741599	MEMO1	51072	5870736	0.00680351	0.218643	2.91775e-05	0.00209615	0.0787651	3.96092e-06
ILMN_1652777	CDC42EP2	10435	6180253	8.64226e-05	0.000650438	4.93492e-12	1.29607e-05	5.45483e-05	1.09924e-13
ILMN_2261784	CCNY	219771	5310605	9.95972e-07	0.0314218	8.67398e-08	7.24845e-08	0.00620728	6.44182e-09
ILMN_1708991	CCNY	219771	1340291	2.26596e-08	0.0010823	4.38162e-09	8.7224e-10	0.000101037	2.32754e-10
ILMN_2105177	SAMD8	142891	1010181	0.0063708	0.545684	0.000619304	0.00193602	0.314989	0.000119449
ILMN_3185784	LOC100125556	100125556	3370669	0.0888107	0.0923164	0.000297395	0.0442595	0.0243322	5.24608e-05
ILMN_1732776	NUP98	4928	3440528	0.00247342	0.131712	0.00014356	0.00064476	0.0392147	2.33348e-05
ILMN_1657836	PLEKHG2	64857	1690170	7.59305e-06	0.000739079	5.27394e-06	7.50966e-07	6.35371e-05	5.96309e-07
ILMN_1762899	EGR1	1958	870338	3.82037e-11	5.29646e-07	0.000184404	4.5686e-13	1.0656e-08	3.08066e-05
ILMN_1726239	TBCA	6902	5960093	0.0770785	0.136281	0.00897522	0.0372049	0.040897	0.00251973
ILMN_1724194	NPEPL1	79716	4670021	1.16812e-05	0.0324847	1.37847e-06	1.24702e-06	0.00646226	1.33857e-07
ILMN_1821887			4010692	0.0613473	0.627038	0.00433615	0.0283406	0.39494	0.00109294
ILMN_2383349	STEAP3	55240	1300762	0.000649804	7.61575e-05	0.000142676	0.000135604	4.22533e-06	2.31545e-05
ILMN_1670723	MSL3L1	10943	4590446	4.15193e-07	0.0023554	5.78975e-07	2.59123e-08	0.000260153	5.13185e-08
ILMN_1661646	BANK1	55024	4010139	0.532012	0.367695	0.00558491	0.4143	0.170826	0.00145786
ILMN_1749641	FBXO3	26273	2750427	0.348396	0.325929	0.00130317	0.239965	0.141687	0.000276634
ILMN_1740200	LOC728216	728216	6860180	0.000865036	6.49849e-05	1.87114e-06	0.000190109	3.5154e-06	1.88421e-07
ILMN_1763852	ACACB	32	2230678	0.00212265	1.37459e-05	7.47766e-07	0.000538615	5.60399e-07	6.78915e-08
ILMN_1715113	HARS2	23438	3170519	0.587975	0.0680739	0.00673061	0.474804	0.016414	0.00180462
ILMN_1777096	TDG	6996	1990253	0.000706302	0.0394541	0.000130811	0.000149571	0.0082618	2.10007e-05
ILMN_1782331	TDG	6996	70162	0.0309371	0.0709249	0.00743102	0.0124581	0.0173128	0.00202099
ILMN_2212590	TMEM170A	124491	6370019	6.46302e-08	0.00213628	7.76526e-09	2.96534e-09	0.000231346	4.3928e-10
ILMN_1728230	ZNF30	90075	2570187	0.000926102	0.000432158	8.52201e-05	0.000206218	3.34698e-05	1.31259e-05
ILMN_1715583	BOP1	23246	1660435	0.000275153	0.00181378	0.000490938	5.00908e-05	0.000187205	9.20193e-05
ILMN_1767135	SOS1	6654	2140519	1.1778e-05	0.00150679	2.23964e-09	1.26158e-06	0.000150726	1.09315e-10
ILMN_2396672	ABLIM1	3983	6400243	0.14468	0.00832915	0.13421	0.0801219	0.00120722	0.060699
ILMN_2170813	LAMP3	27074	520059	1.22542e-11	3.5635e-11	2.28461e-16	1.10693e-13	6.76707e-14	8.91143e-19
ILMN_2170814	LAMP3	27074	7320546	1.21395e-13	5.64358e-12	9.17827e-20	4.1462e-16	6.37234e-15	6.12387e-23
ILMN_1779095	CEBPE	1053	2940767	0.00286649	0.374327	0.00875352	0.000764583	0.175504	0.00244761
ILMN_1761733	HLA-DMB	3109	4900731	2.07029e-07	4.21191e-05	1.94328e-08	1.15181e-08	2.10276e-06	1.20084e-09
ILMN_1665761	BCL11B	64919	1030296	0.861533	0.304787	0.00291892	0.800248	0.127865	0.000693776
ILMN_1747205	JDP2	122953	1410543	0.105698	0.0603281	4.24123e-06	0.0545944	0.0140788	4.66705e-07
ILMN_2320513	APBB3	10307	7320402	0.550017	0.106673	0.00548249	0.433882	0.02934	0.00142549
ILMN_2145518	TMEM126B	55863	2750600	1.29666e-08	8.62299e-07	2.19534e-09	4.45219e-10	1.9296e-08	1.0704e-10
ILMN_1766851	TMEM126B	55863	6100324	1.57275e-07	2.11793e-05	5.47351e-09	8.37068e-09	9.3374e-07	2.99184e-10
ILMN_1782538	VIM	7431	830593	0.00237433	0.00656531	5.49887e-07	0.000614909	0.000907768	4.85239e-08
ILMN_2058251	VIM	7431	7050019	0.0239423	0.0455932	1.22002e-05	0.00920509	0.00987961	1.50217e-06
ILMN_1669377	AP4B1	10717	510129	0.00396489	0.000440147	1.26937e-06	0.00111454	3.42919e-05	1.21764e-07
ILMN_1807649	SPOPL	339745	610703	0.00371862	0.00125145	5.78467e-06	0.00103443	0.000119339	6.60884e-07
ILMN_2095506	SPOPL	339745	7040475	0.0704643	0.0442723	0.00623122	0.0334202	0.00950478	0.00165503
ILMN_3302919	FER1L3	26509	4670592	0.0858498	0.203417	0.000240203	0.0424358	0.0711395	4.13612e-05
ILMN_1651826	BASP1	10409	2140121	0.424907	0.0735974	6.72897e-07	0.309583	0.0181123	6.05759e-08
ILMN_2107991	HABP4	22927	6510689	1.07107e-05	0.00013006	5.76669e-05	1.12637e-06	8.07034e-06	8.51212e-06
ILMN_1792384	HABP4	22927	5360736	0.00196215	0.0620927	0.000589948	0.000492653	0.014599	0.000112909
ILMN_1684183	RAD9A	5883	2370102	8.34438e-08	0.00207588	0.564721	4.03857e-09	0.000222724	0.403603
ILMN_1744442	C20orf121	79183	2370504	0.471098	0.139634	0.00150584	0.353928	0.0422542	0.000324524
ILMN_2319994	RPL3	6122	1710369	0.0120961	0.00479488	0.0671239	0.00411677	0.000614249	0.0264487
ILMN_1722522	CCNT2	905	3520382	0.0528773	0.94926	0.0049168	0.0237466	0.855284	0.00125898
ILMN_1690064	RUNDC2C	440352	2370070	0.000268187	0.0466875	1.22335e-05	4.8585e-05	0.0101886	1.50753e-06
ILMN_1780291	NFAT5	10725	2650093	0.0691219	0.114504	0.00805588	0.0326559	0.0324283	0.00222401
ILMN_2383058	SIRPG	55423	2680050	0.000447115	0.409286	0.00726278	8.80048e-05	0.199854	0.0019672
ILMN_1798957	C12orf47	51275	3140138	0.00987822	0.00507252	1.1236e-09	0.00323612	0.000661792	5.01712e-11
ILMN_1699226	UBR4	23352	5860037	0.00610986	0.0220981	3.16435e-05	0.00184199	0.00401035	4.32492e-06
ILMN_1651767	MKL1	57591	7210685	0.0527399	0.0558099	0.00605422	0.0236631	0.012741	0.00160056
ILMN_1917290			5720292	0.407306	0.227693	0.0012461	0.293438	0.0835208	0.000263238
ILMN_1808196	GSTO1	9446	6770730	2.61051e-07	2.04618e-05	4.28706e-08	1.50462e-08	8.96857e-07	2.933e-09
ILMN_2227573	GSTO1	9446	4900070	2.50095e-09	2.26113e-08	3.74983e-10	6.50782e-11	2.36744e-10	1.45882e-11
ILMN_1760796	LOC652881	652881	4260445	0.0846423	0.102132	1.68098e-06	0.0416695	0.0277556	1.66856e-07
ILMN_1663954	TH1L	51497	4390288	0.213013	0.685563	0.0047669	0.128908	0.4583	0.0012179
ILMN_1779258	LOC644774	644774	6580544	3.0444e-06	0.137438	0.000405757	2.65111e-07	0.0413429	7.42e-05
ILMN_1671843	PSRC1	84722	1070762	0.00018055	0.00156706	2.84506e-09	3.07375e-05	0.000157558	1.44133e-10
ILMN_1660357	LOC641825	641825	6620576	0.000138879	0.316441	0.000148587	2.26451e-05	0.135639	2.42281e-05
ILMN_1814726	SCARB2	950	4810435	2.11156e-08	8.61467e-06	6.55486e-08	7.96141e-10	3.17015e-07	4.70992e-09
ILMN_1685012	EAF1	85403	3840437	0.0676391	0.0945709	4.95055e-06	0.0318373	0.0251183	5.55171e-07
ILMN_3251472	TOMM20	9804	6290681	2.91695e-08	0.278811	0.0032746	1.15426e-09	0.112045	0.000791592
ILMN_1776188	MAP1LC3A	84557	5490240	0.000347415	0.000103543	9.42797e-11	6.58491e-05	6.12204e-06	3.03394e-12
ILMN_1775268	HECW2	57520	6290475	2.07487e-06	0.0249386	0.00214931	1.69533e-07	0.0046539	0.000489783
ILMN_1658807	HMOX2	3163	4230347	0.0161316	0.646309	0.00186892	0.00580966	0.41474	0.000416967
ILMN_1695917	C5orf15	56951	3420692	0.000224658	0.000352181	1.81929e-06	3.96875e-05	2.60286e-05	1.82452e-07
ILMN_1711543	C14orf169	79697	6510634	0.117753	0.487457	0.00995224	0.0623275	0.262968	0.00284051
ILMN_1742230	BAZ1A	11177	940288	3.05276e-05	0.00159178	2.17203e-09	3.81987e-06	0.000160625	1.05681e-10
ILMN_1792972	ZNF439	90594	6650672	0.0265169	0.000850832	1.24458e-05	0.010376	7.56334e-05	1.53624e-06
ILMN_1843198			1940563	1.09923e-11	6.49261e-10	3.40466e-17	9.35131e-14	2.6325e-12	9.08655e-20
ILMN_1731275	DPEP3	64180	3840519	1.34543e-08	3.30586e-06	1.85523e-12	4.64725e-10	9.86873e-08	3.4945e-14
ILMN_1794510	FLJ32255	643977	5670682	0.00516818	0.00103585	3.75641e-06	0.00151618	9.61744e-05	4.08339e-07
ILMN_1741200	RFX5	5993	2650370	0.00114188	0.00361038	2.3429e-12	0.000264021	0.000432675	4.56939e-14
ILMN_1766185	AXIN1	8312	3460754	0.00117311	0.00892057	3.098e-05	0.000272384	0.00131309	4.22628e-06
ILMN_1715133	IVNS1ABP	10625	6760671	7.11948e-05	0.000180811	3.34051e-08	1.03226e-05	1.17948e-05	2.20654e-09
ILMN_1664028	CENPB	1059	610056	0.0152193	0.37903	0.00257735	0.00542407	0.178699	0.000602669
ILMN_1696065	SDF4	51150	1980360	0.00492876	0.00509859	1.74001e-05	0.00143318	0.000665455	2.23798e-06
ILMN_1747395	SLC24A1	9187	4180689	0.0354568	0.118495	0.00599151	0.0146712	0.0339723	0.0015818
ILMN_1855286			6980500	0.00131215	0.299487	0.000216442	0.000309047	0.124489	3.67365e-05
ILMN_1776963	LMAN2	10960	3850092	1.60263e-06	0.000335879	1.00523e-07	1.26053e-07	2.46341e-05	7.63054e-09
ILMN_1708203	OTUD4	54726	3990201	0.00158367	0.0263727	2.06007e-05	0.000384036	0.00501088	2.70249e-06
ILMN_1736729	OAS2	4939	240722	3.7832e-07	8.23939e-06	1.89946e-11	2.31256e-08	2.99399e-07	5.05964e-13
ILMN_1673649	HYOU1	10525	5700041	2.16791e-09	1.24202e-09	1.12915e-10	5.52993e-11	5.73708e-12	3.74953e-12
ILMN_1728779	NGLY1	55768	3780670	0.0399371	0.109779	0.00717804	0.0169431	0.0305966	0.00194151
ILMN_1655821	CAPG	822	3840367	0.151144	5.01227e-07	0.000103851	0.0845475	9.87843e-09	1.6374e-05
ILMN_1759411	C16orf79	283870	60220	0.000146729	9.61331e-05	7.59862e-10	2.41412e-05	5.60497e-06	3.22524e-11
ILMN_1737580	FAM152B	27351	380541	1.87782e-05	3.33318e-05	2.8836e-09	2.1791e-06	1.59098e-06	1.46518e-10
ILMN_1798360	CXCR7	57007	450424	7.62571e-07	0.0144171	0.00208842	5.28759e-08	0.00235302	0.00047272
ILMN_1658858	LOC93349	93349	3610576	0.000610002	0.000400419	7.84233e-06	0.000125951	3.04774e-05	9.21728e-07
ILMN_2388142	CD99L2	83692	5420358	0.24495	0.261	0.00204354	0.153578	0.101565	0.00046096
ILMN_1700681	CD99L2	83692	1780079	0.236943	0.0885951	0.00690668	0.147208	0.0230036	0.00185641
ILMN_2041293	SQLE	6713	3120367	7.44511e-08	0.15597	0.00262628	3.48488e-09	0.0489827	0.000615189
ILMN_1729115	LOC651816	651816	1570746	0.00159605	0.00772484	2.22569e-07	0.000387463	0.00109902	1.82085e-08
ILMN_1813572	IL16	3603	5080615	9.02263e-07	3.66777e-06	1.06855e-09	6.43679e-08	1.11629e-07	4.7274e-11
ILMN_1891233			5690010	0.774379	0.00608446	0.128229	0.689803	0.000825355	0.0574149
ILMN_1695468	SRPK2	6733	2120731	4.11022e-07	2.69231e-05	5.27577e-08	2.55887e-08	1.23672e-06	3.70848e-09
ILMN_1669215	SRPK2	6733	2900739	0.00070823	0.0217341	0.000485142	0.000150159	0.00392093	9.08582e-05
ILMN_1714397	CRYL1	51084	3940458	0.0526658	0.00689339	2.85116e-05	0.0236173	0.000964098	3.85735e-06
ILMN_2300396	COMMD5	28991	20707	2.88975e-05	0.050084	0.0033728	3.58475e-06	0.0111509	0.00082087
ILMN_3258795	C5orf5	51306	3520324	0.00354146	0.0446742	0.000110556	0.000976972	0.00962086	1.75333e-05
ILMN_1729318	TOR1AIP1	26092	20403	0.0157974	0.00995989	0.0143281	0.00566497	0.00149112	0.00433064
ILMN_1712487	LGTN	1939	5340414	0.000281783	0.207318	0.00251756	5.1587e-05	0.0730253	0.00058675
ILMN_1690392	COMMD3	23412	1230523	0.0125596	0.00707659	3.48386e-07	0.00431954	0.000992626	2.95746e-08
ILMN_1705247	ACSL5	51703	7040286	0.00282555	7.30445e-06	2.77757e-10	0.000752648	2.54929e-07	1.05207e-11
ILMN_1678517	ACSL5	51703	6400707	3.24812e-05	1.83266e-05	2.4089e-10	4.10933e-06	7.93863e-07	8.93878e-12
ILMN_1673798	PPOX	5498	3120609	0.00459707	0.0292049	3.97928e-05	0.00132292	0.00566741	5.61029e-06
ILMN_2192032	SRP19	6728	4210431	0.545085	0.00012455	5.81163e-08	0.428565	7.59422e-06	4.1192e-09
ILMN_1665332	LOC653157	653157	4050132	0.00109141	0.00641641	9.85319e-07	0.000250503	0.000878691	9.19375e-08
ILMN_1711048	ZBTB17	7709	4880397	4.74917e-06	0.00245976	2.46427e-07	4.43132e-07	0.000274835	2.02995e-08
ILMN_1810147	ZNF524	147807	5490563	0.0777048	0.0314124	5.33232e-07	0.0375562	0.00620381	4.68809e-08
ILMN_1730940	KLHDC3	116138	4250372	0.000814596	0.000491385	3.94234e-10	0.000177686	3.91557e-05	1.55395e-11
ILMN_1806809	ZNF189	7743	630603	2.40386e-07	0.975704	0.00161366	1.3633e-08	0.912927	0.00035215
ILMN_1772645	AGK	55750	7560452	0.0117695	0.00095311	2.39469e-06	0.00398785	8.71188e-05	2.48392e-07
ILMN_2373755	IFT88	8100	3610537	0.00330541	0.00937911	0.0367266	0.000900489	0.00139109	0.0130504
ILMN_1683456	CCL7	6354	4610364	3.3792e-08	1.00958e-07	6.35778e-13	1.37881e-09	1.42493e-09	1.04577e-14
ILMN_2194649	TADA1L	117143	3840463	0.120412	0.155895	0.00817103	0.0640251	0.0489433	0.00226006
ILMN_1660277	LOC731999	731999	4760600	0.00337054	0.024134	1.0212e-05	0.000920654	0.00445545	1.23746e-06
ILMN_1701293	COX7A2	1347	540491	0.0985822	0.00266188	6.27562e-06	0.0501361	0.000302473	7.22772e-07
ILMN_2160476	CCL22	6367	2480092	4.10789e-09	3.85057e-08	6.74058e-10	1.17224e-10	4.46637e-10	2.82299e-11
ILMN_1706959	TIMM22	29928	3390373	0.778796	0.830345	0.0033131	0.695257	0.648073	0.000802938
ILMN_1695711	FAM105A	54491	5130661	0.0887859	0.213803	5.51858e-06	0.044238	0.0761653	6.2652e-07
ILMN_1733579	EVI2A	2123	4590224	0.0926885	0.000135695	2.80783e-09	0.0466059	8.47569e-06	1.41653e-10
ILMN_2369018	EVI2A	2123	2680162	0.0738613	0.000267114	8.89645e-08	0.0353233	1.87682e-05	6.64357e-09
ILMN_1738552	SLC1A3	6507	4210403	9.48809e-07	1.09485e-05	7.84721e-12	6.85651e-08	4.20319e-07	1.84057e-13
ILMN_1753716	EIF2B1	1967	6520682	0.000144088	0.946771	0.00420122	2.35833e-05	0.849733	0.00105419
ILMN_1801246	IFITM1	8519	5360156	0.0540168	1.49383e-05	3.26319e-09	0.0243497	6.21022e-07	1.67313e-10
ILMN_1666122	HEG1	57493	3290347	0.00141194	0.00127897	1.18568e-06	0.000336753	0.000122488	1.12945e-07
ILMN_1654396	ITGB2	3689	7200156	0.0255335	0.274003	0.00933657	0.00992954	0.109185	0.00263939
ILMN_1750518	THOC4	10189	460286	0.18932	0.035436	0.00274829	0.111616	0.00722943	0.000648528
ILMN_1760741	NDUFA9	4704	4810224	0.00922485	0.000306442	5.48973e-06	0.00298752	2.19876e-05	6.22398e-07
ILMN_1759344	LOC652226	652226	1570307	0.000171689	0.485508	2.20849e-06	2.89115e-05	0.260994	2.26811e-07
ILMN_1714527	VAMP3	9341	4640066	0.0910305	0.00818522	0.0615865	0.0455947	0.00118132	0.0239436
ILMN_1723212	SFRS3	6428	5900561	6.46302e-08	0.176498	0.000470058	2.96056e-09	0.057984	8.76232e-05
ILMN_1801767	ABHD3	171586	5050241	0.0369958	0.00539321	4.0753e-05	0.0154561	0.000712765	5.76239e-06
ILMN_2056975	HPRT1	3251	6400270	0.0608575	9.79892e-05	2.61398e-05	0.0280455	5.72827e-06	3.50561e-06
ILMN_1750497	GPR109A	338442	3830228	0.0272443	0.133394	1.50384e-09	0.0107179	0.0398114	6.96195e-11
ILMN_1788768	LOC652699	652699	1770367	0.000131027	0.285768	0.00225194	2.11295e-05	0.11609	0.000517216
ILMN_1883937			7200450	0.145248	0.129713	0.00251995	0.0805038	0.03842	0.000587436
ILMN_2373791	ENPP2	5168	2490152	1.22202e-09	3.47496e-11	7.2395e-17	2.85372e-11	6.24223e-14	2.26652e-19
ILMN_1780799	ENPP2	5168	840678	9.72069e-11	4.22545e-11	5.11105e-16	1.31711e-12	8.89157e-14	2.33465e-18
ILMN_1750401	C17orf62	79415	6560767	0.044579	0.00229864	0.213481	0.0193312	0.000252586	0.108581
ILMN_1704094	PSMA6	5687	7040470	3.03417e-09	6.80625e-08	2.02061e-15	8.14449e-11	8.803e-10	1.22373e-17
ILMN_2151818	PSMA6	5687	5080326	6.54016e-10	8.68209e-10	7.34175e-17	1.31918e-11	3.78761e-12	2.33622e-19
ILMN_1695645	CETN2	1069	2120707	2.82975e-06	0.000200222	0.222894	2.43413e-07	1.34002e-05	0.114604
ILMN_2410975	ATG9A	79065	3190326	0.113124	0.0017158	1.51368e-05	0.05932	0.000175684	1.91579e-06
ILMN_1739008	ATG9A	79065	3890528	0.182416	0.0310107	5.98507e-06	0.106559	0.00610536	6.85316e-07
ILMN_1735275	WDSUB1	151525	2650538	0.00482239	0.0153166	0.00186342	0.00139741	0.00253993	0.000415453
ILMN_1664233	LOC644590	644590	150437	0.00138197	0.0343509	0.00295166	0.000328329	0.00696573	0.00070292
ILMN_1768553	LOC283050	283050	4570100	0.0324877	0.0235519	0.00114649	0.0132116	0.00432623	0.000240196
ILMN_2324994	IKIP	121457	1410706	6.98979e-06	0.00650054	2.32586e-07	6.85465e-07	0.000896405	1.90996e-08
ILMN_2324989	IKIP	121457	6620370	1.10002e-06	0.00601496	1.20535e-06	8.19203e-08	0.000814076	1.15066e-07
ILMN_1776777	ADAR	103	2900450	0.0034278	0.000370905	2.93176e-08	0.000940339	2.77741e-05	1.91097e-09
ILMN_2047914	NPY5R	4889	160154	0.641555	0.210034	0.00894572	0.533158	0.0744025	0.00250961
ILMN_1736054	SUB1	10923	1660661	0.000108568	0.102193	0.00111125	1.69171e-05	0.0277825	0.000231672
ILMN_1885771			870551	0.00648026	0.405796	0.00110315	0.00197794	0.197039	0.000229757
ILMN_1699160	ITK	3702	7560632	1.41661e-05	0.000332886	6.56734e-10	1.56391e-06	2.43121e-05	2.73695e-11
ILMN_1745374	IFI35	3430	2510220	5.71275e-06	2.4749e-07	1.13505e-12	5.47408e-07	4.19922e-09	1.99816e-14
ILMN_1657139	ADAT1	23536	1710204	0.00731168	0.00590541	1.16599e-05	0.00228537	0.000794702	1.43085e-06
ILMN_1747622	CD33	945	7050050	6.86604e-07	0.00834132	2.31608e-07	4.69388e-08	0.00121027	1.89837e-08
ILMN_1682312	CYBB	1536	840168	0.711876	0.604219	0.00453178	0.614981	0.371636	0.00114806
ILMN_1811632	FMO5	2330	2350243	0.0726254	0.00525025	0.838227	0.0346092	0.000689442	0.732825
ILMN_1654939	TMED2	10959	4290537	2.10811e-05	2.83805e-05	4.7242e-09	2.47771e-06	1.3226e-06	2.53377e-10
ILMN_3187680	ACCS	84680	3390379	0.276869	0.155222	0.00239981	0.17926	0.0486444	0.000554995
ILMN_1731113	ZBTB43	23099	2060037	8.43447e-05	0.000936024	7.05416e-06	1.25842e-05	8.52241e-05	8.20402e-07
ILMN_2349061	IRF7	3665	1470382	1.51384e-09	1.48899e-08	7.2081e-15	3.59735e-11	1.35265e-10	5.77122e-17
ILMN_1798181	IRF7	3665	6400176	6.73207e-07	2.79091e-06	2.9908e-11	4.58157e-08	7.86212e-08	8.50391e-13
ILMN_2273103	ELK4	2005	510327	0.0373621	0.00605645	0.00322185	0.0156321	0.000820312	0.000777516
ILMN_1700610	CLEC7A	64581	6590451	4.48462e-09	1.28795e-07	4.18515e-12	1.30046e-10	1.91038e-09	9.12897e-14
ILMN_1866255			6350139	0.259191	0.0837508	0.00633354	0.164662	0.0213213	0.0016861
ILMN_1664499	PLEKHG7	440107	3460632	0.0341277	0.0628099	0.00536314	0.0140161	0.0148095	0.00138813
ILMN_1773031	TAPBP	6892	3940296	0.000954532	0.247462	4.85231e-06	0.000213648	0.0941126	5.42909e-07
ILMN_2186877	FLJ10213	55096	3180324	0.100015	0.166294	0.000370133	0.0510802	0.0534045	6.67356e-05
ILMN_1726928	TCEA3	6920	4050491	0.000209342	0.00712918	0.00114538	3.65736e-05	0.00100256	0.000239845
ILMN_1779536	C20orf19	55857	1300142	0.264758	0.0108539	0.00141181	0.169109	0.00166439	0.000302375
ILMN_1743205	ABCA7	10347	2570100	0.00125483	0.000148719	6.55859e-08	0.000293765	9.40368e-06	4.71596e-09
ILMN_1685327	SON	6651	2370368	6.02162e-08	0.0251365	2.23253e-06	2.74132e-09	0.00470631	2.29738e-07
ILMN_1719695	NFKBIZ	64332	2470348	1.52484e-08	8.21473e-06	7.47106e-16	5.40001e-10	2.9766e-07	3.5277e-18
ILMN_2392569	FPR2	2358	3400392	0.0156237	0.0203884	5.55333e-08	0.00558986	0.00360739	3.92758e-09
ILMN_1700994	KREMEN1	83999	5310445	0.0251226	0.000546768	3.89213e-05	0.00974141	4.44789e-05	5.45945e-06
ILMN_1772697	KREMEN1	83999	3390301	0.00111173	7.28269e-06	1.23455e-06	0.000256192	2.53694e-07	1.18234e-07
ILMN_2320853	UBE2D3	7323	1570458	0.113366	0.0126312	0.000759614	0.0594873	0.00200968	0.000150527
ILMN_2320850	UBE2D3	7323	3460148	0.0181787	0.030982	0.000130614	0.00669059	0.00609814	2.09555e-05
ILMN_2330966	PTK2B	2185	2810632	8.41028e-05	0.0325233	5.50294e-05	1.25351e-05	0.00647745	8.07761e-06
ILMN_1775734	SH2D3C	10044	270487	0.000417911	0.00326411	0.00258435	8.14129e-05	0.000383304	0.000604836
ILMN_1745368	TMEM50A	23585	540193	0.174809	0.279846	0.00158404	0.101257	0.112734	0.000344384
ILMN_1809477	CARHSP1	23589	1230348	0.000101719	0.0366049	3.36253e-06	1.56775e-05	0.00752994	3.60345e-07
ILMN_1677511	PTGS2	5743	2260477	3.04943e-09	0.000128767	6.68953e-15	8.22578e-11	7.95705e-06	5.25302e-17
ILMN_2141790	HYOU1	10525	520189	0.00128252	0.00165752	0.000128962	0.000301081	0.00016861	2.06574e-05
ILMN_1690262	SNAI3	333929	4880017	0.550231	0.176846	2.36605e-08	0.434164	0.0582618	1.49609e-09
ILMN_1680314	TXN	7295	4290543	0.0891376	6.02281e-05	2.3782e-08	0.0444499	3.21476e-06	1.50499e-09
ILMN_2038776	TXN	7295	3940446	0.104347	0.000437788	3.91053e-07	0.0536997	3.40323e-05	3.34775e-08
ILMN_1709451	TFPT	29844	1500678	0.00321014	0.824611	0.00304178	0.000870701	0.640593	0.000727791
ILMN_2048507	KLF3	51274	870066	0.00229464	0.0043713	3.31614e-06	0.00059109	0.000547198	3.54818e-07
ILMN_1707175	NSD1	64324	7210661	0.998663	0.555236	0.00939228	0.997279	0.323833	0.00265755
ILMN_1673521	KISS1R	84634	4120131	0.0383042	0.6683	0.00730483	0.016099	0.439073	0.00198105
ILMN_2134224	ATP13A1	57130	2060193	0.000726111	0.025199	0.0014648	0.00015477	0.0047245	0.000315227
ILMN_1728605	TTC3	7267	290343	0.0886475	0.0298183	0.00103451	0.0441236	0.00582268	0.00021337
ILMN_1871457			2510403	0.0143041	0.000224089	9.42808e-07	0.00504432	1.53922e-05	8.73419e-08
ILMN_1715809	OGFRL1	79627	2680079	7.22647e-05	8.46932e-07	1.66668e-09	1.05074e-05	1.88443e-08	7.85266e-11
ILMN_2095759	OGFRL1	79627	6840347	2.10258e-05	2.4749e-07	1.09491e-10	2.47014e-06	4.18025e-09	3.61193e-12
ILMN_1701114	GBP1	2633	6840035	0.00264374	0.0048695	2.64167e-10	0.000696622	0.000627306	9.92458e-12
ILMN_2148785	GBP1	2633	2190148	0.00220638	0.00527512	3.65668e-10	0.000564052	0.000693136	1.41883e-11
ILMN_1674665	CPNE2	221184	2190338	0.00175485	0.000252444	9.84561e-05	0.000432499	1.76597e-05	1.54021e-05
ILMN_2310589	DIABLO	56616	4890717	0.00221486	0.167408	0.000330833	0.000566862	0.0539668	5.90554e-05
ILMN_1688723	MSX2P1	55545	5130132	0.604615	0.364964	0.00916132	0.492772	0.169267	0.0025795
ILMN_3235922	C11orf21	29125	4900373	1.20856e-07	2.32874e-05	1.88423e-09	6.15941e-09	1.047e-06	9.05172e-11
ILMN_1669064	ZNF823	55552	4920747	0.0318146	0.272934	0.00315424	0.0128914	0.108521	0.000758637
ILMN_1699651	IL6	3569	4040576	2.25146e-11	9.91436e-11	2.76096e-20	2.3342e-13	2.69689e-13	1.55874e-23
ILMN_1757794	BRWD3	254065	4050653	0.00691041	0.581749	0.000201559	0.00213725	0.349306	3.39932e-05
ILMN_2356838	CEPT1	10390	5870403	6.97958e-12	0.00112332	9.92114e-06	5.65989e-14	0.00010536	1.20017e-06
ILMN_1710937	IFI16	3428	3870594	3.31535e-07	6.8872e-07	1.06243e-11	1.99254e-08	1.47401e-08	2.60645e-13
ILMN_1880425			2630372	3.82636e-06	0.135285	1.10553e-05	3.45048e-07	0.0405009	1.34985e-06
ILMN_1770690	CDKL3	51265	1240471	0.0991461	0.00511429	0.257913	0.0505256	0.000668028	0.138362
ILMN_1677396	NDFIP2	54602	1030364	0.000979527	0.0615672	0.00325241	0.00022059	0.0144344	0.000785726
ILMN_1790810	HCN4	10021	380626	2.15731e-05	6.16978e-05	2.4737e-09	2.55436e-06	3.30909e-06	1.2272e-10
ILMN_1655497	EIF4B	1975	5390494	8.56871e-06	0.00503053	2.66015e-07	8.66387e-07	0.000654506	2.21588e-08
ILMN_1720287	E4F1	1877	3390068	0.000833202	0.00496793	1.41211e-06	0.000182471	0.000644577	1.37704e-07
ILMN_1785635	BRD3	8019	6660626	0.0259801	0.00267605	4.37469e-08	0.0101325	0.000304222	2.99744e-09
ILMN_1741617	SCRT1	83482	510139	0.257466	0.051323	0.00196956	0.163289	0.01149	0.000442555
ILMN_2185984	SASH1	23328	5390102	0.00722702	0.000267273	0.007493	0.00225446	1.8793e-05	0.00204208
ILMN_1748018	GORASP2	26003	3390592	1.54629e-07	0.00482429	0.00902489	8.20603e-09	0.000619758	0.00253646
ILMN_1767573	CRLF2	64109	2030255	0.0259699	0.0220355	0.00223594	0.0101273	0.00398984	0.000512852
ILMN_1741021	CH25H	9023	1770593	1.07908e-08	9.17509e-09	3.23406e-12	3.59989e-10	7.48737e-11	6.7058e-14
ILMN_1787749	CASP8	841	290592	0.000283187	0.0108539	8.74717e-08	5.19312e-05	0.00166452	6.50965e-09
ILMN_1732089	MGC3207	84245	5560370	0.00983002	0.019166	3.29527e-05	0.0032161	0.00334156	4.52753e-06
ILMN_3256325	CYB561D1	284613	1990092	9.73829e-06	1.32307e-06	1.28147e-12	1.00762e-06	3.26624e-08	2.28224e-14
ILMN_1812759	GCH1	2643	240053	7.67429e-08	8.46932e-07	1.3812e-16	3.61475e-09	1.89086e-08	5.06432e-19
ILMN_2220739	TMCO3	55002	1410020	0.00567884	0.000667453	0.000709348	0.00168844	5.62833e-05	0.000139256
ILMN_1667449	GCET2	257144	2510082	0.0597715	0.171398	0.000717973	0.0274408	0.0556726	0.000141096
ILMN_1771870	FAM98C	147965	6900400	0.017134	0.220192	0.000363354	0.00624101	0.0797554	6.54201e-05
ILMN_1759691	LOC731366	731366	2470332	0.0386434	0.0191399	0.00191771	0.0162792	0.00333406	0.000429405
ILMN_1690365	USP41	373856	6110020	5.90873e-10	2.29001e-10	8.78883e-15	1.16755e-11	6.93442e-13	7.3977e-17
ILMN_1778917	CDK7	1022	5420437	0.0836271	0.00658708	3.41834e-05	0.0410582	0.000911115	4.72293e-06
ILMN_1701455	FBXO6	26270	3800398	0.00202512	2.1507e-05	1.15193e-10	0.000510438	9.51499e-07	3.84885e-12
ILMN_1726359	NECAP1	25977	2640114	1.31723e-10	3.99249e-08	8.26632e-16	1.85904e-12	4.74945e-10	4.15776e-18
ILMN_1693830	LACTB	114294	5900524	0.000463975	0.000165791	1.71325e-11	9.18711e-05	1.06847e-05	4.50209e-13
ILMN_2365881	ATG16L1	55054	3420347	0.153524	0.0767781	0.00538149	0.0861939	0.0191003	0.0013943
ILMN_1789233	VPS37C	55048	6510528	0.00290013	0.00050357	0.0213888	0.000775045	4.03704e-05	0.00690493
ILMN_1832033			4850706	0.00151141	0.000658166	1.58466e-09	0.000363346	5.53989e-05	7.40927e-11
ILMN_1786176	CD37	951	3800373	8.06494e-06	0.102924	0.000272723	8.04673e-07	0.028013	4.75208e-05
ILMN_3236463	UNC93B3	285296	7150082	0.00962045	2.79063e-05	4.7378e-06	0.0031344	1.2962e-06	5.28637e-07
ILMN_1651354	SPP1	6696	3460070	3.36872e-10	0.326134	0.00476993	5.74017e-12	0.141847	0.00121892
ILMN_1709287	LOC651575	651575	7040131	0.0573504	0.0364316	0.00570976	0.0261232	0.0074905	0.00149601
ILMN_2222984	RDH14	57665	6110739	6.62288e-07	8.51293e-05	1.36813e-06	4.49026e-08	4.87602e-06	1.32502e-07
ILMN_1697820	HINT2	84681	1570370	0.00691307	0.332004	0.00157373	0.00213949	0.146321	0.000341739
ILMN_1809141	ING4	51147	1430767	0.0886295	0.0704886	1.29241e-05	0.04411	0.0171844	1.60523e-06
ILMN_1755077	HEBP2	23593	3940026	1.03448e-07	0.0351957	0.000150005	5.12885e-09	0.00716955	2.45092e-05
ILMN_1669972	DKFZp686O24166	374383	5670187	0.00109793	0.0999573	9.12512e-08	0.00025239	0.0269901	6.84712e-09
ILMN_1749014	ACLY	47	4290279	0.485949	0.174797	0.00496191	0.368976	0.0572819	0.00127266
ILMN_1727045	RASGRP3	25780	2450400	1.41776e-06	2.17177e-06	1.81312e-09	1.09002e-07	5.78499e-08	8.67291e-11
ILMN_2083588	TTC32	130502	5670114	6.40973e-13	0.00839345	0.0612024	3.52002e-15	0.00121959	0.0237773
ILMN_1659206	RARA	5914	7050600	1.02465e-12	0.034009	8.48245e-05	6.25811e-15	0.00687372	1.30519e-05
ILMN_1761519	EIF4G2	1982	6220044	0.000175141	0.0663337	0.00426834	2.96636e-05	0.0158651	0.00107234
ILMN_2380946	EIF4G2	1982	2260095	6.72579e-05	0.000921513	0.00309697	9.64477e-06	8.36192e-05	0.000742929
ILMN_1718907	TSHZ1	10194	1780300	0.116346	0.0655201	2.02039e-05	0.0614335	0.0156369	2.64318e-06
ILMN_1805979	GAB3	139716	6130754	0.00931433	0.140369	0.00867014	0.0030208	0.0425796	0.00242118
ILMN_1772690	OGFOD1	55239	2510731	0.0800414	0.00393516	0.113295	0.0389075	0.000480484	0.0494839
ILMN_1704730	CD93	22918	6100615	7.98911e-05	9.50154e-05	4.43071e-05	1.18049e-05	5.5203e-06	6.35362e-06
ILMN_1692742	DENND3	22898	2320722	3.51816e-05	0.00220333	8.86664e-07	4.52097e-06	0.000239965	8.15946e-08
ILMN_1729691	SLC16A6	9120	5900564	9.88596e-05	9.89337e-05	1.70619e-06	1.51474e-05	5.8038e-06	1.69621e-07
ILMN_1682095	RCOR3	55758	3800431	0.00141945	0.000426283	6.68292e-07	0.000338907	3.28617e-05	6.00928e-08
ILMN_1670000	IQWD1	55827	1660307	0.000156429	0.313355	0.000236287	2.59885e-05	0.133713	4.05293e-05
ILMN_1703335	LACTB	114294	1570669	7.28461e-05	0.000213973	8.7383e-10	1.06218e-05	1.45292e-05	3.77177e-11
ILMN_1765132	LACTB	114294	460373	2.6754e-05	0.0013254	7.03667e-11	3.28177e-06	0.000128091	2.1958e-12
ILMN_1755910	LOC648366	648366	3310450	2.02044e-05	2.62638e-05	0.000909161	2.3643e-06	1.19969e-06	0.000184315
ILMN_2233493	GPBP1	65056	1090692	0.0353989	0.283955	0.00336714	0.0146436	0.115001	0.000819146
ILMN_1711792	GPBP1	65056	6480315	1.43225e-08	5.9101e-06	2.4735e-11	5.04272e-10	1.97468e-07	6.90609e-13
ILMN_2408683	PPAP2B	8613	6220097	3.49905e-07	0.00149638	4.10339e-05	2.1245e-08	0.000149531	5.81054e-06
ILMN_2062620	NMT2	9397	5860066	0.0146811	0.0985036	0.00453382	0.00519468	0.026467	0.00114881
ILMN_1794968	LRRC28	123355	3140537	0.113682	0.150716	0.00187514	0.0597001	0.046853	0.000418548
ILMN_1775235	AFF3	3899	650753	0.0162789	0.000806692	0.000751065	0.00587775	7.10058e-05	0.000148447
ILMN_2276952	TSC22D3	1831	770494	0.00669821	0.110508	4.66264e-06	0.0020589	0.0308789	5.19055e-07
ILMN_2376403	TSC22D3	1831	6350446	0.000191719	0.0573581	9.21296e-07	3.30125e-05	0.0131914	8.52544e-08
ILMN_2142284	SLC25A43	203427	1850021	0.0319436	0.00120274	0.700546	0.0129496	0.000113953	0.551297
ILMN_1722811	CDKN1B	1027	130309	0.0636257	0.313538	7.15245e-07	0.0296086	0.13387	6.45718e-08
ILMN_3244607	ALS2CR13	150864	3140632	2.82032e-05	0.000149328	1.10279e-08	3.48704e-06	9.49589e-06	6.52028e-10
ILMN_1739942	ALS2CR13	150864	3120292	4.64804e-05	0.000801237	3.2305e-09	6.2311e-06	7.04022e-05	1.65305e-10
ILMN_1783285	CTPS	1503	6370273	0.00228334	0.124738	0.000163429	0.000587476	0.0364279	2.69417e-05
ILMN_1780831	SLC6A12	6539	6220332	0.000253754	0.263764	0.000427347	4.55961e-05	0.103115	7.87623e-05
ILMN_1695404	LY6E	4061	4890270	6.72711e-05	1.32594e-07	9.01683e-12	9.65356e-06	1.97353e-09	2.15193e-13
ILMN_1713749	CORO1A	11151	5390113	2.23795e-05	0.00449758	1.77812e-05	2.66822e-06	0.000568083	2.29155e-06
ILMN_1706013	FTHL11	2503	6180070	0.00010648	0.10857	8.5467e-09	1.65207e-05	0.0300838	4.91984e-10
ILMN_2134538	FTHL11	2503	460164	0.00225713	0.18967	6.72301e-08	0.000579111	0.064307	4.84555e-09
ILMN_1798346	KIAA1468	57614	5270491	2.78713e-05	0.0945638	3.30391e-05	3.43314e-06	0.0251067	4.54618e-06
ILMN_1658636	MRE11A	4361	1190753	0.133638	0.373151	0.00248061	0.0726561	0.174577	0.000576484
ILMN_2330948	ARF1	375	1430259	0.370564	0.191242	0.00112834	0.259703	0.0650952	0.000235634
ILMN_1737005	C19orf61	56006	2750465	9.60893e-08	0.00874938	9.8873e-11	4.73444e-09	0.00128295	3.20206e-12
ILMN_1715684	LAMB3	3914	730040	3.40292e-07	1.58235e-06	1.50949e-14	2.05391e-08	4.04441e-08	1.34803e-16
ILMN_2088437	CX3CR1	1524	2070168	1.51122e-05	0.23515	0.000536185	1.69153e-06	0.0874027	0.000101391
ILMN_1745788	CX3CR1	1524	5550373	6.49093e-05	0.22978	0.00164631	9.22802e-06	0.0847348	0.000360797
ILMN_2073202	MEI1	150365	1340326	0.00174808	1.54514e-06	8.36758e-06	0.000430381	3.92551e-08	9.92909e-07
ILMN_3245973	MSL-1	339287	430551	0.00176725	0.0116761	4.66642e-06	0.000436732	0.00182656	5.19715e-07
ILMN_2149164	SFRP1	6422	6960379	0.0153639	0.0137796	0.0021236	0.00548429	0.00223555	0.000482295
ILMN_1753607	PNO1	56902	2000450	0.000982986	0.0341486	9.24683e-06	0.000221681	0.00691197	1.1103e-06
ILMN_3242586	RHOU	58480	1230470	0.0260073	0.189644	6.4297e-06	0.0101445	0.0642884	7.41178e-07
ILMN_1758918	BRD2	6046	1340475	0.000732738	0.233386	1.57808e-06	0.000156671	0.0864656	1.55831e-07
ILMN_1805410	C15orf48	84419	1110373	3.37565e-11	0.000125703	1.03345e-15	3.88085e-13	7.68387e-06	5.41018e-18
ILMN_1654696	C15orf48	84419	4070719	1.44494e-10	1.00517e-08	1.74175e-18	2.07649e-12	8.40911e-11	2.14545e-21
ILMN_3304898	LOC92755	92755	2140400	5.3096e-05	0.0487029	0.000342209	7.27059e-06	0.0107384	6.12969e-05
ILMN_1784785	COPS7B	64708	4590661	0.0266144	0.821305	0.00158464	0.0104196	0.635074	0.000344679
ILMN_1723058	CLIP1	6249	6110427	3.86964e-05	6.11639e-05	4.42691e-08	5.05849e-06	3.27417e-06	3.04458e-09
ILMN_1664216	NKIRAS1	28512	4150630	1.49231e-06	0.416343	4.4033e-06	1.15807e-07	0.205586	4.87278e-07
ILMN_1705297	MYBPH	4608	6860465	1.53632e-05	0.00962782	0.000939596	1.7221e-06	0.00143301	0.000191197
ILMN_1778536	BTLA	151888	2450494	0.000290796	0.037243	5.24264e-06	5.36101e-05	0.00769364	5.92232e-07
ILMN_1759628	ATP1B3	483	4220632	0.0089448	0.219059	0.000561554	0.00288167	0.0790698	0.000106725
ILMN_1783304	ATP1B3	483	1510088	2.20388e-05	0.000422796	2.2338e-06	2.62194e-06	3.25061e-05	2.30098e-07
ILMN_1742224	SLTM	79811	1570291	0.00027635	0.00118213	3.97278e-07	5.03937e-05	0.000111758	3.40716e-08
ILMN_1770084	TACC1	6867	2940373	0.490107	0.00209832	2.8649e-06	0.372862	0.000225943	3.02458e-07
ILMN_3242176	UBR3	130507	940445	0.000761072	0.0608264	2.92033e-07	0.000163784	0.0142249	2.44311e-08
ILMN_1651712	RBM11	54033	1740521	0.0322422	0.0015337	0.00538194	0.0130945	0.000153732	0.00139493
ILMN_2069060	RBM11	54033	7210278	0.00125374	0.000549508	4.68034e-06	0.000293294	4.473e-05	5.21746e-07
ILMN_1800354	CST3	1471	6450543	4.91456e-06	0.00031398	1.02512e-06	4.61591e-07	2.26574e-05	9.60195e-08
ILMN_1757660	CAPS	828	6760450	0.00303432	0.00861297	0.00035104	0.000815112	0.00125764	6.29868e-05
ILMN_3307887	C22orf30	253143	1440619	0.252777	0.236734	0.00146359	0.159536	0.0882115	0.000314818
ILMN_1797964	ARL6IP6	151188	670382	0.040819	0.0527612	0.000467689	0.0173999	0.011858	8.71575e-05
ILMN_2370738	SLC24A4	123041	2690243	6.27539e-05	0.0241944	9.55229e-06	8.87328e-06	0.00447588	1.15212e-06
ILMN_1753243	DNAJB11	51726	3190452	3.09253e-13	2.05738e-10	1.4273e-15	1.47611e-15	6.12442e-13	8.13129e-18
ILMN_3240370	LOC790955	790955	460397	0.0362312	0.999275	0.00454743	0.0150697	0.981371	0.00115249
ILMN_1680770	UBQLN2	29978	5560482	0.00916858	0.0464215	0.000578904	0.00296647	0.0101169	0.000110439
ILMN_1652409	SPATA7	55812	380079	0.144619	0.68858	0.000617768	0.0800735	0.46254	0.000119058
ILMN_1672043	MIA3	375056	4850246	0.0163104	0.0161516	0.00858303	0.00589165	0.00271237	0.00239068
ILMN_1665682	IL15RA	3601	940356	2.1682e-06	1.99362e-06	4.72518e-11	1.78606e-07	5.25928e-08	1.40777e-12
ILMN_1693910	IL15RA	3601	4200653	0.0161975	0.00200503	1.18123e-05	0.00583923	0.000212369	1.45199e-06
ILMN_2228873	STARD3NL	83930	5550360	4.89673e-05	0.112963	2.70952e-08	6.61978e-06	0.0318584	1.74943e-09
ILMN_2106874	CACNG8	59283	4640519	0.186199	0.179945	0.00285186	0.109336	0.059726	0.00067564
ILMN_1809488	SPCS2	9789	1430010	8.89593e-07	0.00231954	1.97279e-07	6.33271e-08	0.000255597	1.59269e-08
ILMN_1652223	WDR91	29062	7150367	0.728464	0.0212534	0.00846321	0.635219	0.00381458	0.00235253
ILMN_1743086	UBE2Z	65264	6020022	0.163036	0.00885812	0.0101567	0.0929903	0.00130253	0.00291345
ILMN_1692168	UBE2Z	65264	4860458	1.00494e-08	1.54539e-05	3.30127e-12	3.29064e-10	6.4801e-07	6.89601e-14
ILMN_2291954	SLA	6503	1400373	9.41135e-09	0.613066	0.00711223	3.05275e-10	0.380806	0.00192007
ILMN_1674768	LOC220686	220686	4480753	0.0583823	0.445252	0.00862458	0.0266772	0.229116	0.00240453
ILMN_2168347	EPOR	2057	3310242	0.00633054	0.000322277	3.60095e-08	0.00192146	2.33388e-05	2.39706e-09
ILMN_1781623	TEX264	51368	430369	0.0313545	0.215819	0.00035455	0.0126567	0.0771274	6.37076e-05
ILMN_1751086	ATL3	25923	1240243	0.00203377	8.23939e-06	1.38548e-08	0.000513035	2.99279e-07	8.35065e-10
ILMN_1776788	C5orf41	153222	6840491	0.000222049	0.00650054	0.949777	3.91302e-05	0.000895506	0.906929
ILMN_1770824	ARHGAP4	393	7200240	3.80869e-08	0.00143093	2.36272e-08	1.58923e-09	0.000141595	1.49276e-09
ILMN_1674402	TMEM71	137835	1710541	3.2688e-11	1.1464e-07	1.54645e-10	3.65736e-13	1.65923e-09	5.36543e-12
ILMN_1753393	OSGEP	55644	150176	0.258699	0.547334	0.000102505	0.164296	0.316478	1.61512e-05
ILMN_1752455	DOCK5	80005	3310682	0.0212965	0.000126156	9.71596e-07	0.00803678	7.73095e-06	9.05573e-08
ILMN_1714349	GLCE	26035	2350524	0.000154839	0.00590202	0.00360706	2.56846e-05	0.000793641	0.000886769
ILMN_1670870	ALCAM	214	2070575	5.79611e-09	4.67005e-09	1.2689e-11	1.74276e-10	3.37174e-11	3.18462e-13
ILMN_1758250	TRAFD1	10906	1570129	0.000981387	0.000214573	1.64007e-07	0.00022117	1.45809e-05	1.2963e-08
ILMN_1902146			5670220	0.940688	0.746524	0.00561421	0.91003	0.535333	0.00146637
ILMN_2347541	NIN	51199	1430376	0.218311	0.00425997	0.000677213	0.13282	0.000530321	0.000132321
ILMN_1708660	RWDD4A	201965	5670164	2.2164e-06	0.001429	4.47815e-06	1.82935e-07	0.000141257	4.96908e-07
ILMN_1651776	FHOD1	29109	50129	0.0488911	0.00412942	2.68991e-05	0.02159	0.000509078	3.62125e-06
ILMN_1788213	FRAT2	23401	7330026	5.72079e-07	5.87302e-07	6.56789e-14	3.76708e-08	1.21475e-08	7.61826e-16
ILMN_1794825	ALDH3A2	224	1690608	1.45177e-06	6.07029e-07	1.63687e-10	1.12288e-07	1.26802e-08	5.71274e-12
ILMN_1756806	MCL1	4170	7380100	0.057	0.0048602	3.46939e-11	0.0259402	0.000625859	1.00606e-12
ILMN_2382505	SLC22A18	5002	7400053	0.0267702	0.395018	0.00606985	0.0104874	0.189318	0.00160532
ILMN_1801303	AMY2A	279	3130296	0.00845638	0.0175279	0.000895262	0.00269608	0.00299479	0.000181129
ILMN_1773154	NFKBIA	4792	4280113	5.98594e-06	4.75047e-05	6.35415e-14	5.76043e-07	2.43082e-06	7.27251e-16
ILMN_3233388	RELL1	768211	1710730	2.38886e-08	0.0648433	0.000825032	9.23227e-10	0.0154187	0.000165142
ILMN_1690473	NFKBIB	4793	2360537	0.000147553	0.0364147	5.02804e-08	2.43019e-05	0.00748461	3.50704e-09
ILMN_1674152	NFKBIB	4793	7560414	0.269656	0.0599256	6.74615e-07	0.173189	0.0139541	6.07652e-08
ILMN_1807833	HM13	81502	1050746	0.000106668	0.00045472	6.20004e-05	1.65553e-05	3.56606e-05	9.25043e-06
ILMN_1712806	AP1S1	1174	5490673	0.363905	0.0839499	0.00357501	0.253635	0.0214026	0.000878157
ILMN_1731783	ATP1A1	476	3370164	0.000591376	0.0219593	0.000798566	0.000121377	0.00396944	0.000159353
ILMN_1775566	ATP1A1	476	5570152	0.00176245	0.385661	0.00314141	0.000435094	0.182926	0.000755203
ILMN_2162328	PTS	5805	4050437	2.21893e-07	0.205663	0.00541524	1.24704e-08	0.0721995	0.00140495
ILMN_1691376	JAG1	182	5720735	0.00260891	0.000730013	0.171178	0.000685701	6.26454e-05	0.0820045
ILMN_2153787	ARRDC5	645432	2370270	0.0181047	0.179986	0.00618113	0.00665779	0.0597492	0.00164014
ILMN_3205353	LOC100131294	100131294	4670598	0.00118308	0.00446005	0.000296753	0.000275004	0.000562657	5.23324e-05
ILMN_3192791	HNRNPM	4670	2360669	0.870822	0.0351434	0.000982183	0.812004	0.0071553	0.000200782
ILMN_1669703	TNK2	10188	1850482	2.14985e-05	0.00013714	3.45434e-06	2.54001e-06	8.58007e-06	3.71071e-07
ILMN_1800276	RCN1	5954	1500168	0.29316	0.00536313	0.00017059	0.192696	0.000707195	2.82273e-05
ILMN_2154115	PSD4	23550	4730131	3.0376e-05	0.0105953	1.84596e-06	3.79777e-06	0.00160854	1.856e-07
ILMN_1780465	CLEC5A	23601	1260228	1.51394e-05	0.00378474	0.11524	1.69545e-06	0.000458405	0.0505107
ILMN_2206344	NDST2	8509	110561	1.74678e-05	0.0108539	0.000582899	1.99745e-06	0.0016642	0.00011138
ILMN_1715603	IL23A	51561	6510026	3.46016e-10	2.4749e-07	3.64948e-10	5.91374e-12	4.20443e-09	1.41416e-11
ILMN_1781085	STAP1	26228	3870458	0.00261651	0.0632269	3.60339e-05	0.000688103	0.0149338	5.00451e-06
ILMN_1788059	PCGF5	84333	3440377	0.00621861	0.00195726	1.50301e-06	0.00188052	0.000205832	1.47648e-07
ILMN_1741684	SMPD1	6609	70433	0.0125691	0.0301141	0.0077626	0.00432473	0.0058933	0.00212631
ILMN_3251415	RBM43	375287	7560296	0.00691741	0.000628618	1.53064e-07	0.00214119	5.2331e-05	1.1996e-08
ILMN_1658494	C13orf15	28984	160242	1.40941e-06	4.74237e-08	2.79568e-11	1.08143e-07	5.96326e-10	7.90147e-13
ILMN_1774661	SNRPB	6628	2070349	0.0926268	0.000998785	0.00165109	0.0465606	9.19637e-05	0.000362097
ILMN_1662065	WDR92	116143	7560136	0.000779753	0.056382	0.00161328	0.000168406	0.0129206	0.0003519
ILMN_1788223	RSPH3	83861	2650678	5.84667e-10	0.000496793	3.8982e-05	1.14648e-11	3.96995e-05	5.46996e-06
ILMN_1738712	GPR180	160897	3180563	1.53231e-05	0.00420985	4.18225e-05	1.71681e-06	0.00052241	5.94582e-06
ILMN_1731714	CREB5	9586	6200577	2.38573e-11	1.71322e-08	7.2699e-14	2.53462e-13	1.60032e-10	8.54448e-16
ILMN_2222234	PRDX4	10549	2650253	0.000665154	0.000209245	1.90892e-06	0.000139422	1.41007e-05	1.92518e-07
ILMN_1786976	RAB22A	57403	7050136	0.0670431	0.581551	0.00209793	0.0315155	0.349038	0.000475491
ILMN_1789001	SLC35B2	347734	1580402	0.000389797	0.0298773	9.87e-09	7.51226e-05	0.00583621	5.79516e-10
ILMN_1893511			4200463	0.0171802	0.00198461	1.17653e-06	0.00626051	0.000209726	1.12013e-07
ILMN_2412214	LGALS9	3965	840431	0.000284283	5.00028e-05	2.13938e-06	5.21904e-05	2.59971e-06	2.18615e-07
ILMN_1715760	LGALS9	3965	5090632	0.00445537	0.00945636	0.000151709	0.00127345	0.00140506	2.48384e-05
ILMN_1690241	BATF2	116071	4730059	3.06333e-07	0.00301192	4.69214e-08	1.8175e-08	0.000348897	3.24866e-09
ILMN_1709032	FYCO1	79443	6900278	1.82981e-07	0.0687149	0.001327	1.00054e-08	0.0166144	0.000282304
ILMN_2330307	SLC43A3	29015	2600431	2.5376e-11	1.08686e-05	9.33325e-14	2.73985e-13	4.16694e-07	1.1736e-15
ILMN_2130411	KDELR1	10945	2510209	3.03692e-06	0.0286727	4.49438e-06	2.64039e-07	0.00554205	4.98939e-07
ILMN_1864900	MIAT	440823	430438	0.236867	0.292299	0.00790318	0.147149	0.120031	0.00217171
ILMN_3307868	CHI3L1	1116	1990037	0.217791	0.0109362	0.000256152	0.132459	0.00167883	4.43572e-05
ILMN_3299447	LOC730268	730268	4730246	8.09603e-05	0.442749	0.00279217	1.19753e-05	0.227174	0.000660353
ILMN_2045994	SEPW1	6415	2970025	3.89835e-05	0.00313199	0.0431707	5.10003e-06	0.000365538	0.0157913
ILMN_1808114	LYVE1	10894	4850180	3.77933e-11	9.30556e-11	8.54894e-08	4.48073e-13	2.48352e-13	6.33579e-09
ILMN_1730879	CBY1	25776	510100	0.738226	0.0461102	0.00109455	0.646573	0.0100177	0.000227797
ILMN_2381899	OPTN	10133	5260215	0.000638452	0.0295345	5.22985e-05	0.000132745	0.0057435	7.6338e-06
ILMN_3187648	LOC100128908	100128908	1470220	0.389373	0.0721699	0.0036741	0.276642	0.0176906	0.000906645
ILMN_1741143	TXK	7294	1190138	0.101803	0.714908	0.00628252	0.0521501	0.494646	0.00167026
ILMN_1655645	AK2	204	3140441	0.159477	0.000289143	3.36882e-05	0.0904283	2.05238e-05	4.65106e-06
ILMN_1678422	DHX58	79132	3930681	6.57018e-10	1.94955e-10	1.08231e-16	1.3286e-11	5.70337e-13	3.66622e-19
ILMN_2109197	EPB41L3	23136	1510538	2.45705e-13	0.0270958	2.94061e-06	1.0719e-15	0.00518442	3.11508e-07
ILMN_1756862	APOL3	80833	1980750	4.73905e-06	0.00376998	7.55518e-10	4.41945e-07	0.000455895	3.19905e-11
ILMN_2337835	ZNF182	7569	240484	0.363315	0.0116633	1.06944e-05	0.253149	0.00182337	1.30249e-06
ILMN_3238036	JAGN1	84522	2100441	0.713697	0.286596	0.00796034	0.617068	0.116645	0.00219232
ILMN_2399036	SEPN1	57190	780162	0.000301306	0.345521	0.00795123	5.59962e-05	0.154743	0.00218816
ILMN_3244065	C9orf69	90120	7380367	0.0183228	0.000627348	0.0109902	0.00675116	5.21931e-05	0.00319486
ILMN_2373285	MSR1	4481	2570520	4.6514e-05	0.00142942	0.00795522	6.24039e-06	0.000141372	0.0021905
ILMN_1664912	IL11RA	3590	2760148	0.00920931	0.103629	0.00052919	0.00298154	0.0282581	9.99093e-05
ILMN_1766637	GLA	2717	60630	8.02572e-10	0.00288619	0.000444353	1.65589e-11	0.000331666	8.22386e-05
ILMN_1754130	TRIM52	84851	6130044	0.143905	0.106675	2.24421e-05	0.0795892	0.0293459	2.96478e-06
ILMN_1673991	ATIC	471	1770546	0.0363872	0.00184864	9.91509e-05	0.0151495	0.000191468	1.55382e-05
ILMN_1681325	LOC727825	727825	1030373	0.352551	0.0328178	0.0045945	0.243686	0.00654536	0.00116702
ILMN_1730611	RTN4	57142	2230161	0.113746	0.00732527	1.4609e-06	0.0597569	0.00103465	1.43136e-07
ILMN_1671442	WDR43	23160	3130400	0.00970338	0.0135395	4.2583e-05	0.00316766	0.00218208	6.08453e-06
ILMN_2191568	TUSC4	10641	5960722	1.31164e-05	7.66756e-07	7.24901e-13	1.42851e-06	1.66857e-08	1.22684e-14
ILMN_1771264	ELL3	80237	2000102	3.14154e-11	4.54674e-05	7.25182e-06	3.49884e-13	2.30791e-06	8.46368e-07
ILMN_1680782	PATL1	219988	5310427	2.50053e-06	7.23397e-06	9.58339e-12	2.10217e-07	2.50612e-07	2.3019e-13
ILMN_2148819	TUBA1A	7846	5340187	9.96445e-07	2.4749e-07	0.532978	7.2604e-08	4.20437e-09	0.370519
ILMN_1742981	TUBA1A	7846	4490577	2.77386e-07	3.91428e-05	0.0102544	1.6187e-08	1.91702e-06	0.00294412
ILMN_2228180	MSRA	4482	6220722	1.74142e-07	0.112497	0.000542761	9.43818e-09	0.0316695	0.000102791
ILMN_1746604	IL6ST	3572	3830048	0.225606	0.00451793	0.000858738	0.138335	0.00057135	0.000172638
ILMN_1797861	IL6ST	3572	4260333	0.0383083	0.0875298	0.00156797	0.0161027	0.0226192	0.000340087
ILMN_1799744	GALC	2581	3440491	3.74959e-06	0.103964	1.69634e-05	3.37163e-07	0.0283569	2.17222e-06
ILMN_2222880	SLC25A42	284439	620692	3.05884e-05	0.000240349	1.50216e-08	3.82904e-06	1.67149e-05	9.13807e-10
ILMN_1654560	TLR6	10333	2600735	0.025197	0.000213643	0.00991194	0.00977282	1.44848e-05	0.00282748
ILMN_1749287	TLR6	10333	5340427	1.04774e-09	1.12983e-08	6.17354e-13	2.30692e-11	9.62591e-11	1.00677e-14
ILMN_1762861	HLA-F	3134	5220070	0.240978	0.0497662	5.29243e-05	0.150333	0.0110623	7.74417e-06
ILMN_1799725	DOCK2	1794	10747	2.02418e-05	0.0349507	2.92087e-05	2.36971e-06	0.00710888	3.96665e-06
ILMN_3245879	FAM13A1OS	285512	6860280	1.74747e-05	0.000393652	3.58871e-08	1.99913e-06	2.97805e-05	2.38523e-09
ILMN_2104830	ACP2	53	2480025	7.16011e-09	1.429e-06	5.01642e-07	2.24167e-10	3.56737e-08	4.37996e-08
ILMN_1761069	UVRAG	7405	1570220	0.00812449	0.0850081	0.00157294	0.00257695	0.0217363	0.000341488
ILMN_1753342	SAT1	6303	5490431	6.26023e-05	0.000254382	7.03667e-11	8.83578e-06	1.78213e-05	2.19537e-12
ILMN_1787529	C3AR1	719	840068	2.87246e-14	9.98562e-07	4.59597e-16	7.07647e-17	2.30114e-08	2.00502e-18
ILMN_1769895	CCR2	1231	6040711	0.045119	4.57037e-05	2.09065e-12	0.0196116	2.32459e-06	4.00232e-14
ILMN_1870621			6590678	0.990169	0.226274	0.00602767	0.983613	0.0827565	0.00159261
ILMN_1757237	DDEF2	8853	2030041	9.0808e-05	0.0923345	0.000495319	1.37163e-05	0.0243442	9.29169e-05
ILMN_2201533	C17orf61	254863	2340521	0.0882614	0.0133571	0.00046261	0.0438861	0.00214918	8.61161e-05
ILMN_2100285	CCDC147	159686	580025	0.0981997	0.0045142	0.000203713	0.0498911	0.000570415	3.43878e-05
ILMN_2100287	CCDC147	159686	3450687	0.0242061	0.0186129	1.34608e-05	0.00932335	0.00322616	1.68087e-06
ILMN_1675695	PDS5B	23047	5220575	0.897505	0.0321362	0.000376051	0.848792	0.00638223	6.79956e-05
ILMN_2099301	UNC84B	25777	2640411	3.86025e-09	1.89567e-09	1.52747e-13	1.0877e-10	1.00949e-11	2.04614e-15
ILMN_1700811	UBFD1	56061	1090347	0.000407132	0.000953253	1.07209e-06	7.8923e-05	8.7282e-05	1.00914e-07
ILMN_1736954	ZBTB7B	51043	5260315	0.555786	0.0490184	0.00736041	0.440527	0.0108332	0.00199876
ILMN_1808979	CLEC4D	338339	7050519	0.00509714	0.0267278	9.08675e-09	0.00149194	0.00509522	5.26988e-10
ILMN_1775327	PKM2	5315	2030093	8.87139e-07	0.118502	0.00010501	6.31069e-08	0.0339863	1.65837e-05
ILMN_1783771	UBE2Z	65264	650372	1.36996e-06	6.68169e-06	1.59402e-09	1.04484e-07	2.27707e-07	7.46124e-11
ILMN_1685403	MMP7	4316	2350537	2.02256e-06	2.84558e-06	7.05647e-06	1.6474e-07	8.0764e-08	8.21033e-07
ILMN_2192072	MMP7	4316	3800088	2.90388e-06	4.07333e-06	2.68015e-05	2.51131e-07	1.25645e-07	3.60673e-06
ILMN_1846306			3870025	0.0148678	0.2417	5.79728e-05	0.00527135	0.0912223	8.56025e-06
ILMN_1684385	COPB2	9276	50397	0.000389127	0.392027	0.0034607	7.49734e-05	0.186993	0.000844928
ILMN_1766411	AP1S2	8905	940706	0.183695	0.404719	0.00564925	0.107479	0.196232	0.00147784
ILMN_2120273	AP1S2	8905	1070192	0.362451	0.577207	0.00331518	0.252402	0.344535	0.000803783
ILMN_1698243	C1orf85	112770	2640086	1.49299e-11	1.95941e-08	0.16691	1.38694e-13	1.89062e-10	0.0794971
ILMN_2100458	RFESD	317671	6100278	0.000790416	0.716188	0.00461885	0.000171276	0.495972	0.00117439
ILMN_1658483	IL1A	3552	1980672	5.45843e-13	3.1122e-12	3.03328e-23	2.88554e-15	3.35436e-15	3.11361e-27
ILMN_2404154	SERPINA1	5265	6380484	0.00149944	0.00021511	2.80783e-09	0.000359854	1.46505e-05	1.41438e-10
ILMN_1660031	P2RY6	5031	4390059	2.46932e-09	1.91074e-06	2.33087e-06	6.41284e-11	4.96219e-08	2.40935e-07
ILMN_1693227	ZC3H7A	29066	4830050	3.78091e-05	0.000380588	1.57743e-08	4.91921e-06	2.86427e-05	9.6343e-10
ILMN_1735208	IL22	50616	730753	0.014625	0.0297558	0.00245193	0.00517174	0.00580179	0.000568685
ILMN_3228688	LOC730415	730415	7210253	0.00249499	0.00113128	0.993326	0.000652046	0.00010637	0.985577
ILMN_1705464	MRPL41	64975	4780040	0.0147704	0.581749	0.00552639	0.00523149	0.349286	0.00143974
ILMN_1723768	NLRX1	79671	430333	2.7666e-07	0.000224089	8.82641e-10	1.61305e-08	1.53557e-05	3.81433e-11
ILMN_1730639	SLC22A15	55356	4480017	0.000357359	3.16526e-05	0.000380186	6.80824e-05	1.50108e-06	6.8841e-05
ILMN_1802735	FFAR3	2865	5050338	4.10974e-06	3.2362e-06	4.71877e-12	3.74399e-07	9.5837e-08	1.04625e-13
ILMN_3294318	LOC644173	644173	6250301	0.000666006	0.00591236	0.000325843	0.000139634	0.000796244	5.80978e-05
ILMN_1771800	PRKCA	5578	6560564	0.00262303	0.0011329	0.000220747	0.000690356	0.00010658	3.75465e-05
ILMN_2209180	P15RS	55197	270524	0.0316464	0.0282566	1.31877e-07	0.0128038	0.00545148	1.02542e-08
ILMN_1700147	VPREB3	29802	4640768	7.05947e-09	0.00641641	0.0196634	2.20654e-10	0.000878946	0.00627324
ILMN_1672660	MBP	4155	3780681	0.000132922	6.0811e-05	5.54443e-09	2.15076e-05	3.24904e-06	3.03629e-10
ILMN_1766010	YARS	8565	3520040	0.28821	0.00163127	1.56839e-05	0.188525	0.000165438	1.98906e-06
ILMN_3241441	MEGF6	1953	6590220	0.000744896	0.0025355	7.5553e-05	0.000159653	0.000284729	1.14741e-05
ILMN_1749629	CUL1	8454	70601	0.000415393	0.047681	0.000217657	8.08016e-05	0.0104568	3.69873e-05
ILMN_1651347	SERTAD2	9792	2070367	1.32593e-05	0.261227	0.00231436	1.44951e-06	0.101707	0.000532622
ILMN_2389935	FYTTD1	84248	6290608	1.53385e-07	6.14948e-05	1.28015e-06	8.12425e-09	3.29504e-06	1.22864e-07
ILMN_1794150	LOC654074	654074	4900706	0.0311575	0.0471915	0.000265354	0.0125612	0.010318	4.61687e-05
ILMN_1672662	SLC20A1	6574	6420731	0.0400938	0.0145905	7.86315e-05	0.0170323	0.00239631	1.19699e-05
ILMN_1797181	LOC93622	93622	2630224	0.000161856	0.0218639	7.99638e-08	2.7048e-05	0.00394883	5.90166e-09
ILMN_1668179	HNRNPF	3185	5570639	5.27409e-05	0.00332413	0.00198884	7.21384e-06	0.000391887	0.000447296
ILMN_1764522	LMBR1	64327	4590612	0.000159003	0.2417	0.001266	2.65213e-05	0.0912392	0.000267897
ILMN_1753892	LOC654121	654121	1230554	0.901838	0.880692	0.00744522	0.854629	0.72724	0.00202676
ILMN_1796682	PARP3	10039	6130615	0.496476	0.00205415	0.0786326	0.378854	0.000219394	0.0319955
ILMN_1801118	C16orf33	79622	4760450	2.12703e-05	0.0416371	4.58563e-06	2.50758e-06	0.00881166	5.10012e-07
ILMN_1801236	SPG20	23111	3120170	0.0823627	0.619939	0.00895968	0.0403486	0.387953	0.00251445
ILMN_3231638	FAM160B1	57700	1340739	0.000262598	0.0158572	0.000582808	4.74277e-05	0.00265073	0.000111333
ILMN_1755862	PFAS	5198	3840092	0.00433796	0.107774	0.00551471	0.00123569	0.0297514	0.00143557
ILMN_1771376	PEA15	8682	3610228	9.80554e-09	2.27215e-07	7.73052e-10	3.20074e-10	3.73172e-09	3.2971e-11
ILMN_1758658	FADD	8772	1300674	0.0439421	0.0470634	0.000874952	0.0190053	0.0102851	0.000176347
ILMN_1669878	GUSB	2990	3610553	0.402839	0.0564003	1.13852e-06	0.289021	0.0129277	1.0791e-07
ILMN_1691188	UIMC1	51720	4900079	0.159448	0.192334	0.00336214	0.0903869	0.0655559	0.000817412
ILMN_1697694	ATP6AP1	537	6590201	0.00055374	0.0133207	8.44186e-06	0.000112629	0.00214058	1.00302e-06
ILMN_1656186	SLC41A1	254428	580332	0.0269107	0.490373	0.0065131	0.0105535	0.265321	0.00173892
ILMN_2384544	ADAM15	8751	1980553	0.000205368	0.0197283	0.000276746	3.57951e-05	0.00346414	4.82862e-05
ILMN_1711270	SFRS14	10147	70019	0.225104	0.147885	8.28365e-07	0.137946	0.0456051	7.58045e-08
ILMN_1656386	SEC24D	9871	4250451	0.000300726	0.0463637	0.000286503	5.58575e-05	0.0100858	5.02306e-05
ILMN_2080611	PDSS1	23590	3120086	0.0243755	0.0679974	8.93517e-08	0.0094004	0.0163746	6.68166e-09
ILMN_1703324	PDSS1	23590	430192	0.0102227	0.055902	1.21323e-08	0.00336682	0.0127705	7.25425e-10
ILMN_1793831	TRADD	8717	20347	6.21349e-05	0.0039778	0.000666932	8.75705e-06	0.00048712	0.000130107
ILMN_1782560	CD86	942	4040022	0.000150661	0.000456842	2.0296e-08	2.49116e-05	3.58533e-05	1.26093e-09
ILMN_2333774	TAGAP	117289	5360364	0.000662294	0.00476409	6.72038e-10	0.000138448	0.000608219	2.81108e-11
ILMN_1752478	DHRS3	9249	7040670	1.55345e-11	1.26688e-05	0.446405	1.50689e-13	5.04566e-07	0.287927
ILMN_1659463	APAF1	317	1820324	0.00010702	1.69501e-05	1.23807e-05	1.6632e-05	7.22058e-07	1.52694e-06
ILMN_2085862	SLC15A3	51296	4220044	0.00137993	0.00207124	1.72327e-09	0.000327702	0.000221645	8.15814e-11
ILMN_2105966	SLC35A4	113829	380189	0.0398147	0.00127231	0.000753287	0.0168769	0.000121655	0.000148933
ILMN_1804629	TPK1	27010	1050079	5.24828e-05	0.00165662	0.0135042	7.17584e-06	0.000168433	0.00404141
ILMN_1797534	RIOK1	83732	60500	2.35988e-05	0.188878	0.00372063	2.84038e-06	0.0639611	0.000920418
ILMN_1721623	APOO	79135	2690132	0.00457068	0.0121595	5.14632e-07	0.00131392	0.00191904	4.50871e-08
ILMN_1724480	AXIN2	8313	1070189	0.0262188	0.37856	0.00564189	0.0102418	0.178328	0.00147562
ILMN_3243928	DDX60L	91351	6510735	8.90757e-05	4.99915e-05	1.72327e-09	1.34318e-05	2.59656e-06	8.16351e-11
ILMN_2404512	PSEN2	5664	20040	0.128495	0.113643	0.00728761	0.0693256	0.0321056	0.00197563
ILMN_1768197	ROD1	9991	6200128	4.12368e-06	0.0332262	0.000796486	3.7606e-07	0.00665241	0.000158897
ILMN_1715908	NCAPH2	29781	2000661	0.0277438	0.0965272	0.00298083	0.0109443	0.0257716	0.000710939
ILMN_1800787	RFTN1	23180	1260497	1.93331e-06	0.000324651	9.62695e-07	1.56875e-07	2.3544e-05	8.96288e-08
ILMN_1755873	EMR3	84658	5270468	0.00579325	0.000156351	4.76509e-06	0.00173078	1.00067e-05	5.32172e-07
ILMN_2375825	CD37	951	1510133	0.000160969	0.341612	3.0135e-05	2.68833e-05	0.152133	4.10482e-06
ILMN_1803739	RPGRIP1	57096	7400475	8.50587e-10	0.000327095	2.1641e-06	1.78257e-11	2.37884e-05	2.21364e-07
ILMN_3252556	COP1	114769	6270500	0.260395	0.350958	1.52617e-05	0.165574	0.158843	1.93238e-06
ILMN_1812967	CNPY3	10695	240025	1.38426e-06	1.60494e-05	1.45525e-10	1.06001e-07	6.77925e-07	5.0042e-12
ILMN_1669674	CNPY3	10695	10187	1.81073e-06	3.61848e-05	4.04268e-10	1.45163e-07	1.75259e-06	1.59765e-11
ILMN_1734895	SFT2D1	113402	5360521	7.39459e-06	0.318914	3.15642e-05	7.29819e-07	0.137472	4.31083e-06
ILMN_1662846	GPR160	26996	7510367	0.000189595	4.39044e-05	8.95617e-09	3.25568e-05	2.21054e-06	5.18046e-10
ILMN_3246538	LOC100133866	100133866	3520044	9.38328e-07	0.00674557	4.20498e-07	6.76221e-08	0.000937885	3.62357e-08
ILMN_2408543	PLAUR	5329	730528	9.13576e-07	0.00372863	6.53477e-11	6.53157e-08	0.000449717	2.01235e-12
ILMN_3243705	PDXDC1	23042	4590725	8.59292e-07	0.00195014	8.60613e-05	6.08172e-08	0.000204651	1.32864e-05
ILMN_3271092	CCDC128	129285	3940242	0.00709369	0.00258693	0.000220892	0.00220645	0.0002917	3.75824e-05
ILMN_1671452	MRPL44	65080	450468	3.22324e-05	0.000117971	0.00131725	4.07289e-06	7.16881e-06	0.000279892
ILMN_2106725	NCF1B	654816	830750	0.00785646	0.419761	0.00373471	0.00247984	0.20848	0.000924284
ILMN_1792910	MNT	4335	6760255	2.3637e-11	2.26445e-08	1.09595e-12	2.49909e-13	2.39466e-10	1.91245e-14
ILMN_2345898	SLA	6503	5870164	1.17349e-08	0.877494	0.00134525	3.96904e-10	0.721361	0.000286325
ILMN_2112402	PHF5A	84844	450598	0.0337737	0.785675	0.00573743	0.0138343	0.584458	0.00150444
ILMN_1667081	CCND2	894	1570348	2.66434e-05	0.0958317	0.00156923	3.26547e-06	0.0255023	0.000340602
ILMN_3308728	MIRN635	693220	1400424	0.00107041	0.0755137	1.04615e-05	0.000244529	0.0187215	1.27199e-06
ILMN_1807234	ZNF700	90592	670209	0.00417673	3.22551e-05	1.06655e-05	0.00118224	1.53296e-06	1.29843e-06
ILMN_2068435	ZNF700	90592	20603	0.00092301	0.00457671	9.05281e-07	0.000205301	0.000580193	8.36331e-08
ILMN_1804328	WWP1	11059	1980201	0.0293847	0.00650816	0.00350151	0.0117303	0.000897861	0.000856868
ILMN_1745447	HIVEP2	3097	6590730	2.17116e-05	0.00985815	3.19164e-05	2.57188e-06	0.00147285	4.36876e-06
ILMN_1694778	KRT18P31	646723	6580270	0.323539	0.0237616	0.00478378	0.218444	0.00437328	0.00122271
ILMN_1813379	TNFRSF9	3604	5670440	0.0361056	0.0158026	8.57157e-07	0.0149933	0.0026408	7.87172e-08
ILMN_2371724	CEACAM1	634	4150014	0.000215144	0.136963	2.3369e-05	3.77529e-05	0.0411647	3.10403e-06
ILMN_1716815	CEACAM1	634	5700753	9.8421e-05	0.276219	3.35999e-05	1.50632e-05	0.110241	4.63715e-06
ILMN_1668996	C1QBP	708	7200392	0.611341	0.126082	0.000794917	0.500174	0.0369757	0.000158543
ILMN_2233401	FTHL8	2501	2000592	0.0205909	0.367104	3.54839e-06	0.00773479	0.170457	3.82914e-07
ILMN_1696911	FTHL8	2501	1980594	0.00013368	0.197266	2.82631e-08	2.16533e-05	0.0681075	1.83208e-09
ILMN_1732143	FLJ42957	400077	1710477	3.8474e-11	0.000232516	3.75854e-10	4.63687e-13	1.60918e-05	1.46764e-11
ILMN_1801313	SIAH2	6478	1980768	7.69438e-07	0.00561164	9.15421e-09	5.351e-08	0.000748256	5.31381e-10
ILMN_3199489	LOC282997	282997	1050255	3.5581e-05	0.102073	0.00321556	4.58915e-06	0.0277343	0.000775008
ILMN_1745356	CXCL9	4283	5570278	0.0015571	0.00128082	1.03348e-05	0.000376009	0.000122797	1.25497e-06
ILMN_1770425	CDIPT	10423	990161	0.0288521	0.496923	0.00861545	0.0114748	0.271347	0.0024006
ILMN_2334296	IL18BP	10068	2190717	2.07455e-11	0.00140444	0.0116864	2.1295e-13	0.000137965	0.00343083
ILMN_1787509	PRIC285	85441	5960343	1.1114e-06	2.32322e-06	1.34637e-12	8.29958e-08	6.31957e-08	2.41163e-14
ILMN_1730347	CCDC115	84317	5910095	0.000472144	0.000135113	0.00180327	9.39731e-05	8.43242e-06	0.000400098
ILMN_1748438	POLR2G	5436	7100066	0.000624017	0.00410546	3.91251e-06	0.000129294	0.000505491	4.27717e-07
ILMN_1809931	NDRG1	10397	1230070	4.68859e-06	0.00442732	0.961667	4.36517e-07	0.000557619	0.927322
ILMN_2376520	PPP2R3A	5523	6560152	0.302575	0.0118208	0.00060368	0.200671	0.00185345	0.000115847
ILMN_3236239	LOC100129550	100129550	7000328	1.94856e-07	1.25776e-08	2.14622e-15	1.07284e-08	1.09741e-10	1.31082e-17
ILMN_1778668	TAGLN	6876	650678	9.6638e-06	0.0464215	2.31228e-05	9.96933e-07	0.0101187	3.06595e-06
ILMN_1706376	OSBP	5007	5550296	0.000120413	0.00441762	0.000831753	1.91026e-05	0.000555431	0.000166701
ILMN_1692223	LCN2	3934	4390398	0.0354568	0.000178715	2.32576e-07	0.0146706	1.16214e-05	1.90869e-08
ILMN_1756541	MXD4	10608	3710647	3.45281e-09	1.04758e-07	2.99833e-13	9.4986e-11	1.51083e-09	4.49349e-15
ILMN_1658327	BAZ1A	11177	1240097	0.000814249	1.40952e-05	1.21258e-12	0.000177485	5.79513e-07	2.15331e-14
ILMN_1811258	RELB	5971	730440	1.89796e-06	0.00154297	6.78705e-12	1.5313e-07	0.000154899	1.56056e-13
ILMN_3241870	FRMD8	83786	6510408	6.10996e-06	3.61848e-05	4.4851e-07	5.89546e-07	1.75315e-06	3.88359e-08
ILMN_1796244	CD2BP2	10421	2490066	0.00570688	0.0138453	0.000838527	0.00169882	0.00224833	0.000168187
ILMN_1710873	ZNF330	27309	1340259	0.0131079	0.180879	0.00452231	0.00454913	0.0601939	0.0011452
ILMN_1724040	ANKRD57	65124	2510224	3.89042e-15	2.26445e-08	0.0149951	6.5892e-18	2.39612e-10	0.00456381
ILMN_1716080	CBL	867	4120037	0.044615	0.00235961	2.15243e-07	0.0193513	0.000260908	1.74987e-08
ILMN_2117323	PIK3C2B	5287	4610180	6.75797e-05	0.00499686	4.02069e-05	9.70479e-06	0.0006491	5.67899e-06
ILMN_1771957	MAN1B1	11253	1780661	0.00372891	0.00268255	1.7404e-07	0.00103864	0.000305236	1.38632e-08
ILMN_1715175	MET	4233	4200504	0.000127135	2.8456e-06	3.24033e-10	2.03844e-05	8.10431e-08	1.24398e-11
ILMN_2371825	AGL	178	2940113	0.00198983	0.00663233	0.0214605	0.000500522	0.000918234	0.00693357
ILMN_1774110	CHN2	1124	830687	0.00534355	0.227714	5.89837e-05	0.00157531	0.0835645	8.7307e-06
ILMN_2403237	CHN2	1124	3190246	3.11602e-05	0.0146844	1.38351e-07	3.91022e-06	0.00241684	1.07719e-08
ILMN_1687384	IFI6	2537	5090215	0.000127664	8.24155e-05	3.11237e-08	2.04954e-05	4.68673e-06	2.04147e-09
ILMN_2386818	URG4	55665	3610647	0.00108229	0.0674968	2.45318e-05	0.000247964	0.0162299	3.27042e-06
ILMN_1794677	TMC6	11322	4290209	2.49148e-06	0.00581069	2.32744e-06	2.09328e-07	0.000779569	2.4046e-07
ILMN_2231021	TMEM185B	79134	6960544	0.0161929	0.000127174	2.45116e-11	0.00583671	7.82547e-06	6.80597e-13
ILMN_2231020	TMEM185B	79134	3850722	0.00025253	2.93449e-08	6.43258e-17	4.53581e-05	3.23811e-10	1.98088e-19
ILMN_1732688	DUT	1854	6280242	3.74629e-05	0.248815	5.2812e-05	4.86264e-06	0.0948573	7.72502e-06
ILMN_1795464	LTA	4049	1030743	0.00181476	0.00261614	1.05269e-07	0.000450709	0.000296337	8.02859e-09
ILMN_3273493	LOC100130092	100130092	4760309	0.00561477	0.0109907	1.65076e-08	0.00166651	0.00168832	1.0133e-09
ILMN_2410965	MGC3207	84245	160736	0.0122349	0.00826216	4.74685e-05	0.00417837	0.00119566	6.87032e-06
ILMN_2112988	NCF1C	654817	3180681	0.034026	0.49141	0.00275081	0.0139726	0.266105	0.000649441
ILMN_1655702	ABHD5	51099	5860215	1.29302e-06	1.1369e-05	3.94482e-11	9.80182e-08	4.40545e-07	1.16079e-12
ILMN_1793616	RNF38	152006	4070044	0.128651	0.00442529	0.00130854	0.0694494	0.000557136	0.000277841
ILMN_2371685	UBE2E1	7324	4050070	0.00191629	0.000669345	1.64108e-10	0.000479956	5.65047e-05	5.75586e-12
ILMN_2211003	GAS2L3	283431	6400356	0.0211276	0.00475383	0.97209	0.00796567	0.00060655	0.946785
ILMN_1800638	CUGBP2	10659	7400133	2.09204e-09	9.86698e-08	3.60984e-12	5.31494e-11	1.37745e-09	7.68879e-14
ILMN_2197365	RGS2	5997	3400019	1.78524e-08	0.000185957	1.64063e-10	6.52945e-10	1.22069e-05	5.74272e-12
ILMN_2061318	TAF13	6884	290332	0.00215576	0.271354	3.5264e-05	0.00054934	0.107544	4.89033e-06
ILMN_2061327	TAF13	6884	4150553	0.000101122	0.136999	7.28384e-06	1.55752e-05	0.0411828	8.51227e-07
ILMN_1856861			6940487	0.0161486	0.947281	0.00317362	0.00581827	0.850726	0.000763761
ILMN_1699574	NRP1	8829	5720424	1.1956e-11	0.00559091	0.00761296	1.05001e-13	0.000745206	0.00207987
ILMN_1711516	ATP6V1A	523	7050131	0.00242149	0.00106707	0.00033506	0.000629979	9.94011e-05	5.98617e-05
ILMN_2292123	COL4A3BP	10087	2630053	0.248032	0.0146377	7.16475e-05	0.155841	0.00240705	1.08148e-05
ILMN_1748694	NHSL2	340527	4590070	0.0291131	4.20774e-06	9.42561e-10	0.0115965	1.30871e-07	4.1023e-11
ILMN_1692938	PSAT1	29968	4850674	0.00360373	0.0144367	0.00418068	0.000996925	0.00235844	0.0010486
ILMN_2234970	SLC39A3	29985	4560671	0.000147777	0.200224	0.00250699	2.43615e-05	0.0695604	0.000583901
ILMN_2371700	UCHL5IP	55559	1090370	0.0103639	0.00238688	0.578566	0.00342343	0.000265345	0.418157
ILMN_3181420	HMG2L1	10042	6400722	0.0259425	0.442749	0.00205645	0.0101152	0.227228	0.000464507
ILMN_3257884	HMG2L1	10042	2750100	0.0403652	0.696798	0.000408199	0.0171828	0.471923	7.47513e-05
ILMN_2389064	C15orf48	84419	6860397	0.000108132	7.77335e-05	1.1921e-09	1.68381e-05	4.3367e-06	5.37258e-11
ILMN_1777565	TAP2	6891	3940477	0.000409472	7.46521e-06	4.91336e-10	7.94187e-05	2.62072e-07	1.98461e-11
ILMN_1779034	NADSYN1	55191	3370575	2.99855e-06	0.00496771	2.17641e-06	2.60088e-07	0.000644293	2.2307e-07
ILMN_1786722	ZNF385A	25946	20170	0.278945	0.0260022	0.00247153	0.180876	0.00491378	0.000573992
ILMN_1676984	DDIT3	1649	830619	3.62167e-11	0.00182941	0.504551	4.20087e-13	0.000189101	0.342315
ILMN_3310371	MIRN939	100126351	5390142	7.08733e-06	6.00426e-05	3.42873e-06	6.95856e-07	3.19447e-06	3.67968e-07
ILMN_3236656	LOC286367	286367	7040349	0.0320041	0.000586595	0.000104979	0.012978	4.82607e-05	1.65734e-05
ILMN_1803194	GALK1	2584	3520278	1.06159e-09	8.94813e-06	2.07089e-09	2.35376e-11	3.31582e-07	1.00441e-10
ILMN_1743806	MIF4GD	57409	1110243	0.0120507	0.010794	1.06855e-09	0.0040969	0.00164775	4.72252e-11
ILMN_2414533	ARMCX6	54470	1690475	0.0129189	0.0208364	0.00350473	0.00446698	0.00371941	0.000858234
ILMN_1716026	ARMCX6	54470	4490215	0.0162047	0.0261846	0.00188994	0.00584346	0.00496169	0.000422142
ILMN_1716983	LILRA2	11027	3370594	0.000201777	0.000921341	4.68034e-06	3.50448e-05	8.35562e-05	5.21609e-07
ILMN_1832425			4250286	0.00025583	0.506319	0.000381917	4.60085e-05	0.279614	6.92327e-05
ILMN_2412927	GMPPB	29925	4830458	2.54824e-08	4.04075e-07	4.62159e-09	9.92669e-10	7.63188e-09	2.47399e-10
ILMN_1773645	GMPPB	29925	6020228	2.41877e-08	4.30156e-06	4.91133e-08	9.36027e-10	1.34893e-07	3.41807e-09
ILMN_1677402	LOC387763	387763	2710064	0.000241233	7.88776e-06	6.23765e-09	4.29872e-05	2.82573e-07	3.45753e-10
ILMN_2366703	SGK3	23678	6510500	0.00878998	0.338998	0.00927194	0.00282367	0.150639	0.00261731
ILMN_1716276	CCL4L2	388372	2970575	3.7608e-08	5.14829e-07	5.13569e-17	1.56153e-09	1.02522e-08	1.52879e-19
ILMN_1677591	CCL4L2	388372	5700551	0.00278937	0.00428604	5.47306e-09	0.000742009	0.000534821	2.98878e-10
ILMN_1727142	IKBKB	3551	1260438	0.00533945	0.474014	0.0016098	0.00157383	0.251288	0.000351001
ILMN_2053103	SLC40A1	30061	730164	1.09923e-11	6.55943e-06	6.96191e-12	9.39404e-14	2.2253e-07	1.61149e-13
ILMN_1764945	AP3D1	8943	4210612	0.00546185	0.0664076	0.000816088	0.00161663	0.0158964	0.000163226
ILMN_1777881	TSPAN17	26262	3710609	3.90519e-07	1.37495e-05	0.00248302	2.40918e-08	5.61725e-07	0.000577171
ILMN_1684873	ARSD	414	6580689	9.8421e-05	0.000520143	2.45318e-05	1.5063e-05	4.18859e-05	3.27108e-06
ILMN_1764619	FLJ45244	400242	6330653	0.00311971	0.00839404	6.66382e-07	0.000842033	0.0012205	5.98868e-08
ILMN_1670664	PPP1R15B	84919	5670609	0.113033	0.625141	0.00334579	0.0592546	0.393071	0.00081275
ILMN_2106931	PPP1R15B	84919	6370156	0.362859	0.362758	0.00396345	0.252757	0.167676	0.000989845
ILMN_1761915	BRWD1	54014	6200041	0.142226	0.0108324	0.00761296	0.0784649	0.00165621	0.00208024
ILMN_1846002			7400487	0.00153507	0.00549637	3.77103e-08	0.0003699	0.000728655	2.52576e-09
ILMN_2112301	DRAP1	10589	3990598	3.74443e-06	1.91197e-08	3.98663e-12	3.36507e-07	1.82383e-10	8.63455e-14
ILMN_1684634	RP3-365I19.1	647135	4850228	0.00269968	0.00204956	0.10669	0.000713855	0.000218694	0.0460621
ILMN_1787324	C16orf48	84080	2760706	0.00010259	0.000219056	7.91107e-08	1.58279e-05	1.49755e-05	5.82652e-09
ILMN_1659058	PPP1R10	5514	6480474	0.000114909	0.0230361	7.23294e-06	1.80584e-05	0.00421374	8.43569e-07
ILMN_1779076	HINT3	135114	20692	1.31652e-09	0.00476409	1.14646e-05	3.09467e-11	0.000608593	1.40513e-06
ILMN_1717877	IVNS1ABP	10625	5560338	6.70083e-07	2.32824e-05	2.01855e-09	4.54655e-08	1.04558e-06	9.73842e-11
ILMN_2397750	IVNS1ABP	10625	4280228	1.99434e-07	3.30405e-05	8.36524e-10	1.10751e-08	1.57453e-06	3.58069e-11
ILMN_3307700	SPCS3	60559	3780600	1.21465e-08	0.000114086	1.0357e-08	4.12695e-10	6.89174e-06	6.08644e-10
ILMN_1797728	HMGCS1	3157	5270112	0.00647593	0.0926943	3.54883e-05	0.00197562	0.0244583	4.92509e-06
ILMN_1661833	ANKRD12	23253	7040132	0.00168554	0.113697	4.35445e-05	0.000412994	0.0321298	6.2331e-06
ILMN_1738572	USP48	84196	6980082	1.1228e-07	0.0023554	0.0121724	5.67046e-09	0.000259964	0.00359537
ILMN_1729237	CYB5R1	51706	1230025	0.0541361	0.578572	8.75691e-06	0.0244146	0.345743	1.0454e-06
ILMN_2204876	FLVCR2	55640	1510026	0.000720975	3.93223e-08	1.12764e-11	0.000153453	4.58128e-10	2.77802e-13
ILMN_2359800	MS4A6A	64231	1770152	4.85469e-10	4.67081e-06	1.96116e-11	9.11936e-12	1.49109e-07	5.27014e-13
ILMN_1721035	MS4A6A	64231	520360	1.19087e-09	0.000111188	1.7719e-09	2.75042e-11	6.67179e-06	8.42117e-11
ILMN_1852224			2260315	0.976503	0.781301	0.00394998	0.962119	0.578592	0.000986077
ILMN_1678841	UBD	10537	6420605	9.27675e-05	0.00091554	3.42116e-05	1.40551e-05	8.28891e-05	4.72859e-06
ILMN_3226012	LOC728698	728698	3060086	0.0133245	0.00625328	3.07953e-05	0.0046421	0.000852429	4.1995e-06
ILMN_1803953	LOC388789	388789	650605	0.2841	0.028328	4.22068e-05	0.185138	0.00546817	6.01345e-06
ILMN_2086077	JUNB	3726	7550500	0.000450782	9.5954e-05	6.85079e-15	8.8796e-05	5.5896e-06	5.41481e-17
ILMN_1727574	ZNF827	152485	1300500	7.26244e-05	0.00980227	0.583174	1.05821e-05	0.001463	0.422774
ILMN_1882590			3400709	1.38094e-06	2.44225e-05	1.20344e-09	1.05604e-07	1.10681e-06	5.43535e-11
ILMN_1749006	RCSD1	92241	1170703	0.218915	0.0540652	2.00382e-05	0.133232	0.0122266	2.61841e-06
ILMN_1789510	STIP1	10963	620711	6.7257e-07	0.00684162	0.000696722	4.57033e-08	0.000953698	0.000136562
ILMN_3238058	LOC151162	151162	1440437	3.15803e-08	4.2509e-07	5.0976e-06	1.26749e-09	8.13789e-09	5.73231e-07
ILMN_1677877	UBE2L3	7332	1230242	6.30835e-07	0.300524	1.29729e-05	4.22197e-08	0.125043	1.61196e-06
ILMN_1655987	STAB1	23166	6040053	0.00720621	0.00143884	6.08774e-05	0.00224649	0.000142968	9.04736e-06
ILMN_2243912	RAB37	326624	2100025	7.68684e-11	2.47753e-10	1.26993e-15	1.00208e-12	7.62942e-13	7.03921e-18
ILMN_1796136	RAB37	326624	3830184	8.20364e-05	0.000764848	2.44309e-07	1.21556e-05	6.66553e-05	2.01125e-08
ILMN_1732171	LOC652685	652685	6760707	0.00395043	0.0538589	4.98273e-06	0.00111027	0.0121655	5.59035e-07
ILMN_1779213	TFG	10342	5090044	0.0212231	0.00826216	0.000273224	0.0080045	0.00119582	4.7622e-05
ILMN_2341815	TFG	10342	5550133	0.0333283	0.0250411	1.34685e-05	0.0136228	0.00467946	1.68253e-06
ILMN_1685289	C16orf58	64755	6940647	0.016127	0.488169	0.00155168	0.00580718	0.263627	0.000335915
ILMN_1724490	PSPC1	55269	5690563	0.0248092	0.0241755	0.000198598	0.00960588	0.00446735	3.34123e-05
ILMN_1681695	DNASE1L1	1774	4040546	0.310416	0.17502	0.000432091	0.207209	0.0574267	7.97546e-05
ILMN_1654629	TMEM175	84286	1090564	1.94856e-07	0.00473642	5.16734e-07	1.07388e-08	0.000603843	4.53243e-08
ILMN_3297945	UBA1	7317	6860500	0.098528	0.223906	0.00551867	0.0501034	0.0816031	0.00143716
ILMN_1791057	IFNAR2	3455	450397	0.00545767	0.00721457	5.38926e-05	0.00161484	0.00101642	7.89968e-06
ILMN_1691760	FAM45A	404636	990711	3.5516e-09	1.30589e-06	4.8225e-08	9.82504e-11	3.19547e-08	3.35129e-09
ILMN_2126706	LMNB1	4001	3420593	0.000599284	1.03317e-07	2.4275e-12	0.000123246	1.46883e-09	4.77178e-14
ILMN_1667132	NANP	140838	4040437	0.320413	0.304664	0.00968435	0.215642	0.127782	0.00275215
ILMN_1665943	MAP4K1	11184	4590477	0.000106114	0.25463	0.0080626	1.64584e-05	0.0981655	0.00222711
ILMN_2376108	PSMB9	5698	1940180	0.111224	0.00915403	0.000135724	0.0581259	0.00135121	2.1866e-05
ILMN_1798233	PSMB9	5698	6450692	0.347348	0.377336	0.00379331	0.239005	0.177532	0.000942292
ILMN_2374865	ATF3	467	4780128	1.24342e-09	7.82758e-08	1.3812e-16	2.91009e-11	1.0354e-09	5.10399e-19
ILMN_1705594	NAT10	55226	1170554	0.00167029	0.110997	0.00329876	0.000408399	0.0310819	0.000798278
ILMN_2313079	NLRP1	22861	3800136	5.40706e-07	7.15151e-05	4.9105e-09	3.51609e-08	3.93473e-06	2.65385e-10
ILMN_1764380	GLTP	51228	4490017	0.0161183	0.0071683	0.197901	0.00580321	0.00100954	0.0988893
ILMN_1719303	P4HB	5034	2850333	1.10628e-07	3.95672e-05	1.74676e-06	5.55299e-09	1.95155e-06	1.74281e-07
ILMN_2370882	ACSL5	51703	620577	0.0502139	0.00506151	7.80698e-09	0.0222721	0.000659576	4.42759e-10
ILMN_2049536	TRPV2	51393	4390301	0.118408	0.115532	0.00854095	0.062735	0.0328973	0.00237633
ILMN_1814044	CABIN1	23523	240424	8.43286e-07	0.00493109	7.74842e-05	5.93381e-08	0.000638278	1.17873e-05
ILMN_1795007	C2orf47	79568	4120377	6.85682e-05	0.0451153	0.000753287	9.87489e-06	0.00974596	0.000149003
ILMN_1753112	CD5	921	5050347	5.84173e-06	2.73338e-05	4.27601e-05	5.60967e-07	1.25979e-06	6.11203e-06
ILMN_1672834	SSH2	85464	2810468	1.48453e-07	0.0314124	1.25881e-05	7.79449e-09	0.00620319	1.55446e-06
ILMN_1667260	MAPK3	5595	2060561	4.42515e-06	0.000333466	3.28847e-08	4.08357e-07	2.43716e-05	2.16542e-09
ILMN_1674563	CCL4	6351	870754	1.90694e-05	1.80999e-05	1.34689e-13	2.22268e-06	7.80326e-07	1.7627e-15
ILMN_1729973	ZC3HAV1	56829	3710243	2.62623e-07	5.08541e-07	1.58033e-13	1.51773e-08	1.00748e-08	2.14128e-15
ILMN_1707791	TAZ	6901	2650626	0.0926223	0.163869	0.00289038	0.0465536	0.0523622	0.000686258
ILMN_3219806	UNC93B4	643384	4850494	0.00379899	5.59014e-06	4.69214e-08	0.00106167	1.84483e-07	3.24405e-09
ILMN_1802628	PPAPDC2	403313	6370594	0.00841603	0.037243	0.00306137	0.00268036	0.0076927	0.000733132
ILMN_1847965			4830014	0.01797	0.696402	0.000188772	0.00660085	0.471405	3.16042e-05
ILMN_2338038	AK3L1	205	160148	5.72533e-14	2.68699e-10	3.55517e-18	1.70432e-16	8.82607e-13	4.87773e-21
ILMN_1728478	CXCL16	58191	6280332	3.29313e-10	0.0158749	0.00098402	5.57756e-12	0.0026568	0.00020141
ILMN_1708728	H2AFJ	55766	5310411	0.0790179	0.318914	8.60143e-05	0.0383369	0.13745	1.32747e-05
ILMN_2362974	CASP7	840	6370441	0.277846	0.165085	0.00336182	0.179993	0.0528707	0.000817163
ILMN_1708416	ARL6IP1	23204	2690047	8.29014e-05	0.000373053	0.0105821	1.22923e-05	2.79732e-05	0.00305179
ILMN_2075440	PDIA3P	171423	780632	0.0151195	0.0158749	7.52259e-05	0.00537767	0.00265695	1.14206e-05
ILMN_1738749	MAST3	23031	4200475	9.09189e-05	1.429e-06	1.42243e-09	1.37424e-05	3.5791e-08	6.53775e-11
ILMN_1769665	RAB5C	5878	450164	0.00687378	0.000174604	1.84761e-10	0.00212274	1.13182e-05	6.60946e-12
ILMN_1755173	PLEKHA4	57664	2490577	0.000802909	0.000149887	0.00108262	0.00017456	9.53912e-06	0.00022498
ILMN_3289247	LOC400750	400750	7570021	0.00591161	0.182467	0.00139725	0.0017716	0.0609309	0.000298683
ILMN_2402416	DNAJB6	10049	1230224	0.00153497	0.00930364	1.30814e-06	0.000369798	0.00137683	1.26087e-07
ILMN_3306730	RBM47	54502	2320576	0.0297764	0.0184577	0.00713744	0.0119265	0.00319088	0.00192796
ILMN_1807003	ANXA11	311	6960594	3.74859e-05	0.0432696	6.96736e-08	4.87139e-06	0.00924979	5.0528e-09
ILMN_2370336	MS4A4A	51338	5890193	2.05961e-10	1.78798e-05	6.50794e-05	3.21351e-12	7.68086e-07	9.74654e-06
ILMN_1815719	PLCG2	5336	2480424	0.970486	6.90916e-05	9.75691e-07	0.952355	3.77302e-06	9.0989e-08
ILMN_1657470	YTHDF3	253943	4150240	0.0547508	0.735902	0.00297977	0.0247452	0.52061	0.000710531
ILMN_1693726	TBC1D10A	83874	5360717	0.0331537	0.000448649	0.00388777	0.0135378	3.51385e-05	0.000968749
ILMN_1695356	RNF166	115992	4280348	0.00135424	7.37166e-06	1.73796e-10	0.000320697	2.58409e-07	6.1498e-12
ILMN_2372915	P2RY2	5029	4150408	0.188256	0.0038952	2.54292e-06	0.11082	0.000474605	2.65072e-07
ILMN_1713322	C7orf28B	221960	3310136	0.0659156	0.312638	0.00311802	0.0308649	0.133238	0.000748367
ILMN_1658121	CFP	5199	6580750	0.00012264	0.00207166	0.422269	1.95315e-05	0.000221846	0.266226
ILMN_2368530	IL32	9235	3440754	0.557156	0.0882313	0.000244673	0.442087	0.0228911	4.22063e-05
ILMN_1661337	SRM	6723	5570088	0.486069	0.00246638	0.00608848	0.369192	0.000275702	0.001611
ILMN_1764709	MAFB	9935	2060440	5.87326e-13	7.69131e-06	1.67324e-11	3.13498e-15	2.7393e-07	4.37118e-13
ILMN_1846922			2450435	0.479695	0.528408	3.80941e-06	0.362504	0.299867	4.15273e-07
ILMN_1690476	QKI	9444	5220445	0.0780452	0.0221386	3.27155e-06	0.0377648	0.00401889	3.49756e-07
ILMN_1773485	QKI	9444	4570440	0.000115188	3.60393e-06	1.74022e-11	1.81105e-05	1.09193e-07	4.59973e-13
ILMN_1772964	CCL8	6355	6620121	4.60538e-08	1.26458e-05	1.00541e-11	1.98785e-09	5.01703e-07	2.45624e-13
ILMN_1788384	C9orf5	23731	2940687	1.76313e-05	0.0360924	0.00318854	2.01977e-06	0.00739298	0.000767841
ILMN_1736863	TMEM140	55281	4670414	1.83281e-08	0.00615733	0.000137436	6.75909e-10	0.000836821	2.21771e-05
ILMN_1789338	SORBS3	10174	3870301	0.0296417	0.280068	0.000909427	0.0118637	0.112852	0.000184415
ILMN_1797578	CASP10	843	2630445	0.0747452	0.000229353	0.194185	0.0358266	1.57971e-05	0.0963848
ILMN_1805737	PFKP	5214	2360452	0.000218996	8.58349e-05	2.57851e-08	3.84851e-05	4.92524e-06	1.65074e-09
ILMN_1810199	ASRGL1	80150	6770270	0.387705	0.188192	3.57855e-06	0.275059	0.0636419	3.86936e-07
ILMN_1693620	PGM3	5238	2480224	2.71596e-07	0.00249825	5.40845e-07	1.58073e-08	0.000280034	4.76334e-08
ILMN_2168314	PGM3	5238	6420739	1.84311e-06	0.00239874	4.77556e-05	1.48138e-07	0.000267032	6.91431e-06
ILMN_1788180	RAB13	5872	4390487	1.87559e-10	0.000111188	9.55066e-09	2.84939e-12	6.67675e-06	5.58805e-10
ILMN_1785158	HERPUD2	64224	1050682	0.000315721	0.000439375	0.000319135	5.90802e-05	3.41866e-05	5.67052e-05
ILMN_1802653	EBI3	10148	2810767	1.69389e-12	9.52992e-12	1.42927e-20	1.09541e-14	1.22279e-14	6.60204e-24
ILMN_1677487	ANKZF1	55139	580598	0.000175742	0.0220121	6.47495e-06	2.97924e-05	0.00398237	7.48055e-07
ILMN_3307409	RREB1	6239	4810377	0.0300246	0.00482429	0.0065666	0.0120305	0.000619997	0.00175523
ILMN_1696317	CACNA2D4	93589	5810221	0.000151224	0.000613452	7.75471e-08	2.50307e-05	5.08166e-05	5.69942e-09
ILMN_1801710	APBB1IP	54518	1820722	4.69648e-05	0.000331159	1.22053e-07	6.31532e-06	2.4135e-05	9.42773e-09
ILMN_1815154	MYH10	4628	1770685	0.0111649	0.144026	0.00157443	0.00375278	0.044012	0.000342053
ILMN_2158003	KIAA1683	80726	3850754	0.316794	0.482559	0.00218297	0.212557	0.258344	0.000498687
ILMN_1808591	LOC731049	731049	4610608	4.90945e-05	1.46396e-05	3.90414e-08	6.64306e-06	6.05295e-07	2.62694e-09
ILMN_1803788	LGALS3	3958	5420377	0.5862	0.276763	0.00204202	0.472775	0.110654	0.000460513
ILMN_1835631			2370528	2.32442e-06	0.0386464	3.7947e-06	1.9386e-07	0.00803712	4.1289e-07
ILMN_2342240	MGAT2	4247	870400	5.57979e-06	0.115155	1.9218e-05	5.32454e-07	0.0327131	2.49546e-06
ILMN_1692058	NDN	4692	60184	0.607943	0.426453	0.000888328	0.49652	0.213212	0.000179316
ILMN_1803357	FLJ40125	147699	6350196	0.0240252	0.310113	0.0075805	0.00923941	0.131449	0.0020702
ILMN_2373495	H2AFY	9555	4260414	6.45526e-07	0.00126366	4.31553e-06	4.33686e-08	0.000120581	4.76427e-07
ILMN_1675803	LOC285550	285550	730608	0.35219	0.0175279	1.68073e-05	0.243373	0.00299468	2.14751e-06
ILMN_1739840	LRRC8A	56262	5890364	0.000149041	0.00160791	9.67316e-06	2.46005e-05	0.000162574	1.16735e-06
ILMN_1682738	SMAD3	4088	6840328	6.11983e-08	0.0564134	8.56841e-08	2.79231e-09	0.0129358	6.35462e-09
ILMN_2400759	CPVL	54504	60136	3.60007e-14	1.90074e-11	1.88635e-13	9.51619e-17	3.12173e-14	2.6237e-15
ILMN_1737003	CDIPT	10423	50048	0.25252	0.69663	0.00317656	0.159348	0.471634	0.000764794
ILMN_1680626	PDIA6	10130	10463	3.88779e-08	4.60884e-06	4.49117e-08	1.62623e-09	1.46894e-07	3.09773e-09
ILMN_1768470	EIF4G1	1981	3930189	0.00179254	0.00187968	0.258786	0.000444363	0.000195454	0.13899
ILMN_1775508	CYLD	1540	3460692	0.00817125	0.0195256	4.10487e-05	0.0025943	0.00341528	5.81474e-06
ILMN_1699365	SLC30A6	55676	5890411	0.140621	0.0314865	0.0091938	0.0774196	0.00622491	0.00259193
ILMN_1711617	GMFG	9535	3370452	1.5831e-06	0.0867911	5.26959e-05	1.24152e-07	0.0223266	7.70533e-06
ILMN_1701094	CLN8	2055	290661	0.295527	0.606042	0.00107832	0.194608	0.373691	0.000223656
ILMN_1758642	FLJ90757	440465	6130300	0.000912698	0.0055525	1.34827e-08	0.000202364	0.000738946	8.11008e-10
ILMN_1810608	PNPT1	87178	4060050	7.44116e-07	3.93147e-09	7.3545e-14	5.14052e-08	2.68366e-11	8.7194e-16
ILMN_1764723	SH3PXD2B	285590	1190437	4.97249e-05	5.78219e-05	0.000105634	6.75538e-06	3.06179e-06	1.66876e-05
ILMN_3200330	LOC399988	399988	4850136	1.05487e-08	2.73347e-05	9.01986e-06	3.50288e-10	1.26123e-06	1.08003e-06
ILMN_1807304	MBNL1	4154	5220315	7.82314e-05	0.0066779	0.0220542	1.15074e-05	0.000925392	0.0071503
ILMN_1787897	CXCL1	2919	5720039	4.41631e-10	5.03726e-10	4.02042e-20	8.00121e-12	1.91315e-12	2.47613e-23
ILMN_2123567	SENP2	59343	6480278	8.46286e-05	0.417842	0.000456244	1.26352e-05	0.206884	8.47437e-05
ILMN_2115669	SEMA4C	54910	7050328	0.0041403	0.0164465	4.18225e-05	0.00116974	0.0027695	5.94438e-06
ILMN_1783593	CCL13	6357	1230605	5.97567e-05	7.27223e-05	8.3077e-06	8.33907e-06	4.00861e-06	9.83672e-07
ILMN_1789535	DHDDS	79947	3440403	8.99905e-07	1.23541e-06	1.18522e-08	6.41074e-08	2.94204e-08	7.05487e-10
ILMN_1756104	LARP7	51574	6450450	0.419382	0.0521332	0.00754821	0.304183	0.0116928	0.00205984
ILMN_1726769	CNDP2	55748	3390017	7.11212e-07	1.77501e-06	8.41408e-09	4.88766e-08	4.56415e-08	4.82372e-10
ILMN_2157951	STX6	10228	2480487	1.01245e-05	0.00789878	3.16702e-06	1.05269e-06	0.00113066	3.37118e-07
ILMN_1777915	STX6	10228	4050161	1.56949e-05	0.00460104	3.29706e-05	1.76653e-06	0.00058375	4.53439e-06
ILMN_1761450	DHRS4L2	317749	1070414	0.0275667	0.141954	0.000794133	0.0108575	0.0432186	0.000158346
ILMN_1664776	EFR3A	23167	110161	1.04124e-05	0.000360586	1.66674e-05	1.08912e-06	2.67423e-05	2.12834e-06
ILMN_1778557	CDC2L5	8621	6280044	0.157688	0.0839539	7.27772e-05	0.0890655	0.0214108	1.10152e-05
ILMN_1801664	POLR3K	51728	7000703	0.00133361	0.00180743	0.00321937	0.000314741	0.000186364	0.000776587
ILMN_1782704	CD19	930	7210136	1.38729e-05	0.000473876	5.7686e-06	1.52585e-06	3.7405e-05	6.58457e-07
ILMN_1678494	ZNF438	220929	3440360	5.27358e-08	0.00311579	0.00123125	2.3304e-09	0.000363327	0.000259539
ILMN_1791702	SMARCA2	6595	5290474	4.311e-08	0.000158231	3.73283e-08	1.83423e-09	1.01351e-05	2.49443e-09
ILMN_1735155	GLB1	2720	4560064	1.40009e-05	1.80351e-06	2.86153e-07	1.5428e-06	4.64669e-08	2.39244e-08
ILMN_2367215	PRCP	5547	6110386	0.013703	0.00209001	1.57636e-05	0.00479646	0.000224619	2.00079e-06
ILMN_1737360	TSPYL3	128854	3870400	0.126516	0.0574489	1.38219e-05	0.0680927	0.0132211	1.73306e-06
ILMN_1726565	PIK3R2	5296	2140097	1.45298e-05	0.0189088	2.81149e-05	1.61376e-06	0.00328701	3.79935e-06
ILMN_1816603			2490564	0.000578701	0.392956	0.00293035	0.000118597	0.187644	0.000696793
ILMN_1783806	DTNBP1	84062	6590731	0.00503895	0.0768226	0.000616324	0.00146974	0.0191228	0.000118748
ILMN_1803772	POLD4	57804	1050240	0.949333	0.247946	0.00103082	0.922276	0.0943985	0.000212258
ILMN_2283325	GPR177	79971	4250711	3.5183e-05	0.00089653	8.89053e-07	4.52517e-06	8.0892e-05	8.18601e-08
ILMN_1781580	BRI3	25798	6270095	6.19772e-08	0.0018981	0.499336	2.83102e-09	0.000198051	0.337111
ILMN_1666733	IL8	3576	1570553	2.17157e-08	1.04172e-07	8.85262e-14	8.26987e-10	1.49169e-09	1.09045e-15
ILMN_2184373	IL8	3576	1980309	4.16278e-07	2.40687e-07	1.5791e-12	2.60227e-08	4.03945e-09	2.90145e-14
ILMN_1793621	ZFYVE27	118813	840653	0.0110025	0.00255516	0.00300301	0.00368124	0.000287462	0.000717429
ILMN_2116661	PRPSAP2	5636	290112	0.00366806	0.00685657	5.61659e-05	0.00101868	0.000957233	8.27038e-06
ILMN_3246065	CCDC151	115948	6130047	1.22228e-07	0.00322667	2.65548e-06	6.25444e-09	0.000377828	2.7776e-07
ILMN_2331658	C3orf17	25871	7550280	0.311856	0.665303	0.000405451	0.208443	0.435295	7.41232e-05
ILMN_2346831	MGAT2	4247	2060079	0.00155798	0.0379883	0.000103006	0.000376381	0.00786125	1.62355e-05
ILMN_1781952	MGST1	4257	3180731	0.240142	0.0744879	0.00696546	0.149627	0.0184155	0.001874
ILMN_3242211	TMEM187	8269	6660307	1.36739e-07	0.0259386	7.83624e-05	7.13031e-09	0.00490043	1.19249e-05
ILMN_1655177	PI4KA	5297	4920273	0.000463018	0.000673526	2.01082e-08	9.16578e-05	5.68992e-05	1.2467e-09
ILMN_2234873	NME2	4831	3940736	0.0246057	0.509711	0.00100284	0.00951318	0.282648	0.000205828
ILMN_3244457	EHBP1L1	254102	6400224	0.504205	0.201142	0.000358119	0.386538	0.0699518	6.44225e-05
ILMN_1716651	RUNX2	860	940504	0.0223313	0.00790738	3.2263e-05	0.00849401	0.00113229	4.42449e-06
ILMN_3190482	LOC100130298	100130298	4220136	0.29365	0.00618733	0.394218	0.193064	0.000842168	0.242471
ILMN_1688423	FCER1A	2205	3360615	6.50237e-07	3.57993e-05	9.33725e-09	4.3852e-08	1.72896e-06	5.44401e-10
ILMN_1694686	KIAA0194	22993	4860291	7.85356e-07	0.00382095	0.230385	5.47379e-08	0.000463401	0.119556
ILMN_1771728	PXMP4	11264	3800670	0.512806	0.730996	2.6388e-05	0.394968	0.514294	3.54605e-06
ILMN_3249555	LOC100132266	100132266	3930619	0.558215	0.00369015	0.914297	0.443243	0.000444129	0.847334
ILMN_1693490	SEC11A	23478	2570088	0.0392192	0.109064	0.00263657	0.0165782	0.0303111	0.000618006
ILMN_1705515	UPF3A	65110	2070026	0.0496519	0.258157	0.000705724	0.0219947	0.100168	0.000138476
ILMN_1736939	UGCG	7357	3800647	2.18363e-07	2.87148e-08	6.17354e-13	1.22384e-08	3.15385e-10	1.00759e-14
ILMN_1815479	NOLA3	55505	6940204	0.0980592	0.577485	0.00924268	0.0498097	0.344787	0.00260763
ILMN_2374036	CTSL1	1514	4260386	9.68859e-17	1.26483e-09	7.41369e-13	6.46437e-20	5.90739e-12	1.26902e-14
ILMN_1764096	CCBL1	883	3450040	0.0656417	0.118907	0.000784151	0.0307085	0.0341512	0.000155913
ILMN_1663379	FBXL15	79176	7160364	0.000261262	0.0027901	6.27848e-05	4.71329e-05	0.000318619	9.38733e-06
ILMN_1666924	PINK1	65018	2490259	0.00470009	0.306489	0.00135701	0.00135667	0.129209	0.000289593
ILMN_1804863	FKBP15	23307	3180382	1.06483e-06	0.000181426	0.262569	7.837e-08	1.18629e-05	0.14185
ILMN_2085722	ING2	3622	6960382	2.23004e-06	0.000687992	1.69125e-09	1.84959e-07	5.82978e-05	7.98578e-11
ILMN_1675130	NFIC	4782	1850259	0.000691208	0.000218696	1.08069e-09	0.00014599	1.49285e-05	4.78666e-11
ILMN_1694759	C19orf42	79086	1300041	0.145205	0.0426034	0.00103488	0.0804576	0.00906559	0.000213572
ILMN_1696584	ORM1	5004	2850315	0.00471665	0.000799833	2.30168e-10	0.0013629	7.01968e-05	8.50547e-12
ILMN_1729269	LOC285074	285074	730626	0.00146635	0.556852	0.00385985	0.00035116	0.325202	0.000961198
ILMN_2278433	LOC285074	285074	2810093	4.70192e-07	0.118206	9.04204e-07	2.98515e-08	0.0338389	8.34408e-08
ILMN_1725707	ATG16L1	55054	2760491	0.201243	0.283998	0.000755224	0.120207	0.115033	0.000149502
ILMN_1774982	CDC42EP5	148170	3370730	6.19606e-09	5.4157e-09	5.12599e-12	1.8826e-10	4.00257e-11	1.14969e-13
ILMN_1677098	YPEL2	388403	1110465	1.4326e-05	0.000398906	1.21765e-07	1.58819e-06	3.02949e-05	9.39922e-09
ILMN_2380588	C6orf108	10591	7210484	0.00166854	0.000865364	2.30247e-06	0.000407783	7.72805e-05	2.37645e-07
ILMN_2255133	BCL11A	53335	3170440	0.000870477	0.170828	0.00956465	0.00019141	0.05542	0.00271221
ILMN_1671703	ACTA2	59	6480059	3.46816e-06	0.0079304	0.00989374	3.09721e-07	0.0011364	0.00282127
ILMN_1783956	ATP8B4	79895	1820270	0.0125878	0.369964	0.000216959	0.0043331	0.172507	3.68466e-05
ILMN_3289508	LOC339192	339192	1230026	0.0280547	0.00336526	2.53828e-05	0.0110857	0.000398117	3.39283e-06
ILMN_1665058	TCHP	84260	730687	0.0760239	0.0618011	0.00459636	0.0365816	0.0145082	0.00116788
ILMN_1788810	C12orf30	80018	2360601	0.00192735	0.0507429	0.000782432	0.000483124	0.0113263	0.00015541
ILMN_2098616	C5orf39	389289	7330523	2.92877e-06	4.01348e-05	8.25926e-05	2.53735e-07	1.98367e-06	1.26322e-05
ILMN_1663195	MCM7	4176	1470195	0.00240636	0.0203224	0.000557543	0.000625798	0.0035901	0.00010582
ILMN_1762608	KIAA1632	57724	3780709	0.215981	0.229569	0.000104484	0.131114	0.0846123	1.64845e-05
ILMN_1838885	KIAA1632	57724	4810079	0.0103408	0.158592	1.3088e-05	0.00341238	0.0501319	1.62894e-06
ILMN_1741869	WDR47	22911	7040148	0.249308	0.0064435	0.174362	0.156835	0.000882988	0.0839416
ILMN_3228189	PRAMEF13	400736	6560195	7.59272e-05	0.134377	1.43861e-06	1.11334e-05	0.0401669	1.4073e-07
ILMN_3204933	LOC401805	401805	6580398	0.00158301	0.981267	0.0029423	0.000383564	0.929631	0.000699936
ILMN_1801610	METRNL	284207	50095	2.77746e-06	0.637643	0.00028314	2.38488e-07	0.406103	4.95364e-05
ILMN_1790014	METRNL	284207	10224	1.35703e-05	0.193904	0.000146933	1.49048e-06	0.0663294	2.39208e-05
ILMN_1695414	ASF1B	55723	2630673	0.00019618	0.0251061	1.20928e-06	3.39619e-05	0.00469805	1.1569e-07
ILMN_2262444	PDE7A	5150	4890592	0.307359	0.330728	0.00999548	0.204617	0.145147	0.00285439
ILMN_2343278	PPAP2A	8611	4490739	0.233627	0.119353	0.000351419	0.144584	0.0343223	6.30728e-05
ILMN_1656910	TRIM6	117854	6040653	0.00232607	0.0171942	0.00551494	0.000600738	0.00292277	0.00143591
ILMN_1807596	UBAP1	51271	6760543	0.126476	0.19735	8.55221e-05	0.0680417	0.0681569	1.31812e-05
ILMN_1685009	ITGAM	3684	1710070	7.82531e-11	0.000928193	5.02657e-05	1.02817e-12	8.44634e-05	7.31386e-06
ILMN_1744517	GNS	2799	6110392	0.00158367	0.125461	0.0012402	0.000384051	0.0367033	0.000261674
ILMN_1778059	CASP4	837	6100136	0.000145163	4.39532e-07	8.50733e-16	2.38099e-05	8.48205e-09	4.32265e-18
ILMN_2247664	SON	6651	6350270	0.000189697	0.00960813	1.40587e-05	3.25865e-05	0.00142939	1.76779e-06
ILMN_1813746	CORO2A	7464	1410609	3.40148e-06	7.62213e-06	3.42215e-06	3.02544e-07	2.69927e-07	3.67086e-07
ILMN_3307659	SFT2D2	375035	4830437	3.79582e-09	2.11061e-07	4.35162e-09	1.0637e-10	3.36891e-09	2.30937e-10
ILMN_1777982	USF1	7391	6280333	6.34522e-06	0.000417093	0.146743	6.16806e-07	3.20034e-05	0.0677153
ILMN_1779279	MAPK1IP1L	93487	110328	8.24097e-06	0.0662165	4.56454e-07	8.26043e-07	0.0158336	3.95684e-08
ILMN_1802553	MRPS24	64951	2680767	0.0346519	0.0429145	0.000777979	0.0142705	0.0091516	0.000154366
ILMN_1710092	ZBTB46	140685	7040521	1.68741e-05	0.0102992	0.00654348	1.92003e-06	0.00155597	0.00174737
ILMN_1772387	TLR2	7097	6420750	0.00102601	0.0045538	2.08041e-08	0.000232965	0.000576587	1.29518e-09
ILMN_3181538	C10orf105	414152	360470	0.00235143	0.000465501	4.2238e-08	0.000608414	3.66256e-05	2.87454e-09
ILMN_1730084	COMT	1312	6940243	0.0152002	0.598299	0.000413311	0.00541414	0.365999	7.58783e-05
ILMN_2367165	ABTB1	80325	6620609	6.1889e-05	0.00237706	1.09703e-06	8.70969e-06	0.000263521	1.03656e-07
ILMN_3275696	LOC100131940	100131940	360612	0.194017	0.00919428	5.44398e-05	0.115042	0.00135762	7.98268e-06
ILMN_1682658	EPM2AIP1	9852	6770403	3.18357e-06	1.50494e-05	2.37905e-13	2.79404e-07	6.26413e-07	3.46751e-15
ILMN_1670752	KIAA0907	22889	2060482	0.000540096	0.288855	0.00271651	0.000109438	0.118029	0.00064009
ILMN_1679044	LOC644584	644584	2030619	0.220404	0.323709	0.00379331	0.134399	0.140306	0.000942221
ILMN_1748109	PEX1	5189	130647	0.447075	0.0498718	0.00323936	0.330602	0.0110909	0.000782075
ILMN_1706502	EIF2AK2	5610	2120079	7.19926e-06	3.00696e-06	2.40953e-12	7.08693e-07	8.71964e-08	4.72409e-14
ILMN_1742431	LOC651309	651309	6900520	1.80014e-08	0.00491089	7.23802e-09	6.60592e-10	0.000634655	4.06405e-10
ILMN_1713706	ZNF786	136051	780189	0.0827012	0.22746	0.000808819	0.0405484	0.0834239	0.000161606
ILMN_2402806	TRPC4AP	26133	7550563	0.0131954	0.00412997	0.0145605	0.00458832	0.000509358	0.00441656
ILMN_2282641	TBXAS1	6916	3940390	1.82771e-05	0.000273313	2.09872e-07	2.10875e-06	1.92739e-05	1.7019e-08
ILMN_1751708	ITM2B	9445	6380315	0.0111639	0.0136715	0.00701523	0.00375185	0.00221379	0.00188883
ILMN_1771734	LOC728564	728564	5810465	0.0121454	0.469792	0.00793018	0.00414027	0.248013	0.00218157
ILMN_1766094	MOSPD2	158747	450193	0.287573	0.12754	0.000651068	0.188021	0.0375191	0.000126544
ILMN_2347943	ZNF384	171017	6550719	0.218135	0.0287779	0.000307524	0.132701	0.00556683	5.44887e-05
ILMN_1797594	NFAT5	10725	3120136	0.0694149	0.370289	0.00331511	0.0328228	0.172734	0.000803596
ILMN_1814998	FKSG30	440915	4880646	0.0226042	0.836274	0.00862458	0.00861521	0.656821	0.00240502
ILMN_1768812	FXYD6	53826	160270	0.00222823	0.00142015	1.24147e-05	0.000571009	0.000140005	1.53177e-06
ILMN_3239177	MEX3A	92312	4050228	0.168638	0.713719	0.00968435	0.0968346	0.492854	0.00275168
ILMN_1784737	S1PR4	8698	3370075	3.51816e-05	0.000230387	6.24004e-10	4.52012e-06	1.58802e-05	2.57894e-11
ILMN_1798172	IPO4	79711	4830500	0.340427	0.028129	6.5736e-05	0.233026	0.00542253	9.8685e-06
ILMN_1713990	TRIP6	7205	3130612	3.2049e-06	0.00250425	0.127887	2.81934e-07	0.000280964	0.0572159
ILMN_1687824	SEPHS2	22928	2030736	0.000457601	0.00201898	0.503208	9.0327e-05	0.000214706	0.340861
ILMN_1667857	C12orf52	84934	4900753	0.00701424	0.484529	0.00141343	0.00217728	0.259871	0.000302794
ILMN_2212763	ICAM3	3385	5550278	1.94856e-07	0.00143741	1.88888e-05	1.07509e-08	0.000142752	2.4469e-06
ILMN_1652677	FAM89A	375061	4040242	2.0771e-10	0.000132124	2.00382e-05	3.26212e-12	8.22557e-06	2.61823e-06
ILMN_2285817	FAM89A	375061	7400747	2.25162e-10	0.0020699	1.69398e-07	3.57088e-12	0.000221395	1.34152e-08
ILMN_1689774	MRFAP1L1	114932	50274	0.119112	0.196286	0.00177622	0.0632178	0.0675475	0.000393368
ILMN_2205032	MAGEE1	57692	2760689	0.547552	0.187743	0.000131522	0.431471	0.0634322	2.11296e-05
ILMN_1711361	ZNF319	57567	3180315	0.114317	0.00049438	0.294028	0.0601272	3.9456e-05	0.16458
ILMN_2407082	2015-09-01	9403	6100288	0.994913	0.345652	0.00475707	0.991433	0.154838	0.00121466
ILMN_1697971	TRIM38	10475	3930377	8.72384e-05	0.00364543	1.43775e-05	1.31189e-05	0.000437998	1.81084e-06
ILMN_1768598	LAIR1	3903	4150184	1.37552e-05	6.78663e-05	7.95817e-12	1.51219e-06	3.70262e-06	1.87477e-13
ILMN_1776076	POFUT1	23509	1400465	0.151474	0.00324775	2.62679e-05	0.0847783	0.000380711	3.52683e-06
ILMN_1751851	CECR1	51816	6200064	2.21978e-06	0.177697	0.000406959	1.83539e-07	0.0586974	7.44616e-05
ILMN_2341793	CCT7	10574	4290358	0.0511713	0.00512581	0.0428594	0.0227965	0.000670323	0.01565
ILMN_3250209	CTBP2	1488	1010494	0.0253272	0.515789	0.00233755	0.00983762	0.288665	0.000538447
ILMN_2193315	C14orf143	90141	2710176	0.00111511	0.00194419	3.55378e-07	0.000257105	0.000203582	3.02775e-08
ILMN_1670518	WDFY3	23001	1580358	0.260879	0.306326	0.0082788	0.165975	0.129077	0.00229532
ILMN_1745778	SLC45A4	57210	3310632	2.57392e-05	5.65188e-05	8.66242e-11	3.13088e-06	2.9849e-06	2.77425e-12
ILMN_1686981	SULF2	55959	6330487	6.63728e-05	3.42321e-05	7.71808e-10	9.46333e-06	1.64098e-06	3.28783e-11
ILMN_1667460	SULF2	55959	7200242	0.000993121	4.18789e-05	1.45997e-10	0.000224477	2.08707e-06	5.02793e-12
ILMN_2345142	SULF2	55959	4050128	0.00251922	8.40593e-05	7.66363e-10	0.000658767	4.80178e-06	3.25677e-11
ILMN_2205963	C10orf54	64115	6620292	1.45556e-07	0.00133026	8.61551e-09	7.6349e-09	0.000128834	4.97589e-10
ILMN_1758939	RIPK2	8767	4150520	6.26374e-05	0.00217387	2.47921e-12	8.84395e-06	0.000236198	4.93909e-14
ILMN_1756942	SP3	6670	7150274	0.0528734	0.108726	0.00172561	0.0237414	0.0301558	0.000380565
ILMN_1744212	INPP5D	3635	3130609	0.206783	9.0624e-05	2.64912e-07	0.124196	5.2326e-06	2.20125e-08
ILMN_3192446	LOC100128410	100128410	990242	0.352988	0.234785	0.000601883	0.244251	0.0871614	0.000115439
ILMN_2151739	CAT	847	1240446	4.75274e-05	0.00398952	0.000216975	6.40317e-06	0.000489149	3.68604e-05
ILMN_2092664	ADSS	159	5960097	3.71495e-05	0.00562377	0.180839	4.81433e-06	0.000750529	0.0879785
ILMN_1672884	MTFMT	123263	3940215	0.000335281	0.0491705	3.31027e-05	6.32385e-05	0.010887	4.55664e-06
ILMN_1726786	TNRC6B	23112	2760768	0.000493775	0.0386774	3.57128e-07	9.89882e-05	0.00804554	3.04493e-08
ILMN_1751743	XRCC1	7515	4590139	0.0105221	0.100221	1.18811e-06	0.00348542	0.0270768	1.13299e-07
ILMN_1788416	FAM108C1	58489	4150519	1.28411e-14	2.61828e-12	2.40257e-14	2.63624e-17	2.68762e-15	2.33056e-16
ILMN_1707804	SULT1A3	6818	5560603	2.20306e-05	0.00137981	5.54724e-08	2.61871e-06	0.000134836	3.92042e-09
ILMN_1815283	SULT1A3	6818	3180259	0.00341762	0.0387723	4.2712e-07	0.000936495	0.00807326	3.6872e-08
ILMN_1670517	SULT1A3	6818	5080619	0.0281544	0.522584	0.00162436	0.0111308	0.294738	0.000354568
ILMN_1674009	TKTL1	8277	1510646	1.35485e-07	0.00307646	0.96143	7.03016e-09	0.000357321	0.926741
ILMN_2073289	MTSS1	9788	3170300	0.0180707	0.00254868	0.488787	0.00664155	0.000286471	0.327029
ILMN_2189933	RPL36AL	6166	5220161	0.0587424	0.00804574	0.000381909	0.0268875	0.00115871	6.91921e-05
ILMN_2189936	RPL36AL	6166	3170184	0.0998602	0.122252	0.0072731	0.0509705	0.0354006	0.00197095
ILMN_2368971	PSMD12	5718	7210373	0.000378931	0.12129	0.000385172	7.26589e-05	0.0350287	6.99693e-05
ILMN_1807074	MIF	4282	4490671	2.11156e-08	0.0136216	0.00268954	7.97634e-10	0.00220083	0.00063332
ILMN_1658800	BRPF3	27154	4480280	7.55147e-05	0.0224158	1.59655e-08	1.10652e-05	0.00407958	9.76744e-10
ILMN_1725314	GBP3	2635	2350189	0.0101567	0.106751	1.38548e-08	0.0033409	0.0293779	8.3624e-10
ILMN_3244583	C5orf26	114915	4070376	0.318239	0.959231	0.00889278	0.213682	0.875241	0.00249339
ILMN_1702633	RETSAT	54884	940477	0.00389103	0.00650054	2.01698e-06	0.00109178	0.000895052	2.05176e-07
ILMN_1658920	MCTP1	79772	6480326	0.0852777	0.124872	3.79831e-09	0.0420874	0.0364732	1.98649e-10
ILMN_1772036	STEAP4	79689	540091	0.0183967	0.693869	0.000280248	0.00679161	0.468256	4.89613e-05
ILMN_2211534	TMC8	147138	5560133	0.000276862	0.00102032	4.28272e-05	5.05439e-05	9.4208e-05	6.12382e-06
ILMN_3251145	LDHA	3939	6520386	0.00239972	0.447731	0.00268177	0.000623332	0.231035	0.000630965
ILMN_2357809	G3BP1	10146	6520730	0.000596209	0.162719	0.0019668	0.000122522	0.0518956	0.000441834
ILMN_1728662	ALDH3B1	221	2970356	3.29575e-05	0.000988152	6.04686e-06	4.17635e-06	9.0731e-05	6.93322e-07
ILMN_1758626	IDS	3423	130360	4.7577e-07	0.00373309	9.11921e-05	3.03034e-08	0.000450637	1.41674e-05
ILMN_1653134	TMEM188	255919	5340148	0.000199468	0.00483779	0.0408516	3.45721e-05	0.000622477	0.0147778
ILMN_1651735	TGOLN2	10618	5700672	0.00115075	0.19627	0.00112876	0.000266424	0.0674784	0.000235786
ILMN_1771664	CLEC4E	26253	5690753	0.000244911	0.000324651	3.03621e-12	4.37557e-05	2.35423e-05	6.21766e-14
ILMN_1780898	PRKCH	5583	3290731	2.61783e-07	0.507018	0.00327288	1.51139e-08	0.280505	0.000790838
ILMN_1816713			3060239	6.43535e-05	0.0226693	2.86976e-05	9.1325e-06	0.00414084	3.88545e-06
ILMN_1769091	PRCP	5547	1660300	0.114912	0.0194085	2.31228e-05	0.0604815	0.00339081	3.06658e-06
ILMN_2406501	SOD2	6648	3420373	0.00426862	0.000128	6.53233e-12	0.00121241	7.89652e-06	1.49193e-13
ILMN_1728802	SDCCAG8	10806	460458	0.000398203	0.588051	0.00107302	7.6942e-05	0.356104	0.00022238
ILMN_1737314	BCL6	604	6280458	0.416868	0.284308	0.000891584	0.301953	0.115237	0.000180219
ILMN_1805827	PPA1	5464	4050452	0.000100818	7.60352e-07	4.73704e-10	1.55077e-05	1.65073e-08	1.90853e-11
ILMN_1794782	ABCG1	9619	6060377	0.000249477	0.00128697	0.0930012	4.47379e-05	0.000123579	0.0390926
ILMN_2115752	MEFV	4210	3390687	5.72623e-05	0.0389452	0.000983548	7.94395e-06	0.00811134	0.000201253
ILMN_1804738	MEFV	4210	20451	7.99469e-08	0.00226717	4.39852e-08	3.8196e-09	0.000248128	3.01828e-09
ILMN_1800602	GCA	25801	4230619	3.09079e-07	0.00869289	0.176271	1.83696e-08	0.00127333	0.0850687
ILMN_2285802	SEC14L1	6397	4200441	0.0122033	0.318957	0.00786185	0.00416568	0.137526	0.00215753
ILMN_1692754	TMEM49	81671	6280672	1.64984e-06	0.0472957	0.000653053	1.30741e-07	0.0103432	0.000126979
ILMN_1671265	ING2	3622	7160025	0.000276091	0.00945473	2.94941e-07	5.03314e-05	0.00140433	2.475e-08
ILMN_1720158	ETS2	2114	4220605	0.000254134	0.00195014	1.05182e-10	4.56774e-05	0.000204682	3.42257e-12
ILMN_2309848	FXYD5	53827	7380546	0.329785	0.373151	2.98154e-05	0.223956	0.174586	4.05516e-06
ILMN_1749115	RTN2	6253	3460376	8.56298e-05	0.000158544	1.20608e-07	1.28155e-05	1.01633e-05	9.29757e-09
ILMN_2378100	FBXL5	26234	6250497	0.00268198	0.00756539	0.000723432	0.000708623	0.00107284	0.000142253
ILMN_1798827	SRBD1	55133	2230730	0.00295801	0.273433	0.00812259	0.000792031	0.108845	0.00224493
ILMN_1795918	CENTG3	116988	6220164	1.5967e-08	6.61668e-05	0.821313	5.72366e-10	3.59632e-06	0.708272
ILMN_1694504	C1orf164	55182	4540328	0.0284047	0.458944	0.000165814	0.0112628	0.23951	2.7352e-05
ILMN_2115434	RAB32	10981	2190128	8.58452e-05	7.76109e-05	1.84529e-07	1.28565e-05	4.32588e-06	1.47934e-08
ILMN_1672504	PDXK	8566	5890131	1.74585e-08	0.033094	0.00530267	6.344e-10	0.00661745	0.00137085
ILMN_2342084	BCAP29	55973	2690273	9.72105e-05	0.238285	0.00502251	1.4843e-05	0.0891287	0.00129172
ILMN_1679382	CCT2	10576	7100288	0.00785646	0.0132853	0.00179536	0.00248025	0.00213353	0.00039816
ILMN_1812191	C12orf57	113246	3130291	0.0172519	0.00524167	0.00105515	0.00629281	0.000687895	0.000218188
ILMN_1794803	NDP	4693	2320598	0.00892152	0.00811185	0.00028874	0.0028717	0.00117031	5.07415e-05
ILMN_1761808	MCFD2	90411	2640576	0.00252417	0.00650054	0.355759	0.000660322	0.000895466	0.211074
ILMN_1723625	MAP4K2	5871	6400386	0.00042565	1.10848e-05	3.79947e-10	8.32335e-05	4.26687e-07	1.48788e-11
ILMN_3282436	LOC651198	651198	6280717	0.0221283	0.166294	0.000864431	0.00839879	0.0534114	0.00017396
ILMN_1693014	CEBPB	1051	20446	0.00276312	0.00363231	0.000930865	0.000734033	0.000436235	0.00018924
ILMN_1660793	PAQR4	124222	3460132	0.053053	0.0113285	0.00112576	0.023841	0.00176054	0.000234985
ILMN_1730660	GALIG	81625	1660647	0.606706	0.109946	7.56799e-06	0.495062	0.0306973	8.87541e-07
ILMN_1813657	PHF20	51230	4210241	0.0120863	0.216767	0.00199078	0.00411272	0.0776784	0.000447834
ILMN_1792075	CD22	933	1010754	0.132994	0.0452968	0.000523904	0.0722376	0.00979911	9.88436e-05
ILMN_1868851			6220110	4.66249e-05	0.00230737	7.19065e-08	6.26005e-06	0.000253782	5.22212e-09
ILMN_2235851	LINCR	93082	580678	2.15871e-08	4.21773e-08	3.29917e-12	8.19874e-10	5.06544e-10	6.87469e-14
ILMN_1805863	WDR81	124997	5130594	0.0225007	0.0907726	0.00204899	0.00856768	0.0237973	0.000462296
ILMN_1716821	GORASP1	64689	6380086	2.81995e-05	4.83902e-05	0.0311323	3.48513e-06	2.49352e-06	0.0107346
ILMN_3305901	LOC729040	729040	6760138	0.00579514	0.00023662	7.30748e-09	0.00173164	1.64191e-05	4.11055e-10
ILMN_1711452	UEVLD	55293	2070332	9.32906e-05	0.695804	0.00149126	1.41535e-05	0.470593	0.000321306
ILMN_1664644	ATG16L2	89849	2000307	0.00113509	0.000849738	2.43547e-08	0.000262101	7.54926e-05	1.54748e-09
ILMN_1742432	COBRA1	25920	6940408	0.024768	0.208922	0.00614291	0.00958611	0.0738155	0.00162842
ILMN_1704286	FXYD5	53827	1470332	0.351437	0.953838	0.000355876	0.242763	0.863232	6.40007e-05
ILMN_1659255	RP2	6102	2710332	0.11007	0.525233	3.09809e-05	0.0573908	0.297202	4.22799e-06
ILMN_2055634	TIAF1	9220	3780041	6.2659e-09	1.28795e-07	5.67303e-10	1.91026e-10	1.90769e-09	2.32057e-11
ILMN_1688103	CTNNBIP1	56998	430259	1.14272e-05	0.827302	0.00538149	1.21638e-06	0.644679	0.00139454
ILMN_1773865	HSPA5	3309	870131	5.51469e-06	6.39756e-09	1.99348e-05	5.25882e-07	4.82674e-11	2.60183e-06
ILMN_1747598	PPP1R11	6992	620376	0.0342504	0.562937	0.000218301	0.014077	0.331019	3.71192e-05
ILMN_3307827	DNAJC4	3338	3440288	0.0853434	0.331798	6.12315e-05	0.0421329	0.145975	9.1137e-06
ILMN_1699112	COPB1	1315	6980170	5.28445e-05	0.114952	1.50664e-05	7.23073e-06	0.0326319	1.90457e-06
ILMN_1766054	ABCA1	19	4060358	0.265501	1.45478e-07	3.04343e-13	0.169747	2.19516e-09	4.57918e-15
ILMN_2253065	H2AFJ	55766	2570561	0.443372	0.149097	0.00739132	0.327136	0.0462127	0.00200906
ILMN_1697363	C20orf27	54976	2750647	5.70908e-08	0.0328516	0.000139443	2.5678e-09	0.00655716	2.25439e-05
ILMN_2173835	FTHL3P	2498	6450139	1.03506e-05	0.0203884	1.29606e-10	1.0816e-06	0.00360804	4.39693e-12
ILMN_1710406	PSMC1	5700	830608	0.472529	0.0874623	0.00556949	0.355343	0.0225875	0.00145326
ILMN_1710698	LOC648710	648710	2690477	5.63607e-06	0.000484588	2.43842e-06	5.38904e-07	3.85024e-05	2.53428e-07
ILMN_2056687	C17orf56	146705	4230356	0.120942	0.174926	0.0011055	0.0643569	0.0573689	0.000230303
ILMN_1686116	THBS1	7057	5810685	1.90404e-13	3.04776e-09	0.0654441	7.52469e-16	1.90837e-11	0.0256684
ILMN_1718766	MT1F	4494	4220672	1.77261e-15	2.90133e-16	9.32919e-14	2.72934e-18	8.93449e-20	1.16352e-15
ILMN_1684357	C14orf139	79686	5220333	0.0103153	0.0504504	0.000832763	0.00340217	0.011248	0.000166946
ILMN_1726108	LASS2	29956	6380154	0.0120404	0.144319	0.00556829	0.00409155	0.0441386	0.00145241
ILMN_2378257	SDF4	51150	3310167	0.21736	0.0576594	0.000307524	0.132141	0.0132933	5.45001e-05
ILMN_3243117	TTC9	23508	6480239	0.766877	0.872301	0.0072347	0.680917	0.713069	0.00195906
ILMN_2184049	COX7B	1349	2260576	0.29302	0.320253	0.000153948	0.192565	0.138216	2.52603e-05
ILMN_1672120	KRT73	319101	5220026	0.867663	0.108964	0.000234412	0.808257	0.0302491	4.01474e-05
ILMN_1674590	LOC652578	652578	630255	0.37063	0.415105	0.000896938	0.259768	0.204297	0.000181514
ILMN_1750805	ARHGAP30	257106	1440634	0.640717	0.537586	0.00986257	0.532166	0.307917	0.00281086
ILMN_1666902	GPR114	221188	7380273	2.80696e-05	0.00170715	0.681247	3.46332e-06	0.000174622	0.529431
ILMN_1787541	SPSB2	84727	380551	0.0923217	0.0669651	0.00803471	0.0463599	0.0160733	0.00221687
ILMN_3301763	LOC729669	729669	1410707	0.00365458	0.00239012	5.26608e-06	0.00101456	0.000265828	5.9515e-07
ILMN_2142752	MANSC1	54682	1190528	0.000276457	0.0597661	1.87466e-05	5.04416e-05	0.0139127	2.42558e-06
ILMN_1652490	MANSC1	54682	150041	3.04133e-07	1.34412e-05	9.71651e-12	1.80132e-08	5.39468e-07	2.35383e-13
ILMN_1810191	PLA2G4C	8605	1990672	0.000146312	0.0208123	0.000180495	2.40525e-05	0.00370549	3.00609e-05
ILMN_3223246	TBC1D3F	729873	4050403	0.190517	0.575038	0.00184267	0.112458	0.342255	0.000409882
ILMN_1717781	VPS11	55823	6220563	0.414371	0.169564	0.00119486	0.29983	0.0549172	0.000251127
ILMN_2253648	PRKDC	5591	5490445	0.0517613	0.503362	0.00300301	0.0231194	0.276462	0.000717461
ILMN_3257004	LOC100130476	100130476	520494	3.64257e-05	0.241512	0.00114404	4.70558e-06	0.091106	0.000239505
ILMN_1689836	C5AR1	728	6450092	4.54131e-07	0.00944336	0.000929836	2.8762e-08	0.00140167	0.000188983
ILMN_3238680	C7orf55	154791	5720102	0.0229381	0.0901347	0.00817127	0.00876366	0.0235468	0.00226132
ILMN_1806293	LIN7A	8825	5890075	0.00980479	0.00190611	0.000603253	0.00320603	0.000199083	0.000115734
ILMN_3282768	LOC644879	644879	3870452	0.574816	0.106058	2.79763e-06	0.460574	0.029134	2.94207e-07
ILMN_1808374	SNTB2	6645	1240750	1.2885e-06	8.13562e-07	3.16238e-08	9.75438e-08	1.79548e-08	2.07915e-09
ILMN_1715905	DSN1	79980	3190102	0.134962	0.271315	0.0011229	0.0735351	0.107484	0.000234273
ILMN_1692707	LOC391356	391356	3170725	1.42399e-05	0.37053	0.000360807	1.57566e-06	0.172885	6.49431e-05
ILMN_1773742	DNAJB9	4189	2760164	2.04386e-08	7.49942e-09	5.81894e-15	7.65767e-10	5.73503e-11	4.42005e-17
ILMN_1779735	LOC389541	389541	4590615	0.000350434	0.000362846	1.36104e-09	6.65291e-05	2.69844e-05	6.224e-11
ILMN_3236036	LOC283663	283663	7570184	2.89412e-07	8.29085e-07	3.57855e-06	1.70076e-08	1.83825e-08	3.86985e-07
ILMN_1670572	INDOL1	169355	1190703	3.73158e-05	3.53712e-06	6.83645e-09	4.83781e-06	1.06927e-07	3.8105e-10
ILMN_3237462	INDOL1	169355	2600528	1.39263e-08	7.54069e-09	1.47119e-12	4.86749e-10	5.8827e-11	2.68051e-14
ILMN_1912756			7150477	0.0647631	0.0313333	1.56469e-07	0.0302177	0.00618176	1.22917e-08
ILMN_1680774	LOC730994	730994	3800273	2.47778e-05	4.75073e-05	1.43977e-09	2.99994e-06	2.43583e-06	6.63577e-11
ILMN_1739885	SLC41A3	54946	940373	0.00117355	0.292299	0.00571292	0.000272548	0.120029	0.00149714
ILMN_1807114	UNC93B6	255620	580575	0.165609	0.00945473	9.38171e-05	0.0947467	0.00140419	1.4609e-05
ILMN_1678678	SLC37A4	2542	5130577	2.07022e-08	0.198741	0.00266191	7.77765e-10	0.0688513	0.000625252
ILMN_3256478	LOC100129034	100129034	6590349	1.20501e-06	1.04533e-06	7.20373e-11	9.07898e-08	2.41428e-08	2.25533e-12
ILMN_1810055	ITFG3	83986	6250553	0.343686	0.442405	0.0035245	0.235768	0.226745	0.000864514
ILMN_1720241	TRIP12	9320	6590441	0.000800147	0.00441762	9.57305e-07	0.000173839	0.00055549	8.89797e-08
ILMN_1753547	STAT5A	6776	1940487	1.14824e-07	1.69915e-05	1.33412e-11	5.81073e-09	7.24774e-07	3.37886e-13
ILMN_3215715	LOC389386	389386	4570164	0.00329472	0.000282603	2.50242e-08	0.00089736	1.99788e-05	1.59387e-09
ILMN_1697962	NSMCE1	197370	2940020	0.313334	0.549554	0.000672907	0.209736	0.318467	0.000131411
ILMN_2203950	HLA-A	3105	3400438	0.141791	0.199376	0.000950649	0.0781655	0.0691736	0.00019375
ILMN_1800131	LOC652826	652826	6350148	0.015056	0.331561	0.00673772	0.0053489	0.145832	0.00180719
ILMN_1777584	KARS	3735	5340291	4.81292e-05	8.94594e-08	2.81868e-08	6.49661e-06	1.2305e-09	1.82569e-09
ILMN_1674167	IL10	3586	6180093	2.79438e-11	6.72932e-11	3.58103e-14	3.06917e-13	1.5542e-13	3.69425e-16
ILMN_3198545	LOC100132773	100132773	1570609	0.447658	0.0129212	0.00886665	0.331241	0.00206445	0.00248379
ILMN_2074748	HAL	3034	6840468	3.76589e-08	2.09606e-08	1.70567e-13	1.56751e-09	2.06551e-10	2.35488e-15
ILMN_1719988	HAL	3034	6960274	5.72374e-05	6.02691e-06	3.54599e-11	7.93168e-06	2.0199e-07	1.03009e-12
ILMN_2181432	SPC24	147841	5910349	0.0264275	0.0197829	1.07162e-08	0.0103333	0.00347595	6.3195e-10
ILMN_2047676	OSGEPL1	64172	3840747	0.028437	0.0103784	0.00947542	0.0112805	0.00156975	0.00268399
ILMN_1658247	OAS1	4938	3450180	8.58987e-07	4.33366e-06	3.22756e-11	6.07516e-08	1.36345e-07	9.29305e-13
ILMN_1775943	BRMS1L	84312	3140039	7.0767e-05	0.680546	0.00274829	1.0246e-05	0.452568	0.0006487
ILMN_1736597	TKT	7086	6860202	1.17619e-13	8.61279e-11	8.17267e-16	3.8635e-16	2.12525e-13	4.02677e-18
ILMN_2075927	STK40	83931	3840521	4.32552e-05	0.10081	0.00228177	5.72918e-06	0.0272704	0.000524652
ILMN_3307935	ATP10A	57194	1580301	2.22561e-06	0.00378474	0.00593102	1.84363e-07	0.000458427	0.00156342
ILMN_1674265	AVIL	10677	4390369	1.31133e-05	0.303513	1.21232e-05	1.4275e-06	0.127008	1.49207e-06
ILMN_1699631	tcag7.1177	352954	2190541	0.0465994	0.0269385	5.29731e-05	0.0204	0.00514464	7.75401e-06
ILMN_2338452	SERPINA1	5265	730047	0.0437824	0.000698318	5.9621e-08	0.0189273	5.94237e-05	4.24728e-09
ILMN_2256050	SERPINA1	5265	6020097	0.023574	0.0156684	8.50104e-07	0.00904414	0.00261269	7.8012e-08
ILMN_2353358	LGALS8	3964	540020	0.000297951	0.00399615	4.24123e-06	5.52045e-05	0.000490186	4.66918e-07
ILMN_1795089	FLJ21438	64926	520273	3.20803e-06	0.579296	0.000297999	2.82374e-07	0.346466	5.26286e-05
ILMN_1653498	IGSF6	10261	3850202	0.00188302	0.00723848	6.97939e-10	0.000470948	0.00102091	2.93017e-11
ILMN_1662741	LPAR2	9170	1170605	1.92067e-06	0.00371842	7.45916e-08	1.55554e-07	0.000448294	5.45923e-09
ILMN_1692473	PRMT1	3276	6400138	0.00215172	0.00200789	6.95435e-05	0.000547868	0.000213009	1.04829e-05
ILMN_3244110	FAM156B	727866	240326	1.17194e-07	0.00307928	9.56143e-07	5.93671e-09	0.00035828	8.88226e-08
ILMN_1784410	UBP1	7342	5870600	0.000248759	0.506119	0.00380325	4.45769e-05	0.279044	0.000945543
ILMN_1652006	SMC1A	8243	5820561	0.633305	0.949672	0.00889171	0.523507	0.856332	0.00249218
ILMN_2155998	PSMD6	9861	5810070	0.443926	0.531836	0.00720927	0.327615	0.302741	0.00195069
ILMN_1760727	ANG	283	3930392	2.59352e-06	0.000853835	5.41593e-12	2.19099e-07	7.60318e-05	1.22306e-13
ILMN_1696974	ANG	283	3890484	0.000796951	0.0127466	6.07197e-07	0.000172978	0.00203263	5.40382e-08
ILMN_1782487	LOC400759	400759	620403	0.00093206	0.00140872	1.97288e-10	0.0002079	0.00013853	7.14869e-12
ILMN_1697546	BRCC3	79184	4230259	0.0328213	0.000331362	0.000257534	0.0133751	2.41667e-05	4.46099e-05
ILMN_1811650	DUS2L	54920	1510630	1.48012e-05	0.000760913	2.53474e-09	1.64922e-06	6.6078e-05	1.26321e-10
ILMN_1815261	PDIA4	9601	4060068	2.10579e-06	0.000110903	1.86228e-05	1.72384e-07	6.64825e-06	2.40479e-06
ILMN_1802780	CD163L1	283316	240220	0.000466261	0.00605134	0.0591013	9.24255e-05	0.000819309	0.0227954
ILMN_1679620	NAIP1B	728519	6280470	0.00141111	0.00136743	0.000264677	0.000336482	0.000133416	4.60102e-05
ILMN_1796508	TOP1MT	116447	7610671	0.000108602	0.000369672	0.00362333	1.69391e-05	2.76628e-05	0.000891514
ILMN_1750400	FLJ11286	55337	5220204	2.07729e-08	1.78505e-08	1.3512e-12	7.81487e-10	1.68574e-10	2.42723e-14
ILMN_1747023	PTGIR	5739	1990008	0.146318	0.0152453	0.00293801	0.0812693	0.00252576	0.000698765
ILMN_1748770	CKAP5	9793	630333	0.091962	0.492971	0.00304167	0.0461557	0.267705	0.000727477
ILMN_1701837	KLHL2	11275	1070593	0.011051	0.00029593	0.0101567	0.00370241	2.10967e-05	0.00291254
ILMN_3269405	HNRNPM	4670	6510437	0.566316	0.00786084	0.000192293	0.451652	0.00112402	3.22529e-05
ILMN_1753758	IL27	246778	6520523	5.25562e-11	7.54494e-11	3.08363e-15	6.50074e-13	1.82002e-13	1.99414e-17
ILMN_1699772	RRAGD	58528	6480209	3.60969e-13	2.66216e-05	0.0021138	1.79707e-15	1.21989e-06	0.00047963
ILMN_1728914	PRUNE	58497	6420521	0.00637916	0.0767781	0.000863208	0.00193922	0.0191039	0.000173626
ILMN_1680899	TTLL3	26140	380563	0.807952	0.0265402	0.00544228	0.729935	0.00505087	0.00141308
ILMN_1745152	UQCC	55245	7040307	1.29811e-05	0.213736	0.00733833	1.40977e-06	0.0761087	0.00199126
ILMN_1680129	NSUN2	54888	3450093	0.0150325	0.258968	0.00141055	0.00533821	0.100564	0.000301753
ILMN_1737611	VAMP1	6843	6650639	1.23e-05	2.11521e-05	1.01002e-09	1.32634e-06	9.31457e-07	4.42183e-11
ILMN_1762712	HHEX	3087	5130750	2.77746e-06	0.00982274	8.37737e-10	2.38435e-07	0.00146655	3.59018e-11
ILMN_3200830	LOC649553	649553	1980239	0.0796846	0.00713139	0.173687	0.0386972	0.00100324	0.0835184
ILMN_1681601	SUCNR1	56670	6560079	5.07264e-07	7.15011e-06	8.84889e-08	3.27259e-08	2.46606e-07	6.60352e-09
ILMN_1673711	HSP90AB1	3326	4830100	0.000812445	8.08294e-07	2.59909e-08	0.000176967	1.77556e-08	1.66611e-09
ILMN_1849013			4010100	0.0116449	7.82944e-05	5.77404e-11	0.0039374	4.37603e-06	1.75142e-12
ILMN_1780397	TRAF3IP3	80342	3450154	8.21712e-06	0.00242482	5.76773e-08	8.22387e-07	0.000270807	4.08513e-09
ILMN_1872568			5090630	0.258006	0.264142	9.79808e-06	0.163723	0.103358	1.18428e-06
ILMN_1655694	LOC642031	642031	6770091	0.401727	0.137944	0.00193097	0.287914	0.0415589	0.000432991
ILMN_2378048	HNRNPK	3190	5820619	0.00617294	0.0361504	0.000424997	0.00186481	0.00740857	7.81983e-05
ILMN_2343010	BOLA3	388962	6520576	0.151967	0.00490718	0.000565488	0.0851635	0.000633421	0.000107618
ILMN_1720829	ZFP36	7538	2900348	0.000161906	4.46504e-05	3.56488e-12	2.7073e-05	2.25498e-06	7.57473e-14
ILMN_3310326	MIRN221	407006	5910059	0.00102222	0.000787955	6.80724e-11	0.000232051	6.89521e-05	2.10324e-12
ILMN_1746465	FJX1	24147	6270437	0.000473497	4.13064e-05	5.18941e-06	9.42911e-05	2.05005e-06	5.85821e-07
ILMN_1751559	TMEM204	79652	160070	0.00716259	0.00553038	0.000451701	0.00223105	0.000735297	8.38304e-05
ILMN_1757370	SMPD1	6609	1500193	0.00382254	0.259394	0.00766852	0.00106947	0.100819	0.00209778
ILMN_1654571	FCHO1	23149	4120703	0.00289909	0.00112151	2.14227e-08	0.00077432	0.000104933	1.33919e-09
ILMN_1727281	TAF6L	10629	7650025	0.0145225	0.705873	0.0025139	0.00513029	0.482212	0.000585639
ILMN_1652989	NUP160	23279	5050670	0.00188167	0.0870939	0.00122162	0.000470373	0.0224306	0.000257253
ILMN_1678690	UPB1	51733	3830735	5.57979e-06	0.00159741	1.66303e-11	5.32663e-07	0.00016143	4.32742e-13
ILMN_3241136	RNASEK	440400	2470484	0.062903	0.638047	0.00454895	0.0291948	0.406819	0.00115311
ILMN_1795930	PTGER4	5734	2940438	6.81367e-05	3.7424e-06	3.83297e-16	9.80576e-06	1.14285e-07	1.59346e-18
ILMN_2346649	ZNF473	25888	3360735	0.606723	0.280536	0.000521164	0.49515	0.113098	9.83e-05
ILMN_1651950	TPST1	8460	4760747	0.279983	0.0401655	0.000883541	0.181707	0.00844375	0.00017827
ILMN_1762260	C3	718	4860494	1.94257e-06	1.30589e-06	2.55557e-09	1.57726e-07	3.19702e-08	1.27884e-10
ILMN_1728107	GNG7	2788	1300139	0.000121029	0.00078102	1.98805e-07	1.9219e-05	6.82651e-05	1.60705e-08
ILMN_2263054	FEZ1	9638	2350019	0.14316	0.0112801	0.00263147	0.0790748	0.0017513	0.000616674
ILMN_1815933	FTSJ2	29960	2030243	0.698403	0.691265	0.000953415	0.598575	0.465302	0.000194363
ILMN_2084073	UCN	7349	6590025	0.0060511	0.0176839	0.00357501	0.00182334	0.00302779	0.000878123
ILMN_2231985	STCH	6782	5290673	0.111402	0.558523	0.000630572	0.0582454	0.32683	0.000121978
ILMN_3249645	STCH	6782	5490139	0.000123322	1.14302e-05	3.7186e-09	1.96528e-05	4.44633e-07	1.93896e-10
ILMN_1706539	JMJD1B	51780	2120086	0.667606	0.0144876	0.000238497	0.562997	0.00237077	4.10184e-05
ILMN_1698404	ERN1	2081	3290008	2.96414e-10	0.215421	0.00224265	4.89865e-12	0.076899	0.000514623
ILMN_1737561	LOC88523	88523	1440452	1.49125e-13	0.000190222	0.00373497	5.55171e-16	1.25455e-05	0.000925167
ILMN_1746408	MIDN	90007	940291	1.22614e-05	0.0510163	0.000143794	1.32029e-06	0.0114004	2.33875e-05
ILMN_1753925	LOC645609	645609	6420626	0.550521	0.380227	0.000286503	0.43459	0.179556	5.02173e-05
ILMN_1700690	VAT1	10493	2600746	0.00170158	0.10498	0.00667713	0.000417359	0.0287349	0.00178854
ILMN_3178302	FNDC3B	64778	6060440	2.03914e-09	1.60673e-08	2.57509e-15	5.15961e-11	1.48435e-10	1.65205e-17
ILMN_1661196	CSF2RA	1438	1980689	0.131368	0.000719475	0.0281652	0.0712057	6.15564e-05	0.00951899
ILMN_1788251	SNN	8303	2940017	5.95204e-05	0.00635762	5.37336e-06	8.29998e-06	0.000868988	6.08653e-07
ILMN_1670878	YTHDC1	91746	4040196	0.010503	0.27845	0.0015879	0.00347747	0.111787	0.000345549
ILMN_1667319	LPPR2	64748	4480221	0.0002017	1.35564e-05	5.08352e-09	3.50211e-05	5.4618e-07	2.75258e-10
ILMN_1690122	CRKL	1399	5960767	0.0264387	0.00442949	0.0118136	0.0103399	0.000558119	0.00347544
ILMN_1774086	CBX3	11335	380270	0.0128965	0.11053	0.00032011	0.00445724	0.0309083	5.68949e-05
ILMN_3202093	LOC642446	642446	6480497	0.122541	0.169087	0.00104401	0.0654286	0.0546902	0.000215726
ILMN_1690761	SURF4	6836	3370048	0.000177708	0.0037032	3.68201e-06	3.01805e-05	0.000445889	3.99496e-07
ILMN_1675501	SENP5	205564	290315	5.61059e-10	0.0341486	6.41519e-07	1.08272e-11	0.00691244	5.74219e-08
ILMN_1760049	SERGEF	26297	6580437	0.00113861	0.212304	0.0025674	0.000263148	0.0754026	0.000600211
ILMN_1772064	tcag7.1314	54103	5810450	0.935823	0.037243	3.17616e-05	0.904171	0.00769142	4.34595e-06
ILMN_1716053	AK2	204	5720669	4.50144e-08	2.82313e-06	2.24767e-09	1.93143e-09	7.9837e-08	1.09822e-10
ILMN_1670542	AK2	204	1990491	3.76527e-09	1.23783e-06	6.53079e-10	1.05321e-10	2.95418e-08	2.71502e-11
ILMN_2403047	ARL13B	200894	4480722	0.0110318	0.299486	0.0050739	0.00369443	0.124473	0.00130598
ILMN_1785060	TSPAN14	81619	6220278	6.72711e-05	0.0117074	6.63254e-07	9.65067e-06	0.00183327	5.95036e-08
ILMN_1812552	PHCA	55331	1230017	0.00359897	0.0093503	0.496873	0.000995241	0.00138546	0.334428
ILMN_2366391	PRDX1	5052	6250280	4.13735e-07	0.00899267	0.000655458	2.58001e-08	0.00132416	0.0001276
ILMN_1712532	CARD9	64170	3710685	3.93045e-10	1.78325e-07	4.59231e-14	6.97975e-12	2.77317e-09	4.95937e-16
ILMN_3182069	LOC100129697	100129697	3800592	0.000414047	0.0602905	0.00267743	8.04548e-05	0.014067	0.000629369
ILMN_2387090	CGGBP1	8545	1300398	0.3075	0.0684489	0.00106756	0.204786	0.0165185	0.000220919
ILMN_1748124	TSC22D3	1831	6350632	0.00842571	0.519642	0.000411637	0.0026846	0.292012	7.54865e-05
ILMN_2352609	OGG1	4968	2760129	2.85821e-05	0.0102183	6.54575e-05	3.54122e-06	0.00154083	9.81324e-06
ILMN_2175075	SFRS4	6429	7200037	0.000349759	0.0035248	0.40592	6.63831e-05	0.00042061	0.252127
ILMN_1730612	DBNDD2	55861	6420168	6.23034e-12	0.0155189	3.46627e-05	4.95639e-14	0.00257826	4.79805e-06
ILMN_1753370	ABTB2	25841	940148	0.0106894	0.0299045	0.000702014	0.00355397	0.00584307	0.000137672
ILMN_1783598	CAB39L	81617	780500	0.164992	0.0997717	0.00434716	0.0943516	0.0269298	0.00109616
ILMN_2054297	PTGS2	5743	1820632	4.70401e-09	0.000172641	7.10787e-14	1.37615e-10	1.11644e-05	8.31757e-16
ILMN_2214098	BIVM	54841	4220270	0.0366477	0.0418703	0.00103807	0.0152805	0.00887418	0.000214338
ILMN_1701613	RARRES3	5920	2650564	1.8153e-05	0.0017623	0.000253201	2.09164e-06	0.000181169	4.37943e-05
ILMN_3243899	LOC286144	286144	3780021	0.000383437	0.00237824	1.62535e-05	7.37001e-05	0.000263774	2.07131e-06
ILMN_2094313	ZDHHC1	29800	3370093	8.53369e-10	0.522876	0.000181404	1.79574e-11	0.295063	3.02216e-05
ILMN_1756355	NDUFS3	4722	1710168	5.49181e-05	0.0475388	4.53887e-05	7.54265e-06	0.0104135	6.52504e-06
ILMN_1676014	LOC728635	728635	3990521	0.00874669	0.305152	0.00167643	0.00280707	0.128137	0.000368688
ILMN_1702837	PSMD1	5707	5090647	0.00865185	0.0147158	0.000168556	0.00277309	0.00242444	2.78648e-05
ILMN_3237584	LOC100133489	100133489	870367	0.000264059	0.000808164	0.111577	4.77052e-05	7.12183e-05	0.0485844
ILMN_2079386	RPL22	6146	7380689	2.15663e-06	0.419309	0.00370102	1.77542e-07	0.207997	0.000914615
ILMN_1695797	NCOA6	23054	3360086	0.215548	0.0390358	0.00772128	0.130807	0.00814213	0.0021138
ILMN_2066858	TNFSF13B	10673	6840020	0.018378	5.64211e-05	1.28746e-07	0.00678093	2.97685e-06	9.99094e-09
ILMN_1697069	CSF3	1440	2630288	0.00166333	0.00169642	2.92427e-07	0.000406186	0.000173264	2.4494e-08
ILMN_2322768	CSF3	1440	4150551	0.0434983	0.0387256	0.0004444	0.018762	0.00805757	8.22701e-05
ILMN_1713542	TRIM14	9830	4250056	9.37677e-05	0.00175263	0.00154285	1.42307e-05	0.000179905	0.000333767
ILMN_1684306	S100A4	6275	5290270	5.12434e-14	3.44422e-07	5.8163e-10	1.49911e-16	6.20468e-09	2.38814e-11
ILMN_1688780	S100A4	6275	3990458	4.68271e-13	2.06606e-06	8.56177e-09	2.4274e-15	5.4716e-08	4.93475e-10
ILMN_1745365	PKNOX1	5316	2100537	0.749331	0.770379	0.00261202	0.659645	0.564442	0.000611581
ILMN_1759743	SLC38A10	124565	6590333	0.00647969	0.0409324	0.00159041	0.00197743	0.00862596	0.000346178
ILMN_1713732	ABL1	25	4180088	0.0524558	0.345134	0.00406273	0.0234979	0.154552	0.00101714
ILMN_1716895	RPA3	6119	4150458	5.6896e-07	0.320481	0.00081377	3.7407e-08	0.138397	0.000162721
ILMN_1672606	OAS1	4938	1070767	0.000161906	0.000188092	2.28693e-08	2.70719e-05	1.2376e-05	1.44019e-09
ILMN_2226917	KIAA0247	9766	3170093	0.0635178	0.00296845	1.55148e-06	0.0295454	0.00034249	1.53046e-07
ILMN_1679929	KLF13	51621	2320114	0.0036158	0.00249289	3.08659e-08	0.00100082	0.000279177	2.02298e-09
ILMN_1743373	DLL1	28514	4050687	5.69234e-10	6.55991e-06	1.10929e-10	1.10434e-11	2.22883e-07	3.66651e-12
ILMN_1880983			4540161	0.0334503	0.167408	0.000161792	0.0136795	0.053959	2.66553e-05
ILMN_1739222	ETV5	2119	770746	1.37832e-15	1.31786e-11	1.6977e-13	1.76853e-18	2.02914e-14	2.33517e-15
ILMN_1723260	ETV5	2119	1450519	0.0100094	0.0019736	0.000374512	0.00328474	0.000208056	6.76213e-05
ILMN_1791840	RALBP1	10928	1190546	6.40704e-10	2.6903e-05	1.21653e-10	1.28904e-11	1.23441e-06	4.07715e-12
ILMN_3271587	LOC100129907	100129907	5080630	5.20622e-05	0.0186129	5.04756e-05	7.11566e-06	0.00322697	7.34699e-06
ILMN_2216852	PGK1	5230	360735	0.212757	0.0480805	0.000317136	0.128698	0.0105759	5.63174e-05
ILMN_1755749	PGK1	5230	6110400	6.91775e-05	0.135563	0.000242172	9.98395e-06	0.040605	4.17499e-05
ILMN_1656676	ZYG11B	79699	7400296	1.78419e-07	5.3022e-09	2.95437e-14	9.6975e-09	3.89147e-11	2.94164e-16
ILMN_1749892	EGLN1	54583	4670102	1.14254e-06	0.000599825	3.79931e-09	8.568e-08	4.94723e-05	1.98896e-10
ILMN_1677085	RGS19	10287	730685	0.00556185	0.000224089	1.87466e-05	0.0016488	1.5373e-05	2.42547e-06
ILMN_1693192	PI3	5266	1050168	0.000403014	0.00085744	4.07871e-10	7.798e-05	7.64849e-05	1.61608e-11
ILMN_1676448	WDFY1	57590	3400612	0.0884338	0.00101339	0.0025796	0.04399	9.34124e-05	0.000603591
ILMN_2362245	HNRNPH2	3188	3180678	0.00457638	0.01965	2.4467e-06	0.00131603	0.00344208	2.5454e-07
ILMN_1683146	FTH1	2495	5220240	5.11696e-07	0.000118236	2.06271e-14	3.30643e-08	7.19101e-06	1.97971e-16
ILMN_1655114	ABR	29	5860431	0.111111	0.332004	0.0075198	0.0580476	0.146279	0.00205015
ILMN_1758906	GNA13	10672	3800730	0.0848509	0.0150246	0.000152657	0.0418027	0.00248302	2.5018e-05
ILMN_1656136	STAU1	6780	5670241	0.000261171	0.000498764	1.31683e-05	4.70966e-05	3.99339e-05	1.6403e-06
ILMN_2184966	ZHX2	22882	4390646	2.17432e-05	0.067823	0.000135156	2.57785e-06	0.0163222	2.17536e-05
ILMN_1733560	SPG21	51324	50754	0.193261	0.24885	0.000206953	0.114455	0.0949081	3.49879e-05
ILMN_1759436	NOSIP	51070	6180408	4.91463e-05	0.102958	1.86816e-05	6.65831e-06	0.028033	2.41335e-06
ILMN_1696028	ETNK1	55500	3890543	7.67907e-07	0.0337212	0.000115246	5.33247e-08	0.00678266	1.83422e-05
ILMN_3247728	ZNF364	27246	1090452	0.000296448	0.15689	5.28302e-06	5.48498e-05	0.0493926	5.97608e-07
ILMN_1687864	POP5	51367	4560528	0.000135172	0.0110427	0.000881997	2.19228e-05	0.00170197	0.000177857
ILMN_1709334	TM9SF1	10548	780296	0.000108896	0.228389	0.00829382	1.69906e-05	0.0839285	0.00230034
ILMN_1696046	SIVA1	10572	4670487	1.22123e-05	0.338652	0.000475362	1.31437e-06	0.150322	8.86608e-05
ILMN_2065783	EXOC2	55770	2640110	0.000371398	0.183613	0.00222336	7.10238e-05	0.0614244	0.000509169
ILMN_2338447	ARID4A	5926	2510368	0.000155134	0.000104435	1.04369e-07	2.57575e-05	6.19083e-06	7.9493e-09
ILMN_1681543	RHBDD1	84236	7570192	0.00237871	0.0175164	0.000444681	0.000616652	0.00299099	8.2345e-05
ILMN_1654099	LRIG2	9860	5700541	0.000179272	0.082961	0.000242172	3.04644e-05	0.0210638	4.17394e-05
ILMN_1655307	FAM136A	84908	3890671	0.0459274	0.330328	0.00707097	0.0200455	0.144785	0.00190529
ILMN_2309446	RBBP6	5930	6900161	0.000768565	0.00010395	5.19641e-08	0.000165476	6.15674e-06	3.64581e-09
ILMN_1665135	RBBP6	5930	4180356	4.6668e-05	0.0208015	2.67664e-06	6.27063e-06	0.00370105	2.8011e-07
ILMN_1791483	PDE4D	5144	1770114	4.06812e-07	0.850111	0.00512744	2.52848e-08	0.677681	0.00132054
ILMN_1803036	TARBP1	6894	2230201	1.27188e-05	6.11327e-07	1.47156e-11	1.37998e-06	1.28327e-08	3.76123e-13
ILMN_1661695	IRAK3	11213	2360719	9.92178e-05	1.45454e-05	1.66949e-13	1.52208e-05	6.00209e-07	2.2878e-15
ILMN_1746968	PHF1	5252	7610273	5.8239e-05	0.00871134	0.00213015	8.10037e-06	0.00127648	0.000484231
ILMN_2377733	CASP8	841	1050092	0.000250149	0.27424	1.28981e-05	4.48713e-05	0.109307	1.60134e-06
ILMN_1728180	CROP	51747	3140047	0.210211	0.12267	0.000295965	0.126716	0.0356349	5.21782e-05
ILMN_1796976	NLRC4	58484	1050020	0.202621	0.0597661	8.27528e-05	0.121246	0.0139139	1.26737e-05
ILMN_2184640	NOLC1	9221	5960132	0.0047002	0.00328297	2.35309e-09	0.00135694	0.000386192	1.15698e-10
ILMN_1680937	HIST1H2BC	8347	450753	2.82801e-05	0.039596	0.000612308	3.498e-06	0.0082976	0.000117787
ILMN_2335604	SKAP1	8631	5870192	8.46358e-07	0.0436295	0.00711438	5.95978e-08	0.00934214	0.00192136
ILMN_3249235	GIN1	54826	3390382	6.23501e-05	0.363021	0.00452055	8.79378e-06	0.167903	0.00114452
ILMN_1730917	KMO	8564	2470743	0.122766	0.112468	2.21595e-05	0.0656419	0.0316486	2.9229e-06
ILMN_2336781	SOD2	6648	3890326	0.00168662	3.91428e-05	1.79119e-13	0.000413346	1.92158e-06	2.48215e-15
ILMN_1675266	NAGPA	51172	6400630	0.000517421	0.368928	8.55641e-06	0.00010426	0.171721	1.01927e-06
ILMN_1701877	AXL	558	4640403	0.021043	0.00150327	0.4687	0.00792507	0.000150296	0.307984
ILMN_1769390	LOC116236	116236	5340450	0.637984	0.0854405	0.00134639	0.529064	0.0218642	0.000286637
ILMN_1669394	EI24	9538	770541	0.106833	0.407992	0.00464701	0.0552937	0.198866	0.00118298
ILMN_1662658	PUS1	80324	60092	0.244341	0.00219717	0.00205447	0.153063	0.000239068	0.000463847
ILMN_2411559	PUS1	80324	6100735	0.534112	0.0261731	0.000216139	0.416483	0.00495413	3.66739e-05
ILMN_1795678	POLR3C	10623	6130138	0.000727427	0.00217356	0.00223346	0.000155098	0.000236043	0.000511825
ILMN_1796305	UPF2	26019	5560347	0.226774	0.00209122	0.243088	0.139284	0.000224856	0.127919
ILMN_1724333	TOR1B	27348	6180056	2.99619e-09	3.1375e-06	1.38656e-11	7.99641e-11	9.21944e-08	3.52973e-13
ILMN_1693552	CD300A	11314	4780196	1.27286e-08	2.91229e-06	1.12972e-07	4.35087e-10	8.37037e-08	8.65091e-09
ILMN_1790555	CCDC146	57639	4860133	0.000459814	0.0239505	0.000151382	9.08348e-05	0.004412	2.47694e-05
ILMN_2405018	PPP1CB	5500	6200369	0.0968729	0.288014	0.00838103	0.0491077	0.117562	0.0023284
ILMN_1803941	TBC1D15	64786	240019	0.00300881	4.21191e-05	2.80981e-06	0.000807179	2.10336e-06	2.95777e-07
ILMN_1670028	LPIN2	9663	510224	0.00682078	0.00294153	0.025471	0.00210393	0.000339234	0.00846069
ILMN_1722158	CASP5	838	3390121	6.15698e-05	3.18611e-09	2.95377e-17	8.64356e-06	2.09311e-11	7.4284e-20
ILMN_1769517	PRKDC	5591	770390	0.0578469	0.0101362	1.28981e-05	0.026388	0.00152576	1.60079e-06
ILMN_3199609	LOC400013	400013	6330343	0.000185241	0.0113754	0.00028314	3.16405e-05	0.00176901	4.9521e-05
ILMN_2364529	EZH2	2146	4180524	0.0167998	0.13236	3.98961e-05	0.00609513	0.0394417	5.6269e-06
ILMN_1708105	EZH2	2146	1710368	0.000115837	0.00200789	2.59931e-08	1.82399e-05	0.000213011	1.6676e-09
ILMN_3223317	LOC728666	728666	1110487	0.881619	0.0428422	0.00214631	0.826914	0.00912738	0.000488659
ILMN_1669062	CCR2	1231	5960239	0.0121454	6.19137e-06	3.80062e-13	0.00414181	2.0782e-07	5.81289e-15
ILMN_1777461	CCR2	1231	2900524	0.0295783	8.3319e-05	6.54037e-14	0.0118273	4.74667e-06	7.55278e-16
ILMN_1777318	C9orf64	84267	4920215	0.38748	0.380787	0.0047961	0.27484	0.179879	0.00122635
ILMN_1680757	LRRC26	389816	7150270	5.31943e-05	0.152522	0.00498165	7.28678e-06	0.0475632	0.00127891
ILMN_2405031	TRIM24	8805	3800097	0.00240121	0.0241755	0.00878996	0.000623966	0.00446808	0.00245915
ILMN_1749432	MRPL32	64983	4480327	0.000910582	0.120811	0.00790686	0.000201798	0.0348655	0.00217353
ILMN_1779177	U2AF1L4	199746	4050059	0.0285568	0.748047	0.00288232	0.0113339	0.537884	0.00068404
ILMN_1773901	STX12	23673	6380743	3.52366e-05	0.0298183	0.000192318	4.53388e-06	0.0058222	3.22668e-05
ILMN_1712888	HSPH1	10808	160598	1.15185e-10	0.0029975	0.00380649	1.59619e-12	0.000346765	0.000946543
ILMN_1682350	LOC390933	390933	4860360	0.338894	0.218958	0.000550938	0.23175	0.0789683	0.000104425
ILMN_1685824	B4GALT5	9334	2060047	2.83264e-06	3.78572e-05	2.41279e-13	2.43807e-07	1.84778e-06	3.52927e-15
ILMN_1763540	PSME4	23198	20671	1.64679e-09	0.00838002	0.633665	3.98935e-11	0.00121675	0.475314
ILMN_3245020	WASH1	375690	2970148	0.0381479	0.51275	0.00979721	0.0160216	0.285944	0.00278972
ILMN_1719543	MAF	4094	3610440	0.0843007	0.00231789	0.679328	0.0414711	0.000255178	0.526672
ILMN_1767541	CENTD1	116984	6940497	0.0605267	0.294405	0.000800533	0.0278527	0.121282	0.000159868
ILMN_3244434	CENTD1	116984	3520438	7.61641e-07	0.0697355	7.91107e-08	5.27723e-08	0.0169471	5.82575e-09
ILMN_1669308	BRPF1	7862	3130138	0.0452015	0.120652	0.00124474	0.0196566	0.034795	0.000262888
ILMN_2047240	ARSA	410	4150168	0.305445	0.197465	0.000960111	0.203123	0.0682169	0.000195925
ILMN_1693630	C16orf7	9605	4760433	0.425441	0.00260977	0.000142291	0.310043	0.000295347	2.30846e-05
ILMN_1660749	ASPSCR1	79058	6940484	1.78168e-05	0.96478	0.000753287	2.04675e-06	0.887436	0.000148995
ILMN_1741613	SERINC1	57515	2680487	0.0854772	0.326683	0.00714236	0.0422121	0.142215	0.00193039
ILMN_1682699	PBX2	5089	5820681	0.000785229	0.0270958	2.26869e-05	0.000169876	0.00518226	3.00179e-06
ILMN_1803423	ARHGEF6	9459	770703	2.65861e-06	0.000103033	1.76987e-06	2.26372e-07	6.07602e-06	1.76951e-07
ILMN_1807044	UBAC1	10422	2850112	7.54179e-07	0.000109653	7.13263e-06	5.21391e-08	6.54911e-06	8.30627e-07
ILMN_1684919	ADAMTSL1	92949	2470044	0.0364416	0.0569371	0.00897392	0.0151759	0.0130741	0.00251891
ILMN_1721113	HLA-C	3107	7200398	0.449096	0.0806961	0.00103131	0.332466	0.0203148	0.000212413
ILMN_1760449	TSPAN32	10077	1850053	2.95129e-10	2.92161e-06	3.03672e-10	4.86226e-12	8.42449e-08	1.15802e-11
ILMN_1764850	HPCAL1	3241	520184	0.0304117	0.000212103	2.4737e-09	0.0122164	1.43586e-05	1.22771e-10
ILMN_1707286	FLJ22662	79887	2140288	6.75774e-14	4.82671e-05	1.6473e-08	2.08101e-16	2.4847e-06	1.00948e-09
ILMN_1894821			20441	0.00105693	0.0839759	0.00213581	0.000240907	0.0214207	0.000485829
ILMN_2320964	ADAR	103	5490433	0.00389069	0.00212899	2.57294e-08	0.00109149	0.000230229	1.64407e-09
ILMN_1719343	WDR26	80232	2030358	0.000539907	0.0183412	4.21881e-05	0.000109345	0.00316481	6.00646e-06
ILMN_1751020	PACSIN1	29993	4290133	0.0107881	0.682892	6.34487e-05	0.00359179	0.455296	9.49581e-06
ILMN_1686135	CCDC45	90799	2070593	0.0132255	0.499811	0.0073431	0.00459946	0.27348	0.00199331
ILMN_2070044	PPM1K	152926	7160593	2.12659e-08	6.09788e-07	4.36157e-12	8.05492e-10	1.27691e-08	9.60333e-14
ILMN_1775759	NRAS	4893	6020280	0.00313827	0.0267454	6.15464e-09	0.000848306	0.00510089	3.40205e-10
ILMN_2408851	ARHGAP30	257106	4390441	0.337346	0.216767	0.00611687	0.230432	0.0776902	0.00161995
ILMN_1752639	SLC25A24	29957	7510681	0.000114886	0.0164497	0.000780537	1.8049e-05	0.00277089	0.000154954
ILMN_1711838	SLC25A24	29957	3890402	5.10264e-08	1.02671e-07	1.34732e-13	2.23391e-09	1.45438e-09	1.77149e-15
ILMN_2150196	LRRC25	126364	5310397	0.153372	0.00177405	0.234095	0.0860849	0.000182558	0.122093
ILMN_1708204	COPG	22820	6510037	0.114953	0.00555603	0.000223842	0.0605091	0.000739701	3.81418e-05
ILMN_1710863	GATAD1	57798	1770360	0.0527985	0.568473	0.00641704	0.0236975	0.335937	0.00171064
ILMN_3201485	LOC644988	644988	50646	0.00150285	0.12538	0.00357259	0.00036075	0.0366712	0.000877196
ILMN_1779071	FEZ1	9638	3290458	0.0292983	0.000897113	1.86852e-06	0.0116883	8.10367e-05	1.8806e-07
ILMN_1693310	ITFG1	81533	4670019	0.000602446	0.000828252	0.0403281	0.000124144	7.32861e-05	0.0145611
ILMN_1782551	E2F5	1875	6650196	0.00252483	0.578756	0.00144899	0.000660754	0.345935	0.000311529
ILMN_1684929	TOPBP1	11073	870601	0.00504694	0.00778398	0.000138198	0.00147306	0.00111023	2.23142e-05
ILMN_1870303			6980592	0.388257	0.979422	0.00123125	0.27567	0.924128	0.000259597
ILMN_1671742	UPF3A	65110	70041	0.0768449	0.396649	0.00208719	0.0370656	0.190552	0.0004722
ILMN_1731503	MARCO	8685	3180392	7.22348e-13	2.49176e-09	4.70735e-10	4.04106e-15	1.44513e-11	1.89174e-11
ILMN_3243644	LOC100132564	100132564	3780767	0.126516	0.899397	0.00585683	0.068086	0.76055	0.00154026
ILMN_1659960	IL4I1	259307	540670	1.27446e-10	2.25343e-07	2.6003e-14	1.78571e-12	3.66628e-09	2.53571e-16
ILMN_2415898	DNAJB14	79982	1710240	0.678082	0.129398	0.000548793	0.575068	0.0382868	0.000103962
ILMN_1748707	CRELD2	79174	6560390	0.00150452	0.0493208	0.000723432	0.000361346	0.0109329	0.00014228
ILMN_1751072	SRPRB	58477	4480224	0.000627238	0.011627	0.000963014	0.000130154	0.0018165	0.000196715
ILMN_1676629	INSIG2	51141	2070039	2.69287e-06	0.00612317	0.00026072	2.30257e-07	0.000831864	4.5242e-05
ILMN_1771593	RRM1	6240	2850575	0.0534719	0.694487	0.00331167	0.0240657	0.468968	0.000802423
ILMN_1765520	MTIF2	4528	2230403	0.201731	0.487247	0.00349299	0.12062	0.262728	0.000854603
ILMN_2358069	MAD1L1	8379	2630370	0.000127214	0.145653	0.000373654	2.04065e-05	0.0446427	6.7428e-05
ILMN_1695435	LOC653610	653610	2320689	9.54878e-06	0.025024	1.58559e-06	9.79257e-07	0.00467499	1.56737e-07
ILMN_1672122	PH-4	54681	2760301	0.367658	0.52514	0.00323098	0.257063	0.297069	0.000779886
ILMN_2372136	PH-4	54681	5220398	0.000166063	0.000140418	2.28972e-06	2.78022e-05	8.81398e-06	2.36211e-07
ILMN_3300313	PH-4	54681	7000202	0.0277438	0.0380792	0.00374823	0.01094	0.0078957	0.00092932
ILMN_1726666	GPX3	2878	5490019	0.00322656	6.41869e-07	0.000122323	0.000876525	1.358e-08	1.95061e-05
ILMN_1814247	TCFL5	10732	1510154	1.36329e-10	3.03659e-07	9.55056e-14	1.95215e-12	5.28333e-09	1.20583e-15
ILMN_1662640	MT1P3	140851	4480600	1.1908e-09	4.13069e-10	3.28954e-14	2.74328e-11	1.50523e-12	3.35977e-16
[truncated: 3,898 more rows]

## Sheet: LPS 4777 list
Probe_Id	Symbol	Entrez_Gene_ID	ProbeID	FC ([0-LPS] vs [0-Nil])	FC ([1-LPS] vs [1-Nil])	FC ([3-LPS] vs [3-Nil])	FC ([6-LPS] vs [6-Nil])	FC ([12-LPS] vs [12-Nil])	FC ([24-LPS] vs [24-Nil])
ILMN_1912287			2710020	1.09765	-1.39523	3.07286	24.1135	1.3648	1.74737
ILMN_1682799	STAMBPL1	57559	7150059	1.04469	-1.01853	2.07914	2.29717	1.55745	1.48529
ILMN_1711453	CLEC12A	160364	6020544	1.70606	-3.6797	-7.05816	-4.22504	-4.59276	-3.1767
ILMN_1849784			7320189	-1.27839	4.85429	12.3312	6.20516	6.30509	2.63251
ILMN_1779257	CD40	958	6420520	1.29622	2.93797	5.17776	13.1194	8.92384	5.0901
ILMN_2309245	BIN1	274	650553	-1.09347	1.0851	-1.1282	-1.81941	-1.25802	-1.38883
ILMN_1734742	ARHGDIA	396	4760255	1.01233	1.08913	1.70774	2.78429	2.39906	1.22654
ILMN_1911503			7100544	1.09219	-1.17578	-2.00545	-3.73495	-1.83639	-1.90496
ILMN_2400947	CUGBP2	10659	5390575	1.05165	-1.31261	-2.25579	-5.15057	-2.77961	-2.22719
ILMN_1708110	TMEM144	55314	1340026	1.41922	-1.27975	-3.36741	-4.10901	-3.78911	1.03796
ILMN_2399503	UBN1	29855	7160433	1.03448	-1.03988	-2.2718	-2.18216	-1.91578	-1.43229
ILMN_1687035	ADAMTSL4	54507	10286	1.05055	-1.47387	-1.19662	-1.23802	-1.87487	-1.92773
ILMN_1700633	ABHD4	63874	3120014	-1.19006	-1.19018	-1.87378	-2.23688	-1.77346	-1.14575
ILMN_1682864	SPSB3	90864	2850433	-1.06082	-1.47664	-1.73406	-2.15337	-1.95255	-1.47062
ILMN_1680856	MAMLD1	10046	2320343	-1.06102	-1.02633	1.22263	2.55317	1.72509	2.04987
ILMN_1746378	GHDC	84514	2030754	-1.01142	-1.09446	-1.79937	-2.60755	-1.56075	-1.24578
ILMN_2355776	GIT2	9815	4540626	1.02257	1.07823	-2.26976	-1.63166	-2.00396	-1.22101
ILMN_2057836	RNU2-1	6066	4640082	1.37864	1.36884	1.16294	1.63776	-2.20675	1.14447
ILMN_2154052	KDSR	2531	1740242	-1.12129	1.12603	1.67195	2.37252	1.78587	1.19041
ILMN_1859863			4280040	1.25596	1.59647	3.73093	2.11258	1.48587	1.12194
ILMN_1700923	ATG4C	84938	5090291	-1.10091	1.07473	-1.72912	-2.4706	-1.56965	-1.35722
ILMN_1811933	SHMT1	6470	2690528	-1.17847	-1.04013	-2.34339	-3.41018	-1.75015	-1.71569
ILMN_1732575	SEC14L1	6397	3060379	1.07349	-1.0269	-2.53615	-2.189	-2.91585	-1.91771
ILMN_1810069	CCNYL1	151195	1410398	1.23458	1.47976	1.86867	4.75826	3.18756	1.46904
ILMN_2166524	CCNYL1	151195	2060112	-1.08793	1.50389	2.29273	5.48702	3.89379	1.80073
ILMN_1811592	ARHGAP21	57584	1260543	-1.00648	-1.07615	-1.2731	-2.15184	-1.85374	-1.84845
ILMN_1695246	KLHDC8B	200942	7560114	1.08385	-1.26336	-2.97315	-4.96956	-3.72228	-1.70473
ILMN_1738589	MGLL	11343	160612	-1.1562	1.0954	1.77638	6.38559	8.645	6.60121
ILMN_1657708	MGLL	11343	3830327	-1.16683	1.17617	1.73821	4.23194	5.0341	4.94078
ILMN_1708890	RASSF4	83937	540564	-1.52286	1.21282	1.17471	3.60292	3.28327	2.90966
ILMN_1690566	RASSF4	83937	10639	-1.23197	-1.03409	1.52487	3.04169	3.87281	3.7646
ILMN_1812474	TFG	10342	870176	1.04886	1.26303	2.08611	3.57259	2.90517	1.34147
ILMN_1785202	STAT4	6775	7320370	-1.02952	1.184	2.1452	3.85214	2.13776	1.39362
ILMN_1696468	LOC644544	644544	4150176	-1.08889	1.74759	1.49007	2.40336	1.17507	1.51532
ILMN_1689004	TNFRSF12A	51330	6510377	-1.12504	-1.02443	-2.5571	-1.01394	-1.7293	-1.8559
ILMN_1662306	RABL3	285282	5860110	-1.06019	1.25417	1.53144	2.00311	1.45995	1.15662
ILMN_3238814	LOC100170939	100170939	5860669	1.28034	-2.79237	-5.45113	-1.02868	-1.24408	1.08902
ILMN_1704353	IGSF3	3321	2900674	-1.21613	-1.09167	1.7011	3.6978	-1.02409	-1.01527
ILMN_1728799	FBP1	2203	6020224	-1.11206	-1.00801	-1.91316	-5.86492	-10.487	-2.98812
ILMN_1689518	PECAM1	5175	430747	1.21533	1.09596	-2.49978	-12.187	-15.8787	-4.3631
ILMN_1656900	SULT1A1	6817	6270725	1.038	-1.03928	-2.40939	-4.70182	-4.96778	-2.68975
ILMN_2388155	CASP3	836	2260215	1.20256	1.13351	1.10715	1.85376	1.62598	1.414
ILMN_2151281	GABARAPL1	23710	6420465	1.01462	-1.07682	-1.49418	-1.48185	-1.97392	-1.57028
ILMN_1674243	TFRC	7037	2940435	-1.01728	1.43216	4.32213	15.2395	9.00704	4.64581
ILMN_1752117	TMEM55A	55529	5960653	1.16151	-1.08199	-4.44664	-9.2776	-3.92966	-1.54037
ILMN_2267914	CD68	968	6220382	-1.24581	-1.48784	-1.09278	2.59558	2.47837	2.7999
ILMN_1673757	CASP8	841	2650750	-1.11225	-1.29843	-2.28991	-1.77262	-1.69013	-1.25885
ILMN_1706839	TCERG1	10915	6450538	1.27635	1.19725	1.33374	1.90984	1.49942	1.05943
ILMN_2156250	SOCS3	9021	5260630	-1.01754	1.40267	6.55116	7.26977	4.58479	2.85422
ILMN_1706553	SMG7	9887	6270706	1.06479	1.15534	2.60065	3.53356	2.9603	1.74576
ILMN_1757129	TMEM88	92162	540288	1.27359	3.01503	2.84468	1.4191	1.0483	-1.37446
ILMN_1686906	TP53INP2	58476	5360392	1.03111	1.98591	9.6589	7.13393	2.1681	-1.17483
ILMN_1807972	MICAL1	64780	3800551	1.15071	-1.13378	-1.50855	-1.43447	-1.87884	-1.24747
ILMN_2412281	PDLIM5	10611	380523	-1.07019	1.09752	2.15178	2.15153	2.25912	1.35682
ILMN_1797875	ALOX5AP	241	3930343	1.08142	1.08527	2.15553	2.75025	1.09121	1.00141
ILMN_1765532	RDBP	7936	1820538	-1.05338	1.05729	1.63646	2.0238	1.75365	1.20139
ILMN_2388547	EPSTI1	94240	5700725	1.21024	-1.00209	5.00369	21.5709	10.4047	5.61659
ILMN_1681591	PTPN1	5770	4390703	-1.10296	1.21557	1.8106	3.53946	2.96591	2.37079
ILMN_1655261	ERP27	121506	940639	-1.02944	-1.20068	-1.8806	-3.10226	-1.88141	-2.18035
ILMN_1691487	TRAF2	7186	2470465	-1.14196	1.08308	2.54622	3.1292	3.32142	2.69536
ILMN_1702817	B3GNTL1	146712	1570086	1.20524	1.15576	-2.55152	-1.23788	-2.93184	-2.27502
ILMN_2188333	CD69	969	2710575	-1.24933	2.15822	14.4122	12.7146	2.76919	1.68993
ILMN_2347068	MKNK2	2872	940152	-1.04873	1.02719	-1.55031	-2.18387	-1.46966	-1.23353
ILMN_2406313	RBCK1	10616	5820753	1.02142	-1.3276	1.31047	5.15336	2.35145	1.63481
ILMN_1729294	RNF130	55819	1510722	1.03797	1.06383	-1.56042	-3.77101	-3.12357	-1.29745
ILMN_1737298	MAT2A	4144	7150176	-1.04383	1.06652	1.51956	2.11773	1.81464	-1.22351
ILMN_1753353	SLBP	7884	3290291	-1.06617	-1.00955	-2.15417	-1.67725	-1.12579	-1.16689
ILMN_1786211	HERC1	8925	1820274	1.14519	1.09989	-1.28968	-1.92359	-1.3481	-1.24407
ILMN_1669624	LINS1	55180	5890220	1.19498	1.05881	1.44626	2.01118	1.93646	1.34596
ILMN_1674640	CXCR6	10663	6550333	-1.55444	1.47381	1.63036	1.90306	2.58449	1.95342
ILMN_1813400	CBR4	84869	5810750	1.08093	1.04548	-1.52707	-3.04957	-1.78903	-1.23425
ILMN_1657278	DVL1	1855	5960609	1.08644	1.2793	1.83218	1.99012	1.20249	1.4426
ILMN_1691578	GTF3C6	112495	4200110	-1.14525	1.12808	1.66304	2.01108	1.9659	1.38156
ILMN_1710740	C2	717	670594	-1.21613	-1.09366	1.38029	1.59758	1.6383	4.10675
ILMN_1756204	RPS6KA4	8986	6060433	-1.14011	-1.25251	-2.5322	-4.51428	1.17807	-1.2462
ILMN_1668442	C21orf42	54072	610537	-1.20718	-1.09167	3.70932	7.31852	4.70121	1.35518
ILMN_2161746	TRIP10	9322	430431	-1.21613	1.19555	5.70484	14.5871	16.4726	4.98625
ILMN_1780560	MYO18A	399687	270093	1.08304	-1.04666	-1.36417	-1.91348	-1.62296	-1.65834
ILMN_1713163	SMARCA5	8467	3780465	1.2149	1.20479	1.96188	2.20322	1.65622	1.07581
ILMN_2087941	ENTPD3	956	4850504	-1.18598	1.27229	1.74964	2.52484	1.35285	1.39542
ILMN_2049766	NFE2L3	9603	5820035	1.03325	2.733	10.6051	7.71284	6.58079	5.31289
ILMN_1722634	NUCB1	4924	6520026	-1.05783	-1.15157	-1.04272	1.88815	1.80304	1.67255
ILMN_1801842	PTX3	5806	3460682	-1.21613	8.38219	40.0865	42.6031	3.23178	-1.07352
ILMN_2413527	VCL	7414	2900068	-1.27571	-1.08894	-1.44546	-2.27641	-3.41739	-2.31921
ILMN_1802834	LOC649999	649999	4810681	1.22856	-1.57055	1.42339	2.23826	-1.53826	1.08381
ILMN_1697493	WDFY3	23001	5220538	1.05285	1.28431	1.14036	3.39252	1.89402	1.74827
ILMN_2125747	LOC606724	606724	5670372	1.03499	1.18503	-1.95623	-3.948	-2.32799	-1.66109
ILMN_2389155	UGP2	7360	150706	1.1219	-1.07784	2.01716	1.78004	2.09694	1.82206
ILMN_1654340	UGP2	7360	2120520	-1.07963	1.49122	2.71879	3.50536	3.2007	3.29062
ILMN_2284181	UGP2	7360	1010500	1.15954	-1.08903	2.88342	2.03428	4.72228	2.32342
ILMN_1671969	UGP2	7360	3840053	-1.10542	1.47571	4.26362	3.35135	6.98114	2.74525
ILMN_2389151	UGP2	7360	3930035	1.08888	1.17358	1.87766	2.14133	2.47686	1.90248
ILMN_1715715	CEBPA	1050	1430280	-1.01607	-2.08955	-9.06061	-11.8814	-4.89005	-5.69796
ILMN_2344373	MVP	9961	160291	1.27892	1.25847	-1.21794	2.34008	2.17623	2.10456
ILMN_1785345	GPR84	53831	2070646	1.02452	25.4311	141.451	106.831	171.696	62.5771
ILMN_1681467	RAB11FIP4	84440	6370195	1.00368	1.12147	-4.29227	-2.82302	-2.38401	-3.06027
ILMN_3236935	LOC728908	728908	4230487	-1.26323	-1.10563	1.92313	2.88412	2.40086	1.54588
ILMN_1727740	SYNCRIP	10492	4880500	-1.08292	-1.06863	1.60209	2.13846	1.421	-1.09806
ILMN_2405324	IL28RA	163702	3520398	1.05281	1.65923	1.78354	1.91991	1.79558	1.05158
ILMN_1727287	PHF20L1	51105	3460168	1.97608	-1.91271	-2.92032	-3.29148	-2.0677	-1.86049
ILMN_2364110	GBA	2629	4780133	-1.00481	-1.01991	-1.80007	-1.79124	1.72902	3.30204
ILMN_1755123	GBA	2629	580048	-1.02833	1.2241	-1.40724	-1.60471	1.67594	3.83389
ILMN_1690454	C3orf54	389119	4200367	-1.42976	-1.32557	1.12307	-1.66953	-1.82758	-1.37642
ILMN_2316878	PTPRO	5800	3940541	-1.48912	-1.10122	-2.1236	-1.17272	-1.38931	-2.19159
ILMN_2123743	FCER1G	2207	3850440	-1.11358	1.04347	1.3536	2.16396	3.10703	3.54203
ILMN_1799848	ANKRD22	118932	130181	1.29506	1.62773	6.37473	75.4947	41.4766	42.5924
ILMN_2319000	MATK	4145	5670605	-1.36702	1.03033	1.02901	-2.65178	-2.32529	-1.59839
ILMN_1785252	SLC26A6	65010	150692	-1.06965	-1.09075	-2.29579	-3.62433	-2.16215	-1.27592
ILMN_1791728	SLC25A25	114789	10487	-1.09627	-1.01856	-2.02343	-1.16795	1.30418	1.03933
ILMN_2397571	PIGC	5279	4070136	-1.02561	-1.13099	-1.84132	-1.37175	-1.43688	1.00272
ILMN_1780197	TBC1D24	57465	3870138	1.47651	1.50081	2.57457	2.62581	2.49645	1.79865
ILMN_3226904	NOL1	4839	1010630	-1.19185	-1.35999	1.02236	1.96664	1.37294	-1.11487
ILMN_3197549	FLJ77644	728772	2140497	1.30161	2.66763	4.03785	5.19836	3.01819	1.63759
ILMN_1748123	KLHL14	57565	780300	-1.13439	-1.07904	-1.42499	-2.14796	-2.62403	-2.61768
ILMN_1726545	LILRA5	353514	620136	1.03335	1.10319	3.02074	12.6524	3.22806	2.37957
ILMN_1757388	OCEL1	79629	3460253	1.0157	-1.21951	-1.82622	-3.47803	-1.70072	-1.17643
ILMN_1755954	CPEB3	22849	3610386	-1.00425	1.00743	-2.03483	1.05886	1.00372	1.18505
ILMN_1813669	ANKS1A	23294	5390064	1.1269	1.09051	-1.99063	1.19669	-1.01677	-1.08853
ILMN_1688580	CAMP	820	5860075	1.12553	-1.04891	-1.38543	-4.12268	-14.9993	-8.39408
ILMN_1712389	CKLF	51192	5080367	1.10831	-1.0833	-3.40353	-4.65669	-3.57364	-1.46876
ILMN_1720083	EHD4	30844	6400647	-1.04927	1.40754	4.38831	8.85494	4.35156	2.32625
ILMN_1691291	PIGS	94005	2030520	-1.02819	-1.14843	-1.80519	-1.91075	-1.50069	-1.37085
ILMN_1700276	C14orf100	51528	5700196	1.1109	-1.08469	-2.6615	-1.99831	-1.46504	1.06063
ILMN_2337974	PKIA	5569	510435	-1.04129	-1.07768	1.14858	-3.08076	-1.36702	-1.05579
ILMN_1737396	PSMD14	10213	2600025	1.00217	-1.08476	1.51623	1.88649	3.07629	1.66274
ILMN_1691809	PSMA1	5682	3370543	-1.09986	1.05688	1.6938	2.47348	2.80012	1.8964
ILMN_1728645	LOC649095	649095	6480246	1.11035	-1.11027	-1.12329	-3.13777	-1.88245	-1.22045
ILMN_1807719	CTNS	1497	5910541	-1.06279	-1.11491	-1.03116	1.74363	1.90363	1.6143
ILMN_2222317	DNAJB4	11080	4250537	-1.33918	2.01439	4.99495	3.56072	1.51345	1.25493
ILMN_1813019	DNAJB4	11080	5420528	-1.21613	1.97746	3.55931	3.14879	1.52075	1.46879
ILMN_1785107	NXT2	55916	5270307	1.21074	-1.03385	1.42087	1.55828	2.43446	3.19499
ILMN_1674046	C10orf128	170371	450674	-1.11477	-1.17274	-1.56989	-2.15693	-5.07063	-1.11749
ILMN_1757604	TPM2	7169	3390128	-1.0041	1.19028	-1.01019	-1.89895	-3.47214	-5.34306
ILMN_1789196	TPM2	7169	160370	-1.18744	1.27547	-1.12804	-1.92813	-3.02609	-3.62525
ILMN_1797731	MS4A6A	64231	2260129	-1.02468	-1.42204	-17.2057	-63.0838	-8.34944	-3.98753
ILMN_1674983	hCG_27695	387841	1940296	-1.19151	-1.12651	1.2684	2.20285	1.71894	1.48447
ILMN_1654690	CECR5	27440	1340470	-1.15518	-1.18793	-2.14273	-1.31974	1.42569	-1.01188
ILMN_1760305	KIAA1545	57666	870736	-1.01942	1.09702	-1.51279	-2.15794	-1.9976	-1.69213
ILMN_3236270	CENTB2	23527	4280026	1.08881	1.03073	-1.82449	-2.03544	-1.1692	-1.04979
ILMN_1741711	DOPEY2	9980	1450451	-1.13013	-1.1469	-1.71784	-2.02168	-1.75407	-1.38895
ILMN_1687315	RXRA	6256	7000356	1.09346	-1.12094	-3.24657	-3.32758	-3.28345	-1.82199
ILMN_1721344	MOBKL2A	126308	10161	1.03093	1.02222	-1.39841	-2.53028	-1.79891	-1.37556
ILMN_1713058	PSTPIP2	9050	4290368	1.25741	1.19047	5.89328	6.83985	9.13812	3.72775
ILMN_1743933	TSHZ3	57616	5870424	-1.09152	-1.35604	-4.36695	-2.1703	-1.11354	-1.18216
ILMN_3234456	RP11-544M22.4	100131187	3420445	-1.0671	-1.03128	-1.40384	-1.29971	-1.67512	-1.87597
ILMN_1727479	TPRG1L	127262	4260722	-1.16156	-1.11803	-2.28677	-2.4948	-1.63763	-1.26
ILMN_1654262	ZMAT3	64393	3140543	-1.09967	1.17525	-1.26255	-2.37247	-1.46822	-1.33364
ILMN_1677162	FUSIP1	10772	5310300	1.16061	1.3279	1.41088	1.81059	1.0967	1.20807
ILMN_2383290	TRIM14	9830	1300040	-1.29731	-1.01179	1.56856	3.5206	2.16717	1.63999
ILMN_1757317	LARS	51520	940020	1.08864	1.03614	1.21677	2.02101	1.59207	-1.07135
ILMN_1783621	CMPK2	129607	2360348	1.22634	-1.41309	21.4727	58.8483	19.6811	19.4787
ILMN_2379375	PPP1R12B	4660	2650475	1.15023	-1.71912	-1.36345	-1.8914	-4.28968	-3.19354
ILMN_1696432	IDH1	3417	3180048	1.03413	-1.06508	-3.32954	-3.69868	-2.17344	-1.73368
ILMN_2091347	IDH1	3417	6270670	-1.00478	-1.1492	-2.16296	-4.60603	-1.93122	-1.95267
ILMN_1781764	HNRNPH2	3188	4150059	1.03625	-1.17633	1.99797	2.45064	1.78136	2.56118
ILMN_1752046	SH2B3	10019	6560301	1.03201	1.46744	1.91598	1.88092	1.28338	-1.06459
ILMN_1792305	ZNF318	24149	50193	-1.09231	-1.16167	-1.8433	-2.93125	-1.06455	1.03779
ILMN_1809467	VAMP5	10791	2630195	1.07728	-1.33556	-1.39005	2.55658	2.44794	2.69345
ILMN_1778168	ELMO2	63916	3180253	1.21184	1.30873	1.35878	3.93426	1.93476	1.52663
ILMN_3246953	KIAA0082	23070	2940059	1.00538	1.07106	1.8197	7.03029	5.81675	3.27932
ILMN_2349393	MDK	4192	4560717	-1.2147	1.11231	1.00671	2.09792	2.66276	1.85746
ILMN_3247506	LOC100132417	100132417	5570398	1.39069	-1.5144	-1.23514	12.4452	15.0228	11.2952
ILMN_1671891	PID1	55022	1410114	-1.04389	-1.43392	-1.86239	2.92967	-1.34971	-3.23081
ILMN_1695311	HLA-DMA	3108	540563	-1.3001	1.05718	-1.13135	-2.11363	-3.77495	-1.99618
ILMN_1789781	PIM3	415116	4480437	-1.18214	6.26602	5.21946	8.80302	5.80585	4.02494
ILMN_2366212	CD79B	974	770167	-1.12235	1.0121	-1.38431	-2.66757	-1.35942	-1.19191
ILMN_1736965	SIGIRR	59307	5860373	-1.38732	1.02276	-1.22345	-2.6121	-3.47618	-1.76507
ILMN_2227195	CCDC65	85478	2370228	-1.2201	-1.06858	-1.49247	-2.65377	-3.2905	-3.02848
ILMN_1802519	VPS36	51028	1510091	1.00126	-1.17911	-1.33974	-1.94824	-1.29703	-1.16573
ILMN_1780236	PMM1	5372	4890408	-1.09112	1.34961	-1.98528	-4.45523	-1.76583	-1.48781
ILMN_2217212	ZNF564	163050	580681	1.03472	-1.10389	-2.23618	-1.71642	-1.38634	-1.22339
ILMN_1708798	EAF2	55840	6770600	1.02147	1.13382	1.3148	2.03309	1.84992	-1.00951
ILMN_1732534	CHMP5	51510	7650347	1.15393	1.03349	2.18411	4.38786	3.47893	2.69309
ILMN_2113333	LOC284194	284194	1440192	-1.2031	1.21361	1.04068	9.24627	2.40307	1.17122
ILMN_1656869	LOC284194	284194	610682	-1.35814	-1.48133	1.35491	3.59543	1.18092	1.18673
ILMN_1748206	C20orf160	140706	2900239	-1.21613	1.13901	13.9387	31.9122	26.6992	19.7116
ILMN_2337336	PVRL2	5819	2140746	-1.21613	-1.01465	2.06064	13.2213	6.9077	4.51641
ILMN_3190972	LOC100130291	100130291	2760100	-1.01863	-1.16533	-1.5634	-2.21352	-1.2988	1.28817
ILMN_1793959	ADPGK	83440	5550619	1.1532	-1.01526	1.19805	2.20123	1.91785	1.3587
ILMN_3176989	NY-SAR-48	93323	650307	1.13763	-1.41624	-2.3929	-1.81718	-1.62916	-1.30396
ILMN_1656293	GOSR2	9570	2600288	1.01521	-1.058	1.74956	2.03857	2.64217	1.56792
ILMN_2355168	MGST1	4257	5080131	-1.18027	-1.41879	-3.23878	-9.77262	-5.26454	1.27488
ILMN_1769606	PIWIL4	143689	4540333	1.15338	1.47658	1.66745	2.09653	2.98992	1.70645
ILMN_1803429	CD44	960	5860152	-1.04289	1.08824	2.01478	2.68722	2.39236	1.84808
ILMN_1708248	LILRB1	10859	20246	-1.00162	-1.19757	8.41185	21.3723	12.2989	5.90219
ILMN_1807515	CSTF2T	23283	2630400	1.01967	1.07232	1.25017	1.72963	2.0352	1.52238
ILMN_2391051	FCGR1B	2210	6620209	1.59916	1.05287	-1.28245	10.1434	11.2024	12.25
ILMN_2125562	MOBKL1B	55233	5960156	1.29609	1.31408	1.7229	2.62012	2.0673	1.81267
ILMN_2352023	RIPK5	25778	5560360	1.14665	-1.07246	-1.84293	-2.21668	-1.88197	-1.42048
ILMN_1721134	TGM1	7051	6370615	-1.10635	-1.00376	1.72499	2.28064	2.8318	3.12104
ILMN_3286809	LOC100131139	100131139	4480528	-1.30072	1.86009	2.37817	4.86717	1.87111	1.08831
ILMN_1655206	ZBTB34	403341	1400059	1.12654	-1.3641	-3.59463	-3.96081	-2.7225	-1.76434
ILMN_2129161	LRRC32	2615	1400592	-1.39828	4.04932	11.3363	17.5719	17.7052	2.87788
ILMN_2377980	PPP1CA	5499	4210414	-1.07784	-1.02985	-1.73791	-2.84946	-1.30213	-1.18397
ILMN_1699489	TUBB6	84617	1570092	1.44246	1.93857	3.44315	4.92824	9.18701	3.62894
ILMN_2187727	NOC3L	64318	7560201	1.00479	1.08147	1.64341	1.49641	1.92771	1.75732
ILMN_1672589	SEMA4B	10509	5080280	1.13492	-1.18858	-3.6264	-1.80561	1.0472	2.2527
ILMN_2148847	C6orf166	55122	5690202	1.13279	-1.17258	-1.27483	1.94633	1.53764	1.82963
ILMN_1806778	UBE2E1	7324	2060465	-1.06627	1.25518	2.85578	3.31486	2.71354	1.67211
ILMN_1807981	SIGIRR	59307	4220193	-1.08058	-1.03037	-1.18503	-3.43757	-2.43498	-2.0882
ILMN_2134555	KCTD3	51133	4250246	1.4547	-1.62197	-1.995	-1.52992	-1.1622	-1.34146
ILMN_2403906	ARFIP1	27236	10753	1.04707	1.11975	1.28272	2.13115	3.05828	2.50743
ILMN_1731785	ORM2	5005	450020	-1.19481	1.92556	22.1155	48.0257	79.991	111.692
ILMN_1835092			3990010	1.23239	-1.145	6.88219	24.2756	21.4563	12.5382
ILMN_1789502	GPC4	2239	6330270	-1.21613	-1.09167	5.66784	4.21715	1.16829	-1.07352
ILMN_1746704	TRIM8	81603	940435	-1.01494	-1.21385	-4.21977	-4.00425	-2.24513	-1.46833
ILMN_1892765			580520	-1.24179	1.35	1.85587	2.36661	1.13718	1.80326
ILMN_2182704	BIRC2	329	840280	1.08155	1.17763	2.11732	2.44383	2.05097	1.5177
ILMN_1768194	BIRC2	329	4920707	-1.02813	1.41274	2.0508	2.5634	1.79244	1.40203
ILMN_1696568	ATP2C1	27032	780367	1.06279	1.18611	1.5969	1.50681	2.45256	2.2032
ILMN_1694539	MAP3K6	9064	5080471	-1.28956	-1.20824	-2.22933	-3.8626	-1.2838	1.3943
ILMN_1737343	FNIP1	96459	2450563	1.03789	-1.08975	-2.1145	-2.73362	-1.21296	1.13696
ILMN_2336130	SULT1A4	445329	270347	-1.12943	-1.01648	-2.79552	-5.0002	-2.8828	-2.52795
ILMN_2336133	SULT1A4	445329	5490594	1.01821	-1.24064	-2.85464	-5.62602	-5.75589	-3.09363
ILMN_2114568	GBP5	115362	1510364	1.46883	1.11224	5.24635	18.8936	7.15787	5.82099
ILMN_3250257	ACVRL1	94	5910451	-1.04079	-1.09167	1.18614	1.59758	3.19039	5.68346
ILMN_1656415	CDKN2C	1031	4920593	-1.03798	-1.0398	-2.47857	-3.04438	-1.97864	-1.6607
ILMN_1770161	BST1	683	6270681	1.14017	-1.19765	-1.39814	-2.17468	-5.21188	-1.29669
ILMN_1748751	FAM148B	388125	5860093	-1.39786	1.19555	2.44102	4.65457	7.09839	15.5176
ILMN_1848893			6900056	-1.2551	2.08255	7.03466	4.52093	2.92208	1.30924
ILMN_1788283	COTL1	23406	1070678	-1.13151	-1.13701	-1.59739	-2.23377	-2.14289	-2.57407
ILMN_1724495	SESTD1	91404	670202	-1.0548	1.77543	2.45702	2.37832	1.51055	1.55111
ILMN_1741440	SLC35A1	10559	6510204	1.05694	-1.35651	-2.26298	-1.98758	-1.3941	-1.11559
ILMN_3238740	MGC16385	92806	4010470	-1.00375	-1.49146	-2.92969	-2.73599	-1.91355	-1.02897
ILMN_1700671	ETV7	51513	6370768	-1.41127	-1.16112	4.42818	19.658	7.65372	4.58134
ILMN_2191681	CHCHD2	51142	4540730	-1.05241	-1.09962	1.32877	1.83489	1.50242	1.0683
ILMN_1777519	ITGB7	3695	3990379	-1.04406	1.05936	-1.13882	-2.39608	-1.6183	-1.39297
ILMN_1717313	NFKBIE	4794	540139	1.12196	4.73433	6.56575	4.2915	4.3015	2.42758
ILMN_2411897	KLF10	7071	2190470	-1.09201	3.54902	3.15258	1.35877	3.80668	2.60387
ILMN_1659122	KLF10	7071	5720184	-1.24271	1.51895	2.2072	1.81747	2.09679	3.27094
ILMN_1805903	DOK2	9046	1240369	-1.31448	1.04069	-1.31818	-2.19111	-2.10883	-2.73215
ILMN_1791211	DOK2	9046	6220538	1.03463	-1.16406	-3.09856	-4.97805	-2.19933	-3.11011
ILMN_1685312	PSG3	5671	3440095	1.47423	1.12822	1.63961	1.96604	1.35145	2.06273
ILMN_1761131	PECI	10455	10594	-1.02207	-1.14288	-1.3734	-2.10423	-1.02166	-1.08543
ILMN_1750912	STXBP6	29091	2370092	-1.21613	1.59239	1.5052	1.95952	1.41324	1.54127
ILMN_2070815	MPDU1	9526	2710019	1.21046	-1.21456	1.06847	3.45307	1.84402	1.06127
ILMN_1759419	ILVBL	10994	4890382	-1.14357	1.35976	-1.31374	-1.80786	-1.07718	-1.76339
ILMN_1738347	RNPEP	6051	5570601	-1.18271	-1.20942	-2.0573	-3.69948	-1.81134	-1.23374
ILMN_2415170	VPS8	23355	6420538	-1.18506	1.39923	-1.2199	-4.84848	-3.292	-1.98244
ILMN_1678268	VPS8	23355	2140538	1.0522	1.0138	-1.41469	-3.4191	-2.98028	-1.89579
ILMN_2401057	CANX	821	5860477	-1.07612	-1.03741	1.07838	1.25716	2.48951	1.27976
ILMN_3249669	HEATR5A	25938	5360129	1.10884	1.07375	-2.35743	-2.04955	-1.64808	-1.2671
ILMN_1832879			2060608	-1.00122	-1.96628	-2.87671	-3.72761	-3.2332	-1.87097
ILMN_1697735	EWSR1	2130	670072	-1.19265	1.52067	1.39292	2.17688	1.62147	1.1262
ILMN_1727041	EWSR1	2130	3370291	1.00899	-1.04905	1.07066	1.84911	1.23083	1.03755
ILMN_1690844	LOC387820	387820	6580189	-1.00175	1.07701	1.67901	1.91686	1.38044	1.08789
ILMN_1684497	C10orf33	84795	1030278	1.13353	-1.01881	-1.99238	-2.84584	-3.75019	-3.13204
ILMN_1723978	LGALS1	3956	1450193	-1.22757	-1.15898	1.1563	1.44416	4.09331	3.69474
ILMN_1740466	FAM46A	55603	3940133	-1.00399	-1.50822	2.33047	3.10937	1.6227	1.54404
ILMN_2376455	CSF2RA	1438	4010719	-1.03771	1.28893	-1.73978	-4.55511	-1.60006	1.64394
ILMN_1680154	MAP1B	4131	7550685	-1.14335	1.23783	2.18508	2.47014	-1.02409	-1.04587
ILMN_2123730	TBC1D22B	55633	7400070	-1.14723	1.05649	1.54625	1.90811	2.34143	1.40536
ILMN_1691616	FAM7A2	727935	6060192	-1.10896	-1.01639	-1.67344	-1.58157	-1.87635	-1.1823
ILMN_1746090	STT3A	3703	2570692	-1.08354	1.07331	1.65128	2.01505	2.51863	1.26528
ILMN_1720850	BAZ2B	29994	450075	1.14949	1.06609	-1.75052	-2.83892	-2.67567	-2.33377
ILMN_3192001	CCL14	6358	1190390	-1.21613	4.61965	23.726	12.3054	4.19644	2.60585
ILMN_1728517	FNTB	2342	5820240	-1.05623	-1.00195	-2.10898	-1.9482	-1.61096	-1.57491
ILMN_1783753	TXNDC12	51060	7160274	-1.09329	-1.05402	-1.39316	-2.67782	-3.22736	-2.48325
ILMN_1672496	DNAJA1	3301	1980632	-1.00666	2.55543	5.07679	6.83438	4.21277	1.95861
ILMN_1708891	SCFD2	152579	7570332	-1.17892	1.19263	1.51106	3.59467	1.12944	1.93344
ILMN_1745852	WDR33	55339	1030201	1.15234	-1.27388	-1.55539	-1.8355	-1.38081	-1.20531
ILMN_1772370	ARHGEF1	9138	870324	1.14786	1.27752	-1.27885	-1.91345	-1.45995	-1.39637
ILMN_1745148	ZNFX1	57169	3800487	1.17213	1.33371	3.11094	9.23981	4.78434	2.38366
ILMN_1663618	STAT3	6774	4250538	1.18521	1.12377	1.51492	4.57462	2.88525	1.9918
ILMN_2401978	STAT3	6774	5090619	1.05774	1.32837	1.51527	3.82081	2.94992	1.77722
ILMN_1774844	MAPKAPK2	9261	4260661	1.00099	1.33801	1.85669	2.08052	1.29783	1.18441
ILMN_3261601	LOC100129334	100129334	6020367	-1.16194	-1.24126	2.24569	3.15085	1.49324	1.20196
ILMN_1708375	IRF1	3659	6250064	1.07906	1.56346	2.56161	4.4448	2.44891	2.48957
ILMN_1670145	DFNA5	1687	580403	-1.50053	1.22709	3.50327	7.47257	20.8055	14.8935
ILMN_1810229	ARID4A	5926	7160440	1.13574	1.04625	-1.94019	-2.45292	-1.39645	-1.36794
ILMN_1711332	TFEC	22797	1070356	-1.28651	-1.53419	2.06216	4.45234	4.58249	4.85029
ILMN_1719906	HADH	3033	6290709	-1.17256	-1.05173	-1.37508	-2.32618	-1.26893	-1.05454
ILMN_1651557	KDELC2	143888	6110301	1.00469	1.12449	1.71775	3.19069	2.25022	1.69815
ILMN_1788802	GCH1	2643	1740382	-1.41759	3.44994	8.95634	16.9106	7.51686	5.73999
ILMN_1746578	SLC23A2	9962	3060474	1.1715	1.04715	-2.91919	-2.70775	-2.68223	-2.09527
ILMN_1765779	ADAM17	6868	5420762	-1.10102	1.23919	4.06336	3.33393	3.21837	2.33437
ILMN_2121068	ADAM17	6868	5260546	-1.039	1.25852	2.15482	2.33506	2.1568	1.46771
ILMN_1769876	TBC1D2	55357	2680021	1.09462	-1.38693	-4.35904	-1.60302	1.61253	1.48523
ILMN_1789407	FAM18B2	201158	5420356	1.01734	1.05071	1.162	1.85632	1.94005	1.58264
ILMN_1762002	CSTF3	1479	3420253	-1.06208	1.01397	1.48775	1.82172	1.31671	1.23544
ILMN_2397880	CSTF3	1479	650598	1.02708	-1.10012	1.29587	1.88245	1.33257	1.24149
ILMN_1783333	C16orf61	56942	6400025	-1.10446	1.13383	1.22782	2.3825	1.93252	1.90245
ILMN_1662578	C1GALT1	56913	580066	1.26266	1.31897	2.24071	3.76799	2.88943	1.79085
ILMN_1662747	EVI2A	2123	6100474	1.13331	-1.931	-4.18114	-4.8349	-4.20901	-1.65717
ILMN_1790062	FAM105B	90268	1070253	-1.15683	1.32724	1.63334	1.82507	1.92575	1.32307
ILMN_1809850	RCN3	57333	2100431	-1.05304	-1.91694	-2.39295	-3.04609	-5.20868	-1.89751
ILMN_1788024	PCID2	55795	730541	-1.0817	1.3453	1.99219	2.30418	1.13182	-1.12175
ILMN_2337955	ZMAT5	55954	5420068	1.2978	1.04586	-2.24357	-1.49014	-2.23406	-1.6947
ILMN_1779558	GAS6	2621	70730	1.02102	-1.22457	-1.09243	1.31825	3.99119	1.84604
ILMN_1784749	GAS6	2621	4280632	-1.46773	-1.02378	-1.27727	1.65603	3.65545	2.34275
ILMN_1664691	DAPP1	27071	1850220	1.37052	1.20063	2.04819	3.18334	2.40923	2.61474
ILMN_1737604	FGGY	55277	2650164	-1.08832	1.3743	1.08452	1.06252	-1.76292	2.17278
ILMN_1718129	MAP2K5	5607	6330278	1.04283	1.40904	-1.53982	-1.85328	-2.41601	-1.68224
ILMN_1815079	TICAM1	148022	3360291	1.10011	2.93691	6.31513	6.8839	3.92601	2.191
ILMN_1724863	TICAM1	148022	5570730	-1.27337	3.69851	7.5095	7.58779	4.37822	2.39406
ILMN_1815010	RNF141	50862	4220372	1.20315	-1.01513	-1.72503	-2.42942	-2.62007	-2.0161
ILMN_1685493	TMCC3	57458	3440400	1.23323	-1.1893	-5.37108	-5.43108	-4.08628	-2.9531
ILMN_1712659	PPP2CB	5516	3940528	-1.00688	1.36009	1.46044	2.2661	1.67971	1.11356
ILMN_1698766	PYCARD	29108	6860687	1.03648	-1.24985	-3.50812	-8.85962	-5.20656	-1.96405
ILMN_1715332	TTC21A	199223	580240	-1.07054	1.16182	1.01789	10.9994	4.01853	2.12386
ILMN_1726138	EI24	9538	5310707	-1.21133	1.19806	1.38553	1.81669	1.84239	1.11666
ILMN_1848843			1030100	1.34511	-2.0688	4.04601	7.37033	5.88741	4.83466
ILMN_1672650	PKM2	5315	6580039	-1.03551	-1.08879	1.54627	2.46399	1.90325	1.29789
ILMN_1804277	SPRED1	161742	5700707	-1.13148	-1.45218	-1.70728	-3.54465	1.39778	-4.64944
ILMN_1824102			6770546	-1.56204	1.19333	2.60842	4.49631	5.20299	2.76933
ILMN_2369221	IL15	3600	1470091	-1.24687	1.06765	2.55771	4.68699	1.98681	2.43975
ILMN_2273053	IL15	3600	4570050	1.0787	1.00264	3.48585	3.82045	-1.08944	1.58996
ILMN_2284706	PHF11	51131	6520110	1.07906	-1.0194	1.95024	9.04899	3.46517	2.52872
ILMN_1776723	PHF11	51131	6100521	1.03023	-1.04756	2.09428	5.7414	3.37209	2.1471
ILMN_2390162	PHF11	51131	1510196	1.10708	-1.05256	2.07399	5.95381	3.23692	1.91426
ILMN_1859584			2490315	1.54982	-1.59304	-1.06119	5.17682	6.39228	10.0469
ILMN_2072973	TOP3A	7156	3890553	-1.04541	-1.08769	-2.05176	-2.10876	-1.34421	-1.20797
ILMN_1682717	IER3	8870	1190367	1.16072	15.4387	15.6988	6.71471	3.89784	2.36118
ILMN_1756920	ADAM15	8751	3440452	-1.20711	-1.19971	-1.87268	-4.64988	-2.56898	-2.78738
ILMN_1662483	SMA5	11042	7320433	1.08485	-1.01455	-1.30799	-2.11965	-1.52828	-1.3237
ILMN_2231928	MX2	4600	5490470	1.06796	1.18461	3.11778	12.992	5.32175	2.99907
ILMN_1656316	ZMYM3	9203	2340709	1.128	1.12232	-2.96634	-2.58156	-1.29008	-1.00867
ILMN_1716259	PROK1	84432	1440609	1.3792	1.07961	-2.13032	-1.7893	-3.19884	-1.53152
ILMN_1752591	LEPROTL1	23484	6370164	1.0641	1.02144	-1.5942	-2.01714	-1.27385	-1.22571
ILMN_2399363	CLEC4A	50856	4050202	1.04634	-1.04043	-1.81775	-1.5976	-2.04614	1.66445
ILMN_3251506	ZNF69	7620	5890372	-1.02975	-1.10341	-1.61834	-4.37032	-1.58448	-1.39642
ILMN_1795507	ABCA6	23460	6940519	-1.18216	1.22864	1.70629	3.30002	-1.04735	-1.43552
ILMN_1701551	ABCA6	23460	3400753	-1.21613	1.07607	2.78327	4.15625	-1.65565	-1.39598
ILMN_1798475	CSF2RB	1439	3450349	1.13651	1.68129	-1.25821	4.14455	5.01537	5.03595
ILMN_2096116	HSP90B1	7184	2480326	-1.07338	1.05324	1.73915	2.12573	2.85856	1.44787
ILMN_1806713	ZNF18	7566	1230274	1.05961	-1.07411	-2.19691	-1.94925	-2.03512	-1.4171
ILMN_1677693	GPR109B	8843	3180220	1.32349	6.19747	6.41746	8.83336	6.84579	2.85283
ILMN_1735735	KATNB1	10300	3190022	-1.08472	-1.17669	-2.32903	-2.47617	-2.01224	-1.35288
ILMN_1780700	GUSBL1	387036	6660563	1.14058	-1.09673	-2.05524	-1.51873	-1.76064	-1.39283
ILMN_1680618	MYC	4609	6270646	-1.01592	1.31307	4.42492	3.49341	2.46112	2.16052
ILMN_3248773	C7orf40	285958	6280725	1.02659	2.08581	1.99202	3.41419	2.38399	1.5379
ILMN_1651872	UBIAD1	29914	110121	-1.23105	-1.09625	1.62727	2.73588	1.68725	1.6292
ILMN_1696311	IMPAD1	54928	1110367	1.17469	1.20292	1.19717	2.00071	1.98446	1.11657
ILMN_1668514	PIP5K1C	23396	2570008	-1.17294	-1.08022	-1.47086	-2.77237	-1.17125	-1.09828
ILMN_1751904	EDNRB	1910	2970164	-1.15246	-1.14041	1.10661	1.59758	-2.16749	-5.67191
ILMN_1798657	TBL1XR1	79718	540082	1.08624	-1.01637	-1.46265	-3.10921	-1.14446	-1.03534
ILMN_1706304	EIF2C4	192670	5560438	1.08271	1.06971	-3.69771	-4.9295	-3.09068	-2.08062
ILMN_1779706	TP53BP2	7159	150095	-1.17433	2.82889	5.66905	3.76303	3.45345	1.79159
ILMN_2192316	TOP1	7150	1570537	1.07381	1.12847	1.86533	3.51801	2.57188	1.47419
ILMN_2255579	RAB37	326624	1500600	1.06335	-1.0081	-1.72507	-5.92065	-5.60321	-3.59059
ILMN_1672034	PIM3	415116	50538	-1.01337	3.46526	5.89011	18.0473	11.3312	10.3968
ILMN_1707748	PIM3	415116	2190452	-1.07791	4.05076	5.10881	8.51232	9.12291	4.80323
ILMN_1715401	MT1G	4495	1170300	-1.21613	1.00991	3.10907	30.8092	66.265	1032.68
ILMN_2201668	SLC19A2	10560	1450020	-1.1324	1.10655	1.5498	2.67655	1.07612	1.7328
ILMN_1810486	RAB34	83871	5720136	1.1124	-1.02563	-1.54043	-1.82987	-1.41393	-2.42708
ILMN_1785175	SWAP70	23075	6200753	-1.04365	1.21618	3.15865	1.89711	1.71194	1.03446
ILMN_1675391	SLC24A4	123041	2260414	1.11444	1.10426	-3.36216	-5.60038	-6.37152	-2.24065
ILMN_1693826	HAVCR2	84868	5220093	-1.25651	1.07372	1.26052	3.90533	2.72222	1.73434
ILMN_1669605	LOC646609	646609	3190195	-1.13405	1.23524	10.1045	5.5508	4.15675	1.58302
ILMN_1679771	LOC388969	388969	4390037	1.15416	-1.5495	-2.34303	-1.6883	-2.00426	-1.18003
ILMN_1705330	LOC648863	648863	4640136	1.24488	1.36616	2.62829	1.70038	2.47802	1.78796
ILMN_1725338	CLDN23	137075	1850156	-1.5466	-1.62047	1.62905	2.56292	-1.44697	4.60073
ILMN_2391976	SLC45A4	57210	7150753	1.00214	1.11516	-3.1205	-2.25891	-3.89986	-3.31975
ILMN_1686750	MGEA5	10724	6840356	1.15024	-1.15334	-1.78469	-2.13015	-1.78419	-1.51672
ILMN_1773561	RAP2C	57826	4760438	1.21766	1.85821	3.49275	2.97535	2.70004	1.88237
ILMN_1701195	PLA2G7	7941	3390438	1.13629	1.84602	13.9072	41.5795	8.71039	5.10988
ILMN_1675939	IFNGR1	3459	2470358	1.08351	1.01376	-2.06888	-1.69914	-1.69227	-1.06907
ILMN_2072603	MRPL14	64928	430196	-1.2534	1.4028	2.68443	2.62993	3.25663	1.65235
ILMN_2227968	NTHL1	4913	2070184	-1.06623	-1.64771	-2.05201	-2.45751	-1.45159	-1.10801
ILMN_1801119	BCL2	596	3180494	-1.05735	1.01822	1.02412	3.48469	1.26299	-1.53896
ILMN_2246956	BCL2	596	4150201	-1.10189	1.03546	1.10889	3.77923	1.23501	-1.42444
ILMN_1670322	FCHO2	115548	5860064	1.44149	1.02696	-3.58541	-5.03531	-1.55293	-1.11418
ILMN_1773964	H1FX	8971	7610538	-1.00835	1.00088	-1.40398	-2.25249	-1.7398	1.15466
ILMN_3235642	LOC731751	731751	2000717	1.15343	1.03034	-1.2291	-1.87021	-3.05443	-3.10962
ILMN_1749838	MZF1	7593	1030053	-1.05547	-1.08074	-1.50203	-1.88216	-1.52857	-1.18971
ILMN_1766045	SH3GLB1	51100	6960372	-1.01195	1.182	1.61576	2.41655	2.41544	1.67958
ILMN_1794875	AGPAT9	84803	2060477	-1.02546	-1.07871	-2.35282	-4.91249	-4.71342	-1.91738
ILMN_1724236	FUT7	2529	5340324	-1.11994	-1.76933	-3.21476	-1.25603	-1.54195	-1.47051
ILMN_1816781			5130307	-1.35396	-1.0953	1.96669	3.64473	1.76025	1.15733
ILMN_1797522	DUSP3	1845	6560156	-1.07802	1.1788	-1.92532	1.17713	2.26268	1.54933
ILMN_1709204	CLEC4A	50856	2570022	1.06368	1.04145	-1.6725	-1.54326	-2.0312	1.91325
ILMN_3294741	LOC644496	644496	290414	-1.55239	-1.09167	-1.03034	1.74395	8.02873	16.7353
ILMN_1727153	LOC390414	390414	2630477	1.22889	-1.27283	2.337	2.39428	2.59984	1.26526
ILMN_1780699	THAP11	57215	6580370	-1.1072	-1.12301	-1.56125	-1.81847	-1.21849	-1.19408
ILMN_1736829	MDM2	4193	630600	1.05033	1.50654	1.91722	2.15567	2.19105	1.03157
ILMN_1763875	ABCF1	23	7380113	-1.09439	1.46295	2.00134	1.68956	1.98656	1.53196
ILMN_2392635	ABCF1	23	2190273	-1.03713	1.59512	2.10887	1.73264	2.30827	1.34452
ILMN_2325978	HDGF2	84717	6900037	1.00727	1.04077	-2.61824	-2.15034	-1.23663	-1.11765
ILMN_1701111	RP5-1022P6.2	56261	3360553	-1.0082	1.05167	-2.05163	-1.55328	1.00232	1.0791
ILMN_1678833	CCR1	1230	7320176	1.06295	-1.19477	1.00126	3.32549	3.75138	2.34676
ILMN_2057573	FAM62B	57488	510762	-1.10921	1.05578	-1.20711	-1.98462	-1.36524	-1.35236
ILMN_1698019	LGMN	5641	4560129	-1.01616	1.36826	2.13024	4.54529	3.1813	-1.28666
ILMN_1776602	RNASE4	6038	6590041	-1.0899	1.04634	-5.48716	-10.6368	-15.2219	-3.58077
ILMN_3269052	LOC100129541	100129541	6370347	1.21694	-2.03964	-2.94222	-2.0171	-2.45705	-1.28455
ILMN_1685124	TCTN1	79600	5700189	-1.04763	1.0038	-1.24351	-1.12779	-2.38597	-1.24787
ILMN_1665117	C6orf89	221477	3310181	-1.00422	1.34341	-1.16583	3.05767	1.9204	2.51219
ILMN_1667224	SLAMF8	56833	6040577	-1.22674	-1.20968	1.07857	1.50206	4.34501	12.1402
ILMN_1679267	TGM2	7052	2940446	-1.14795	-1.20776	1.34386	2.18826	3.82368	2.67268
ILMN_1672174	ECE1	1889	270050	1.00079	1.93819	4.71702	6.63339	7.26418	2.72803
ILMN_2233783	CD38	952	2760500	1.28539	-1.03257	6.90448	49.8686	26.438	9.42214
ILMN_3265237	FLJ44342	645460	4180554	1.32317	-1.75126	-2.12584	-2.73937	-2.30609	-2.26635
ILMN_1713285	NAPA	8775	1580373	1.13003	-1.39543	1.18627	4.73254	2.85843	1.72932
ILMN_1804663	THBS3	7059	1260039	1.02717	-1.29724	-1.26351	-1.43741	-2.04438	-1.17428
ILMN_2112357	CD300LF	146722	4540228	-1.10839	-1.21599	-7.29197	-8.43454	-4.35301	1.07177
ILMN_2044293	KBTBD7	84078	7210280	1.33751	-1.23592	-1.82262	-3.17495	-1.86469	-1.27341
ILMN_1751492	FAM18B	51030	60634	1.07279	1.19714	1.3356	2.00821	1.9257	1.60006
ILMN_1789394	CATSPER1	117144	6590544	1.1177	-1.74407	-3.16597	-3.31588	-3.15641	-1.6437
ILMN_1657361	CBX7	23492	1500747	1.15302	1.05312	-1.44059	-3.07796	-3.28124	-1.96697
ILMN_1663866	TGFBI	7045	7650358	-1.09466	-1.05385	-2.67308	-7.31576	-10.011	-4.91927
ILMN_1678054	TRIM21	6737	6560075	1.0763	-1.16149	2.65179	5.77699	2.52812	1.96541
ILMN_1732296	ID3	3399	7570324	1.23698	1.1846	-3.72689	-3.82695	-1.98177	-2.35048
ILMN_1734740	GPR65	8477	6550273	1.06767	1.75438	3.33913	2.86194	2.06794	1.38079
ILMN_2232121	GPR65	8477	7570367	1.10497	1.38791	3.08688	2.59375	1.96593	1.33079
ILMN_2398939	MBP	4155	1340678	-1.11137	-1.04255	-2.13143	-2.05564	-1.92537	-1.61692
ILMN_1742601	CR1	1378	3940356	1.2558	-1.06354	-1.71377	-3.92223	-3.45685	-2.30361
ILMN_1782851	TAPBP	6892	7560039	1.1381	1.30875	2.07236	8.37896	8.34071	8.21512
ILMN_1675844	WDR1	9948	4860239	-1.03054	1.13636	2.02595	2.41794	1.33125	1.14492
ILMN_1711703	C16orf70	80262	4670520	1.03919	-1.06842	-2.32861	-1.47603	-1.91712	-1.59207
ILMN_1680644	FLJ20323	54468	2750544	1.06485	1.18736	1.90941	1.31983	1.69417	-1.11874
ILMN_1789596	ETV6	2120	240064	1.07241	-1.10057	-1.47581	2.10443	1.52703	1.40977
ILMN_1777853	MBOAT2	129642	5080468	1.34741	1.14383	-2.81245	-2.70018	-3.35485	-1.5269
ILMN_1763529	LOC650254	650254	7000719	-1.27212	1.12645	1.91025	1.77065	1.48551	1.69893
ILMN_1813399	ATP2B1	490	6510164	1.22549	1.3554	3.05856	1.92909	-1.21026	-1.19791
ILMN_1782389	LAD1	3898	1170349	-1.21613	-1.09167	2.6864	29.8389	57.0368	27.7495
ILMN_1660579	CRLF3	51379	1740041	1.11786	1.08453	-2.26817	-1.54514	-1.58247	-1.37396
ILMN_2155228	CRLF3	51379	670026	1.00138	-1.00842	-2.00488	-1.46624	-1.47046	-1.26138
ILMN_1718936	LST1	7940	650112	-1.05722	-1.15864	-1.51862	-2.58016	-6.02817	-2.45151
ILMN_1711049	CACNA2D2	9254	3120180	-1.64923	-1.01063	-1.46186	-3.2617	-3.13857	-1.71817
ILMN_1788347	KIAA1737	85457	7050204	-1.29575	1.02881	-1.73604	-2.05941	-1.31938	-1.58658
ILMN_1712026	NLRP3	114548	3420154	1.00789	7.16164	6.13505	1.84306	1.64249	1.02776
ILMN_2331232	TNFRSF6B	8771	2190255	-1.21613	-1.4034	1.15579	1.59758	2.53781	3.93701
ILMN_2331231	TNFRSF6B	8771	5910767	-1.10258	1.19353	1.10661	1.91626	4.79693	9.80896
ILMN_3244550	LOC642413	642413	270349	-1.21613	-1.09167	1.10661	1.77095	3.17816	5.96761
ILMN_1773073	PHYH	5264	5860187	-1.06409	-1.11909	-1.04984	-1.85217	-2.09597	-1.2425
ILMN_3233930	LOC390557	390557	6270193	-1.18977	-1.07701	1.09041	1.11795	1.61328	1.81122
ILMN_1670305	SERPING1	710	2030309	1.87874	-1.00288	1.39069	20.933	22.4844	20.6996
ILMN_3237632	NCLN	56926	4290687	-1.11767	-1.09811	-2.05525	-1.56262	-1.36772	-1.10174
ILMN_2360028	NFATC3	4775	10474	-1.28231	1.3047	-1.70242	-2.00689	-1.59219	-1.6423
ILMN_1653292	PFKFB4	5210	7400653	1.07528	-1.14582	-11.6177	-5.52606	-2.64653	-1.57343
ILMN_1854383			2510349	-1.10681	1.1698	1.14345	2.43585	2.08401	-1.05237
ILMN_1772686	FGD3	89846	5270619	-1.00828	-1.10425	-1.77735	-2.12	-2.129	-1.36243
ILMN_1783996	C1orf176	64789	4220097	-1.12314	-1.06019	-1.15516	-1.65121	-4.55067	-6.20638
ILMN_1701134	PTEN	5728	6840072	1.02707	1.03263	-1.69541	-2.17921	-1.94042	-1.07389
ILMN_1667199	SQRDL	58472	6770707	1.13822	1.25967	3.2274	4.2046	3.53554	2.7213
ILMN_1792922	SOD2	6648	5960731	1.59543	5.00778	9.89015	22.8891	24.5014	16.3649
ILMN_1688295	ZNF219	51222	6550632	-1.11776	1.08187	1.10661	1.13347	-3.00529	-2.19585
ILMN_1800958	ALS2CR4	65062	50348	-1.25544	1.41729	1.88925	1.8744	2.1254	1.63458
ILMN_1705663	DMXL2	23312	4860438	1.27494	1.29534	4.08607	5.07271	3.29525	2.15043
ILMN_3244216	SCARNA3	677679	4850451	1.37652	-1.2659	-2.73273	-1.98031	-1.79176	-1.81642
ILMN_1714417	PSEN2	5664	4040605	1.1999	-1.1765	-1.87677	1.8923	2.22219	1.86569
ILMN_1768393	SNRPD1	6632	1510039	1.02889	-1.12262	1.83389	1.36956	1.49656	1.22328
ILMN_1680339	PDGFRL	5157	7200168	-1.21613	-1.13706	6.75777	44.8889	6.89186	1.98218
ILMN_1728236	SLFN12	55106	2070392	1.19686	-1.20714	1.21983	2.65321	1.69954	1.20079
ILMN_1742147	UBL4A	8266	5700324	-1.41503	-1.15222	-2.01439	-2.36201	-1.05458	-1.42211
ILMN_1762003	SEC62	7095	110327	-1.1105	-1.06261	-1.36182	-2.05171	-1.21371	-1.4492
ILMN_1682232	MIER1	57708	4490452	1.12995	1.34898	1.42721	1.89168	2.06895	1.54577
ILMN_1742798	SFRS10	6434	2490181	1.02861	1.0381	2.08016	1.82896	1.10454	-1.08955
ILMN_1689001	CDK4	1019	7380110	1.00476	1.03313	-1.07102	1.48257	1.90778	1.02399
ILMN_1789830	CFLAR	8837	1240593	1.10346	1.31636	2.20006	3.3181	2.95961	1.94801
ILMN_2087303	XKR8	55113	7560435	-1.07376	-1.13419	-3.69722	-2.57679	-2.50309	-1.54063
ILMN_1777190	CFD	1675	1240152	-1.18762	1.1006	-1.08413	-1.44275	-2.63731	-3.64913
ILMN_1744046	DIAPH2	1730	5270181	-1.03059	-1.0811	-1.13568	1.73088	2.44854	2.34054
ILMN_1810289	FER1L3	26509	3170273	-1.25844	1.08771	2.75162	6.40684	1.62157	2.71229
ILMN_1718900	KCTD2	23510	2630521	-1.0391	1.08808	-2.5383	-1.51203	-1.22168	-1.1382
ILMN_1766000	PM20D2	135293	50470	1.3981	-1.07138	1.69827	1.78203	2.60743	1.37834
ILMN_2363586	SDCBP	6386	6040324	1.0339	1.14696	1.7463	1.9071	1.47617	1.22356
ILMN_1797933	MRPL17	63875	6660270	-1.05864	-1.18438	2.05432	3.23314	2.03478	1.44056
ILMN_2130525	TSPAN13	27075	3420452	1.02577	-1.03935	2.45456	3.86756	3.44076	3.19995
ILMN_1669881	TSPAN13	27075	6660131	-1.28106	1.2636	2.13028	5.32077	2.74347	2.532
ILMN_1913336			5360315	1.07289	-1.05545	-1.2677	-1.91521	-1.54377	-1.83192
ILMN_1796119	ZUFSP	221302	5290717	1.02878	1.25205	1.56855	2.29649	1.79164	1.49695
ILMN_1774604	PNKD	25953	4730349	1.02836	1.09252	-1.12097	1.79251	4.68895	3.19641
ILMN_2114720	SLPI	6590	2140707	1.08592	2.12062	5.73933	4.85509	7.39013	47.0878
ILMN_1793990	ID2	3398	1260086	-1.15381	1.25761	2.01301	1.98845	1.56858	1.57966
ILMN_2086095	ID2	3398	1660296	1.08365	1.16569	2.16798	1.74542	1.7794	1.90883
ILMN_1726805	STX2	2054	3850398	-1.07599	-1.24537	-2.0778	-1.53122	-1.67875	-1.51484
ILMN_3279712	LOC642590	642590	5690397	1.24832	1.18799	2.50928	3.09786	1.86119	1.34254
ILMN_1765578	TIPARP	25976	6760546	1.00497	-1.01728	2.43742	3.42965	1.81883	1.1701
ILMN_1880611			3850113	1.09673	3.52285	2.81934	3.12065	3.10997	-1.14866
ILMN_1755727	JARID1B	10765	5870482	1.06614	1.00783	-1.84523	-1.75134	-1.16294	-1.13761
ILMN_1907834			630121	1.1337	-2.03201	-1.59722	-1.747	-2.41838	-1.65034
ILMN_1738992	MNDA	4332	6290270	1.09534	-1.023	-3.70286	-2.82576	-8.18922	-4.73836
ILMN_1733997	SIRPB1	10326	3780017	1.22761	-1.02822	-2.04443	-4.75424	-6.11235	-1.74541
ILMN_2053829	CBLN3	643866	6620291	-1.07446	-1.22807	2.18924	2.55137	2.90679	3.09954
ILMN_1750896	STX17	55014	7160136	-1.07075	-1.38075	1.44733	3.83966	2.3786	1.59639
ILMN_3295494	LOC389386	389386	4780044	-1.34536	1.42232	4.14176	19.4411	13.9706	5.56911
ILMN_1728168	SLMO2	51012	7000403	-1.13531	1.10376	1.27194	1.83713	1.40578	1.42359
ILMN_1681846	ZNF540	163255	580343	-1.3797	-1.14608	-1.71326	-2.4014	-1.85311	-1.50121
ILMN_1693410	BRI3BP	140707	6840348	1.07567	1.04971	-2.18541	-3.24355	-1.86704	-1.35141
ILMN_1751886	REC8	9985	70541	1.1188	-1.17152	1.77867	2.14625	1.56018	1.40981
ILMN_2317751	REC8	9985	4830338	1.47891	-1.06908	1.96159	2.70855	1.38885	1.63201
ILMN_2400922	OPRL1	4987	1440754	-1.01209	-1.34688	-8.08053	-9.1634	-5.4586	-2.45176
ILMN_1734205	RASSF1	11186	2940739	-1.0318	-1.02297	-2.85855	-4.61598	-2.48284	-2.47596
ILMN_3240062	LOC729369	729369	2450044	1.04737	1.27588	1.28855	2.47157	1.34228	1.22707
ILMN_1795183	RNASE1	6035	1090307	-1.19573	-1.0953	1.1281	1.63981	-2.5337	-15.0021
ILMN_1744023	MGC18216	145815	6400639	1.2104	1.04347	-1.18701	-2.39281	-2.27937	-1.53253
ILMN_2193175	C3orf1	51300	6220685	-1.17541	1.01391	2.32287	3.17582	3.36443	2.45987
ILMN_1730454	FOLR3	2352	4010181	1.00249	1.05731	-4.73532	-11.8302	-22.4837	-8.63141
ILMN_1789638	MFSD2	84879	3840196	-1.05435	1.99233	11.324	12.4947	11.8371	6.94676
ILMN_1761176	GRIPAP1	56850	540678	1.25778	-1.09769	-1.01057	2.25024	1.62552	1.31145
ILMN_1795063	ZADH2	284273	6040743	-1.4721	-1.12853	-2.13653	-4.06474	-1.91851	-1.6763
ILMN_1815874	NANS	54187	1510390	-1.00768	1.13733	1.40124	1.58904	2.20296	1.09573
ILMN_3245292	LOC100133567	100133567	1230494	1.02113	2.4556	2.72051	4.15356	1.54436	1.07927
ILMN_1695290	FERMT2	10979	1820328	-1.21613	-1.03451	1.10114	1.60551	3.40183	3.45202
ILMN_1751400	SKAP1	8631	4220053	-1.14991	-1.13408	1.06165	-2.42766	-1.364	-1.44485
ILMN_1801077	ADFP	123	1400446	-1.11722	1.5076	-1.75411	-1.04728	3.52783	1.01116
ILMN_1727134	KLHDC5	57542	4490273	-1.10046	1.04379	-1.50089	-1.9525	-1.38504	-1.05254
ILMN_1704043	LOC643905	643905	670341	1.79926	-1.2207	2.01394	3.34133	1.10943	1.66033
ILMN_2321292	WIPI2	26100	1410075	-1.03613	-1.13446	-2.51978	-3.9417	-2.20133	-1.79062
ILMN_2289093	KIAA1618	57714	7400743	1.11647	-1.13338	3.67384	15.6275	7.76471	6.0384
ILMN_2086612	CMAH	8418	4250634	1.1145	1.16301	1.57092	2.05683	1.42473	1.11358
ILMN_1702073	ODF2L	57489	6840026	1.04468	1.06363	1.05987	3.42794	2.10831	1.27161
ILMN_2387731	NDUFV3	4731	3610332	-1.76842	-1.53869	-1.46302	-1.40945	-1.98029	-1.29733
ILMN_1805201	LOC652671	652671	6840592	-1.25918	1.07969	1.61878	8.37965	2.13705	1.76912
ILMN_2326273	CHI3L2	1117	610598	1.14783	-1.20729	2.06746	15.3544	24.7219	22.3808
ILMN_2181968	CBL	867	6960209	1.24207	1.02243	-2.43244	-2.86399	-1.89602	-1.43199
ILMN_1709044	TGIF2	60436	1340020	-1.19268	1.58802	1.94559	2.31802	2.19134	1.66401
ILMN_1724708	RAB33A	9363	6270301	-1.1946	1.36328	2.32667	2.90654	1.94717	1.40732
ILMN_1678671	KLHL24	54800	6620201	1.10195	-1.04664	-1.82386	-3.27353	-1.70858	-1.58229
ILMN_1799815	XYLT2	64132	6250465	-1.06021	-1.15538	-1.56194	-2.40131	-1.21497	1.05072
ILMN_1813490	FSD1	79187	3170019	-1.09188	1.12337	1.02092	1.39253	1.86107	3.01576
ILMN_1695475	SEMA3C	10512	5670246	-1.04584	-1.14133	-1.32253	1.10272	2.69086	5.69999
ILMN_2181125	NAPB	63908	2600491	1.08727	-1.37582	-1.72505	-2.04342	-1.29387	-1.23243
ILMN_1715885	PTPN22	26191	3400440	-1.02528	1.24291	-1.47523	-3.3947	-1.49584	-1.57786
ILMN_2092118	FPR1	2357	1030270	1.07372	1.25753	1.82197	2.8678	1.39301	1.50898
ILMN_2208903	CD52	1043	20129	-1.2424	-1.05741	-1.25022	-2.64125	-3.34207	-2.6166
ILMN_2060115	SORL1	6653	2480274	1.0186	1.16708	-1.39464	-4.27808	-7.31987	-5.00214
ILMN_1759818	SORL1	6653	6940039	1.10572	1.15905	-1.41084	-4.14611	-5.83721	-4.24348
ILMN_1801464	ANKFY1	51479	6220152	1.39421	-1.37978	3.07198	4.27357	2.19253	1.37577
ILMN_2371079	HTR3A	3359	2640731	-1.2763	-1.4384	-1.05995	-1.28361	-1.87191	-1.50939
ILMN_1714567	AHNAK	79026	450553	-1.09525	1.07527	-1.52042	-3.77755	-1.77623	-1.82518
ILMN_1754839	DHX15	1665	4590333	1.09924	1.13152	1.65672	2.35531	1.49867	1.06583
ILMN_2168449	DHX15	1665	2900735	-1.07308	1.04705	1.47576	2.16668	1.42553	1.18267
ILMN_1796677	RASGEF1B	153020	4890100	-1.21613	2.97086	6.03	3.03852	1.90047	1.04272
ILMN_1718023	APEH	327	450475	1.04318	-1.10751	-1.38121	-1.84411	-1.27248	-1.08372
ILMN_1679158	FAAH2	158584	130167	1.17586	-1.23517	1.57884	3.13328	2.76824	2.88453
ILMN_1804854	CTNNA1	1495	3890017	-1.02311	1.18046	1.03348	1.61835	2.20206	1.34218
ILMN_1679614	SGSM3	27352	270475	-1.12499	-1.84347	-1.33735	-1.90365	-1.27039	-1.2068
ILMN_1678238	ZNF683	257101	7650451	-1.13714	-1.177	-1.46674	-6.0682	-3.51683	-2.25512
ILMN_1809433	XBP1	7494	5690066	-1.1495	2.02172	3.90151	4.33461	3.99175	1.51387
ILMN_1714083	KLHL8	57563	2000019	1.16323	-1.0221	-1.66286	-1.85429	-1.72976	-1.20302
ILMN_2189222	KLHL8	57563	7100349	1.01645	1.07977	-1.87531	-2.22926	-2.09053	-1.24117
ILMN_1679133	SERPINB1	1992	3190112	1.05076	1.33501	2.28655	5.60532	3.49141	2.37695
ILMN_1809086	XRN1	54464	1990487	1.10091	1.0523	1.06039	5.04099	3.15699	1.80883
ILMN_1763637	KIAA0226	9711	3850066	-1.9284	-1.01514	2.44699	2.61788	1.5422	-1.10279
ILMN_1721457	RANBP1	5902	7000735	1.19377	-1.01095	1.10336	1.84037	1.41489	-1.03831
ILMN_1683859	SLC7A1	6541	20241	-1.10972	1.03047	1.70635	2.81308	1.95155	1.18488
ILMN_1684391	PLOD1	5351	60437	-1.01059	-1.09431	-2.15762	-4.37834	-2.21896	-1.9505
ILMN_1795338	YPEL1	29799	5130288	-1.1302	-1.20196	-1.98581	-2.78184	-1.94588	-1.13761
ILMN_2384216	XRN1	54464	110338	-1.21464	1.43227	1.07522	7.69894	3.32777	2.42815
ILMN_2409167	ANXA2	302	4780615	-1.18231	1.09987	1.31313	2.19203	3.97714	2.79194
ILMN_1781155	LYN	4067	7320551	-1.04742	1.00513	1.69243	3.36718	2.84381	2.70706
ILMN_1662843	CD53	963	520678	1.03254	1.16772	1.93732	2.65083	2.05255	1.93216
ILMN_2413808	CD53	963	460102	1.01908	1.17894	1.82251	2.54792	1.96677	1.85665
ILMN_1740418	CYP27B1	1594	2900725	-1.16437	-1.1337	1.10661	1.59758	9.21207	15.9968
ILMN_1862684			5670270	-1.19654	-1.68123	7.19983	22.3589	6.27718	2.83747
ILMN_1778723	AMICA1	120425	1580465	1.07861	-1.09021	-2.94896	-8.30004	-14.7656	-3.50814
ILMN_1664265	EPHA1	2041	6370553	-1.05677	-1.32666	-1.81572	-2.46025	-2.95983	-2.01023
ILMN_1660624	LIMK2	3985	4120561	1.06319	2.56066	9.18896	18.4926	14.9371	8.41256
ILMN_1760682	STAG3L1	54441	6550671	-1.01064	1.00005	-1.63524	-2.19466	-1.66758	-1.49239
ILMN_1667315	STAG3L1	54441	2070735	1.14129	-1.01622	-1.59746	-2.24154	-1.57937	-1.17572
ILMN_1735788	TRIOBP	11078	5570110	1.08475	-1.0177	-1.47308	-2.28579	-1.19665	1.08537
ILMN_3235216	IFT20	90410	5900494	1.30804	-1.0062	-1.40244	-2.91839	-1.52261	-1.28012
ILMN_3243986	FAM72B	653820	1690437	-1.20511	1.35162	2.19894	2.91213	-1.03564	1.67027
ILMN_2106449	PLEKHF2	79666	2190634	-1.11135	5.01899	6.15944	4.04681	3.49907	2.09269
ILMN_3290136	LOC643733	643733	650072	-1.10294	-1.06691	2.47092	9.66451	2.95177	2.40387
ILMN_2104967	ZNF443	10224	6370376	1.03468	-1.26744	-1.9414	-2.41856	-1.51711	-1.36096
ILMN_1656420	C16orf67	79014	2690189	-1.01625	1.37455	3.7316	3.87559	1.52692	-1.16055
ILMN_1709814	NMRAL1	57407	540524	-1.2043	-1.01825	-1.5845	-2.25428	-1.52515	-1.35587
ILMN_1696828	RGS14	10636	2940471	-1.08351	-1.03258	-3.21983	-2.58621	-2.9655	-2.94788
ILMN_1762594	NOD2	64127	940220	1.25005	1.02233	1.05915	2.84387	2.06028	1.19867
ILMN_3248443	SNHG6	641638	5720520	-1.01878	-1.10191	-1.33146	-1.46584	-1.80905	-1.7231
ILMN_1778203	CLN5	1203	1740040	-1.14171	-1.01019	-1.70548	-2.69251	1.12614	1.26173
ILMN_3265193	LOC100129186	100129186	4050538	-1.1153	1.23181	1.6383	2.56902	1.11942	1.28109
ILMN_1880342			7650121	-1.00134	-1.13407	-1.23936	-1.66478	-1.80953	-1.94794
ILMN_1669940	TMEM38B	55151	7550243	-1.03505	1.0935	-1.00197	1.38264	1.92158	2.59424
ILMN_1654685	MCTP1	79772	3360491	1.13073	-1.00442	2.09172	10.9859	10.1595	7.96178
ILMN_2340935	WBP5	51186	1660750	1.43729	-1.1083	1.21935	1.54429	4.30441	2.67564
ILMN_1709043	C9orf46	55848	6520661	-1.02984	-1.09325	1.87335	3.73867	3.63227	3.01561
ILMN_1652777	CDC42EP2	10435	6180253	-1.22598	5.47511	8.7363	18.336	11.6027	7.74895
ILMN_2261784	CCNY	219771	5310605	-1.16731	-1.04555	-1.92237	-1.89006	-2.25048	-1.77263
ILMN_1708991	CCNY	219771	1340291	-1.06272	-1.05507	-1.82469	-1.89885	-2.75652	-1.98903
ILMN_2105177	SAMD8	142891	1010181	-1.0148	1.29553	1.64496	2.12824	1.89128	1.56268
ILMN_3185784	LOC100125556	100125556	3370669	1.36147	1.65445	2.97503	1.92138	1.25162	-1.07225
ILMN_1732776	NUP98	4928	3440528	-1.03786	1.77589	2.86842	2.15104	2.10419	1.07531
ILMN_1657836	PLEKHG2	64857	1690170	-1.15014	-1.09167	1.44993	2.86361	3.10538	1.78568
ILMN_1762899	EGR1	1958	870338	-1.18811	5.90273	4.92799	1.79358	1.34255	-2.91304
ILMN_1724194	NPEPL1	79716	4670021	1.01484	-1.12795	-1.73011	-1.69094	-2.31602	-1.99426
ILMN_1821887			4010692	-1.17919	-1.11341	-1.98774	-1.54297	-1.1556	-1.50052
ILMN_2383349	STEAP3	55240	1300762	-1.15546	-1.32621	1.06861	1.59758	2.63163	2.97092
ILMN_1670723	MSL3L1	10943	4590446	1.06163	-1.15131	2.19414	2.40391	1.59363	1.88086
ILMN_1740200	LOC728216	728216	6860180	-1.28763	-1.69379	4.05398	13.1317	5.35902	2.18498
ILMN_1763852	ACACB	32	2230678	1.20549	1.26093	-1.63284	-3.80403	-4.7283	-1.68696
ILMN_2212590	TMEM170A	124491	6370019	-1.09334	1.66022	1.84656	2.67654	2.09116	1.32591
ILMN_1728230	ZNF30	90075	2570187	1.03281	-1.01152	-1.80442	-3.33003	-1.22304	-1.05518
ILMN_1715583	BOP1	23246	1660435	-1.10521	1.04328	1.06056	2.1767	2.04634	1.09058
ILMN_1767135	SOS1	6654	2140519	1.2091	1.72645	3.02153	4.28036	1.71579	1.35647
ILMN_2396672	ABLIM1	3983	6400243	-1.03906	1.2805	-1.16072	-2.36224	1.0168	1.01587
ILMN_2170813	LAMP3	27074	520059	-1.04602	-1.07199	4.77304	51.312	31.0026	8.00745
ILMN_2170814	LAMP3	27074	7320546	1.09333	2.08068	29.2033	327.448	118.227	24.5214
ILMN_1779095	CEBPE	1053	2940767	1.20847	-1.57674	-2.51522	-2.6664	-4.60777	-1.21469
ILMN_1761733	HLA-DMB	3109	4900731	-1.00998	-1.03971	-1.61911	-5.48453	-4.86549	-1.87229
ILMN_1747205	JDP2	122953	1410543	-1.16964	-1.11791	-2.40169	-1.672	-3.13395	-1.73727
ILMN_2145518	TMEM126B	55863	2750600	-1.06544	-1.10339	1.26045	2.46202	1.86665	1.66234
ILMN_1766851	TMEM126B	55863	6100324	-1.09481	1.04762	1.41656	3.11223	2.5452	1.76771
ILMN_1782538	VIM	7431	830593	-1.06344	1.35264	1.52766	1.19573	2.19011	1.87218
ILMN_2058251	VIM	7431	7050019	-1.10542	1.37955	1.62781	1.23937	2.04516	2.02961
ILMN_1807649	SPOPL	339745	610703	1.35241	-1.09127	-2.22988	-5.53465	-2.55227	-1.75568
ILMN_2095506	SPOPL	339745	7040475	1.83356	-1.0002	-2.54033	-5.62894	-2.52685	-1.61548
ILMN_3302919	FER1L3	26509	4670592	1.02915	1.2978	3.32365	6.44972	1.86878	2.85385
ILMN_1651826	BASP1	10409	2140121	1.16344	1.1446	1.61714	2.41128	2.18709	1.57039
ILMN_2107991	HABP4	22927	6510689	1.05722	1.28337	-1.17929	-4.09914	-1.93699	-1.55929
ILMN_1792384	HABP4	22927	5360736	1.023	-1.05508	-1.03723	-1.9881	-1.83027	-1.74207
ILMN_1684183	RAD9A	5883	2370102	-1.16028	-1.13655	-1.00852	2.09959	1.05662	-1.26247
ILMN_1690064	RUNDC2C	440352	2370070	-1.089	1.00008	-1.45314	-2.1823	-1.92319	-1.42695
ILMN_1780291	NFAT5	10725	2650093	-1.29243	1.10717	2.21007	2.14175	1.9095	1.07064
ILMN_2383058	SIRPG	55423	2680050	-1.07499	1.2077	-1.70555	-1.8684	-2.08981	-1.88336
ILMN_1798957	C12orf47	51275	3140138	-1.12704	-1.18662	-1.79309	-2.21511	-1.58948	-1.37567
ILMN_1699226	UBR4	23352	5860037	-1.02559	-1.01536	1.65325	2.35906	1.93006	1.34846
ILMN_1651767	MKL1	57591	7210685	-1.05364	1.07892	-1.51415	-1.89974	-1.56292	1.09248
ILMN_1917290			5720292	1.12605	-1.11756	-1.83845	-2.52807	-2.79111	-1.58764
ILMN_1808196	GSTO1	9446	6770730	-1.0231	1.11143	1.06011	2.49624	3.7178	2.11053
ILMN_2227573	GSTO1	9446	4900070	-1.06855	1.0153	-1.01819	2.1692	3.35276	2.16461
ILMN_1760796	LOC652881	652881	4260445	-1.09936	1.88668	3.23942	3.98532	3.85626	2.17053
ILMN_1779258	LOC644774	644774	6580544	-1.05256	1.28956	1.21058	1.52796	2.01751	1.24834
ILMN_1671843	PSRC1	84722	1070762	-1.05429	-1.62916	-2.74823	-3.19527	-5.02888	-1.62402
ILMN_1660357	LOC641825	641825	6620576	-1.02407	-1.29854	-1.43299	-1.36538	-2.11227	-1.50612
ILMN_1814726	SCARB2	950	4810435	1.01274	-1.13747	1.41554	3.69977	2.45711	1.40177
ILMN_1685012	EAF1	85403	3840437	1.18335	1.28168	2.13836	1.29015	2.90719	2.29735
ILMN_1776188	MAP1LC3A	84557	5490240	1.10421	1.31709	6.92411	14.9459	7.18349	3.49281
ILMN_1775268	HECW2	57520	6290475	1.51531	-1.02076	-2.63661	-1.92955	-2.93605	-1.40277
ILMN_1658807	HMOX2	3163	4230347	-1.21338	-1.12112	-1.56242	-1.83081	-1.91726	-1.20416
ILMN_1695917	C5orf15	56951	3420692	-1.08594	1.12881	1.04579	1.80744	2.39926	1.64796
ILMN_1742230	BAZ1A	11177	940288	1.0617	1.254	3.31775	4.42024	3.37473	2.03442
ILMN_1792972	ZNF439	90594	6650672	1.14681	1.04144	-1.38744	-2.50861	-1.47718	-1.54865
ILMN_1843198			1940563	-1.21613	1.49653	15.686	26.3858	26.8245	12.2392
ILMN_1731275	DPEP3	64180	3840519	1.13134	-1.32904	-3.85331	-7.18205	-9.01751	-7.37349
ILMN_1794510	FLJ32255	643977	5670682	-1.25224	1.01569	2.22384	4.70717	2.12112	1.75344
ILMN_1741200	RFX5	5993	2650370	1.03436	1.47337	1.7001	1.73858	1.90266	1.82661
ILMN_1766185	AXIN1	8312	3460754	1.07103	1.10615	-1.55978	-1.92227	-1.61918	-1.46291
ILMN_1715133	IVNS1ABP	10625	6760671	-1.07972	4.06881	7.50919	4.6597	2.07845	1.00109
ILMN_1696065	SDF4	51150	1980360	1.03198	-1.04449	1.29387	1.86564	1.72151	1.16305
ILMN_1747395	SLC24A1	9187	4180689	1.1419	-1.12085	1.20787	2.19501	5.55934	1.99258
ILMN_1855286			6980500	-1.08685	-1.07775	-1.85474	-2.16771	-1.40634	-1.57342
ILMN_1776963	LMAN2	10960	3850092	-1.0543	1.12379	-1.69456	-3.11466	-2.80605	-1.6714
ILMN_1708203	OTUD4	54726	3990201	-1.09762	1.52789	1.6657	2.5602	1.6599	1.10958
ILMN_1736729	OAS2	4939	240722	-1.05346	1.10195	9.07112	27.8805	15.0684	7.1035
ILMN_1673649	HYOU1	10525	5700041	-1.17589	-1.26354	2.33491	2.95146	4.94992	1.21074
ILMN_1655821	CAPG	822	3840367	1.29589	-1.73297	1.12474	-1.31394	3.59939	7.78193
ILMN_1759411	C16orf79	283870	60220	1.12527	-1.05739	-2.69768	-3.33405	-3.45363	-2.8217
ILMN_1737580	FAM152B	27351	380541	-1.21992	1.11411	1.9123	3.61696	2.60547	1.9647
ILMN_1798360	CXCR7	57007	450424	-1.48054	2.25328	1.41584	-1.01933	1.68942	3.16549
ILMN_1658858	LOC93349	93349	3610576	1.27518	1.10049	1.14297	4.52277	1.86973	1.1309
ILMN_1700681	CD99L2	83692	1780079	-1.18904	1.30178	-1.87217	-1.53509	-1.28188	-1.21293
ILMN_2041293	SQLE	6713	3120367	-1.08778	1.45454	2.27727	1.21195	1.4462	1.14928
ILMN_1729115	LOC651816	651816	1570746	-1.0525	1.20774	2.54469	5.56847	2.78797	3.01206
ILMN_1813572	IL16	3603	5080615	1.01094	-1.06343	-1.78726	-6.63999	-2.87249	-1.76877
ILMN_1891233			5690010	-1.19239	-1.22893	2.35984	2.35868	1.07475	-1.35502
ILMN_1695468	SRPK2	6733	2120731	1.14009	1.10666	-1.39845	-2.68843	-3.03651	-2.9724
ILMN_1669215	SRPK2	6733	2900739	1.29144	-1.26608	-1.11112	-4.81137	-3.15933	-2.12142
ILMN_1714397	CRYL1	51084	3940458	-1.08464	1.41895	-2.23038	-3.96829	-2.30505	-2.04715
ILMN_1705247	ACSL5	51703	7040286	-1.12557	1.05169	1.7416	2.88328	3.52983	3.62895
ILMN_1678517	ACSL5	51703	6400707	-1.21613	1.21646	2.48518	8.09854	5.24161	5.71972
ILMN_1673798	PPOX	5498	3120609	1.00114	-1.07199	-1.29307	-2.01166	-2.03437	-1.29523
ILMN_2192032	SRP19	6728	4210431	-1.11575	1.17133	1.68587	2.33187	1.6595	1.15435
ILMN_1665332	LOC653157	653157	4050132	1.11399	-1.30099	-2.7711	-3.42409	-2.18324	-1.41856
ILMN_1711048	ZBTB17	7709	4880397	1.02751	1.11802	1.23399	2.23702	2.45962	2.47541
ILMN_1810147	ZNF524	147807	5490563	-1.00033	-1.24383	-2.104	-1.91299	-2.08906	-1.37478
ILMN_1730940	KLHDC3	116138	4250372	-1.14137	-1.09585	-1.77092	-2.06675	-1.40283	-1.27648
ILMN_1772645	AGK	55750	7560452	-1.07396	-1.00589	1.23675	1.82609	2.12981	2.55067
ILMN_2373755	IFT88	8100	3610537	1.02227	1.23731	-1.12217	-2.07113	-1.36513	1.00677
ILMN_1683456	CCL7	6354	4610364	-1.21613	-1.09167	93.4066	408.586	39.665	19.3932
ILMN_1660277	LOC731999	731999	4760600	1.03255	-1.1184	-2.02543	-2.3972	-1.27877	-1.75465
ILMN_1701293	COX7A2	1347	540491	-1.0398	1.02846	1.28457	2.05991	1.54576	1.22956
ILMN_2160476	CCL22	6367	2480092	-1.21613	-1.09167	1.10661	5.18592	15.5911	7.81585
ILMN_1695711	FAM105A	54491	5130661	-1.00917	-1.26029	-1.89976	-1.5798	-1.51276	-1.51936
ILMN_1733579	EVI2A	2123	4590224	1.05017	-1.18515	-2.36886	-3.12511	-2.68717	-1.38821
ILMN_2369018	EVI2A	2123	2680162	1.11447	-1.0342	-2.8539	-3.99282	-3.82346	-1.51857
ILMN_1738552	SLC1A3	6507	4210403	-1.21613	2.22739	3.90173	12.0476	25.4303	8.56737
ILMN_1801246	IFITM1	8519	5360156	-1.02912	-1.06227	1.50203	3.91496	3.35153	4.38318
ILMN_1666122	HEG1	57493	3290347	-1.10337	-1.0052	2.43075	4.03007	1.84265	1.72284
ILMN_1654396	ITGB2	3689	7200156	-1.01549	1.02314	-1.13792	-1.54734	-2.012	-1.38845
ILMN_1750518	THOC4	10189	460286	-1.08964	1.20777	1.42012	2.01812	1.39539	-1.09818
ILMN_1760741	NDUFA9	4704	4810224	-1.09711	-1.01617	1.43334	4.36928	2.23115	1.41063
ILMN_1759344	LOC652226	652226	1570307	1.16614	1.87526	2.02402	1.65003	2.54075	1.75144
ILMN_1801767	ABHD3	171586	5050241	1.23942	-1.01672	-1.90409	-2.2752	-2.26301	-1.34183
ILMN_2056975	HPRT1	3251	6400270	-1.05808	-1.14164	1.44383	2.22262	1.8648	1.0212
ILMN_1750497	GPR109A	338442	3830228	1.46191	5.52142	5.98902	9.0562	5.33411	3.01388
ILMN_1788768	LOC652699	652699	1770367	1.0585	2.85007	1.60751	1.47218	2.27829	1.00275
ILMN_1883937			7200450	-1.13665	-1.01789	2.02824	2.64493	1.52011	1.43744
ILMN_2373791	ENPP2	5168	2490152	1.02514	-1.09935	8.39523	52.2847	104.17	14.789
ILMN_1780799	ENPP2	5168	840678	-1.2283	-1.16036	6.68675	51.9592	84.6573	14.3295
ILMN_1750401	C17orf62	79415	6560767	1.1274	-1.06587	-1.79515	2.19232	1.29773	1.21237
ILMN_1704094	PSMA6	5687	7040470	-1.03573	1.4562	4.23839	7.51337	4.74362	2.98974
ILMN_2151818	PSMA6	5687	5080326	-1.06855	1.24422	3.54767	5.75592	4.16223	2.52712
ILMN_2410975	ATG9A	79065	3190326	1.17986	-1.09986	-2.02957	-1.75141	-1.11191	-1.72436
ILMN_1739008	ATG9A	79065	3890528	-1.00094	-1.02663	-1.91599	-2.39936	-1.74945	-1.54614
ILMN_1735275	WDSUB1	151525	2650538	-1.0319	-1.06097	-1.92628	-2.12015	-1.09615	1.03773
ILMN_1664233	LOC644590	644590	150437	1.3498	-1.12136	-1.16613	-1.75115	-1.53671	-1.91381
ILMN_1768553	LOC283050	283050	4570100	-1.21613	-1.09167	1.2267	2.28774	2.3897	1.89105
ILMN_2324994	IKIP	121457	1410706	-1.02221	-1.03694	-3.17864	-3.17709	-2.21059	-2.00479
ILMN_2324989	IKIP	121457	6620370	-1.17765	1.23825	-2.62894	-3.2818	-2.61973	-1.87419
ILMN_1776777	ADAR	103	2900450	1.05312	-1.0724	1.82088	3.98781	2.9045	2.07814
ILMN_2047914	NPY5R	4889	160154	-1.28814	1.94128	1.92133	2.70973	1.0956	1.26899
ILMN_1736054	SUB1	10923	1660661	-1.05394	1.05583	1.56344	1.91132	1.42316	1.11033
ILMN_1885771			870551	1.02015	-1.43463	-1.14891	-2.07105	-1.94152	-1.60595
ILMN_1699160	ITK	3702	7560632	1.06108	1.05909	1.51468	2.19747	1.98034	1.51832
ILMN_1745374	IFI35	3430	2510220	1.03513	1.09046	3.4195	23.6345	11.3393	5.55539
ILMN_1657139	ADAT1	23536	1710204	-1.05954	1.12729	1.64127	1.83165	2.6633	1.20337
ILMN_1747622	CD33	945	7050050	-1.13023	-1.18869	-3.4954	-5.4628	-2.61257	-1.78265
ILMN_1682312	CYBB	1536	840168	1.05716	1.32883	1.71757	1.7913	2.14627	1.12709
ILMN_1811632	FMO5	2330	2350243	1.11415	1.98909	1.9127	-1.19032	-2.53584	-1.77649
ILMN_1654939	TMED2	10959	4290537	1.04533	1.05285	1.43943	2.14135	2.19595	1.16128
ILMN_3187680	ACCS	84680	3390379	1.03512	-1.17565	-1.28274	-1.98075	-4.6712	-2.37862
ILMN_1731113	ZBTB43	23099	2060037	-1.06026	-1.002	1.97022	2.83275	1.59888	1.15938
ILMN_2349061	IRF7	3665	1470382	1.08618	1.07648	6.55068	30.3373	11.4487	6.27881
ILMN_1798181	IRF7	3665	6400176	-1.0203	-1.12909	5.36233	19.6828	8.60976	5.31102
ILMN_2273103	ELK4	2005	510327	-1.35722	-1.09167	1.49526	3.34114	1.74119	1.23707
ILMN_1700610	CLEC7A	64581	6590451	1.26336	-1.58315	-2.31371	-4.86775	-11.4112	-2.4747
ILMN_1866255			6350139	-1.19655	-1.08344	1.36041	2.01989	1.95699	1.33919
ILMN_1664499	PLEKHG7	440107	3460632	1.04356	-1.27526	1.18917	3.17663	1.92921	1.5967
ILMN_1773031	TAPBP	6892	3940296	1.51263	1.16739	2.69051	3.07824	2.21837	1.54017
ILMN_2186877	FLJ10213	55096	3180324	1.23431	1.31174	1.90856	2.01351	1.54628	-1.10618
ILMN_1726928	TCEA3	6920	4050491	-1.01899	-1.10505	1.14958	-6.49154	-2.62917	-1.53754
ILMN_1779536	C20orf19	55857	1300142	1.40918	1.09793	-1.4449	-2.75834	-2.41739	-1.60561
ILMN_1743205	ABCA7	10347	2570100	1.06156	1.22029	-2.20317	-2.39851	-3.74941	-2.92905
ILMN_1685327	SON	6651	2370368	-1.09667	1.6395	3.00441	3.38284	2.24829	1.34953
ILMN_1719695	NFKBIZ	64332	2470348	1.12719	6.76125	11.6553	8.60663	5.42639	3.24405
ILMN_2392569	FPR2	2358	3400392	1.17574	1.39784	2.42118	5.80101	2.58756	2.55536
ILMN_1700994	KREMEN1	83999	5310445	-1.14225	1.11627	-1.16632	2.77258	3.83303	6.6156
ILMN_1772697	KREMEN1	83999	3390301	-1.19135	-1.06653	-1.09855	2.98921	3.36522	5.84288
ILMN_2320853	UBE2D3	7323	1570458	-1.09814	1.01698	1.22531	1.94858	1.47314	1.10655
ILMN_2320850	UBE2D3	7323	3460148	1.03037	-1.00976	1.20357	1.81766	1.27441	1.24417
ILMN_2330966	PTK2B	2185	2810632	1.15852	-1.02002	1.06166	1.98003	1.6483	1.49064
ILMN_1775734	SH2D3C	10044	270487	-1.00642	1.22961	-1.7361	-2.90738	-1.58767	1.10483
ILMN_1809477	CARHSP1	23589	1230348	-1.08668	-1.13949	-1.60243	-2.17737	-1.63823	-1.17577
ILMN_1677511	PTGS2	5743	2260477	1.16523	7.7457	12.2233	9.01961	6.21746	4.17643
ILMN_2141790	HYOU1	10525	520189	-1.22024	1.00873	1.61126	3.34779	3.33839	1.11859
ILMN_1690262	SNAI3	333929	4880017	-1.43742	-1.50626	-2.39799	-2.99399	-3.00742	-1.70127
ILMN_1680314	TXN	7295	4290543	1.20155	-1.07422	1.24988	4.92816	5.96535	6.05453
ILMN_2038776	TXN	7295	3940446	1.15064	-1.0347	1.19049	4.52684	5.36901	5.83776
ILMN_2048507	KLF3	51274	870066	1.30545	-1.11768	-2.30964	-4.98879	-2.8838	-2.30948
ILMN_1673521	KISS1R	84634	4120131	-2.16707	-1.12648	-1.39642	-1.51208	-1.09167	-1.33057
ILMN_1728605	TTC3	7267	290343	-1.00129	-1.03125	-1.06229	-2.03964	-1.25522	-1.32541
ILMN_1871457			2510403	1.09068	-1.22151	-1.49554	-1.55783	-3.05876	-1.23284
ILMN_1715809	OGFRL1	79627	2680079	1.18021	1.0654	-1.54318	-3.28616	-4.99681	-2.30796
ILMN_2095759	OGFRL1	79627	6840347	1.19826	-1.07786	-1.57304	-3.50708	-4.51315	-1.99997
ILMN_1701114	GBP1	2633	6840035	1.42481	3.06172	17.7085	57.0633	20.8442	9.11216
ILMN_2148785	GBP1	2633	2190148	1.36543	2.82361	17.5379	42.1963	17.3628	7.72068
ILMN_1674665	CPNE2	221184	2190338	1.02755	-1.29608	2.92219	3.38083	1.12693	1.30146
ILMN_1688723	MSX2P1	55545	5130132	1.08838	-1.25736	-1.48308	-1.23944	-1.48316	-2.50169
ILMN_3235922	C11orf21	29125	4900373	-1.07516	1.13814	-2.56656	-6.72286	-6.36604	-2.39391
ILMN_1669064	ZNF823	55552	4920747	-1.06567	-1.28625	-1.56108	-2.11687	-1.13303	-1.079
ILMN_1699651	IL6	3569	4040576	-1.22141	92.9458	1955.05	1035.93	93.8057	35.0939
ILMN_1757794	BRWD3	254065	4050653	1.32952	1.01349	1.70684	1.84879	1.56613	1.44221
ILMN_1710937	IFI16	3428	3870594	1.08389	-1.1781	2.12283	5.0392	3.35419	2.68871
ILMN_1880425			2630372	1.1472	-1.51163	-1.77155	-2.48774	-2.34907	-2.05263
ILMN_1770690	CDKL3	51265	1240471	-1.39865	-1.43545	1.26107	2.05575	-1.55326	-1.80191
ILMN_1677396	NDFIP2	54602	1030364	1.0589	-1.38797	1.4322	2.33697	1.76933	1.60676
ILMN_1790810	HCN4	10021	380626	-1.19694	1.02933	2.94236	4.34087	2.70615	2.53908
ILMN_1785635	BRD3	8019	6660626	-1.04033	-1.07652	-2.24567	-2.39541	-1.52852	-1.58919
ILMN_1741617	SCRT1	83482	510139	-1.06909	-1.33597	1.61828	2.9416	2.5278	1.71868
ILMN_2185984	SASH1	23328	5390102	1.04724	-1.36142	2.25084	4.54887	1.9872	-1.8216
ILMN_1767573	CRLF2	64109	2030255	-1.16194	1.05208	1.32413	4.53636	2.09082	1.25046
ILMN_1741021	CH25H	9023	1770593	-1.21613	1.14369	64.7305	161.297	11.5539	2.26623
ILMN_1787749	CASP8	841	290592	1.12282	-1.98151	-2.81304	-2.05791	-2.20235	-1.38484
ILMN_1732089	MGC3207	84245	5560370	1.07057	-1.1159	-1.51132	-2.63162	-1.63286	-1.33437
ILMN_3256325	CYB561D1	284613	1990092	-1.01989	-1.25031	-2.30808	-2.43243	-1.53922	-1.29935
ILMN_1812759	GCH1	2643	240053	1.17069	3.83147	21.7893	27.6158	30.7131	12.6185
ILMN_2220739	TMCO3	55002	1410020	1.22521	1.06944	-3.15164	-2.74722	-1.42785	1.04933
ILMN_1667449	GCET2	257144	2510082	-1.29017	1.7828	2.15628	2.29261	1.33621	1.50246
ILMN_1771870	FAM98C	147965	6900400	-1.28973	-1.60308	-1.31344	-3.09928	-1.57666	-1.10817
ILMN_1759691	LOC731366	731366	2470332	-1.12283	-1.36678	-1.04828	1.11267	-2.61465	-3.81349
ILMN_1690365	USP41	373856	6110020	-1.5474	-1.07568	8.12073	48.7118	10.9681	6.08118
ILMN_1701455	FBXO6	26270	3800398	1.12967	-1.06124	4.51116	22.7796	11.6217	8.74121
ILMN_1726359	NECAP1	25977	2640114	1.02955	1.38551	3.72855	3.64703	2.76201	1.7859
ILMN_1693830	LACTB	114294	5900524	1.25657	1.34412	4.26946	9.57811	4.77833	3.09956
ILMN_1789233	VPS37C	55048	6510528	-1.04373	1.16808	-1.46945	-1.02165	1.95149	2.10586
ILMN_1832033			4850706	-1.47112	2.49702	4.81148	4.72435	7.20701	12.3854
ILMN_3236463	UNC93B3	285296	7150082	-1.11025	-1.20311	1.27439	6.45361	2.84835	1.62288
ILMN_1651354	SPP1	6696	3460070	1.03473	-1.06597	1.79521	3.30106	6.17623	4.78878
ILMN_2222984	RDH14	57665	6110739	-1.09665	-1.09237	1.54186	2.1279	1.52187	1.22924
ILMN_1809141	ING4	51147	1430767	1.00429	-1.15597	-1.86545	-2.1802	-1.75659	-1.30467
ILMN_1755077	HEBP2	23593	3940026	1.08417	-1.04271	-1.25629	-1.95976	-1.81551	-1.38447
ILMN_1669972	DKFZp686O24166	374383	5670187	1.07624	2.22692	5.63011	3.25203	4.42513	2.98174
ILMN_1727045	RASGRP3	25780	2450400	-1.05557	1.01561	2.09573	7.07388	4.5915	1.52736
ILMN_2083588	TTC32	130502	5670114	1.16896	1.04879	-1.20922	-1.80572	-1.16903	1.06721
ILMN_1659206	RARA	5914	7050600	1.01659	-1.21887	-1.87798	-1.14115	-1.36146	-1.17927
ILMN_1718907	TSHZ1	10194	1780300	-1.23852	1.00083	-1.56014	-2.55102	-1.34111	-1.53684
ILMN_1805979	GAB3	139716	6130754	-1.22996	1.25577	-2.36065	-2.14047	-1.32666	-1.14485
ILMN_1704730	CD93	22918	6100615	-1.00008	-1.06653	-2.30131	-3.40657	1.28071	-1.49589
ILMN_1692742	DENND3	22898	2320722	1.17051	1.02128	-2.65862	-2.79846	-2.71279	-1.85933
ILMN_1729691	SLC16A6	9120	5900564	1.2633	1.23012	-1.64487	-3.21406	-3.03756	-2.07908
ILMN_1682095	RCOR3	55758	3800431	1.03972	1.03794	-1.47547	-2.21406	-1.5967	-1.28071
ILMN_1670000	IQWD1	55827	1660307	-1.06284	-1.27926	-1.78757	-3.12352	-2.49356	-1.56485
ILMN_1703335	LACTB	114294	1570669	-1.03729	1.16965	2.53002	5.16602	3.60667	2.52439
ILMN_1765132	LACTB	114294	460373	1.29468	1.33962	3.07732	5.8675	4.05717	2.62818
ILMN_1755910	LOC648366	648366	3310450	1.01574	-1.65133	2.03954	4.11206	1.56734	-1.11391
ILMN_2233493	GPBP1	65056	1090692	1.1813	-1.14654	2.32767	2.67419	1.64316	1.37363
ILMN_1711792	GPBP1	65056	6480315	1.09494	-1.00315	2.07224	3.26309	2.23485	1.54502
ILMN_2408683	PPAP2B	8613	6220097	-1.21613	-1.09167	1.2387	3.61402	2.79359	5.68387
ILMN_2062620	NMT2	9397	5860066	1.07568	1.10509	-1.28947	-3.21583	-2.24452	-1.52566
ILMN_1794968	LRRC28	123355	3140537	-1.16955	-1.01705	-1.23362	-1.89454	-1.94588	-1.05591
ILMN_1775235	AFF3	3899	650753	-1.02273	1.07462	1.00063	-1.20917	-3.54093	-1.81652
ILMN_2276952	TSC22D3	1831	770494	-1.08665	-1.41816	-3.50994	-4.79027	-3.46393	-1.94879
ILMN_2376403	TSC22D3	1831	6350446	1.00836	-1.3856	-3.08895	-3.78583	-2.44956	-2.09314
ILMN_2142284	SLC25A43	203427	1850021	-1.15203	1.0669	-1.09882	-2.75988	2.0345	2.32558
ILMN_1722811	CDKN1B	1027	130309	-1.08776	-1.4108	-1.83489	-1.52829	-1.53041	-1.33625
ILMN_3244607	ALS2CR13	150864	3140632	-1.0125	1.09266	-1.967	-2.56956	-1.86227	-1.60529
ILMN_1739942	ALS2CR13	150864	3120292	-1.12863	1.04513	-1.87795	-2.29511	-1.67789	-1.63694
ILMN_1783285	CTPS	1503	6370273	1.17314	1.36135	1.27998	3.18153	2.43391	1.25902
ILMN_1780831	SLC6A12	6539	6220332	-1.17658	1.55384	2.42937	1.53523	2.22959	1.60052
ILMN_1695404	LY6E	4061	4890270	-1.0449	-1.18697	2.28648	10.9567	8.18679	5.03893
ILMN_1713749	CORO1A	11151	5390113	1.15352	-1.03982	-1.54395	-2.86976	-1.98877	-1.43137
ILMN_1706013	FTHL11	2503	6180070	1.14893	1.67075	2.97268	2.85666	2.45008	2.84992
ILMN_2134538	FTHL11	2503	460164	1.38714	1.56526	3.61676	3.67307	3.76377	4.20432
ILMN_1658636	MRE11A	4361	1190753	-1.00865	-1.19172	-1.12952	-1.62283	-1.99673	-1.47771
ILMN_2330948	ARF1	375	1430259	-1.0599	1.29889	1.33923	2.01473	1.54931	1.09251
ILMN_1737005	C19orf61	56006	2750465	1.02918	2.66826	4.45806	4.64522	5.12113	2.87892
ILMN_1715684	LAMB3	3914	730040	-1.14112	2.28474	11.5462	17.7524	16.6468	15.545
ILMN_2088437	CX3CR1	1524	2070168	-1.26214	1.04573	-1.74937	-4.48864	-2.08876	-2.46048
ILMN_1745788	CX3CR1	1524	5550373	-1.21617	1.05771	-1.44188	-5.30567	-2.63711	-2.67496
ILMN_2073202	MEI1	150365	1340326	1.14782	1.1317	1.36286	-1.41781	1.5705	3.32059
ILMN_3245973	MSL-1	339287	430551	1.09116	1.03062	-2.5371	-2.23379	-2.0746	-1.89124
ILMN_2149164	SFRP1	6422	6960379	-1.24387	-1.29148	1.91231	5.58855	4.41031	1.27141
ILMN_1753607	PNO1	56902	2000450	1.18684	1.03306	3.028	1.97965	1.52958	1.53868
ILMN_3242586	RHOU	58480	1230470	-1.03939	1.60861	2.73879	3.96586	3.65396	3.45573
ILMN_1805410	C15orf48	84419	1110373	2.35638	39.6884	546.991	230.691	176.137	47.4038
ILMN_1654696	C15orf48	84419	4070719	-1.21613	13.3513	145.978	295.303	197.998	76.3569
ILMN_3304898	LOC92755	92755	2140400	-1.19459	1.40826	1.1721	1.59131	2.80428	2.06573
ILMN_1723058	CLIP1	6249	6110427	1.32113	1.3483	-1.22859	3.1993	1.76498	1.82766
ILMN_1664216	NKIRAS1	28512	4150630	1.13283	1.43696	2.2675	1.82818	1.55931	1.94901
ILMN_1705297	MYBPH	4608	6860465	-1.01753	-1.40274	1.2337	2.34933	5.03205	7.73714
ILMN_1778536	BTLA	151888	2450494	1.1637	1.02452	2.22681	2.44847	1.63714	1.3501
ILMN_1759628	ATP1B3	483	4220632	-1.00905	1.04735	1.45565	1.93939	1.60664	1.30382
ILMN_1783304	ATP1B3	483	1510088	-1.13172	-1.03307	1.55086	2.16267	1.73219	1.27257
ILMN_1651712	RBM11	54033	1740521	-1.03476	-1.41293	2.01744	5.14595	1.68669	-1.17521
ILMN_2069060	RBM11	54033	7210278	-1.11661	-1.05466	2.06637	7.04871	2.26815	1.70823
ILMN_1800354	CST3	1471	6450543	-1.09737	-1.05526	-1.27147	-1.57703	-2.58274	-4.64524
ILMN_1757660	CAPS	828	6760450	1.0893	1.08105	-1.58125	-2.34749	-1.69067	-1.13571
ILMN_1797964	ARL6IP6	151188	670382	-1.06245	1.03678	1.1643	2.15475	1.49211	1.58159
ILMN_2370738	SLC24A4	123041	2690243	-1.02452	-1.08443	-2.14401	-2.33052	-3.2914	-1.44961
ILMN_1753243	DNAJB11	51726	3190452	-1.03139	1.23253	2.8645	4.06408	3.17399	1.2151
ILMN_1680770	UBQLN2	29978	5560482	1.02458	-1.00919	1.10345	1.93594	1.33097	1.36021
ILMN_1652409	SPATA7	55812	380079	-1.0428	-1.329	-1.84359	-1.67703	-1.88681	-1.44546
ILMN_1672043	MIA3	375056	4850246	-1.42572	1.05208	2.32508	3.72283	1.48387	1.00462
ILMN_1665682	IL15RA	3601	940356	-1.21613	-1.09167	4.36673	18.2444	8.02861	8.50023
ILMN_1693910	IL15RA	3601	4200653	-1.37331	-1.12688	2.50532	6.74923	2.68376	2.92298
ILMN_2228873	STARD3NL	83930	5550360	1.20685	1.37656	2.74217	2.26074	2.4893	1.99203
ILMN_2106874	CACNG8	59283	4640519	-1.21613	1.09743	1.40212	1.939	2.04499	1.508
ILMN_1809488	SPCS2	9789	1430010	-1.00217	1.13849	1.33201	2.07827	2.07773	1.32705
ILMN_1652223	WDR91	29062	7150367	1.11596	1.18908	-1.47678	-1.0682	-2.37606	-1.72217
ILMN_1743086	UBE2Z	65264	6020022	-1.66119	1.36677	-1.06825	1.94343	2.71726	1.56218
ILMN_1692168	UBE2Z	65264	4860458	-1.01815	1.43944	1.79205	3.91614	3.3998	2.28317
ILMN_2291954	SLA	6503	1400373	-1.07753	1.14044	1.89112	1.83809	1.48388	1.6066
ILMN_1674768	LOC220686	220686	4480753	1.09073	-1.13779	-1.39571	-1.21931	-1.52862	-1.81553
ILMN_2168347	EPOR	2057	3310242	1.06993	-1.17971	-3.63192	-3.82647	-4.32773	-1.42504
ILMN_1781623	TEX264	51368	430369	-1.22017	-1.15853	-1.90569	-1.88855	-1.11245	-1.19258
ILMN_1751086	ATL3	25923	1240243	-1.2089	1.13789	1.22866	3.34615	3.76407	2.21601
ILMN_1770824	ARHGAP4	393	7200240	-1.02948	-1.09906	-1.33875	-1.61988	-2.22678	-1.66464
ILMN_1674402	TMEM71	137835	1710541	1.00544	1.07593	-1.34743	-4.39802	-6.74984	-2.50775
ILMN_1752455	DOCK5	80005	3310682	1.12593	-1.06912	-1.21715	-2.49303	-4.26624	-1.93797
ILMN_1714349	GLCE	26035	2350524	1.17404	1.21311	-2.48338	-2.06981	-1.5832	-1.03538
ILMN_1670870	ALCAM	214	2070575	1.08452	1.02903	3.7855	4.1932	2.46339	-1.11116
ILMN_1758250	TRAFD1	10906	1570129	1.03484	-1.17834	1.82561	8.40553	4.78802	2.93358
ILMN_1902146			5670220	-1.26184	-1.08424	-1.71917	-1.34849	-1.64595	-2.28568
ILMN_2347541	NIN	51199	1430376	1.1267	1.30555	-1.19445	-2.4976	-2.04636	-1.9119
ILMN_1708660	RWDD4A	201965	5670164	1.02453	-1.22571	-1.54628	-1.88364	-1.21351	-1.00116
ILMN_1651776	FHOD1	29109	50129	1.10096	-1.13323	-2.03974	-3.3684	-1.30661	-1.38331
ILMN_1788213	FRAT2	23401	7330026	1.12173	-2.13567	-15.1721	-13.9137	-8.53243	-3.2026
ILMN_1794825	ALDH3A2	224	1690608	-1.04279	-1.00178	-2.27804	-5.40746	-1.86856	-1.53257
ILMN_1756806	MCL1	4170	7380100	1.10382	1.76551	2.62482	3.91188	2.22412	2.30939
ILMN_2382505	SLC22A18	5002	7400053	-1.14112	-1.10028	-1.56988	-3.40234	-2.38456	-1.24052
ILMN_1801303	AMY2A	279	3130296	1.2274	-1.05024	-1.28777	-3.61464	-2.77789	-1.41203
ILMN_1773154	NFKBIA	4792	4280113	-1.15348	3.55122	5.42797	6.68912	5.74927	3.60724
ILMN_3233388	RELL1	768211	1710730	1.13309	-1.10672	-2.38468	-2.71956	-1.67494	-1.18167
ILMN_1690473	NFKBIB	4793	2360537	-1.0471	1.60469	3.16895	2.42704	2.40138	2.19332
ILMN_1674152	NFKBIB	4793	7560414	-1.06831	1.8872	3.98928	2.9704	2.98772	1.80867
ILMN_1807833	HM13	81502	1050746	-1.26915	-1.12185	1.1434	2.61432	2.52417	1.91794
ILMN_1712806	AP1S1	1174	5490673	-1.12509	-1.29106	-1.20791	-2.34472	-1.5645	1.15845
ILMN_1691376	JAG1	182	5720735	-1.45211	-1.55016	1.15806	-1.13857	1.83092	3.30117
ILMN_2153787	ARRDC5	645432	2370270	1.08961	1.03756	-1.26207	-2.22939	-1.46823	-1.56912
ILMN_3205353	LOC100131294	100131294	4670598	-1.22682	1.09743	1.10661	1.8537	2.20274	4.05999
ILMN_3192791	HNRNPM	4670	2360669	1.05906	1.03421	1.33714	2.13647	1.66376	-1.03757
ILMN_1669703	TNK2	10188	1850482	-1.03244	-1.0164	1.05234	2.50664	1.85203	1.42508
ILMN_1800276	RCN1	5954	1500168	-1.00791	-1.18749	1.57577	2.28112	2.27767	1.17883
ILMN_2154115	PSD4	23550	4730131	-1.05477	-1.08331	-1.4505	-2.62728	-2.19676	-1.42255
ILMN_1780465	CLEC5A	23601	1260228	-1.53869	1.64651	6.41462	2.1911	-1.66176	-1.33515
ILMN_2206344	NDST2	8509	110561	1.02712	-1.1282	1.12945	2.67076	1.78957	1.37007
ILMN_1715603	IL23A	51561	6510026	-1.26798	4.4319	28.1838	12.6156	1.65388	1.24869
ILMN_1781085	STAP1	26228	3870458	1.23706	1.10565	3.08478	5.08017	2.42163	1.39649
ILMN_1788059	PCGF5	84333	3440377	-1.18913	1.37586	1.25063	4.05254	2.47408	2.16548
ILMN_1741684	SMPD1	6609	70433	-1.41414	1.02646	1.2174	1.50448	1.81479	2.33428
ILMN_3251415	RBM43	375287	7560296	1.26404	-1.19281	2.44379	4.86146	2.58976	1.55654
ILMN_1658494	C13orf15	28984	160242	-1.06443	1.12175	-2.2287	-3.40573	-1.4453	-1.46615
ILMN_1774661	SNRPB	6628	2070349	-1.28374	-1.04731	1.34029	1.86552	1.61665	1.06015
ILMN_1662065	WDR92	116143	7560136	-1.24467	1.12725	-1.68709	-2.12799	1.02063	-1.42309
ILMN_1788223	RSPH3	83861	2650678	-1.05044	-1.2336	-2.72484	-2.88303	-1.43911	1.27556
ILMN_1738712	GPR180	160897	3180563	-1.05173	1.05611	2.27162	4.67464	2.1123	1.13831
ILMN_1731714	CREB5	9586	6200577	1.26796	-1.27633	-13.1621	-16.9808	-16.9871	-3.15432
ILMN_2222234	PRDX4	10549	2650253	-1.17469	-1.05268	1.71217	4.27348	2.31999	1.5283
ILMN_1789001	SLC35B2	347734	1580402	1.13196	2.87124	3.41157	2.31686	2.4484	1.40857
ILMN_1893511			4200463	1.06854	-1.06006	-1.33217	-1.89067	-1.59171	-1.24847
ILMN_2412214	LGALS9	3965	840431	-1.00657	-1.01124	1.30591	7.92319	2.46736	1.57121
ILMN_1715760	LGALS9	3965	5090632	-1.1293	1.29011	1.17779	7.36589	3.08292	1.84291
ILMN_1690241	BATF2	116071	4730059	1.48541	-1.07946	5.73988	32.204	9.40631	7.57114
ILMN_2330307	SLC43A3	29015	2600431	-1.15827	2.45474	10.0428	11.3035	9.8704	6.4333
ILMN_1864900	MIAT	440823	430438	-1.06372	1.28821	1.08145	1.72926	3.18066	2.2657
ILMN_3307868	CHI3L1	1116	1990037	-1.02572	1.03911	1.31293	2.02232	3.72913	8.44074
ILMN_3299447	LOC730268	730268	4730246	-1.23942	-1.1086	-1.02104	-1.97769	-1.60918	-1.83842
ILMN_1808114	LYVE1	10894	4850180	-1.15014	-1.18172	1.10661	1.27657	-2.4768	-53.8324
ILMN_1730879	CBY1	25776	510100	1.13562	1.1425	-2.14215	-2.16988	-1.62992	-1.4345
ILMN_2381899	OPTN	10133	5260215	1.02373	-1.14609	1.95025	2.85794	2.25732	1.61404
ILMN_3187648	LOC100128908	100128908	1470220	1.12678	1.16606	1.91601	2.06602	1.3968	-1.23445
ILMN_1655645	AK2	204	3140441	-1.35823	1.49194	3.53457	3.6272	2.10614	-1.26346
ILMN_1678422	DHX58	79132	3930681	-1.13054	1.10497	6.34674	28.9485	19.698	9.47762
ILMN_2109197	EPB41L3	23136	1510538	1.15591	1.0642	1.5468	3.01076	2.58116	1.61653
ILMN_1756862	APOL3	80833	1980750	-1.16387	2.11891	3.07407	3.98421	3.25425	2.34515
ILMN_2337835	ZNF182	7569	240484	1.12435	-1.13034	-2.26749	-2.06943	-1.74918	-1.29289
ILMN_3238036	JAGN1	84522	2100441	-1.00765	1.03626	1.58623	2.01717	1.19572	1.20358
ILMN_2399036	SEPN1	57190	780162	-1.10042	1.03965	-1.6582	-1.8679	-1.72147	-1.0581
ILMN_3244065	C9orf69	90120	7380367	1.03224	-1.21165	-2.35981	-1.318	1.15651	1.09051
ILMN_2373285	MSR1	4481	2570520	-1.21613	1.0221	1.47292	1.1144	-3.6302	-5.07533
ILMN_1664912	IL11RA	3590	2760148	1.00341	-1.05715	-1.11405	-2.05462	-1.5566	-1.72697
ILMN_1766637	GLA	2717	60630	-1.02732	1.05589	1.05227	1.14221	2.25099	1.49625
ILMN_1754130	TRIM52	84851	6130044	-1.08681	1.00282	-1.56362	-2.17357	-1.63372	-1.62357
ILMN_1673991	ATIC	471	1770546	-1.0425	1.02549	-1.01622	1.97054	1.96183	1.32626
ILMN_1681325	LOC727825	727825	1030373	1.23615	-1.45342	1.04694	-2.1558	-1.70741	-1.1792
ILMN_1671442	WDR43	23160	3130400	1.06285	1.05939	1.44058	2.0838	2.13458	1.05807
ILMN_2191568	TUSC4	10641	5960722	-1.07002	-1.13004	-2.32535	-3.22627	-2.01468	-1.41545
ILMN_1771264	ELL3	80237	2000102	-1.23462	-1.03133	1.17469	1.57221	3.00669	3.88593
ILMN_1680782	PATL1	219988	5310427	1.0595	1.17549	2.36886	3.93662	2.79206	1.54987
ILMN_2148819	TUBA1A	7846	5340187	-1.05419	-1.15479	-2.37345	-1.06027	1.67923	1.42148
ILMN_1742981	TUBA1A	7846	4490577	1.05894	-1.26536	-5.16504	-1.40391	1.14654	1.36912
ILMN_2228180	MSRA	4482	6220722	-1.07699	-1.01498	-1.1136	-1.39981	-1.92705	-1.59622
ILMN_1746604	IL6ST	3572	3830048	-1.2781	1.39196	1.22261	3.81345	1.82694	1.06013
ILMN_1797861	IL6ST	3572	4260333	-1.23536	-1.09717	2.03637	2.48213	2.72613	1.66396
ILMN_1799744	GALC	2581	3440491	1.14379	-1.02599	1.34544	1.81568	1.51178	1.36455
ILMN_2222880	SLC25A42	284439	620692	-1.20278	-1.05985	-1.35609	-3.4577	-1.78273	-1.53916
ILMN_1654560	TLR6	10333	2600735	1.13554	-1.15564	-4.38176	-1.03838	-1.11522	1.03132
ILMN_1749287	TLR6	10333	5340427	1.09896	-1.04286	-6.06176	-4.23135	-4.68366	-1.5499
ILMN_1762861	HLA-F	3134	5220070	1.04522	1.0408	1.52369	3.02991	1.53527	1.81014
ILMN_1799725	DOCK2	1794	10747	-1.09791	-1.00411	-1.15061	-1.86721	-1.77	-1.37818
ILMN_3245879	FAM13A1OS	285512	6860280	1.29604	-1.16528	-2.57001	-3.6482	-2.88834	-2.07955
ILMN_2104830	ACP2	53	2480025	-1.70394	-1.06051	1.04795	4.06094	11.7568	6.50545
ILMN_1761069	UVRAG	7405	1570220	1.21796	1.11265	-1.10905	1.23581	1.79492	1.82947
ILMN_1753342	SAT1	6303	5490431	1.02716	1.52573	3.03217	4.95711	2.38002	1.93987
ILMN_1787529	C3AR1	719	840068	1.03502	3.27423	7.999	12.4423	10.6382	3.91017
ILMN_1769895	CCR2	1231	6040711	1.16789	-2.20137	-14.5555	-14.2246	-14.8267	-10.3877
ILMN_1870621			6590678	-1.11827	-1.03346	1.47845	2.35952	1.47078	2.3434
ILMN_1757237	DDEF2	8853	2030041	1.06297	1.04605	4.44257	2.277	1.34615	2.47258
ILMN_2201533	C17orf61	254863	2340521	-1.16446	-1.0738	-1.10929	-1.89634	-1.4882	1.07781
ILMN_2100285	CCDC147	159686	580025	-1.35019	1.01878	1.11996	3.25292	2.72582	2.95242
ILMN_2100287	CCDC147	159686	3450687	-1.31099	1.10056	2.35134	3.44325	3.51189	2.91049
ILMN_2099301	UNC84B	25777	2640411	-1.12099	-1.02826	-1.38002	-3.30428	-1.53043	-1.41094
ILMN_1700811	UBFD1	56061	1090347	-1.25534	1.1988	1.915	4.88215	2.91367	1.68198
ILMN_1736954	ZBTB7B	51043	5260315	1.03178	-1.43721	1.22059	2.44195	1.96893	1.67499
ILMN_1808979	CLEC4D	338339	7050519	1.07284	2.30973	8.53893	12.8722	9.27729	8.68925
ILMN_1775327	PKM2	5315	2030093	-1.05664	1.72229	1.7201	1.91764	1.81557	1.02707
ILMN_1783771	UBE2Z	65264	650372	-1.29211	1.25689	1.66182	4.76555	3.52142	2.02506
ILMN_1685403	MMP7	4316	2350537	-1.21613	-1.09167	1.10661	1.82955	2.39343	10.182
ILMN_2192072	MMP7	4316	3800088	-1.21613	-1.09167	1.10661	1.81065	2.01922	12.3334
ILMN_1846306			3870025	-1.02287	-1.24781	-1.46012	-1.68062	-2.24949	-2.07762
ILMN_1698243	C1orf85	112770	2640086	-1.18287	-1.27248	-1.9685	-1.7935	3.34366	3.48225
ILMN_1658483	IL1A	3552	1980672	-1.21613	294.648	652.321	307.38	123.182	42.3032
ILMN_2404154	SERPINA1	5265	6380484	1.08992	1.01321	1.56324	2.17889	1.88882	2.99441
ILMN_1660031	P2RY6	5031	4390059	-1.43929	-1.43833	1.77865	6.4154	4.24376	1.48058
ILMN_1693227	ZC3H7A	29066	4830050	1.00216	1.11955	1.37804	1.83307	2.00496	1.22501
ILMN_1735208	IL22	50616	730753	-1.30501	-1.00942	1.18389	3.96318	3.12158	1.79516
ILMN_3228688	LOC730415	730415	7210253	-1.07964	1.07896	1.62524	1.60224	-1.37976	-1.87216
ILMN_1723768	NLRX1	79671	430333	1.07841	-1.24442	-3.05021	-3.71916	-3.32871	-1.85001
ILMN_1730639	SLC22A15	55356	4480017	1.23605	-1.0816	-5.79495	-3.44627	-1.52454	1.54789
ILMN_1802735	FFAR3	2865	5050338	-1.21613	1.60107	4.40507	20.236	9.4649	4.95723
ILMN_3294318	LOC644173	644173	6250301	-1.17953	1.1078	1.35077	1.63986	1.4546	3.63542
ILMN_1771800	PRKCA	5578	6560564	1.03259	1.12496	1.0508	-1.77617	-1.7059	-1.93899
ILMN_1700147	VPREB3	29802	4640768	-1.03811	-1.05523	-1.12753	-4.34538	-1.64908	1.36579
ILMN_1672660	MBP	4155	3780681	1.02709	-1.01497	-2.45703	-2.71774	-1.96463	-1.37189
ILMN_1766010	YARS	8565	3520040	-1.15355	1.00464	1.3972	1.82928	1.94933	1.26002
ILMN_3241441	MEGF6	1953	6590220	1.10376	1.04718	-1.0715	-2.22423	-3.18875	-2.27681
ILMN_2389935	FYTTD1	84248	6290608	1.10781	-1.12758	1.59712	3.23226	1.46901	1.17882
ILMN_1794150	LOC654074	654074	4900706	1.28547	1.24033	2.75458	1.74702	1.77798	-1.15435
ILMN_1797181	LOC93622	93622	2630224	-1.11825	-1.24332	-1.82413	-2.51425	-1.56297	-1.37015
ILMN_1668179	HNRNPF	3185	5570639	-1.18411	-1.36971	1.43599	2.12677	2.67913	1.3599
ILMN_1796682	PARP3	10039	6130615	-1.41907	-1.20131	-1.31613	1.38878	1.86235	3.13168
ILMN_1801118	C16orf33	79622	4760450	-1.09633	-1.22515	-1.78479	-2.93756	-1.49989	-1.38632
ILMN_1801236	SPG20	23111	3120170	1.40443	1.12143	-1.01617	1.47402	1.95058	1.511
ILMN_3231638	FAM160B1	57700	1340739	1.15898	-1.1051	-1.9708	-1.36106	-1.41954	-1.12939
ILMN_1771376	PEA15	8682	3610228	-1.18984	1.19282	2.5979	2.84299	2.51538	-1.01491
ILMN_1758658	FADD	8772	1300674	-1.04224	-1.70607	-3.07217	-1.68196	-1.22376	1.03309
ILMN_1691188	UIMC1	51720	4900079	-1.24198	1.28776	-2.18879	-2.49372	-1.63747	-1.33941
ILMN_1697694	ATP6AP1	537	6590201	-1.11895	1.05871	1.77522	1.93188	1.99538	1.40299
ILMN_1656186	SLC41A1	254428	580332	1.04977	1.18668	2.00468	1.21711	1.47936	1.20099
ILMN_2384544	ADAM15	8751	1980553	1.23457	1.20555	-1.94999	-2.16239	-2.31795	-2.50263
ILMN_1656386	SEC24D	9871	4250451	1.28915	-1.05937	1.66888	3.48536	2.25588	1.10231
ILMN_2080611	PDSS1	23590	3120086	1.23453	2.26779	2.14941	3.11697	5.47018	1.92132
ILMN_1703324	PDSS1	23590	430192	1.15272	2.06585	2.59291	2.81547	5.02294	2.42626
ILMN_1793831	TRADD	8717	20347	-1.19945	1.24304	1.12727	4.39375	2.00404	1.18909
ILMN_1782560	CD86	942	4040022	-1.08622	-1.21992	-2.50378	-2.27568	-5.45525	-1.63699
ILMN_2333774	TAGAP	117289	5360364	1.09094	2.5804	4.24845	8.87103	3.14453	2.38947
ILMN_1752478	DHRS3	9249	7040670	-1.18739	1.33591	2.22723	-1.99066	-1.14464	-1.6457
ILMN_1659463	APAF1	317	1820324	1.38507	1.09213	-2.00633	-4.07059	-1.84522	-1.17272
ILMN_2085862	SLC15A3	51296	4220044	-1.05759	1.45081	3.10701	3.97727	2.66646	2.13316
ILMN_2105966	SLC35A4	113829	380189	-1.15312	-1.06763	1.4568	2.68992	1.33618	1.10999
ILMN_1804629	TPK1	27010	1050079	-1.00337	1.21399	-1.27971	-2.66888	-1.3609	1.14302
ILMN_1721623	APOO	79135	2690132	1.05016	1.01453	1.81086	2.33558	1.53773	1.7131
ILMN_1724480	AXIN2	8313	1070189	1.02266	1.04814	-1.46509	-1.68759	-1.59098	-2.02592
ILMN_3243928	DDX60L	91351	6510735	1.25111	-1.11667	2.4113	14.0621	8.51047	4.51078
ILMN_2404512	PSEN2	5664	20040	-1.16935	-1.09167	1.27999	2.15484	1.50726	2.22574
ILMN_1715908	NCAPH2	29781	2000661	1.21512	-1.02507	1.94657	1.58948	1.34644	-1.06972
ILMN_1800787	RFTN1	23180	1260497	-1.19439	-1.03773	1.38931	2.17261	2.17784	1.96831
ILMN_1755873	EMR3	84658	5270468	1.01169	1.08067	-1.29522	-2.88986	-14.4126	-3.87217
ILMN_2375825	CD37	951	1510133	-1.08871	-1.16618	-1.47406	-1.41741	-1.85654	-1.40338
ILMN_1803739	RPGRIP1	57096	7400475	1.06285	1.00466	-1.13447	-3.41798	-5.74618	-3.21273
ILMN_3252556	COP1	114769	6270500	1.20509	1.4602	3.69786	4.44735	3.40512	2.69922
ILMN_1812967	CNPY3	10695	240025	1.05836	-1.12259	-1.84359	-3.54657	-2.58144	-1.81111
ILMN_1669674	CNPY3	10695	10187	-1.03869	-1.026	-1.91122	-3.35735	-3.27837	-1.81647
ILMN_1734895	SFT2D1	113402	5360521	1.04954	1.44416	1.96596	2.17262	1.57629	1.32539
ILMN_1662846	GPR160	26996	7510367	1.03209	-1.02119	-1.45134	-3.36395	-4.02311	-2.32893
ILMN_3246538	LOC100133866	100133866	3520044	1.89832	1.06507	1.3118	1.76073	4.64168	2.32324
ILMN_2408543	PLAUR	5329	730528	1.01559	4.28965	7.79102	10.9622	3.63366	4.03323
ILMN_1671452	MRPL44	65080	450468	1.02503	-1.37829	-1.15726	1.53229	1.95973	2.25482
ILMN_2106725	NCF1B	654816	830750	1.17386	1.65789	4.4251	2.33481	1.45002	1.30689
ILMN_1792910	MNT	4335	6760255	1.09323	-1.06627	-2.86837	-2.6022	-1.68358	-1.45783
ILMN_1667081	CCND2	894	1570348	1.02403	1.22411	1.61691	1.98721	1.31928	-1.07404
ILMN_3308728	MIRN635	693220	1400424	1.18891	-1.02673	2.35464	3.44721	1.92626	2.98981
ILMN_1807234	ZNF700	90592	670209	1.46592	-1.08174	-1.45952	-2.18527	-1.55991	-1.35564
ILMN_2068435	ZNF700	90592	20603	1.07862	-1.06834	-1.49925	-1.84971	-1.47979	-1.32518
ILMN_1745447	HIVEP2	3097	6590730	-1.03812	-1.1714	2.58159	2.58702	2.33857	1.48515
ILMN_1694778	KRT18P31	646723	6580270	1.23696	1.23874	-1.62463	-1.56853	-1.49744	-1.93296
ILMN_1813379	TNFRSF9	3604	5670440	-1.16591	1.27524	4.63757	2.7654	3.12798	3.51586
ILMN_2371724	CEACAM1	634	4150014	1.16648	1.18046	2.52934	7.05721	4.57998	3.91748
ILMN_1716815	CEACAM1	634	5700753	1.23076	1.38898	2.37375	6.1956	3.92654	3.38209
ILMN_1668996	C1QBP	708	7200392	-1.08113	1.08626	1.30613	2.06005	1.99286	1.37514
ILMN_2233401	FTHL8	2501	2000592	1.04253	2.03468	2.91415	3.26376	2.42049	3.21038
ILMN_1696911	FTHL8	2501	1980594	1.55505	1.37894	3.54719	3.34094	3.29908	2.74863
ILMN_1732143	FLJ42957	400077	1710477	-1.03915	-2.3185	-4.68548	-4.19885	-3.24056	-1.19741
ILMN_1801313	SIAH2	6478	1980768	-1.15996	1.60952	2.46928	2.46821	2.36472	1.76587
ILMN_3199489	LOC282997	282997	1050255	-1.15321	-1.09276	-1.00481	-1.0885	-2.00277	-1.70569
ILMN_1745356	CXCL9	4283	5570278	-1.21613	-1.09167	7.26762	30.7551	4.08509	2.0041
ILMN_2334296	IL18BP	10068	2190717	-1.14511	-1.12166	-1.07434	-1.0264	3.59034	2.5128
ILMN_1787509	PRIC285	85441	5960343	1.06487	1.24512	4.99937	17.1341	7.10933	4.12569
ILMN_1730347	CCDC115	84317	5910095	-1.09661	1.13838	-1.29926	-2.27968	-1.10016	1.09996
ILMN_2376520	PPP2R3A	5523	6560152	-1.15493	1.04556	-3.88842	-2.12019	-1.77419	1.05866
ILMN_3236239	LOC100129550	100129550	7000328	1.05221	-1.29112	-3.57359	-7.31965	-5.4598	-2.71543
ILMN_1778668	TAGLN	6876	650678	-1.02516	-1.02992	-1.46448	-2.29542	-1.71806	-1.42151
ILMN_1692223	LCN2	3934	4390398	-1.03935	-1.22116	1.76469	6.66542	8.87705	11.2443
ILMN_1756541	MXD4	10608	3710647	-1.20124	-1.07278	-2.03747	-4.57266	-2.3738	-1.45089
ILMN_1658327	BAZ1A	11177	1240097	-1.01118	1.67595	5.00753	6.33178	5.26288	2.27111
ILMN_1811258	RELB	5971	730440	1.24894	1.64477	3.87472	4.9122	5.73787	4.68258
ILMN_3241870	FRMD8	83786	6510408	-1.17355	-1.08121	-1.9401	-1.37588	-1.06144	-1.01358
ILMN_1724040	ANKRD57	65124	2510224	1.22752	-2.19483	-3.53272	-2.8638	2.98894	1.46119
ILMN_1716080	CBL	867	4120037	1.03688	1.01396	-2.70314	-2.62371	-2.10175	-1.76051
ILMN_2117323	PIK3C2B	5287	4610180	1.06798	-1.00565	2.75227	1.18973	2.02322	1.33749
ILMN_1771957	MAN1B1	11253	1780661	1.00444	-1.17091	-1.6725	-1.85714	-1.59834	-1.09803
ILMN_1715175	MET	4233	4200504	-1.0547	1.24942	1.37412	3.35053	3.84282	7.05506
ILMN_1774110	CHN2	1124	830687	-1.20532	-1.12873	-1.99496	-1.32373	-2.33459	-2.37878
ILMN_2403237	CHN2	1124	3190246	-1.15085	-1.02105	-3.85023	-2.8937	-2.78923	-2.97268
ILMN_1687384	IFI6	2537	5090215	-1.0039	-1.215	1.9145	7.83148	6.70703	4.82354
ILMN_2386818	URG4	55665	3610647	-1.02402	1.64134	1.91511	2.17199	2.02587	1.03456
ILMN_1794677	TMC6	11322	4290209	1.00044	-1.01258	-1.46669	-2.51792	-1.72232	-1.47725
ILMN_2231021	TMEM185B	79134	6960544	-1.08765	1.45324	3.65917	5.59716	4.37345	3.53029
ILMN_2231020	TMEM185B	79134	3850722	-1.00918	1.84568	3.75852	7.19217	7.83655	6.33491
ILMN_1732688	DUT	1854	6280242	-1.21233	-1.13223	-1.52737	-1.93587	-2.13684	-1.24847
ILMN_1795464	LTA	4049	1030743	-1.06304	1.45978	4.71587	4.4912	2.44656	1.61598
ILMN_3273493	LOC100130092	100130092	4760309	1.04802	1.43071	2.37439	2.77252	2.20731	1.41051
ILMN_2410965	MGC3207	84245	160736	1.08687	1.01319	-1.48844	-2.2567	-1.58537	-1.28719
ILMN_2112988	NCF1C	654817	3180681	1.17979	1.31037	3.23682	2.86818	1.5354	1.39046
ILMN_1655702	ABHD5	51099	5860215	1.18807	-1.15742	-3.77088	-4.80843	-5.81935	-3.33714
ILMN_2371685	UBE2E1	7324	4050070	1.02299	1.62626	4.06777	4.1765	3.83382	1.86223
ILMN_2211003	GAS2L3	283431	6400356	-1.27313	1.0052	1.05949	1.69233	1.50151	-2.19703
ILMN_1800638	CUGBP2	10659	7400133	1.08158	1.12133	-2.1307	-3.84334	-3.79825	-2.37334
ILMN_2197365	RGS2	5997	3400019	1.14716	-1.55241	-2.06356	-3.42657	-4.26963	-3.3526
ILMN_2061318	TAF13	6884	290332	1.38152	1.3014	1.84742	1.79052	2.36359	1.09369
ILMN_2061327	TAF13	6884	4150553	1.04058	1.4724	2.3863	1.7242	2.06958	1.28733
ILMN_1699574	NRP1	8829	5720424	-1.2568	-1.0168	1.01552	1.13418	2.69714	3.38497
ILMN_1711516	ATP6V1A	523	7050131	1.05484	1.02541	-1.44257	-2.41862	-1.36856	1.01781
ILMN_2292123	COL4A3BP	10087	2630053	-1.25157	-1.00131	1.6165	2.21581	2.4075	2.94713
ILMN_1748694	NHSL2	340527	4590070	1.03118	1.51812	-6.30484	-5.92139	-14.8803	-4.16323
ILMN_1692938	PSAT1	29968	4850674	-1.2603	1.01705	1.10661	3.1951	2.16164	1.28204
ILMN_2389064	C15orf48	84419	6860397	-1.21613	1.1102	3.45695	7.67402	4.08251	5.76813
ILMN_1777565	TAP2	6891	3940477	1.09189	-1.0151	1.42369	5.0004	3.86458	2.79588
ILMN_1779034	NADSYN1	55191	3370575	1.11243	-1.03866	-1.51489	-1.54561	-1.85435	-1.49837
ILMN_1786722	ZNF385A	25946	20170	-1.07425	-1.10218	-1.89538	-2.25788	-2.24508	1.33584
ILMN_3310371	MIRN939	100126351	5390142	-1.28122	4.72069	5.41548	2.41933	1.03064	1.05228
ILMN_3236656	LOC286367	286367	7040349	-1.19108	1.42501	-1.60633	-2.36902	-2.65767	-1.05706
ILMN_1803194	GALK1	2584	3520278	-1.08145	-1.37573	-1.98153	-2.8576	-1.50267	1.05691
ILMN_1743806	MIF4GD	57409	1110243	-1.24612	-1.16243	-1.61875	-2.25124	-1.85976	-1.36724
ILMN_2414533	ARMCX6	54470	1690475	-1.18405	1.01471	1.10196	2.04174	1.43259	1.30803
ILMN_1716026	ARMCX6	54470	4490215	-1.11333	-1.02871	1.12162	2.24962	1.65202	1.35467
ILMN_1716983	LILRA2	11027	3370594	1.09783	-1.2094	-2.55169	-2.73446	-1.60273	-1.04253
ILMN_2412927	GMPPB	29925	4830458	1.03329	-1.15526	2.6532	5.37361	4.00491	1.01351
ILMN_1773645	GMPPB	29925	6020228	-1.13793	-1.23785	2.46063	3.44521	3.05201	1.32561
ILMN_1677402	LOC387763	387763	2710064	-1.21613	-1.49008	3.35429	5.91286	5.72416	4.07938
ILMN_1716276	CCL4L2	388372	2970575	-1.18598	53.7356	116.785	83.3606	74.7355	15.0821
ILMN_1677591	CCL4L2	388372	5700551	-1.19295	20.7273	53.3183	35.3649	8.1479	3.63846
ILMN_2053103	SLC40A1	30061	730164	1.0734	-1.22382	-3.1406	-5.397	-6.33682	-3.15353
ILMN_1777881	TSPAN17	26262	3710609	-1.28683	-1.25048	-1.06023	1.62212	1.89526	1.53886
ILMN_1684873	ARSD	414	6580689	1.19897	1.22305	-2.54954	-2.87145	-2.30573	-1.26833
ILMN_1764619	FLJ45244	400242	6330653	-1.00183	-1.20742	-1.78314	-2.98176	-2.31061	-1.36463
ILMN_1670664	PPP1R15B	84919	5670609	1.56562	1.76318	2.56619	1.31925	1.98726	1.00779
ILMN_2106931	PPP1R15B	84919	6370156	-1.04236	2.66585	3.07992	1.99574	1.76923	1.00984
ILMN_1761915	BRWD1	54014	6200041	1.26243	1.21893	-2.09066	-2.56214	-1.17933	-1.36332
ILMN_1846002			7400487	-1.16812	1.39063	2.8663	3.00676	3.77396	3.78973
ILMN_2112301	DRAP1	10589	3990598	1.02387	-1.07407	1.55336	4.11077	2.66177	1.62206
ILMN_1684634	RP3-365I19.1	647135	4850228	1.42823	-1.68725	2.40004	2.39504	1.14001	-1.62783
ILMN_1787324	C16orf48	84080	2760706	1.11749	-1.16426	-2.58818	-3.14109	-2.22517	-1.22876
ILMN_1659058	PPP1R10	5514	6480474	1.03193	2.25464	2.60044	2.25643	1.80801	-1.06492
ILMN_1779076	HINT3	135114	20692	-1.10471	-1.0136	1.35424	3.12363	2.12563	2.3109
ILMN_1717877	IVNS1ABP	10625	5560338	1.11909	1.94255	3.19866	3.20482	1.86668	-1.17228
ILMN_2397750	IVNS1ABP	10625	4280228	1.13647	2.16353	3.63142	3.89862	2.153	-1.12584
ILMN_3307700	SPCS3	60559	3780600	1.03931	1.01063	1.93741	2.51705	2.54007	1.27315
ILMN_1797728	HMGCS1	3157	5270112	1.04833	1.52843	2.20678	2.10936	1.54543	1.05329
ILMN_1661833	ANKRD12	23253	7040132	1.11173	1.22807	1.2898	1.34486	1.87092	1.09446
ILMN_1738572	USP48	84196	6980082	1.14461	1.15668	-1.09299	-1.80362	-1.66101	-1.03904
ILMN_2204876	FLVCR2	55640	1510026	-1.06839	-1.10152	1.74275	4.14389	2.70487	1.77553
ILMN_2359800	MS4A6A	64231	1770152	-1.04719	-1.10367	-3.04163	-9.7199	-6.77818	-2.9393
ILMN_1721035	MS4A6A	64231	520360	-1.07105	-1.07506	-2.54155	-8.44734	-6.62652	-2.96632
ILMN_1852224			2260315	1.05879	-1.97599	-1.65401	-1.63804	-2.35555	-2.14878
ILMN_1678841	UBD	10537	6420605	-1.21613	-1.15032	1.10661	4.21709	3.90896	3.81014
ILMN_3226012	LOC728698	728698	3060086	-1.07997	1.16284	1.89658	2.37638	1.95301	1.00969
ILMN_2086077	JUNB	3726	7550500	1.15729	3.70097	4.57269	6.72694	4.44553	2.48455
ILMN_1727574	ZNF827	152485	1300500	1.04157	-1.06038	2.03455	-1.22214	-1.09094	-1.10798
ILMN_1882590			3400709	1.08335	-1.43602	-7.2581	-10.0114	-2.53229	-1.94394
ILMN_1789510	STIP1	10963	620711	-1.13048	1.26584	1.1729	2.11056	1.78393	-1.0512
ILMN_3238058	LOC151162	151162	1440437	-1.0485	1.04856	1.05024	-2.79464	-1.22566	-1.21607
ILMN_1655987	STAB1	23166	6040053	1.18431	1.08507	-1.61594	-2.99095	-2.09469	-8.91903
ILMN_2243912	RAB37	326624	2100025	-1.0458	1.01051	-1.90617	-7.85409	-7.09866	-4.06202
ILMN_1796136	RAB37	326624	3830184	-1.03702	1.04199	-1.63802	-4.80048	-5.27831	-2.85373
ILMN_1779213	TFG	10342	5090044	-1.75644	1.54969	2.19325	3.17325	2.09301	1.36615
ILMN_2341815	TFG	10342	5550133	-1.0382	1.0311	1.88091	2.66139	2.26184	1.49162
ILMN_1681695	DNASE1L1	1774	4040546	-1.06965	-1.52809	-1.92798	-2.03895	-2.07327	1.0792
ILMN_1654629	TMEM175	84286	1090564	-1.00145	-1.04815	-1.41589	-1.58603	-2.24046	-1.66283
ILMN_1791057	IFNAR2	3455	450397	1.03485	1.11201	-2.65131	-2.34368	-1.63769	-1.3406
ILMN_1691760	FAM45A	404636	990711	1.06204	-1.04193	-2.7322	-2.287	-1.63201	1.05252
ILMN_2126706	LMNB1	4001	3420593	-1.08385	1.00652	2.18117	7.66262	10.6804	7.57651
ILMN_1667132	NANP	140838	4040437	1.09696	1.0528	1.36176	2.41329	1.53303	1.06123
ILMN_1665943	MAP4K1	11184	4590477	-1.11859	1.00698	-1.14393	-1.86191	-1.36023	-1.08863
ILMN_2376108	PSMB9	5698	1940180	1.14831	-1.21433	1.08833	5.15705	2.6751	3.47997
ILMN_1798233	PSMB9	5698	6450692	1.27927	-1.16367	1.42331	2.11652	1.70875	2.5766
ILMN_2374865	ATF3	467	4780128	-1.1557	7.58036	52.8822	81.3094	20.5154	8.28937
ILMN_2313079	NLRP1	22861	3800136	-1.04476	1.15641	-1.84995	-3.47271	-3.77266	-3.56198
ILMN_1719303	P4HB	5034	2850333	-1.01051	-1.01144	1.20088	1.91806	2.64253	1.15977
ILMN_2370882	ACSL5	51703	620577	1.04074	1.41243	2.04375	3.20268	3.93701	4.1408
ILMN_2049536	TRPV2	51393	4390301	-1.21256	1.12903	1.29421	1.69127	1.82461	1.10153
ILMN_1814044	CABIN1	23523	240424	1.11123	-1.01886	-1.71524	-3.62181	-1.70684	-1.29906
ILMN_1753112	CD5	921	5050347	1.11045	1.16348	-1.18837	-2.39332	-1.21934	-1.48724
ILMN_1672834	SSH2	85464	2810468	1.00489	-1.04907	-1.95042	-1.89033	-2.07912	-1.30594
ILMN_1667260	MAPK3	5595	2060561	1.08785	-1.23213	-2.01791	-4.55448	-2.56346	-1.55095
ILMN_1674563	CCL4	6351	870754	-1.29233	30.1416	77.5107	68.0478	16.0703	7.09835
ILMN_1729973	ZC3HAV1	56829	3710243	1.23825	1.29722	9.28498	17.4015	5.48656	2.85729
ILMN_1707791	TAZ	6901	2650626	1.12212	1.01948	-1.36808	-1.81049	-1.81641	-1.41718
ILMN_3219806	UNC93B4	643384	4850494	1.06606	-1.03835	1.11929	5.58378	2.58883	1.86017
ILMN_1802628	PPAPDC2	403313	6370594	1.22228	-1.22831	-1.44424	-2.45945	-1.20333	-1.18354
ILMN_2338038	AK3L1	205	160148	-1.24788	2.22456	22.5129	30.444	30.7169	9.74831
ILMN_1728478	CXCL16	58191	6280332	1.16509	-1.0367	1.26685	3.7631	1.3229	1.29873
ILMN_1708728	H2AFJ	55766	5310411	-1.01659	1.51392	1.7816	2.14374	1.33939	1.43852
ILMN_2362974	CASP7	840	6370441	-1.28662	1.11814	2.38385	5.40389	1.95543	1.85011
ILMN_2075440	PDIA3P	171423	780632	-1.00319	-1.05473	1.51912	1.99178	3.47263	1.72112
ILMN_1738749	MAST3	23031	4200475	1.12876	1.11272	-2.49034	-3.91868	-1.9882	-1.62491
ILMN_1769665	RAB5C	5878	450164	1.07225	1.12121	1.529	2.72234	2.26071	1.78411
ILMN_1755173	PLEKHA4	57664	2490577	-1.21613	-1.09167	3.07975	5.15753	1.25115	-1.2128
ILMN_3289247	LOC400750	400750	7570021	-1.25367	1.15092	2.0947	2.08684	3.26542	1.84251
ILMN_2402416	DNAJB6	10049	1230224	-1.00555	1.13942	1.79296	2.24251	1.42889	1.27767
ILMN_3306730	RBM47	54502	2320576	1.10212	1.07281	-1.35304	1.40433	1.94525	1.81809
ILMN_1807003	ANXA11	311	6960594	1.10678	-1.75361	-3.16463	-3.00832	-2.67249	-2.70109
ILMN_2370336	MS4A4A	51338	5890193	-1.09937	-1.32349	-1.0551	1.38471	9.17482	9.35467
ILMN_1815719	PLCG2	5336	2480424	1.04555	1.21121	-1.45474	-2.10443	-2.34956	-1.42477
ILMN_1693726	TBC1D10A	83874	5360717	1.02108	1.08314	-1.7876	-2.00443	1.18789	-1.11966
ILMN_1695356	RNF166	115992	4280348	1.25727	-1.08909	-3.39484	-3.45847	-3.39371	-2.21355
ILMN_2372915	P2RY2	5029	4150408	1.03971	-1.08797	1.7023	5.56687	6.4197	4.40243
ILMN_1713322	C7orf28B	221960	3310136	-1.08126	1.25253	1.29143	1.87858	1.49878	1.14524
ILMN_2368530	IL32	9235	3440754	-1.10318	-1.02486	1.67974	2.35625	2.03721	1.7944
ILMN_1661337	SRM	6723	5570088	-1.17115	-1.23095	1.08191	3.25491	1.45686	1.43604
ILMN_1764709	MAFB	9935	2060440	1.01038	3.30976	8.77024	5.82985	2.65872	1.30024
ILMN_1846922			2450435	-1.19906	-1.47192	-2.01959	-2.34524	-2.04711	-1.61919
ILMN_1690476	QKI	9444	5220445	-1.05769	1.47679	1.76604	3.77819	2.82174	1.47398
ILMN_1773485	QKI	9444	4570440	-1.065	1.6129	3.83579	4.82184	3.34936	1.28191
ILMN_1772964	CCL8	6355	6620121	1.05057	1.96372	754.842	567.773	104.341	34.9398
ILMN_1736863	TMEM140	55281	4670414	1.06759	-1.21424	1.31366	4.02997	1.94719	1.7568
ILMN_1789338	SORBS3	10174	3870301	-1.08669	1.11406	-1.69983	-2.18558	-1.84408	-1.86601
ILMN_1797578	CASP10	843	2630445	-1.67753	-1.43087	1.37988	4.37798	1.26702	-1.20713
ILMN_1805737	PFKP	5214	2360452	-1.00232	1.02078	1.29266	2.502	2.99682	1.85382
ILMN_1810199	ASRGL1	80150	6770270	-1.46386	-1.1688	-1.8713	-1.48403	-3.02308	-2.19077
ILMN_1693620	PGM3	5238	2480224	-1.06648	1.12509	2.00985	2.58294	3.10312	1.42799
ILMN_2168314	PGM3	5238	6420739	-1.35864	1.28362	1.79503	2.67484	3.37956	1.1632
ILMN_1788180	RAB13	5872	4390487	1.28709	-1.35534	2.10455	2.81518	4.18626	4.53205
ILMN_1785158	HERPUD2	64224	1050682	-1.12512	1.07463	-1.14579	1.99642	1.39101	1.55323
ILMN_1802653	EBI3	10148	2810767	-1.21613	4.00662	53.4256	222.565	198.994	135.763
ILMN_1677487	ANKZF1	55139	580598	1.08426	-1.06169	-1.49829	-1.80771	-1.42548	-1.64186
ILMN_3307409	RREB1	6239	4810377	-1.0195	1.3277	-2.63357	-1.8122	-1.31488	-1.0116
ILMN_1696317	CACNA2D4	93589	5810221	1.07076	1.13051	-2.50251	-2.83419	-3.72866	-3.63425
ILMN_1801710	APBB1IP	54518	1820722	1.04153	1.06293	-1.53911	-2.08395	-1.90066	-1.43331
ILMN_1815154	MYH10	4628	1770685	-1.13458	-1.05649	1.75608	1.84489	2.83727	2.13417
ILMN_2158003	KIAA1683	80726	3850754	1.05164	-1.42231	-1.33131	-1.68507	-1.90471	-2.48959
ILMN_1808591	LOC731049	731049	4610608	-1.1377	-1.06034	2.10719	6.26861	2.37633	1.77204
ILMN_1803788	LGALS3	3958	5420377	1.13053	-1.05827	1.78947	1.73882	3.70706	2.69582
ILMN_1835631			2370528	1.24227	-1.3609	-2.26985	-2.30454	-2.07258	-2.21175
ILMN_2342240	MGAT2	4247	870400	1.06149	1.26213	1.69887	2.00126	1.93942	1.13851
ILMN_1692058	NDN	4692	60184	1.06283	1.13989	1.64315	2.66534	2.57216	1.83094
ILMN_1803357	FLJ40125	147699	6350196	-1.17694	1.07708	1.45803	2.23325	1.68863	1.43876
ILMN_2373495	H2AFY	9555	4260414	-1.0976	-1.05006	-1.31289	-1.87209	-1.11507	-1.0811
ILMN_1675803	LOC285550	285550	730608	1.17046	-1.30323	-3.08198	-2.51232	-2.31345	-1.28998
ILMN_1739840	LRRC8A	56262	5890364	-1.36477	1.22783	-2.72751	-2.58746	-1.41887	-1.17431
ILMN_1682738	SMAD3	4088	6840328	1.10481	1.12483	1.89476	2.01871	1.84164	1.6974
ILMN_2400759	CPVL	54504	60136	-1.11412	1.06408	-1.14027	-2.21596	-11.9661	-11.9436
ILMN_1737003	CDIPT	10423	50048	1.09937	1.17026	2.07198	2.14362	1.41183	1.89484
ILMN_1680626	PDIA6	10130	10463	-1.04924	-1.0567	1.56321	2.93022	2.98497	1.18471
ILMN_1775508	CYLD	1540	3460692	1.0829	1.09951	1.47488	2.14583	1.68438	1.00823
ILMN_1699365	SLC30A6	55676	5890411	1.02164	-1.0036	-1.00312	2.36909	1.02336	2.07968
ILMN_1711617	GMFG	9535	3370452	1.10778	-1.21425	-1.42635	-1.48476	-1.93359	-1.42435
ILMN_1701094	CLN8	2055	290661	-1.15624	-1.19937	-1.82373	-2.45424	-1.41037	-1.60446
ILMN_1758642	FLJ90757	440465	6130300	1.01253	-1.29195	-3.4961	-2.72476	-3.97496	-2.69242
ILMN_1810608	PNPT1	87178	4060050	-1.03349	-1.15414	5.55795	20.1119	7.02656	3.15044
ILMN_1764723	SH3PXD2B	285590	1190437	-1.21613	-1.09167	1.10661	1.59758	1.9205	5.24698
ILMN_3200330	LOC399988	399988	4850136	-1.08032	-1.00529	1.32082	2.18685	1.65328	-1.03711
ILMN_1787897	CXCL1	2919	5720039	-1.01102	9.03897	40.915	20.1098	9.0801	6.48347
ILMN_2115669	SEMA4C	54910	7050328	-1.20332	1.20325	-1.51513	-2.53234	-1.39572	-1.6787
ILMN_1783593	CCL13	6357	1230605	-1.21613	-1.09167	1.10661	2.68377	4.32643	9.92038
ILMN_1789535	DHDDS	79947	3440403	-1.21293	-1.04656	-1.05576	-2.00931	-3.17301	-8.37557
ILMN_1726769	CNDP2	55748	3390017	-1.11829	-1.01202	1.23869	3.47471	3.45393	1.7973
ILMN_2157951	STX6	10228	2480487	1.04992	-1.09554	-1.96482	-1.95753	-1.41696	-1.28436
ILMN_1777915	STX6	10228	4050161	1.14953	1.00567	-2.15579	-2.26704	-1.53001	-1.31811
ILMN_1761450	DHRS4L2	317749	1070414	-1.01005	1.0652	-1.71588	-2.17086	-1.78715	-1.3178
ILMN_1664776	EFR3A	23167	110161	1.0285	1.0407	1.08652	2.75941	1.76836	1.14565
ILMN_1801664	POLR3K	51728	7000703	1.0204	1.29363	-2.5296	-1.84312	-1.06345	-1.22766
ILMN_1782704	CD19	930	7210136	-1.01498	-1.01925	1.03478	1.50632	1.74467	1.94795
ILMN_1678494	ZNF438	220929	3440360	1.12519	-1.01602	-1.42836	2.08618	3.57056	2.04808
ILMN_1791702	SMARCA2	6595	5290474	1.10081	-1.06644	-1.35501	-1.86732	-1.42841	-1.33088
ILMN_1735155	GLB1	2720	4560064	1.02772	1.0117	-2.27364	-3.31876	-1.37341	1.02719
ILMN_2367215	PRCP	5547	6110386	1.13828	-1.04737	-1.37861	-3.14786	-2.84059	-1.459
ILMN_1737360	TSPYL3	128854	3870400	-1.28695	1.397	2.68028	2.43586	3.36547	2.55251
ILMN_1726565	PIK3R2	5296	2140097	-1.2056	-1.10778	-1.6691	-1.9774	-1.16265	-1.02593
ILMN_1816603			2490564	1.06357	-1.52888	-2.13851	-1.35074	-1.96689	-1.18129
ILMN_1783806	DTNBP1	84062	6590731	1.07788	1.18423	-1.05704	2.55477	2.90476	2.08392
ILMN_1803772	POLD4	57804	1050240	-1.00893	-1.13094	-1.32541	-1.92888	-1.81399	-1.19092
ILMN_2283325	GPR177	79971	4250711	1.37342	-1.19504	-2.11856	-10.0076	-19.1612	-7.60723
ILMN_1781580	BRI3	25798	6270095	1.0508	-1.12288	-1.86328	-1.16484	1.09029	1.53018
ILMN_1666733	IL8	3576	1570553	1.13635	6.46191	23.2935	6.61358	2.58353	1.64051
ILMN_2184373	IL8	3576	1980309	1.04363	3.47902	10.9634	4.28197	1.90119	1.3849
ILMN_1793621	ZFYVE27	118813	840653	-1.03334	1.2163	5.50972	2.19261	1.2355	-1.26483
ILMN_2116661	PRPSAP2	5636	290112	1.07164	-1.01841	-1.22013	-1.99866	-1.49249	-1.26492
ILMN_3246065	CCDC151	115948	6130047	-1.4446	-1.14358	-1.15859	-1.38892	-4.08305	-2.97862
ILMN_2331658	C3orf17	25871	7550280	-1.17933	-1.25229	-1.58946	-2.07796	-1.31432	-1.43428
ILMN_2346831	MGAT2	4247	2060079	-1.13274	1.08948	2.07726	2.14468	2.09587	1.27137
ILMN_1781952	MGST1	4257	3180731	-1.04118	1.16441	-1.49095	-2.23576	-2.91277	-1.07028
ILMN_3242211	TMEM187	8269	6660307	1.18283	-1.13321	1.43776	2.88302	1.78801	1.41749
ILMN_2234873	NME2	4831	3940736	1.16611	1.25321	1.31074	2.57391	1.8875	1.47487
ILMN_3244457	EHBP1L1	254102	6400224	1.17338	1.24644	1.00211	1.41561	2.02692	1.62101
ILMN_1716651	RUNX2	860	940504	-1.11839	1.49476	-2.65878	-3.39038	-5.53803	-2.2517
ILMN_3190482	LOC100130298	100130298	4220136	-1.6796	-1.27503	1.19109	2.39394	-1.13607	1.57338
ILMN_1688423	FCER1A	2205	3360615	-1.22952	1.09063	-1.41181	-8.63737	-10.8175	-7.27909
ILMN_1771728	PXMP4	11264	3800670	-1.36877	-1.2794	-2.16567	-1.66842	-1.60622	-1.99317
ILMN_3249555	LOC100132266	100132266	3930619	-1.36406	-3.06146	1.40628	3.0003	1.03818	-1.2037
ILMN_1705515	UPF3A	65110	2070026	-1.1277	1.06448	-1.5066	-2.29188	-1.76186	-1.51121
ILMN_1736939	UGCG	7357	3800647	-1.22326	1.09947	1.82782	2.56254	3.71947	2.82549
ILMN_2374036	CTSL1	1514	4260386	-1.02392	1.25365	1.27705	18.4705	78.7992	11.9345
ILMN_1764096	CCBL1	883	3450040	1.1861	-1.35529	-1.57144	-2.87245	-2.09937	-1.25707
ILMN_1663379	FBXL15	79176	7160364	1.0836	-1.36846	1.7469	1.80648	2.22044	1.37303
ILMN_1666924	PINK1	65018	2490259	1.09188	-1.1615	-1.59137	-2.29847	-2.89059	-2.00403
ILMN_1804863	FKBP15	23307	3180382	1.05097	-1.15589	-1.69901	-1.02549	1.94085	1.71394
ILMN_2085722	ING2	3622	6960382	1.0267	-1.12435	-1.64045	-2.18861	-1.57834	-1.65445
ILMN_1675130	NFIC	4782	1850259	-1.1355	-1.26886	-2.92334	-3.29865	-1.73835	-1.33054
ILMN_1696584	ORM1	5004	2850315	1.03484	3.00941	20.2601	47.3656	81.4157	133.096
ILMN_1729269	LOC285074	285074	730626	-1.0542	-1.02011	-1.58156	-1.75194	-2.13899	-1.64669
ILMN_2278433	LOC285074	285074	2810093	1.00639	-1.32434	-1.73767	-1.97187	-2.09816	-1.64753
ILMN_1725707	ATG16L1	55054	2760491	-1.05751	-1.29213	-1.71087	-1.84541	-1.21244	-1.09552
ILMN_1774982	CDC42EP5	148170	3370730	-1.21613	-1.0439	1.86915	10.66	9.25161	2.70494
ILMN_1677098	YPEL2	388403	1110465	1.033	-1.13339	-2.60806	-4.64669	-2.23851	-1.35665
ILMN_2380588	C6orf108	10591	7210484	-1.03465	-1.09959	1.30097	1.91082	2.31326	2.53474
ILMN_2255133	BCL11A	53335	3170440	-1.16948	1.03598	1.32063	2.21928	1.31121	1.44235
ILMN_1671703	ACTA2	59	6480059	-1.10176	-1.39553	1.03742	3.01984	1.87461	1.54661
ILMN_3289508	LOC339192	339192	1230026	1.01661	-1.02388	-1.15049	-1.72407	-2.30752	-1.36456
ILMN_1788810	C12orf30	80018	2360601	-1.03994	1.24818	1.04127	2.00092	1.75972	1.15267
ILMN_2098616	C5orf39	389289	7330523	-1.02746	-1.20932	1.73841	2.75719	1.22835	1.05643
ILMN_1762608	KIAA1632	57724	3780709	-1.04734	1.34874	2.07158	2.78292	3.37839	1.89339
ILMN_1838885	KIAA1632	57724	4810079	-1.02822	1.51434	1.73044	2.03056	2.93372	1.70309
ILMN_3228189	PRAMEF13	400736	6560195	1.04487	1.4496	2.48255	2.48702	3.4215	2.15908
ILMN_1801610	METRNL	284207	50095	1.16178	1.79343	1.46897	2.91739	1.69991	1.74322
ILMN_1790014	METRNL	284207	10224	-1.14183	1.57478	1.74712	3.45189	1.86428	1.81921
ILMN_1695414	ASF1B	55723	2630673	-1.08926	-1.24851	-1.85458	-4.66698	-4.80574	-3.03628
ILMN_2262444	PDE7A	5150	4890592	1.1407	1.02036	-1.46089	-1.94584	-1.50688	-1.55811
ILMN_2343278	PPAP2A	8611	4490739	-1.31778	1.33533	1.63518	2.67477	2.19277	1.8741
ILMN_1656910	TRIM6	117854	6040653	1.05197	-1.09167	1.0335	1.58131	1.50456	4.23771
ILMN_1807596	UBAP1	51271	6760543	-1.03871	1.1228	1.5136	1.81678	1.49796	1.41144
ILMN_1685009	ITGAM	3684	1710070	1.19296	-1.01936	-1.28138	-2.42454	-4.27484	-1.56283
ILMN_1778059	CASP4	837	6100136	1.1851	2.03303	8.63534	26.3648	12.371	12.3622
ILMN_1813746	CORO2A	7464	1410609	1.16583	-1.07097	-1.40311	-3.82976	-1.48278	-1.13161
ILMN_3307659	SFT2D2	375035	4830437	-1.28239	1.17024	3.4788	8.65219	1.68529	1.36456
ILMN_1779279	MAPK1IP1L	93487	110328	1.06448	1.13703	1.59818	1.84319	1.72695	1.35077
ILMN_1710092	ZBTB46	140685	7040521	-1.28147	1.02701	1.02656	1.27908	2.05782	2.26171
ILMN_1772387	TLR2	7097	6420750	-1.1685	2.22669	2.06868	1.82384	4.22052	2.7982
ILMN_3181538	C10orf105	414152	360470	1.67819	-1.43104	-5.67747	-5.68629	-6.10623	-3.399
ILMN_2367165	ABTB1	80325	6620609	1.1755	-1.10653	-2.16682	-3.7634	-8.07019	-3.9575
ILMN_1682658	EPM2AIP1	9852	6770403	1.13617	2.72323	5.79322	4.03132	3.47298	1.45246
ILMN_1679044	LOC644584	644584	2030619	1.15798	-1.01737	1.47596	3.16421	1.70116	1.46716
ILMN_1748109	PEX1	5189	130647	1.23696	-1.19675	-1.24871	-2.0306	-1.32015	-1.20488
ILMN_1706502	EIF2AK2	5610	2120079	1.13177	1.04135	3.93666	11.5259	7.18938	4.30963
ILMN_1742431	LOC651309	651309	6900520	1.10405	-1.72403	-3.17769	-4.86391	-2.31646	-2.49082
ILMN_2282641	TBXAS1	6916	3940390	1.10108	1.02086	-1.53775	-2.69389	-3.84159	-4.25109
ILMN_1766094	MOSPD2	158747	450193	1.13162	-1.0115	-2.48713	-2.92911	-2.29034	-1.56145
ILMN_2347943	ZNF384	171017	6550719	-2.10546	1.35666	-1.87303	-1.22939	-1.35144	-1.61871
ILMN_1797594	NFAT5	10725	3120136	-1.17585	1.27793	2.02214	1.87031	2.00557	1.31316
ILMN_1768812	FXYD6	53826	160270	-1.29098	1.24086	3.15219	9.91244	2.87708	1.34913
ILMN_3239177	MEX3A	92312	4050228	1.01685	1.2495	1.2507	1.97136	1.42717	1.3102
ILMN_1784737	S1PR4	8698	3370075	1.13494	-1.257	-2.88549	-2.67025	-2.31598	-1.92241
ILMN_1798172	IPO4	79711	4830500	1.0151	-1.10221	1.47774	3.0795	2.61986	1.99793
ILMN_1713990	TRIP6	7205	3130612	1.10935	-1.53554	1.0989	1.80005	1.85744	-1.2082
ILMN_1667857	C12orf52	84934	4900753	-1.31946	-1.06701	-1.40049	-1.81945	-1.13019	-1.19956
ILMN_2212763	ICAM3	3385	5550278	-1.00082	-1.05715	-1.22281	-1.28061	-2.95012	-2.88649
ILMN_1652677	FAM89A	375061	4040242	-1.69855	1.14156	2.15558	2.11891	2.1235	1.42592
ILMN_2285817	FAM89A	375061	7400747	1.04553	-1.00547	2.1953	1.97735	2.76026	1.49593
ILMN_1711361	ZNF319	57567	3180315	-1.02228	-1.19681	-2.12771	1.14718	1.20886	1.19211
ILMN_1697971	TRIM38	10475	3930377	1.06782	-1.02497	1.40393	3.11568	1.9373	1.2694
ILMN_1768598	LAIR1	3903	4150184	-1.10896	1.84694	4.50707	5.11126	5.59772	2.42495
ILMN_1776076	POFUT1	23509	1400465	-1.08277	-1.14716	1.77958	2.29977	2.16609	1.34344
ILMN_3250209	CTBP2	1488	1010494	1.06734	-1.31346	-1.38341	-2.26912	-1.71871	-1.61324
ILMN_2193315	C14orf143	90141	2710176	-1.16737	-1.05789	-1.26309	-2.03746	-2.70253	-1.40025
ILMN_1670518	WDFY3	23001	1580358	1.13161	1.06776	1.06754	1.57148	2.81668	1.84309
ILMN_1745778	SLC45A4	57210	3310632	1.20686	-1.35026	-4.10334	-6.50141	-6.43204	-4.06332
ILMN_1686981	SULF2	55959	6330487	1.22735	-1.09222	-3.65571	-10.2866	-10.0852	-5.11885
ILMN_1667460	SULF2	55959	7200242	1.18261	-1.18745	-4.17551	-9.13979	-7.29993	-6.70143
ILMN_2345142	SULF2	55959	4050128	1.13613	-1.09295	-3.95475	-10.7071	-8.90447	-6.6887
ILMN_2205963	C10orf54	64115	6620292	-1.04065	-1.16595	-3.5579	-2.92104	-3.6002	-1.78579
ILMN_1758939	RIPK2	8767	4150520	1.16474	3.72156	8.07958	9.51737	5.19749	3.58257
ILMN_1744212	INPP5D	3635	3130609	1.01763	1.08778	-1.59709	-1.19947	-2.0143	-2.05
ILMN_3192446	LOC100128410	100128410	990242	1.13317	-3.65125	-3.41395	-2.86873	-1.48834	-1.39954
ILMN_2151739	CAT	847	1240446	1.4769	-1.11981	-1.16584	-6.55861	-5.37837	-2.45095
ILMN_1672884	MTFMT	123263	3940215	-1.02834	1.02328	-1.39394	-1.83015	-1.90336	-1.44324
ILMN_1751743	XRCC1	7515	4590139	-1.37424	-1.04612	-1.69965	-2.39555	-1.71484	-1.37081
ILMN_1788416	FAM108C1	58489	4150519	-1.02625	1.0226	-1.23953	6.41148	16.9502	23.5129
ILMN_1707804	SULT1A3	6818	5560603	-1.06588	-1.06608	-2.12868	-6.29589	-3.47342	-2.47273
ILMN_1815283	SULT1A3	6818	3180259	-1.2718	-1.12006	-2.10586	-3.64158	-2.40426	-1.67607
ILMN_1670517	SULT1A3	6818	5080619	-1.52236	-1.34332	-1.35271	-1.91578	-2.05501	1.01805
ILMN_1674009	TKTL1	8277	1510646	-1.22261	1.02034	-1.10772	1.80201	2.01378	-2.90102
ILMN_2073289	MTSS1	9788	3170300	-1.13165	-1.033	-1.22834	-3.72691	1.56601	1.79957
ILMN_2368971	PSMD12	5718	7210373	1.07351	-1.02183	1.28611	1.93278	1.48	1.25004
ILMN_1807074	MIF	4282	4490671	-1.08493	-1.08543	1.14908	1.66254	1.89727	1.15963
ILMN_1658800	BRPF3	27154	4480280	1.15243	1.34135	2.06112	1.63236	1.65894	1.16959
ILMN_1725314	GBP3	2635	2350189	1.33641	2.73773	6.87499	9.60526	9.73558	5.19198
ILMN_1702633	RETSAT	54884	940477	-1.24365	-1.16996	-1.78148	-2.59701	-1.91939	1.03881
ILMN_1658920	MCTP1	79772	6480326	1.29384	3.88026	9.46756	5.33974	4.57347	5.17288
ILMN_1772036	STEAP4	79689	540091	1.11581	2.2394	2.51248	1.46819	2.35523	2.66975
ILMN_2211534	TMC8	147138	5560133	-1.08439	-1.13865	1.23541	-2.38429	-2.79243	-1.61143
ILMN_3251145	LDHA	3939	6520386	1.15573	1.00258	2.32553	2.01469	3.38564	1.72814
ILMN_2357809	G3BP1	10146	6520730	-1.15475	1.68952	1.2089	1.54831	2.38693	1.25304
ILMN_1728662	ALDH3B1	221	2970356	-1.00477	-1.00542	-3.90869	-5.68208	-2.52808	-1.09495
ILMN_1758626	IDS	3423	130360	-1.04126	1.04086	-1.33208	-1.85204	-1.83413	-1.00651
ILMN_1771664	CLEC4E	26253	5690753	1.27746	1.57448	6.13227	7.16857	5.03288	3.17697
ILMN_1769091	PRCP	5547	1660300	-1.03921	-1.13325	-1.28492	-2.11695	-2.35548	-1.24376
ILMN_2406501	SOD2	6648	3420373	1.01288	2.10166	7.58546	20.6345	17.3998	10.846
ILMN_1728802	SDCCAG8	10806	460458	-1.13351	-1.99294	-1.14154	-1.32873	-1.45336	-1.78153
ILMN_1737314	BCL6	604	6280458	1.06307	1.14611	1.16471	2.13758	2.23685	1.88769
ILMN_1805827	PPA1	5464	4050452	-1.12484	-1.03336	1.37228	3.30831	3.99836	2.69906
ILMN_1794782	ABCG1	9619	6060377	1.17598	1.09488	-1.13457	-1.68264	1.29402	4.60577
ILMN_2115752	MEFV	4210	3390687	-1.14772	1.16029	1.14139	1.97988	1.83654	3.56279
ILMN_1804738	MEFV	4210	20451	1.15961	1.232	1.19286	2.3414	2.89998	2.8697
ILMN_1800602	GCA	25801	4230619	1.09094	1.04028	-1.64858	1.15718	1.43804	1.81213
ILMN_2285802	SEC14L1	6397	4200441	1.0063	1.00783	-1.60221	-1.13781	-1.8921	-1.5641
ILMN_1692754	TMEM49	81671	6280672	1.11018	1.01748	-1.32094	-1.55246	-2.14598	-1.55246
ILMN_1671265	ING2	3622	7160025	1.04609	-1.07293	-1.79285	-2.13178	-1.74829	-1.66357
ILMN_1720158	ETS2	2114	4220605	1.03799	2.08605	2.27772	3.7744	5.63398	4.26324
ILMN_1749115	RTN2	6253	3460376	-1.20948	-1.13521	3.36499	3.97812	2.7941	1.99714
ILMN_2378100	FBXL5	26234	6250497	1.13162	-1.10108	-2.43191	-1.72327	-1.74771	1.07757
ILMN_1798827	SRBD1	55133	2230730	1.32291	-1.10906	-1.05022	2.17881	2.13682	2.01665
ILMN_1795918	CENTG3	116988	6220164	-1.06048	1.06527	-1.70422	-2.21241	2.39933	1.88271
ILMN_2115434	RAB32	10981	2190128	-1.04297	-1.27761	-2.25114	-1.95688	1.01384	-1.2021
ILMN_2342084	BCAP29	55973	2690273	-1.2328	1.29477	1.18322	1.87944	1.67214	1.41274
ILMN_1679382	CCT2	10576	7100288	-1.07032	1.09587	1.38393	1.89406	1.53189	-1.12051
ILMN_1812191	C12orf57	113246	3130291	-1.1013	-1.10319	1.06318	-1.01481	-1.47292	-1.93903
ILMN_1794803	NDP	4693	2320598	-1.21613	-1.09167	1.19282	2.58403	3.39051	2.74448
ILMN_1723625	MAP4K2	5871	6400386	-1.07947	-1.04061	-1.17747	-2.4621	-1.91967	-1.62582
ILMN_1660793	PAQR4	124222	3460132	-1.05575	-1.52371	-3.28532	-1.62223	-1.09072	1.07338
ILMN_1730660	GALIG	81625	1660647	1.21358	1.41655	2.10813	4.61084	5.03424	2.04771
ILMN_1813657	PHF20	51230	4210241	-1.05371	1.06218	-1.36958	-2.01079	-1.44241	-1.31824
ILMN_1792075	CD22	933	1010754	-1.22686	1.14564	1.22441	2.56413	2.24011	3.21545
ILMN_1868851			6220110	1.07023	-1.31788	-3.35676	-6.67828	-3.23579	-1.99019
ILMN_2235851	LINCR	93082	580678	-1.21613	-1.0036	2.30238	17.7684	9.41105	17.576
ILMN_1805863	WDR81	124997	5130594	-1.15604	1.12328	-1.96295	-2.30268	-1.15125	-1.29786
ILMN_1716821	GORASP1	64689	6380086	1.05053	-1.06507	-1.1726	2.71014	1.10964	-1.09688
ILMN_3305901	LOC729040	729040	6760138	1.40216	-2.1107	-2.4256	-1.74064	-4.76422	-4.22766
ILMN_1711452	UEVLD	55293	2070332	1.15203	1.29603	2.03624	1.68256	1.52242	1.2113
ILMN_1664644	ATG16L2	89849	2000307	1.12797	-1.05532	-3.77697	-4.4817	-7.00324	-4.0196
ILMN_1742432	COBRA1	25920	6940408	-1.00322	-1.26185	-1.91769	-1.39743	-1.03765	-1.13227
ILMN_1659255	RP2	6102	2710332	1.20389	1.47468	1.61232	2.4897	1.75763	1.40806
ILMN_2055634	TIAF1	9220	3780041	1.09069	-1.00476	-1.20572	-3.3811	-2.36629	-1.56077
ILMN_1688103	CTNNBIP1	56998	430259	-1.34416	-1.13251	-1.93907	-1.19272	-1.70401	-1.83835
ILMN_1773865	HSPA5	3309	870131	-1.0955	-1.05762	-1.21506	1.50863	4.46877	1.14001
ILMN_3307827	DNAJC4	3338	3440288	-1.0203	-1.19598	-1.41489	-1.50662	-1.85338	-1.60611
ILMN_1766054	ABCA1	19	4060358	1.11145	1.44859	2.53312	7.21485	25.772	10.5747
ILMN_2253065	H2AFJ	55766	2570561	1.1713	-1.46369	-1.4113	-2.00082	-2.23401	1.06611
ILMN_1697363	C20orf27	54976	2750647	-1.20934	-1.15249	-1.84101	-2.59744	-1.25196	-1.01471
ILMN_2173835	FTHL3P	2498	6450139	1.2771	1.80648	4.10935	4.63959	4.4764	4.28041
ILMN_1710698	LOC648710	648710	2690477	-1.14153	1.09206	1.11306	5.47997	3.02638	4.00161
ILMN_2056687	C17orf56	146705	4230356	-1.1244	1.21341	-1.95864	-1.85489	-1.72422	-1.48054
ILMN_1686116	THBS1	7057	5810685	1.37082	7.69407	7.72852	3.87712	-2.28825	-17.797
ILMN_1718766	MT1F	4494	4220672	-1.10192	-1.19854	-1.41294	1.60755	6.08195	43.8659
ILMN_1684357	C14orf139	79686	5220333	1.0954	1.12465	-1.60305	-2.02171	-1.43504	-2.30824
ILMN_2378257	SDF4	51150	3310167	1.06229	1.08791	1.14235	2.61231	1.63799	1.38307
ILMN_3243117	TTC9	23508	6480239	-1.28156	-1.18138	-1.63796	-1.21791	-1.88095	-1.32969
ILMN_1672120	KRT73	319101	5220026	-1.1315	-1.0027	-1.80744	-4.55582	-4.76316	-2.07056
ILMN_1674590	LOC652578	652578	630255	1.23633	-2.53974	-1.91691	-1.56717	-2.6997	-2.46667
ILMN_1666902	GPR114	221188	7380273	1.02778	1.07461	1.50946	-2.59842	1.27066	-1.07742
ILMN_1787541	SPSB2	84727	380551	1.24646	-1.29923	-2.15588	-1.38931	-1.73891	1.03745
ILMN_3301763	LOC729669	729669	1410707	-1.16683	-1.06117	2.39224	8.80893	3.62528	2.38624
ILMN_2142752	MANSC1	54682	1190528	1.24776	-1.69209	-4.67165	-3.4577	-5.5215	-1.94732
ILMN_1652490	MANSC1	54682	150041	1.19914	-1.38973	-7.75937	-6.90765	-12.6716	-7.47815
ILMN_1810191	PLA2G4C	8605	1990672	-1.22391	1.18952	1.23581	1.9122	2.04511	2.96448
ILMN_1717781	VPS11	55823	6220563	-1.08759	-1.11992	-1.60711	-1.95188	-1.06968	-1.18984
ILMN_2253648	PRKDC	5591	5490445	-1.03611	1.00254	-1.52431	-1.7666	-1.84521	-1.89771
ILMN_3257004	LOC100130476	100130476	520494	-1.13729	-1.20475	1.02277	-1.57634	-2.03496	-1.64701
ILMN_1689836	C5AR1	728	6450092	1.07901	1.11429	-1.53473	-1.81793	-1.37004	-1.11174
ILMN_1806293	LIN7A	8825	5890075	1.29372	1.73323	-2.09664	-2.92544	-5.02961	-2.04443
ILMN_3282768	LOC644879	644879	3870452	1.07956	1.20609	1.58905	2.37543	1.97655	1.48166
ILMN_1808374	SNTB2	6645	1240750	-1.09326	1.09975	-2.29052	-6.80433	-1.58582	-1.21834
ILMN_1715905	DSN1	79980	3190102	-1.02638	-1.14034	-1.32495	-2.04172	-1.73503	-1.18649
ILMN_1773742	DNAJB9	4189	2760164	-1.05001	1.21823	4.91505	5.64835	7.86209	2.28408
ILMN_1779735	LOC389541	389541	4590615	-1.02291	-1.12568	-2.6898	-4.06125	-5.06518	-2.61664
ILMN_3236036	LOC283663	283663	7570184	1.07982	1.18105	1.24145	-1.74209	-3.60255	-3.69279
ILMN_1670572	INDOL1	169355	1190703	-1.86706	-1.26502	3.98521	11.0279	8.27209	6.67485
ILMN_3237462	INDOL1	169355	2600528	-1.21613	-1.15032	1.95745	11.4664	8.10617	8.20064
ILMN_1912756			7150477	-1.23301	2.54336	4.67256	2.60566	3.8388	2.61097
ILMN_1680774	LOC730994	730994	3800273	1.14627	-1.09587	-1.87603	-3.03341	-3.71581	-2.57954
ILMN_1807114	UNC93B6	255620	580575	1.06011	-1.18506	1.36661	6.12209	2.88587	2.36711
ILMN_3256478	LOC100129034	100129034	6590349	1.17421	-1.13248	-4.34816	-5.16804	-5.35916	-1.58978
ILMN_1810055	ITFG3	83986	6250553	1.05725	-1.15646	-1.29794	-1.33389	-1.80609	-1.56322
ILMN_1720241	TRIP12	9320	6590441	1.13099	-1.02802	1.51353	2.09273	2.01183	1.21425
ILMN_1753547	STAT5A	6776	1940487	1.05204	1.30669	2.33646	3.43683	4.32845	1.70755
ILMN_3215715	LOC389386	389386	4570164	-1.04748	-1.07365	2.76666	8.31188	5.66592	3.34816
ILMN_2203950	HLA-A	3105	3400438	-1.04367	1.14649	1.23145	2.03949	1.46905	1.33116
ILMN_1800131	LOC652826	652826	6350148	1.00399	1.14018	1.74938	2.01021	1.93371	1.00951
ILMN_1777584	KARS	3735	5340291	1.12721	-1.31389	1.01005	3.97491	2.21734	1.62158
ILMN_1674167	IL10	3586	6180093	-1.21613	-1.09167	1.75578	27.8891	17.6093	5.91567
ILMN_3198545	LOC100132773	100132773	1570609	-1.06339	-1.52961	3.30904	2.37203	2.27762	-1.02419
ILMN_2074748	HAL	3034	6840468	1.3179	-1.19727	-3.37349	-11.5189	-18.9371	-8.52807
ILMN_1719988	HAL	3034	6960274	1.29506	-1.3412	-3.05553	-5.09873	-8.92665	-5.39849
ILMN_2181432	SPC24	147841	5910349	1.11141	1.69045	4.34433	3.81473	2.3375	2.10494
ILMN_2047676	OSGEPL1	64172	3840747	-1.00925	1.26709	-1.91678	-2.24209	-1.17357	-1.0273
ILMN_1658247	OAS1	4938	3450180	-1.05665	-1.18122	7.03384	18.4005	9.68678	7.66801
ILMN_1736597	TKT	7086	6860202	1.02219	-1.06108	-2.06083	-8.13863	-7.82739	-2.92325
ILMN_3307935	ATP10A	57194	1580301	1.17377	-1.16632	1.36843	2.86926	1.11192	-1.04129
ILMN_1674265	AVIL	10677	4390369	-1.16163	-1.11687	-1.93006	-2.10037	-1.83434	-2.10697
ILMN_2338452	SERPINA1	5265	730047	1.06553	1.05993	1.47681	2.58442	1.96969	3.68045
ILMN_2256050	SERPINA1	5265	6020097	-1.10166	1.31679	4.82281	6.39691	3.19267	8.8935
ILMN_2353358	LGALS8	3964	540020	1.07581	1.01721	1.15954	2.96095	2.35784	1.80695
ILMN_1653498	IGSF6	10261	3850202	-1.18347	2.9921	5.35258	3.81583	4.02921	3.37523
ILMN_1662741	LPAR2	9170	1170605	1.14282	-1.1967	-2.21455	-2.07514	-2.16078	-1.7407
ILMN_1692473	PRMT1	3276	6400138	-1.19235	-1.02997	1.59095	2.02753	1.84213	1.17029
ILMN_3244110	FAM156B	727866	240326	1.16282	-1.12986	-2.04807	-2.12066	-1.73388	-1.40261
ILMN_1760727	ANG	283	3930392	-1.32593	-1.91603	-3.9772	-8.71274	-5.71171	-2.85143
ILMN_1696974	ANG	283	3890484	-1.03222	-1.40988	-1.6615	-3.74694	-5.66729	-3.26559
ILMN_1782487	LOC400759	400759	620403	1.47884	1.97581	24.2884	71.6259	29.0749	12.1312
ILMN_1697546	BRCC3	79184	4230259	1.09148	1.16137	-2.0653	-2.41081	-1.1315	-1.16651
ILMN_1811650	DUS2L	54920	1510630	-1.02678	-1.17198	-2.13588	-3.4629	-2.76489	-1.74571
ILMN_1815261	PDIA4	9601	4060068	-1.94556	1.67494	1.2729	1.90509	3.79467	2.46179
ILMN_1802780	CD163L1	283316	240220	-1.21613	-1.09167	1.10661	1.66859	3.66705	-1.17186
ILMN_1679620	NAIP1B	728519	6280470	1.18345	-1.02226	-3.89652	-3.2868	-1.51273	-1.00468
ILMN_1796508	TOP1MT	116447	7610671	-1.60405	-1.34164	1.78091	5.21006	1.67349	1.2948
ILMN_1750400	FLJ11286	55337	5220204	-1.07587	-1.02557	3.07872	8.61972	3.24637	1.95952
ILMN_1747023	PTGIR	5739	1990008	-1.36692	-1.15767	1.25602	2.32013	2.82055	1.93041
ILMN_1701837	KLHL2	11275	1070593	1.46192	-1.34369	-2.66799	-2.35365	-1.18417	1.44879
ILMN_3269405	HNRNPM	4670	6510437	-1.00618	1.07413	1.41963	2.12827	1.55222	-1.04252
ILMN_1753758	IL27	246778	6520523	-1.21613	1.00346	9.56299	39.4932	6.62907	3.02995
ILMN_1699772	RRAGD	58528	6480209	-1.07594	-1.05306	-1.72718	-1.99044	1.07558	1.3024
ILMN_1680899	TTLL3	26140	380563	-1.07797	-1.04531	1.83931	2.37914	-1.00912	1.31052
ILMN_1737611	VAMP1	6843	6650639	1.1886	-1.27746	-2.35598	-4.95401	-2.5098	-1.70573
ILMN_1762712	HHEX	3087	5130750	1.08877	-2.2605	-3.651	-3.78208	-3.93478	-2.64066
ILMN_1681601	SUCNR1	56670	6560079	1.01483	-1.0965	3.48541	27.5752	2.127	2.30236
ILMN_1673711	HSP90AB1	3326	4830100	-1.0074	1.07212	1.5977	2.94136	2.53928	-1.11767
ILMN_1849013			4010100	1.13842	1.09023	1.59847	2.15231	2.60695	1.51684
ILMN_1780397	TRAF3IP3	80342	3450154	-1.07326	1.01521	-1.54883	-2.52893	-1.85296	-1.83276
ILMN_1872568			5090630	-1.3549	-1.6433	-2.38852	-2.30074	-3.21771	-1.23448
ILMN_2343010	BOLA3	388962	6520576	-1.18318	-1.0655	1.1351	1.9678	1.52858	1.55076
ILMN_1720829	ZFP36	7538	2900348	-1.02924	4.13258	3.09566	3.8559	2.53578	1.39175
ILMN_3310326	MIRN221	407006	5910059	-1.21613	3.18625	10.3967	14.7549	5.19296	6.62204
ILMN_1746465	FJX1	24147	6270437	-1.21613	-1.28685	1.40509	8.55467	2.41043	2.68512
ILMN_1751559	TMEM204	79652	160070	1.30669	1.26575	-2.75474	-4.15049	-1.66691	-1.77975
ILMN_1757370	SMPD1	6609	1500193	-1.09269	1.0729	-1.50363	-2.25856	-1.4065	-1.16039
ILMN_1654571	FCHO1	23149	4120703	1.11029	-1.15245	-2.24049	-3.77472	-4.13793	-2.90795
ILMN_1727281	TAF6L	10629	7650025	-1.04626	-1.42874	-1.86412	-1.4113	-1.19403	-1.60691
ILMN_1678690	UPB1	51733	3830735	-1.01287	3.89533	19.4238	17.3689	13.6695	9.21739
ILMN_1795930	PTGER4	5734	2940438	1.10063	2.3088	5.56609	4.88793	5.66657	3.2335
ILMN_2346649	ZNF473	25888	3360735	1.04652	1.05843	1.44175	1.93182	1.28557	1.39424
ILMN_1651950	TPST1	8460	4760747	1.15195	1.38429	-1.93213	-3.21837	-6.6374	-4.47349
ILMN_1762260	C3	718	4860494	-1.21613	-1.09167	1.37879	7.01972	5.80378	6.52237
ILMN_1728107	GNG7	2788	1300139	-1.11064	-1.058	-1.1438	-2.52314	-2.6214	-1.7127
ILMN_2263054	FEZ1	9638	2350019	-1.2951	1.29491	5.58511	3.73171	1.55901	-1.13829
ILMN_1815933	FTSJ2	29960	2030243	-1.10621	-1.32306	-1.59695	-2.11865	-1.34871	-1.41346
ILMN_2231985	STCH	6782	5290673	1.39541	1.27674	2.98434	2.91157	3.43334	1.4801
ILMN_3249645	STCH	6782	5490139	-1.02944	-1.2524	2.68148	8.68445	5.04211	2.60451
ILMN_1753925	LOC645609	645609	6420626	1.01204	1.13481	1.58303	1.96506	1.44681	1.62422
ILMN_1700690	VAT1	10493	2600746	-1.12262	-1.07256	-1.45827	-2.2109	-1.4531	1.15561
ILMN_3178302	FNDC3B	64778	6060440	1.11823	1.03854	3.13205	5.81011	7.2069	4.11987
ILMN_1661196	CSF2RA	1438	1980689	-1.08512	1.38727	-1.62567	-4.26864	-1.64204	1.66141
ILMN_1788251	SNN	8303	2940017	-1.16214	1.83013	3.60483	2.68545	1.32491	1.39369
ILMN_1670878	YTHDC1	91746	4040196	-1.09413	-1.14903	-1.1943	-1.68766	-1.58222	-2.61283
ILMN_1667319	LPPR2	64748	4480221	1.1264	1.09809	-2.3056	-5.19683	-5.4835	-2.19734
ILMN_1774086	CBX3	11335	380270	-1.07724	1.24459	2.42848	2.44343	1.45689	1.31217
ILMN_3202093	LOC642446	642446	6480497	1.04613	1.09375	1.57022	1.93705	1.03516	1.79586
ILMN_1690761	SURF4	6836	3370048	-1.10204	1.43541	1.44963	2.18219	2.38472	1.08786
ILMN_1675501	SENP5	205564	290315	1.0228	1.1448	1.68494	2.16519	1.86433	1.43399
ILMN_1772064	tcag7.1314	54103	5810450	-1.00342	1.21903	1.50382	1.42805	1.9096	3.06718
ILMN_1716053	AK2	204	5720669	-1.1175	1.19049	3.33688	4.95186	3.13718	1.08833
ILMN_1670542	AK2	204	1990491	-1.14744	1.20785	3.70941	4.96918	3.38794	1.12652
ILMN_2403047	ARL13B	200894	4480722	1.22632	1.51598	-1.10475	1.2517	2.21555	1.46559
ILMN_1785060	TSPAN14	81619	6220278	1.03551	1.15294	1.3207	2.13649	2.52214	1.84633
ILMN_2366391	PRDX1	5052	6250280	-1.07949	1.02264	1.01664	1.41174	2.06854	1.57244
ILMN_1712532	CARD9	64170	3710685	-1.14606	-1.00172	-7.02753	-14.5545	-12.9876	-6.01653
ILMN_3182069	LOC100129697	100129697	3800592	1.05951	-1.03432	-3.26421	-1.6872	-1.30217	-1.38882
ILMN_1748124	TSC22D3	1831	6350632	1.0276	-1.37185	-2.16777	-2.39061	-1.8686	-1.76601
ILMN_2352609	OGG1	4968	2760129	-1.06478	-1.11669	-1.8766	-3.07392	-1.2173	-1.19949
ILMN_1730612	DBNDD2	55861	6420168	-1.11043	-1.22062	-1.48843	-2.5483	-1.24753	-1.08312
ILMN_1753370	ABTB2	25841	940148	-1.15637	1.19912	1.70291	4.92082	2.53906	1.17341
ILMN_1783598	CAB39L	81617	780500	1.00718	-1.06714	1.28833	2.49679	1.22048	1.57492
ILMN_2054297	PTGS2	5743	1820632	-1.06311	4.98012	7.56752	6.7984	5.64746	3.90605
ILMN_2214098	BIVM	54841	4220270	1.00215	-1.06195	-1.22115	-2.9126	-2.46298	-1.19926
ILMN_1701613	RARRES3	5920	2650564	-1.15015	-1.02164	1.0028	2.65852	1.80108	1.63285
ILMN_3243899	LOC286144	286144	3780021	1.04407	1.39652	-2.64865	-2.87688	-3.12747	-1.76392
ILMN_2094313	ZDHHC1	29800	3370093	-1.33238	-1.59076	-2.18271	-2.03786	-1.5639	-1.08669
ILMN_1676014	LOC728635	728635	3990521	-1.07375	1.04225	-1.60208	-1.86966	-1.4175	-1.28044
ILMN_1702837	PSMD1	5707	5090647	-1.10894	1.17049	1.16847	1.66071	2.23439	1.26917
ILMN_3237584	LOC100133489	100133489	870367	-1.1784	1.05098	1.17812	2.72517	1.06648	-1.35627
ILMN_2066858	TNFSF13B	10673	6840020	1.088	-1.04212	1.02599	5.22792	4.32457	4.0906
ILMN_1697069	CSF3	1440	2630288	-1.21613	1.00171	3.98079	7.66313	4.61103	3.04231
ILMN_2322768	CSF3	1440	4150551	-1.21613	-1.09167	2.33029	4.86836	2.81307	1.74717
ILMN_1713542	TRIM14	9830	4250056	-1.19463	-1.38963	1.32216	4.79241	2.02553	1.54502
ILMN_1684306	S100A4	6275	5290270	-1.08715	-1.03318	-1.22901	-1.87827	-5.28245	-2.43351
ILMN_1688780	S100A4	6275	3990458	-1.05849	-1.05224	-1.18359	-1.69408	-4.86482	-2.4362
ILMN_1759743	SLC38A10	124565	6590333	1.04547	-1.07622	-1.04306	2.13297	2.25369	1.9
ILMN_1672606	OAS1	4938	1070767	1.04887	-1.6622	8.85171	11.3492	8.66187	6.25609
ILMN_2226917	KIAA0247	9766	3170093	1.14548	1.20228	-1.06524	1.73401	2.1468	2.14477
ILMN_1679929	KLF13	51621	2320114	-1.00269	-1.18255	-2.43306	-1.61592	-1.59364	-1.48651
ILMN_1743373	DLL1	28514	4050687	-1.21923	1.12886	3.28642	15.93	11.651	8.09453
ILMN_1880983			4540161	1.22697	1.19966	1.07933	2.22923	2.654	2.19841
ILMN_1739222	ETV5	2119	770746	-1.21613	-1.09167	1.10661	17.9509	19.1027	4.05115
ILMN_1723260	ETV5	2119	1450519	-1.21613	-1.09167	1.09581	2.31565	1.58655	2.15807
ILMN_1791840	RALBP1	10928	1190546	1.06917	-1.14554	-1.706	-2.89017	-2.27196	-1.76213
ILMN_3271587	LOC100129907	100129907	5080630	-1.08168	-1.54283	-1.88446	-1.8483	-1.74577	1.21457
ILMN_2216852	PGK1	5230	360735	1.00445	1.02591	1.20337	1.51019	2.30492	1.5304
ILMN_1656676	ZYG11B	79699	7400296	1.04338	-1.04116	-2.13608	-4.15539	-2.18665	-1.83729
ILMN_1749892	EGLN1	54583	4670102	1.21904	-1.27605	-3.60524	-3.33729	-3.97408	-2.92087
ILMN_1677085	RGS19	10287	730685	-1.00025	1.16822	-3.70671	-3.6305	-1.60973	-1.07759
ILMN_1693192	PI3	5266	1050168	1.12125	3.39603	11.4742	11.1617	10.8657	91.3005
ILMN_1676448	WDFY1	57590	3400612	1.06949	-1.08443	-1.4659	1.77242	2.06383	2.11992
ILMN_2362245	HNRNPH2	3188	3180678	-1.05762	1.26646	1.53361	2.87831	1.7802	1.56918
ILMN_1683146	FTH1	2495	5220240	1.07638	2.48877	5.69249	5.56769	4.11835	4.28418
ILMN_1655114	ABR	29	5860431	1.28384	-1.20831	-2.34317	-1.9014	-2.32927	-1.41418
ILMN_1656136	STAU1	6780	5670241	1.1511	-1.02917	1.01259	1.90979	1.45953	1.11267
ILMN_2184966	ZHX2	22882	4390646	1.03301	-1.13261	2.20942	3.39335	2.39994	1.76071
ILMN_1733560	SPG21	51324	50754	1.15642	1.18899	1.8974	3.7895	1.69248	1.75776
ILMN_1696028	ETNK1	55500	3890543	-1.00853	1.44222	2.85976	3.95222	2.23276	-1.03138
ILMN_3247728	ZNF364	27246	1090452	-1.00583	1.33754	1.81937	1.75652	2.16992	1.45817
ILMN_1687864	POP5	51367	4560528	-1.34535	1.13621	-1.16143	-2.02131	-1.04357	-1.22676
ILMN_2065783	EXOC2	55770	2640110	1.10405	1.19806	1.09687	2.16593	1.7434	1.09224
ILMN_2338447	ARID4A	5926	2510368	-1.0069	1.1644	-2.56131	-2.4428	-1.66139	-1.4965
ILMN_1681543	RHBDD1	84236	7570192	-1.01892	1.24791	-1.06205	1.98474	1.43007	1.22293
ILMN_2309446	RBBP6	5930	6900161	-1.08826	1.30423	2.66593	3.52556	1.71659	1.1577
ILMN_1665135	RBBP6	5930	4180356	1.13071	2.27785	6.59844	3.34308	1.9917	1.28789
ILMN_1803036	TARBP1	6894	2230201	-1.10378	1.22822	1.97858	6.48165	3.104	2.01486
ILMN_1661695	IRAK3	11213	2360719	1.03492	1.68568	7.0567	9.78094	6.88431	5.39347
ILMN_1746968	PHF1	5252	7610273	-1.07392	-1.14505	1.7651	2.34884	1.2285	1.14374
ILMN_2377733	CASP8	841	1050092	1.00766	-1.43556	-2.16157	-2.00321	-2.11032	-1.56675
ILMN_1728180	CROP	51747	3140047	1.13121	-1.15584	-1.38434	-1.90921	-1.59701	-1.36456
ILMN_1796976	NLRC4	58484	1050020	1.09881	-1.1127	-4.57739	-2.74842	-3.17287	-1.77439
ILMN_2184640	NOLC1	9221	5960132	1.17237	1.70589	3.5298	3.96392	2.55495	1.36049
ILMN_1680937	HIST1H2BC	8347	450753	1.11584	-1.06699	-1.21829	-1.94939	-2.59881	-1.50843
ILMN_2335604	SKAP1	8631	5870192	1.06451	-1.10995	1.1204	-2.20617	-1.424	-1.42016
ILMN_3249235	GIN1	54826	3390382	-1.01959	-1.11301	-2.06566	-2.26314	-1.23712	-1.36905
ILMN_1730917	KMO	8564	2470743	-1.12993	2.11173	4.73559	2.65108	2.70442	1.61408
ILMN_2336781	SOD2	6648	3890326	1.13046	1.84894	4.36654	9.03155	8.35303	6.02815
ILMN_1675266	NAGPA	51172	6400630	-1.20709	-1.26995	-1.76446	-2.04859	-1.32784	-1.38903
ILMN_1701877	AXL	558	4640403	1.16427	-1.39184	1.09846	3.5004	-1.16927	-1.54931
ILMN_1769390	LOC116236	116236	5340450	-1.0265	-1.15056	-1.35031	-3.61683	-1.73112	-1.24536
ILMN_2411559	PUS1	80324	6100735	-1.2199	1.04449	1.61369	3.69521	1.70076	2.4418
ILMN_1724333	TOR1B	27348	6180056	1.22975	-1.02418	4.54401	10.4944	3.97427	2.30929
ILMN_1693552	CD300A	11314	4780196	1.11075	1.02512	-3.65358	-5.87695	-1.88183	-1.08098
ILMN_1790555	CCDC146	57639	4860133	1.39247	1.14733	-1.27107	2.22416	2.20444	2.56042
ILMN_1803941	TBC1D15	64786	240019	-1.04235	1.16948	-1.10922	1.57554	1.98246	1.31522
ILMN_1670028	LPIN2	9663	510224	1.28826	-1.00621	-1.00958	2.65713	1.06945	-1.19212
ILMN_1722158	CASP5	838	3390121	1.14035	2.48663	15.0071	63.0778	137.582	78.9705
ILMN_1769517	PRKDC	5591	770390	1.0777	1.01381	-1.50566	-2.43111	-3.13073	-2.95394
ILMN_2364529	EZH2	2146	4180524	-1.12313	1.51298	2.20964	3.00047	2.5983	1.49671
ILMN_1708105	EZH2	2146	1710368	-1.11796	1.44651	2.35829	3.5393	2.46573	1.52942
ILMN_3223317	LOC728666	728666	1110487	1.00285	1.04878	-1.09237	1.96758	2.75079	1.80597
ILMN_1669062	CCR2	1231	5960239	1.04105	-1.56928	-11.2255	-16.089	-16.5467	-13.0348
ILMN_1777461	CCR2	1231	2900524	-1.1934	-2.50719	-7.58495	-9.80705	-12.5687	-11.3371
ILMN_1777318	C9orf64	84267	4920215	1.01576	-1.02281	-1.43377	-1.8325	-1.54071	-1.22214
ILMN_1680757	LRRC26	389816	7150270	-1.23386	1.05738	-1.44733	-1.58369	-2.36627	-1.00841
ILMN_2405031	TRIM24	8805	3800097	1.03363	1.3287	-1.80973	-2.9338	-1.09265	-1.52576
ILMN_1749432	MRPL32	64983	4480327	-1.03489	-1.04984	1.48647	1.83114	1.42472	1.03627
ILMN_1773901	STX12	23673	6380743	1.01894	-1.05049	1.47596	1.96134	1.77892	1.1395
ILMN_1712888	HSPH1	10808	160598	1.02461	1.09847	1.21414	1.97504	1.71989	-1.3188
ILMN_1682350	LOC390933	390933	4860360	-1.01388	1.10977	1.90304	3.08406	1.73366	1.59981
ILMN_1685824	B4GALT5	9334	2060047	1.12664	1.53704	4.75052	7.15302	5.00663	4.03998
ILMN_3245020	WASH1	375690	2970148	1.02957	-1.26817	-1.18794	-1.53721	-1.32467	-2.10556
ILMN_1719543	MAF	4094	3610440	-1.22558	-1.18951	1.8123	2.54309	-1.09554	-2.00222
ILMN_1767541	CENTD1	116984	6940497	-1.11113	1.24702	1.95199	2.57872	2.17671	1.46299
ILMN_3244434	CENTD1	116984	3520438	1.00963	1.36295	2.07875	2.05156	2.19309	1.86146
ILMN_2047240	ARSA	410	4150168	-1.1267	1.01076	-1.31271	-1.15031	-1.84226	-1.61182
ILMN_1693630	C16orf7	9605	4760433	1.13388	-1.06791	-1.29799	3.29283	3.29152	3.27959
ILMN_1682699	PBX2	5089	5820681	1.01848	1.05638	-1.44778	-1.96527	-1.89525	-1.73622
ILMN_1803423	ARHGEF6	9459	770703	1.02444	1.0688	-1.39265	-2.71781	-1.75239	-1.19297
ILMN_1807044	UBAC1	10422	2850112	-1.00511	-1.17148	-1.95906	-2.26708	1.04267	-1.10211
ILMN_1684919	ADAMTSL1	92949	2470044	-1.21613	1.81267	2.73296	2.41663	1.03552	-1.07352
ILMN_1721113	HLA-C	3107	7200398	1.20631	1.0492	-1.00476	2.61134	1.47337	1.50001
ILMN_1760449	TSPAN32	10077	1850053	-1.01574	1.15934	-1.73193	-3.51241	-4.71643	-3.75773
ILMN_1764850	HPCAL1	3241	520184	-1.10794	-1.10123	-1.52367	-1.91707	-2.66008	-3.47047
ILMN_1707286	FLJ22662	79887	2140288	1.00988	-1.04107	-1.731	-4.27948	-6.44715	-2.14296
ILMN_1894821			20441	1.04145	-1.167	1.87225	3.74374	1.88419	1.32491
ILMN_2320964	ADAR	103	5490433	1.1704	1.13023	1.98828	5.70246	3.61712	2.32756
ILMN_1719343	WDR26	80232	2030358	1.17717	-1.08437	-1.6293	-1.56959	-1.36302	-1.84387
ILMN_1751020	PACSIN1	29993	4290133	-1.40378	-1.43827	-1.68505	-2.29573	-2.84039	-1.71063
ILMN_2070044	PPM1K	152926	7160593	-1.21934	1.43384	4.30723	14.0493	5.51065	2.50262
ILMN_1775759	NRAS	4893	6020280	1.05335	1.58791	2.53227	3.5846	3.25864	2.49282
ILMN_2408851	ARHGAP30	257106	4390441	1.12847	-1.01709	-1.81852	-1.33714	-1.40113	-1.38132
ILMN_1752639	SLC25A24	29957	7510681	1.14737	1.52228	-1.36678	1.42276	3.10262	2.72446
ILMN_1711838	SLC25A24	29957	3890402	1.07689	5.27808	19.4163	4.27623	2.76351	1.61631
ILMN_2150196	LRRC25	126364	5310397	-1.0391	-1.52204	-4.27364	1.21184	-1.07872	1.98389
ILMN_1708204	COPG	22820	6510037	1.02392	-1.00107	1.06561	1.46944	1.9864	1.19445
ILMN_1710863	GATAD1	57798	1770360	1.04211	-1.19974	-1.37049	-2.10964	-1.50679	-1.37355
ILMN_3201485	LOC644988	644988	50646	-1.04274	1.05053	-1.22001	-1.96003	-1.33433	-1.1847
ILMN_1779071	FEZ1	9638	3290458	-2.00402	1.82143	26.4676	15.2931	7.24528	2.11166
ILMN_1782551	E2F5	1875	6650196	1.05531	1.21562	1.29352	1.99085	1.59889	1.36554
ILMN_1870303			6980592	-1.41691	-1.45053	-1.53154	-1.36204	-1.91091	-1.40268
ILMN_1671742	UPF3A	65110	70041	-1.05053	-1.02217	-1.55705	-2.09109	-1.37484	-1.44929
ILMN_1731503	MARCO	8685	3180392	-2.09867	-1.45973	1.30073	11.5389	23.3405	20.5679
ILMN_3243644	LOC100132564	100132564	3780767	-1.44183	-2.35783	-1.15134	-1.7861	-1.91268	-1.4607
ILMN_1659960	IL4I1	259307	540670	-1.33405	2.07793	22.5173	86.1026	59.3406	22.4881
ILMN_1748707	CRELD2	79174	6560390	-1.07765	1.02823	1.36744	1.57101	2.56721	1.43292
ILMN_1751072	SRPRB	58477	4480224	-1.16457	1.03752	1.2758	1.80853	1.70254	1.08511
ILMN_1676629	INSIG2	51141	2070039	1.17444	1.14283	-1.18488	1.24045	2.04834	1.89135
ILMN_2358069	MAD1L1	8379	2630370	-1.13111	-1.09053	-1.68591	-2.86091	-1.63306	-1.20925
ILMN_1695435	LOC653610	653610	2320689	-1.17253	2.02433	4.14433	4.8273	1.83578	2.04492
ILMN_1672122	PH-4	54681	2760301	-1.15521	-1.23129	-1.20267	-2.34146	-1.42759	-1.34142
ILMN_2372136	PH-4	54681	5220398	-1.1301	1.01956	-1.05366	-3.05726	-2.06377	-1.28687
ILMN_3300313	PH-4	54681	7000202	-1.10446	1.07389	1.07468	-1.98026	-1.62951	-1.30114
ILMN_1726666	GPX3	2878	5490019	-1.03302	1.25315	1.77556	1.03766	-10.0624	-13.3515
ILMN_1814247	TCFL5	10732	1510154	-1.00367	1.18477	3.92495	6.44043	10.8545	6.2519
ILMN_1662640	MT1P3	140851	4480600	1.14266	1.6269	1.99381	5.92488	10.4916	87.5844
ILMN_1758717	SUPT6H	6830	3370750	1.13394	-1.10459	1.61221	2.20707	1.54713	1.10801
ILMN_1699214	LOC647450	647450	4220110	-1.18449	-1.10235	1.07146	2.19128	1.85609	2.26227
ILMN_1683562	SNRPG	6637	2940168	-1.13787	1.1023	1.57794	2.11156	1.74109	1.08418
ILMN_1767509	DEF8	54849	5820768	1.07826	-1.1311	-3.13438	-7.1782	-6.10163	-2.5198
ILMN_1904135			4070228	1.19257	-1.38392	-1.56319	-2.37631	-2.07402	-1.6059
ILMN_1860963			2340725	-1.03993	-1.16809	-1.13052	-1.63616	-2.10167	-2.16613
ILMN_2100209	CCL4L1	9560	3520102	1.19797	70.2673	119.418	77.9437	66.551	12.4901
ILMN_1730433	CD2AP	23607	3140646	-1.02049	-1.22628	1.09618	3.18133	2.58323	1.38532
ILMN_1772486	ELF2	1998	6380458	-1.41128	-1.13416	-2.39071	-2.32641	-1.69336	-2.20833
ILMN_3275575	LOC648980	648980	4850403	-1.17389	1.06566	-1.52373	-2.72022	-1.64962	-1.73243
ILMN_1903077			3460114	1.19223	-1.10448	-1.87806	-3.29296	-1.90714	-1.12295
ILMN_1702541	CCDC55	84081	7050671	1.2008	1.39753	1.37159	1.92205	1.90925	1.22049
ILMN_1798288	MOBKL2C	148932	7560471	-1.13759	2.03533	3.61414	6.42761	4.25428	2.35148
ILMN_1703471	ATF6	22926	5420343	1.00465	1.01787	1.0586	1.54366	1.80919	1.40978
ILMN_2241953	PILRA	29992	5420672	-1.0048	1.28695	2.64396	3.02713	1.56408	2.48897
ILMN_1654112	PARD6A	50855	460086	-1.33079	-1.11474	-2.36199	-4.13484	-2.23599	-1.28035
ILMN_1719039	UBE2G1	7326	150630	-1.14015	-1.08881	-1.80817	-1.77905	-1.02553	-1.12147
ILMN_2129927	EXT1	2131	4220431	1.13033	-1.03965	12.3077	18.5531	2.76517	1.20422
ILMN_2412384	CCNE2	9134	4760154	-1.09526	1.5118	2.52307	1.51183	1.30145	-1.02032
ILMN_2356654	LGALS8	3964	6270554	1.05126	1.05294	-1.05042	3.42802	2.30299	1.60491
ILMN_2266214	LGALS8	3964	3420286	1.16728	1.28893	1.44431	2.00135	1.66061	1.56723
ILMN_1808821	COMMD9	29099	3610114	-1.2747	-1.17856	-2.15972	-1.80209	-1.89512	-1.52998
ILMN_1805800	RAB5A	5868	670367	1.04401	1.4272	2.22205	2.59036	2.51021	1.6937
ILMN_1701434	RAP1B	5908	6590703	-1.00166	1.23088	1.75788	1.57441	1.99471	1.41993
ILMN_1769013	ASGR1	432	2370064	-1.21768	-1.51037	-17.1926	-56.1881	-13.0198	-5.75203
ILMN_1759326	P2RX7	5027	3370086	-1.08917	1.91166	5.56622	13.1265	11.6427	7.79941
ILMN_1775170	MT1X	4501	6620528	-1.24371	-1.37061	-1.38532	2.61364	14.3583	88.5456
ILMN_3240740	EIF3EIP	51386	5310735	-1.08243	-1.12323	-1.08348	-1.31944	-1.89887	-1.61238
ILMN_1762725	EIF3EIP	51386	2190221	-1.15333	-1.07068	-1.04351	-1.3549	-2.02213	-1.87963
ILMN_1705266	RELA	5970	5490750	1.05239	1.62037	3.76378	6.35986	5.64643	2.16743
ILMN_2152581	STK38	11329	830424	1.09283	1.18065	-1.54056	-2.03414	-1.38733	-1.27157
ILMN_2400372	SULT1A2	6799	6400326	-1.05757	1.0442	-2.44159	-6.85023	-5.32345	-2.51004
ILMN_2364062	THOC4	10189	1660309	-1.04506	1.12436	1.47856	1.89807	1.35346	-1.44768
ILMN_1769634	STRA13	201254	270605	-1.12589	-1.19664	-1.64509	-1.94869	-1.13445	-1.18508
ILMN_3240226	LOC791120	791120	4920706	1.11521	-1.03877	-1.34063	-2.18181	-1.61398	-1.87255
ILMN_1715173	RPS6KA1	6195	4730739	-1.03092	-1.87733	-3.18007	-2.62611	-1.37385	-1.45288
ILMN_1693669	WDR79	55135	2260630	-1.32964	1.37843	-1.61778	-1.98417	-2.10125	-1.32995
ILMN_1700950	LOC646567	646567	7160324	-1.16938	1.25587	1.34294	1.89344	2.1993	1.10161
ILMN_1758895	CTSK	1513	1430278	1.39181	-1.52256	-2.00839	-2.79499	-2.48933	-3.61602
ILMN_1739967	TBK1	29110	780598	1.09795	1.26921	2.34726	3.02145	4.05143	2.44773
ILMN_1800951	ATXN1	6310	520601	-1.03706	-1.33039	-1.24796	-1.0751	-1.91988	-1.65453
ILMN_1791232	SPRED2	200734	3190750	-1.27364	1.03662	1.21268	2.71516	2.57559	2.72532
ILMN_1795835	LOC338758	338758	6650035	-1.12127	4.84408	5.79491	1.4804	-1.50747	1.01936
ILMN_1738784	PPP2R5A	5525	5870746	1.05744	-1.1698	-2.09823	-2.01229	-2.27056	-1.39463
ILMN_1775501	IL1B	3553	840685	1.16928	43.1299	49.4474	91.137	96.8786	32.3441
ILMN_2171289	SAMSN1	64092	4390079	1.40546	2.14864	10.2746	6.85954	5.15661	3.06352
ILMN_1684887	SAMSN1	64092	1410181	1.22626	3.02707	11.1931	11.8726	7.55869	3.5842
ILMN_1659801	ATP6V1C1	528	2480241	1.05074	1.46736	1.56692	1.47207	2.63162	1.07323
ILMN_1663257	ATP6V1C1	528	5550750	-1.09526	-1.19308	2.57022	2.26018	4.39415	2.26706
ILMN_2216918	SHPK	23729	5310070	-1.08358	1.02359	-1.85034	-2.18219	1.07343	1.03919
ILMN_1694711	MAD2L1BP	9587	6330538	-1.08876	1.04721	2.3595	3.36931	2.15005	1.79855
ILMN_1798454	MAD2L1BP	9587	460193	-1.05996	-1.05887	2.09434	3.28938	2.08563	1.88878
ILMN_1753648	SPRYD5	84767	4880204	1.22011	-1.02324	-2.69958	-2.08556	-1.30303	-1.04906
ILMN_3307926	ADRBK1	156	3290113	1.02998	1.0185	-1.82894	-2.48361	-1.71794	-1.21567
ILMN_1725700	MOV10	4343	6580484	1.19388	-1.27922	2.28509	16.2159	9.41142	4.14241
ILMN_1710001	RPL41	6171	1240523	1.36615	1.41356	-1.21629	1.74855	1.90106	1.47878
ILMN_1672004	TOB1	10140	4390300	-1.45991	-1.22443	-2.90915	-2.37554	-1.86753	-1.28461
ILMN_1652913	EZH2	2146	60639	-1.28033	1.38411	2.63816	4.20506	2.28807	1.86227
ILMN_1697817	PANX1	24145	1940343	-1.11485	1.12709	3.42601	3.62203	3.38569	2.23599
ILMN_1742544	MEF2C	4208	4040162	-1.34948	1.06859	-2.51517	-3.94169	-3.10548	-3.29245
ILMN_2059549	SYK	6850	110685	-1.07174	1.07987	-2.03225	-2.84148	-1.60232	-1.47164
ILMN_1800221	LOC643624	643624	6590167	-1.22942	1.01721	-1.06509	-1.4457	-1.81516	-1.80109
ILMN_1704554	LOC648470	648470	1450136	-1.00136	-1.02763	2.48613	9.25073	3.68335	2.09467
ILMN_3237270	LOC100133609	100133609	780672	-1.1363	1.27667	6.6748	6.12011	4.62559	3.09015
ILMN_1690880	CTAGE5	4253	7650504	1.14871	-1.7299	-2.45297	-2.88442	-1.43678	-1.50523
ILMN_2115696	USP42	84132	7400465	1.04547	-1.00085	1.74979	2.9897	1.88701	1.41531
ILMN_1811171	GPR132	29933	5870692	1.1399	4.05476	3.44816	4.43131	3.34849	1.70859
ILMN_2358540	RBMS1	5937	2470520	-1.07751	-1.04758	1.16198	1.86013	1.63278	1.37701
ILMN_1666444	RBMS1	5937	4150639	-1.06633	1.16696	1.07973	1.84714	1.59507	1.09184
ILMN_1697420	TINF2	26277	1740471	-1.19636	1.09697	1.22517	2.15637	1.69368	1.40714
ILMN_1790978	ATG7	10533	5220754	-1.01432	-1.01317	2.555	5.94753	4.872	2.85893
ILMN_1742052	SERPINB9	5272	1230156	-1.36146	2.7998	9.45152	16.0237	9.74349	4.04716
ILMN_2287941	CYLD	1540	2600017	-1.14112	1.47721	3.28985	4.90397	1.97384	1.85846
ILMN_2062468	IGFBP7	3490	3400538	-1.128	1.18993	-1.27081	-1.04574	1.88434	5.02498
ILMN_3240957	LOC389073	389073	5570671	-1.31352	-1.21139	1.10661	2.15297	1.01989	3.03669
ILMN_1695509	PTPN12	5782	3990136	1.10072	1.18263	1.72346	1.19592	1.88788	1.45919
ILMN_1714600	NAV3	89795	360270	-1.21613	-1.09167	1.28883	1.66859	4.67421	9.83829
ILMN_2078334	CNOT10	25904	1300463	-1.21529	-1.02134	-1.47363	-1.832	-1.20184	-1.14508
ILMN_1673543	PGM2	55276	4830504	-1.00766	1.08096	-2.2596	-3.87783	-2.14561	-1.13313
ILMN_1808779	CSTF3	1479	1570754	-1.03859	1.18704	1.90149	3.72212	4.08473	1.7709
ILMN_1756910	LYPLA3	23659	6480037	1.04758	-1.3569	-2.22929	-1.65286	1.04446	-2.08681
ILMN_3300663	RP11-345P4.4	728661	5550592	1.09351	-1.11369	-1.26024	-2.07279	-1.45942	-1.28267
ILMN_2136089	MT1IP	644314	2760537	1.40933	1.28156	4.18214	35.4798	30.1906	146.137
ILMN_1804419	LRMP	4033	7150324	1.13731	1.00636	-2.87021	-10.0389	-6.89279	-4.31075
ILMN_2329429	GIMAP6	474344	6330615	-1.13865	-1.14435	1.1276	1.96743	1.56419	1.321
ILMN_1875342			2120450	1.00626	1.28372	1.14311	2.04979	1.36687	-1.01898
ILMN_1719433	CD1D	912	6400358	1.02118	-1.94883	-7.21075	-6.2205	-24.8274	-8.14104
ILMN_1691574	LOC646064	646064	6660048	1.34443	-1.39597	-3.35327	-4.39828	-7.42988	-1.83961
ILMN_1770071	IFITM4P	340198	1030347	-1.20874	1.04443	1.10469	4.02215	2.61892	3.40117
ILMN_1677534	SCAP	22937	3140382	-1.09676	-1.06696	-1.54114	-1.85581	-1.98243	-1.44437
ILMN_1811114	SDS	10993	10068	-1.21613	-1.09167	1.17475	1.87742	2.53152	2.75999
ILMN_3200921	LOC642590	642590	5690291	1.04335	1.11338	2.23721	3.82735	1.90094	1.27975
ILMN_2367020	SEC61G	23480	6290367	-1.11309	-1.03091	1.86746	3.42279	3.23605	1.28235
ILMN_1758146	SIRPA	140885	1940129	1.00826	1.23329	2.71757	2.63105	2.49981	1.81725
ILMN_1694269	CCDC93	54520	2850392	1.03717	-1.09652	1.0866	2.04091	3.1452	3.51126
ILMN_1788961	PPP2R2A	5520	3710594	-1.04228	1.50151	1.24641	2.05531	1.54529	1.16352
ILMN_1702858	ADHFE1	137872	2760121	-1.19739	1.13949	-1.19614	-1.68443	-2.04801	-1.80149
ILMN_1810225	KIAA1530	57654	5910026	-1.05188	-1.18274	-1.61627	-1.96989	-1.96024	-1.29388
ILMN_1729748	PEF1	553115	6180670	1.00281	1.09052	1.26347	2.78737	2.00896	1.25679
ILMN_1681301	AIM2	9447	1260270	1.0552	-1.10243	1.2091	3.67671	3.3423	5.04656
ILMN_1654488	UTX	7403	2710731	1.17178	1.15982	1.05194	2.20503	1.85507	1.65118
ILMN_1838767			5130706	-1.11231	1.03327	-1.47469	-3.06511	-5.86767	-3.10225
ILMN_1708340	DAPK1	1612	5700220	1.13742	1.2191	1.85404	1.31812	2.08336	1.09254
ILMN_1682775	EDN1	1906	7040386	1.04181	9.25556	50.4227	40.681	36.9825	25.0866
ILMN_1803479	LOC650546	650546	4180148	1.37745	-1.68716	-3.57333	-2.20293	-1.73904	-1.67014
ILMN_1750658	HAX1	10456	4260377	1.07481	-1.08784	1.14171	1.86169	1.42243	1.28355
ILMN_1749213	SDF2L1	23753	3120079	-1.21811	1.01439	2.26694	2.77523	3.59298	1.10052
ILMN_1743770	SLC25A14	9016	1710754	-1.01882	-1.00727	-1.35487	-1.7903	-2.21429	-1.79109
ILMN_1763688	C17orf49	124944	2570035	-1.15506	1.01291	1.94066	3.79091	2.65234	2.32975
ILMN_1765557	OLFML2B	25903	7150019	-1.41044	-1.09167	1.10661	1.59758	3.41648	10.081
ILMN_2403228	CLEC12A	160364	3780358	1.66457	-1.23174	-2.58133	-7.60743	-9.64637	-3.19401
ILMN_1758104	PRPS2	5634	130619	-1.21641	1.21095	1.13709	1.96086	1.43045	1.25717
ILMN_2399431	PRPS2	5634	7000521	-1.22636	1.06764	1.1448	2.01847	1.44642	1.32361
ILMN_2336595	ACSS2	55902	4490524	1.11444	-1.15919	-3.09712	-5.59553	-2.09245	-1.53775
ILMN_1747451	PLCXD1	55344	3850064	1.29634	-1.09648	-1.37669	-2.05315	-1.26561	-1.80326
ILMN_1768784	PSMC2	5701	4230296	-1.04547	1.0445	1.1542	1.58596	2.10388	1.29211
ILMN_3244019	LOC647886	647886	4260440	1.30192	-1.11758	2.75593	5.12625	1.78513	1.16279
ILMN_1763000	CENTA2	55803	3990433	-1.09923	1.03315	-4.02643	1.11689	1.56521	-1.3376
ILMN_1890614			4730711	1.22698	-1.39155	-12.6601	-18.1793	-25.4167	-7.23062
ILMN_1855746			7040731	1.02632	1.27149	-1.42107	-2.3599	-1.3323	-1.48231
ILMN_1702715	MECP2	4204	5130021	1.22172	1.03078	-1.77362	-1.67844	-1.90116	-2.4026
ILMN_1651278	SNIP1	79753	2690270	1.09406	1.10765	1.52451	2.07453	1.74205	1.24552
ILMN_1796245	DNASE2	1777	6200315	-1.1739	-1.43452	-2.31966	-2.30235	-1.04896	1.44222
ILMN_1667418	LOC283953	283953	5290136	1.04706	1.34792	2.92824	3.57323	2.49931	2.36843
ILMN_1796490	GRINA	2907	70070	-1.00705	1.0848	2.56181	5.9702	5.73912	5.23029
ILMN_2111237	MN1	4330	6480259	-1.32728	1.75673	1.92778	5.00972	4.78114	4.76977
ILMN_1732197	MN1	4330	630546	-1.09224	1.05441	1.43947	2.14774	2.61609	2.53014
ILMN_1765547	IRF2	3660	580722	-1.00091	-1.04431	1.11702	3.95969	2.60228	2.39743
ILMN_3302156	LOC729534	729534	5670647	-1.06439	-1.20089	-1.35615	-1.26756	-2.47282	-3.63757
ILMN_1680344	MYOM1	8736	160692	-1.16327	-1.15822	1.01037	-1.65127	-2.1521	-1.97601
ILMN_3307950	CDK5RAP3	80279	6620075	1.01657	-1.01037	-1.13649	-1.42464	-1.84212	-1.44183
ILMN_1805175	TGFA	7039	3420296	1.20972	-1.27005	-2.29844	-2.29036	-2.51298	-1.54047
ILMN_1787705	ATP6V1B2	526	6650017	1.08409	1.30246	1.83876	1.24406	1.45103	1.6272
ILMN_1711702	CLEC2D	29121	5490341	-1.14115	-1.06793	1.04964	1.84379	1.33882	-1.10567
ILMN_1750961	TM6SF1	53346	240653	1.17971	-1.05179	-2.17369	-7.08262	-8.49086	-2.90938
ILMN_1901616			6370082	1.04258	1.2018	2.24779	1.7646	1.28422	-1.27315
ILMN_1781457	TIPRL	261726	2810040	1.0344	1.1067	1.6282	2.52158	1.93203	1.27566
ILMN_1844128			50020	-1.32119	-2.42643	1.18263	2.58369	-1.54624	-1.64258
ILMN_2252408	CNPY4	245812	6200743	1.00853	1.02406	-1.14893	-3.4489	-1.54169	-1.19409
ILMN_1664802	WSB1	26118	6110091	1.2537	1.59362	3.21276	1.96469	2.02978	1.54589
ILMN_2415748	WSB1	26118	2230615	-1.03156	1.82223	2.72394	2.69241	2.10817	1.53442
ILMN_1809139	AHCTF1	25909	1230196	1.12921	-1.05685	-2.10249	-3.08563	-1.84664	-1.56387
ILMN_1747504	AHCTF1	25909	6040747	-1.05616	1.30938	-2.13991	-3.48137	-1.95188	-2.51533
ILMN_1654319	HAPLN3	145864	4900086	1.32065	1.13148	4.27561	20.527	5.4899	4.09361
ILMN_3193271	IRG1	730249	1770072	-1.21613	26.4624	486.024	673.692	88.9235	51.645
ILMN_1795118	SIDT1	54847	7000026	-1.17659	1.05944	1.05544	3.01839	1.10112	-1.01788
ILMN_2103362	ARHGAP27	201176	1260239	1.21714	1.11468	-2.32373	-1.4508	-1.82663	-1.67752
ILMN_1770768	SLAMF1	6504	5810136	-1.00562	1.26979	3.41474	7.21492	15.0324	10.3464
ILMN_2131861	SOCS2	8835	6770673	-1.05717	1.16027	2.97923	4.24756	2.70875	2.72201
ILMN_1798926	SOCS2	8835	1690692	-1.01641	1.23086	3.66628	4.71408	2.98655	1.5986
ILMN_2399016	MMP28	79148	7100338	1.04595	1.35083	-1.76436	-1.34121	-1.94917	-2.8026
ILMN_1692785	KLHL21	9903	1240386	1.38918	-1.10474	-5.3941	-3.94365	-2.71298	-1.52179
ILMN_2232177	ACTN1	87	5080364	-1.11908	1.01682	-1.72524	-5.52909	-2.01395	-1.2487
ILMN_2396801	PNPLA1	285848	940463	-1.38591	2.27018	7.50449	5.85417	4.22241	3.8297
ILMN_1688953	ARHGAP19	84986	6110332	1.22639	-1.00026	-2.78853	-4.99977	-2.12883	-1.45137
ILMN_2278636	CUX1	1523	6940402	1.06506	1.01519	1.03896	1.9524	1.22627	1.03346
ILMN_1766275	PIK3CD	5293	3360717	1.09852	1.16655	-1.87596	-1.4925	-1.6392	-1.42018
ILMN_3236249	LOC727877	727877	5360544	-1.10717	1.24554	-1.79669	-1.935	-1.5006	-1.85646
ILMN_2408576	FAM129B	64855	4070711	-1.21292	1.01051	-1.54765	1.88341	6.30861	2.15882
ILMN_1763322	CCR3	1232	2190671	1.16031	1.20051	-2.03015	-6.00354	-7.94644	-2.90631
ILMN_1710075	FAM89A	375061	6280048	1.0597	1.1074	2.57088	1.83143	2.21371	1.86043
ILMN_1797301	C1orf183	55924	1300435	1.0197	-2.24248	-2.76901	-1.89189	-2.58146	-2.38803
ILMN_1654639	HERC6	55008	6860482	1.09017	1.2248	6.2468	36.8849	17.9033	9.40295
ILMN_2386008	MPZL1	9019	7000431	1.02025	-1.11637	-3.98462	-3.81881	-2.31207	-1.06921
ILMN_1780825	RRAS	6237	4570670	-1.09645	-1.13033	-2.53401	-3.83381	1.15679	2.30624
ILMN_3239531	LOC401115	401115	7650703	-1.32013	-1.8408	-1.86097	-1.5071	-1.26831	-1.22443
ILMN_2411282	QSOX1	5768	2850021	1.00165	1.10577	1.64528	2.13377	1.30062	1.3759
ILMN_1772627	D4S234E	27065	2750475	-1.28534	1.14964	-1.43618	-6.10006	-2.4745	-2.42134
ILMN_1804679	MYST1	84148	4060041	-1.27238	-1.38419	-2.43074	-1.41258	-1.69621	-1.18039
ILMN_1769383	GIMAP5	55340	5360079	-1.12796	-1.02664	1.65057	2.72462	2.0797	1.5314
ILMN_2383305	GPATCH4	54865	1820544	-1.19547	1.10699	1.289	2.68889	1.79396	1.12459
ILMN_2281069	GPATCH4	54865	1580341	-1.19173	-1.1512	1.45565	2.55263	2.02001	1.55544
ILMN_3242883	CTGLF5	728404	2140343	-1.0472	-1.07363	-1.53142	-1.94041	-2.18942	-1.74866
ILMN_1712786	AHCYL2	23382	870039	-1.15433	1.16665	-1.62162	-2.46491	-2.48495	-1.18215
ILMN_1793269	RAB37	326624	5720544	1.05409	-1.38244	-1.93839	-2.64915	-4.78027	-2.39527
ILMN_1788017	HSH2D	84941	6040647	1.08502	1.21622	1.93101	2.91441	1.18164	-1.0908
ILMN_1821352			6660112	1.13883	1.1517	-2.38653	-1.576	-2.21642	-1.89007
ILMN_2358041	NBN	4683	6110753	1.63683	2.48828	8.9616	8.58711	12.8945	9.50399
ILMN_1766713	HSPD1	3329	6960072	-1.04634	1.16037	1.26723	1.8198	1.70952	1.00799
ILMN_2410986	STAT3	6774	2100484	1.02018	1.11823	1.46275	4.22353	2.73804	2.0954
ILMN_1741165	SLC11A1	6556	780465	1.0053	-1.0512	-3.0812	-3.29983	-2.25854	1.80281
ILMN_1695792	CUL4A	8451	2640487	-1.00397	1.3482	1.89724	1.96277	1.62827	-1.08141
ILMN_1814194	TCF4	6925	2510672	-1.20135	1.0974	2.09363	3.14827	1.49119	1.36122
ILMN_1811997	ZNF364	27246	7380382	-1.15603	1.1105	1.60499	1.98407	2.1494	1.53202
ILMN_1766184	LOC654346	654346	840669	1.16074	1.04849	-1.07118	7.34139	2.67521	1.23084
ILMN_1839609			130356	1.02392	-1.13999	-1.5243	-1.89148	-1.45605	-1.2909
ILMN_2196097	PPP2CA	5515	1740240	1.03537	1.42394	1.76297	2.07601	1.86015	1.31255
ILMN_1713182	LOC653879	653879	5560195	-1.23998	-1.40815	1.99121	11.0819	10.7435	10.3557
ILMN_1754716	HAS1	3036	6270300	-1.21613	1.0155	1.45267	5.5348	1.58449	-1.07352
ILMN_1801304	FAM78A	286336	6250184	-1.5495	-1.70321	-1.45248	-1.88154	-2.13039	-2.0603
ILMN_1764082	MBOAT1	154141	5490414	1.20013	1.07951	-1.78439	-2.02071	-3.19133	-1.64897
ILMN_3253787	LOC100128274	100128274	50075	1.23096	1.05687	5.38615	7.87994	4.44352	2.29584
ILMN_1686968	ZNF362	149076	7040270	-1.0469	-1.00805	-2.18536	-3.8132	-2.61884	-1.24962
ILMN_1761945	FGFBP2	83888	10504	-1.66349	1.29961	-1.51619	-5.53247	-9.97752	-6.0869
ILMN_2044453	LPAR5	57121	2260241	-1.26915	1.24144	-1.78206	-3.76587	-1.84387	-1.28755
ILMN_2147517	CD58	965	5900594	1.124	1.4834	2.73748	1.84197	1.49476	1.74249
ILMN_1785268	CD58	965	3610035	1.18006	1.41381	3.06768	1.94229	1.57403	1.70789
ILMN_2099528	BTLA	151888	2810064	1.02219	-1.01753	2.43062	1.76352	1.9043	1.50001
ILMN_2335813	GCH1	2643	1010360	-1.39031	5.81718	35.3266	68.7173	36.989	20.6606
ILMN_2312275	SRP54	6729	6860553	1.08828	1.18581	1.85539	3.14039	2.82327	1.51587
ILMN_1690325	NFYA	4800	3870056	-1.02744	1.63116	2.09636	2.27738	1.90825	1.74572
ILMN_2328666	CD83	9308	6620026	-1.08641	16.0198	26.0991	14.2412	13.2209	4.14398
ILMN_3184599	FLJ37786	642691	3370025	1.04675	1.27119	1.73541	3.66253	2.50218	2.8905
ILMN_3289090	LOC728059	728059	4040519	1.00162	1.02463	1.28836	1.84654	1.33952	1.23708
ILMN_2347234	PRMT1	3276	3460669	-1.10709	1.24085	1.51202	2.54891	1.91923	1.21234
ILMN_3243190	EMR4P	326342	7320324	1.47241	-1.01031	1.03573	-1.93017	-4.9751	-2.69643
ILMN_3180989	RIPK5	25778	1170162	1.04458	1.21154	-2.3447	-3.18321	-1.59155	-1.96425
ILMN_1754199	BCL7B	9275	2850360	1.05222	1.819	1.3154	1.76155	1.2503	-1.18789
ILMN_2393573	RASSF1	11186	270026	-1.13885	-1.06634	-2.50858	-6.67194	-4.01209	-2.43225
ILMN_1683023	PDGFC	56034	4850327	1.08038	-1.44552	-1.67443	-2.99735	-2.14331	-1.87044
ILMN_1746148	LRRC33	375387	5220678	1.01979	-1.28737	-2.50773	-1.57419	-1.14082	-1.63891
ILMN_1734198	RNGTT	8732	2630315	-1.06916	-1.07744	-1.04832	1.19233	2.21476	1.75075
ILMN_2178088	ZNF131	7690	2750278	1.02092	1.15427	-1.20166	-1.44708	-1.89827	-1.93081
ILMN_1773650	LRRN3	54674	2230538	1.07658	1.02235	-2.34081	-2.25119	-3.00972	-5.49267
ILMN_1807894	SLC7A8	23428	4860537	-1.29214	-1.65311	1.00011	1.20628	-1.02917	-3.51512
ILMN_1859908			5810598	-1.03337	-1.1763	-2.37059	-1.90521	-2.13213	-1.37216
ILMN_1778650	VILL	50853	630689	-1.28851	1.35422	4.29328	3.62798	2.73384	2.71705
ILMN_1731181	TEX2	55852	2350333	-1.08393	1.03222	-1.49068	-2.06223	-1.23586	-1.25752
ILMN_1719149	LOC653663	653663	4490441	1.1241	-1.35131	-2.09554	-1.89653	-3.0798	-1.95927
ILMN_1703180	ETV3	2117	4810343	1.12997	3.24035	3.62931	2.91265	1.82216	1.24653
ILMN_1723480	BST2	684	4900674	1.0462	-1.15556	2.42371	5.42246	3.52105	1.77554
ILMN_2390586	SP100	6672	6650541	-1.08457	-1.09009	1.30934	4.28623	3.39564	2.02657
ILMN_2284998	SP100	6672	4200240	-1.1448	-1.08177	1.24732	6.11049	3.81914	2.29315
ILMN_1766200	FAM26B	51063	1440241	-1.29853	-1.4383	-2.53562	-2.72544	-2.09569	-2.66087
ILMN_1795762	PLEK	5341	4810020	-1.04943	3.51727	6.91369	6.73335	4.81382	2.35466
ILMN_1779886	TBC1D14	57533	7160707	1.18085	-1.13463	-4.04554	-2.55442	-1.61581	-1.2481
ILMN_1693242	ZNF342	162979	2970397	-1.22982	-1.46039	-2.01418	-1.60747	1.0292	1.10264
ILMN_1686664	MT2A	4502	450615	-1.10785	-1.22177	4.77547	33.7523	27.6855	58.0256
ILMN_1769290	C9orf52	158219	2340477	1.16129	1.1793	1.45026	3.35822	2.01151	1.42648
ILMN_1788531	SIT1	27240	4280053	-1.71948	-1.07327	-1.87356	-2.18321	-1.81893	-1.6685
ILMN_1742025	OLFM1	10439	2680072	-1.12716	-1.60891	-2.02385	-1.65376	-1.38467	-1.38969
ILMN_1777906	MAP7D1	55700	2970563	1.0402	-1.09518	-2.04884	-1.67275	-1.24761	-1.04043
ILMN_1657234	CCL20	6364	4220246	-1.0551	378.08	718.698	497.405	256.701	137.734
ILMN_2328776	RP6-213H19.1	51765	2450152	1.09904	1.61487	3.9955	3.01859	1.74098	-1.05115
ILMN_2414762	TLR10	81793	620441	1.09447	1.0213	-2.3148	-3.64724	-1.76691	1.09889
ILMN_1915958			2190348	-1.27042	1.16697	1.51182	1.7328	1.99506	1.43795
ILMN_1765994	ZBP1	81030	4880010	-1.03262	-1.04002	2.39003	8.88897	3.81876	3.05268
ILMN_1739508	LOC652493	652493	150609	1.0007	-1.05827	1.22772	2.02317	2.07626	2.34852
ILMN_3308265	MIRN302C	442895	3990307	1.11583	5.62326	15.2766	5.34634	2.17877	1.99028
ILMN_1744574	TRUB1	142940	450341	-1.37648	1.41411	3.89596	3.3671	1.33285	1.03089
ILMN_2365248	HVCN1	84329	3460239	-1.25831	1.21341	-2.31233	-5.31826	-4.06834	-1.6989
ILMN_1683250	LOC440731	440731	4010270	1.24251	-1.20571	1.19297	4.94797	6.90239	3.76587
ILMN_3227341	RFPL4A	342931	1260168	1.05948	1.15612	1.9104	1.95079	1.3115	1.67383
ILMN_2083469	IRS2	8660	6110736	1.08214	-1.39678	-1.75258	-2.71809	-2.93129	-1.47295
ILMN_1672114	TNFRSF10C	8794	2260746	-1.06586	-1.24818	-2.34738	-2.08466	-1.86544	-1.26411
ILMN_1654010	AGPAT3	56894	3850435	-1.29713	-1.11871	1.33899	2.73207	2.24377	1.63508
ILMN_1773935	TMEM165	55858	460672	-1.09318	1.43265	1.70961	1.55973	2.38072	1.85055
ILMN_2253732	ST8SIA4	7903	4230017	1.0801	-1.13037	-1.88101	-1.87515	-2.23421	-1.84061
ILMN_1665307	AMPD3	272	2810072	-1.21613	-1.09167	1.83058	1.85533	3.25286	3.67148
ILMN_3283742	LOC646791	646791	5420162	-1.09795	-1.06151	-1.21407	-1.3202	-1.92246	-1.48225
ILMN_1658639	SLC46A3	283537	2640324	1.03175	-1.17278	-2.18602	-3.47616	-1.7425	-1.32537
ILMN_3249406	KIAA0133	9816	1580433	-1.21358	-1.44098	1.34052	1.99649	1.74631	-1.14052
ILMN_1703891	TBC1D9	23158	1400070	1.09696	1.2395	2.54955	2.3072	1.66253	2.7135
ILMN_1667707	SPCS3	60559	7050026	-1.04725	1.27075	1.52898	1.88228	1.90167	1.31251
ILMN_2365307	CD276	80381	5900575	-1.21613	-1.09167	1.69098	5.94371	7.26542	1.89591
ILMN_1763823	LOC651612	651612	1580360	1.51848	-3.53023	-3.74296	-3.16894	-4.55961	-3.78192
ILMN_1769229	BCL2A1	597	7380477	1.40596	4.00758	21.9658	14.6897	11.6989	5.09676
ILMN_1720771	STX11	8676	60470	1.10326	1.6963	3.2473	5.30172	3.55897	3.93574
ILMN_3180557	CYB561D1	284613	4490612	1.05761	-1.202	-2.64563	-2.78985	-1.87462	-1.4006
ILMN_1740430	SLC2A4RG	56731	2070243	-1.23024	1.03329	-1.41898	-2.70795	-1.94943	-1.40369
ILMN_1706261	SLCO3A1	28232	1440348	1.17195	-1.04376	-1.78773	-2.13521	-3.00536	-2.07446
ILMN_1724493	LYSMD2	256586	770538	1.09337	1.17774	2.04894	3.6539	2.33624	2.50405
ILMN_2368068	TCF20	6942	3450707	-1.12886	1.03804	-1.41193	-1.9338	-1.55614	-1.51007
ILMN_1655245	MDM1	56890	7150241	-1.44773	1.47523	1.2123	3.42076	1.51349	2.13845
ILMN_1692072	LOC728006	728006	6350075	-1.00792	-1.48607	-2.24037	-2.45917	-1.69624	-1.15066
ILMN_3237627	LOC154761	154761	3180360	-1.0653	-1.07451	2.22874	4.24286	3.68153	2.38276
ILMN_2376416	UBXD5	91544	6020246	1.06061	1.26743	-1.46111	-3.34132	-7.76038	-6.62838
ILMN_2225537	PTGR1	22949	6450440	-1.21613	-1.04087	1.13841	1.59758	1.81628	3.37751
ILMN_1765796	ENO2	2026	50402	-1.06998	1.02127	-1.21333	-2.3711	-1.28526	1.57083
ILMN_1796409	C1QB	713	5910019	-1.21613	-1.24965	1.40183	7.25333	11.3689	11.0444
ILMN_1768816	TMPO	7112	3400630	1.08331	2.38445	1.9683	1.6431	2.0275	1.12051
ILMN_2388466	TIA1	7072	5310358	1.12124	1.02583	1.24393	2.35656	1.44945	1.08118
ILMN_1718303	PVRL2	5819	4890707	-1.01905	1.12832	1.71397	7.50254	4.9416	3.42748
ILMN_1778136	ZMYND15	84225	6580717	1.10802	-2.21201	-2.25002	1.30754	-2.86711	-1.2315
ILMN_2370624	COL13A1	1305	3870228	-1.21613	-1.09167	1.10661	3.20296	2.69086	8.49984
ILMN_2408645	LOC653566	653566	7040068	-1.1623	1.18557	1.49777	2.19028	2.09929	1.17976
ILMN_1723124	GALK2	2585	4070706	1.07241	-1.28138	-1.53923	-2.25181	-1.16262	-1.18426
ILMN_2242937	ARSB	411	270215	1.19404	1.05995	1.88174	4.55099	5.80418	2.79997
ILMN_2366719	NSFL1C	55968	7320328	-1.01729	-1.40441	-2.8184	-2.76226	-1.40955	1.03883
ILMN_1790962	FLJ45909	126432	2900474	-1.01796	1.05787	-2.05174	-2.22126	-1.39797	-1.03998
ILMN_1745573	TTC13	79573	4490014	-1.03283	1.22593	-1.55635	-2.60049	-1.94604	-1.68656
ILMN_1753064	TTC13	79573	6200215	-1.0267	1.02183	-1.36569	-2.57782	-1.80023	-1.6768
ILMN_1654357	ZNF24	7572	7380553	-1.03041	1.43258	2.48051	3.67544	1.93504	1.85922
ILMN_2379599	CD163	9332	2680092	1.01246	1.06706	-2.0563	-1.142	4.35899	2.12574
ILMN_1808132	FAS	355	460438	-1.42679	1.77456	4.34307	4.61475	4.44716	2.75783
ILMN_1859787			3130445	-1.06992	-1.59144	-1.686	-1.43174	-2.20877	-2.33515
ILMN_1752562	CXCL5	6374	380010	1.10414	-1.1125	1.87953	5.33094	7.90419	130.849
ILMN_2171384	CXCL5	6374	540377	1.11777	-1.00143	1.69107	3.47691	16.6855	114.822
ILMN_1795704	KIAA0232	9778	4490735	1.11219	-1.21768	-3.4968	-4.18554	-3.9526	-2.49195
ILMN_1677824	RAB4A	5867	5810097	1.10165	1.0709	-1.31033	-2.37134	-1.67875	-1.99232
ILMN_1784863	CD36	948	1010592	-1.18587	-1.03057	-2.38652	-8.45472	-3.56815	-3.22716
ILMN_2261600	FCGR1B	2210	2710709	1.28194	-1.0891	-1.16109	12.7238	13.885	12.4598
ILMN_1700257	C4orf32	132720	4590167	1.11405	-1.06074	2.01512	1.793	1.8717	1.51548
ILMN_1669508	PAF1	54623	5310768	-1.11622	1.11473	1.40113	1.90859	1.10308	1.01526
ILMN_3205910	UNQ6228	100131541	2100491	1.17564	1.03881	3.17408	3.40994	3.23837	1.50468
ILMN_1715814	LMAN1	3998	830564	1.0072	1.17709	1.67877	2.13035	1.42507	1.26556
ILMN_1677509	PRR7	80758	60653	-1.28116	2.19354	4.06882	1.45271	-1.02917	-1.01125
ILMN_1780711	LOC390530	390530	3800202	1.06179	1.33697	2.72755	3.2073	2.32858	2.02632
ILMN_1694106	GPD1L	23171	2450187	-1.07361	1.12519	-1.73084	-2.83538	-1.62381	-1.70131
ILMN_1763144	NEU1	4758	4200692	-1.15755	-1.03018	-1.06178	1.13773	2.29113	2.18241
ILMN_2401641	ALDH3A2	224	3120196	-1.00863	1.1186	-2.50646	-4.56806	-2.34457	-1.37855
ILMN_1761833	SLC40A1	30061	5490601	1.65276	-1.46364	-2.58309	-5.17455	-4.75221	-3.54519
ILMN_1756793	POLS	11044	4730292	-1.03105	1.05022	1.54247	2.17742	1.44775	-1.12211
ILMN_1768870	CAPZA2	830	5090403	1.00732	-1.02809	1.10694	1.7968	1.84454	1.40504
ILMN_1795822	DIS3L	115752	4280300	-1.18516	1.04848	-1.42633	-2.67092	-1.34566	-1.29913
ILMN_2168217	EBI2	1880	4040037	-1.02866	2.67948	1.44097	1.96186	1.13025	1.04575
ILMN_1798706	EBI2	1880	4490520	-1.06754	2.83867	1.53314	2.08615	1.17404	1.05739
ILMN_1794392	DDX3X	1654	2970195	1.22832	1.41744	1.87126	2.38001	1.40138	-1.04456
ILMN_2098947	LOC338799	338799	780348	1.10054	-1.2948	-1.94869	-1.37623	-1.61027	-1.77174
ILMN_1858599			7610309	1.15841	-1.03325	2.66465	6.29639	2.31505	1.56519
ILMN_1769503	ZNRF2	223082	3290722	-1.09081	1.13793	1.57954	4.37473	3.84211	3.15698
ILMN_2262044	PARP10	84875	2070059	1.09172	-1.15622	2.58297	8.57967	4.65987	3.27581
ILMN_1703327	PSTPIP1	9051	7320747	1.01637	-1.0015	-3.07173	-10.1737	-2.71288	-1.48445
ILMN_1807106	LDHA	3939	3190092	-1.06103	-1.04061	1.56408	2.40024	2.84791	1.22123
ILMN_1685834	AMPH	273	360402	-1.21613	-1.09167	1.10661	3.4106	10.2713	4.55114
ILMN_2368318	FGR	2268	6660475	-1.1073	1.22362	1.42396	1.77137	1.5311	2.62393
ILMN_3308778	MIRN488	574441	1030162	-1.14316	-2.20942	-1.00618	-1.18745	-1.43217	-1.58301
ILMN_1772876	ZNF395	55893	1980403	-1.09303	1.21349	-1.97847	-1.61488	-1.20205	-1.59325
ILMN_1790689	CRISPLD2	83716	4180079	1.22779	1.02955	-1.8672	-5.93256	-6.35679	-2.20853
ILMN_1719972	PLXNA3	55558	4150132	1.00581	-1.14722	1.10386	1.93163	3.11361	1.68994
ILMN_2381834	TRIM69	140691	1470025	-1.21613	-1.09167	1.18162	3.83912	1.42752	2.25737
ILMN_1673339	LOC648364	648364	1440692	-1.31984	-1.40208	-1.68445	1.04774	-2.38735	-1.60215
ILMN_1722834	RGS12	6002	4070215	-1.07612	-1.19257	-2.16685	-2.03544	-1.62715	-2.31291
ILMN_1729287	NMUR1	10316	1400348	-1.35242	1.42824	-1.28784	-1.46819	-2.24786	-1.57107
ILMN_1684440	PXN	5829	6450541	1.19483	-1.24244	-2.33405	-3.15711	-1.83971	-2.16699
ILMN_1745271	EXOSC4	54512	7560253	-1.09929	1.34369	2.23072	1.81426	1.67195	-1.0088
ILMN_1670666	RAB12	201475	4670681	1.10022	1.51468	1.28321	1.4178	1.88215	1.23725
ILMN_3228595	LOC729768	729768	3990689	-1.05202	-1.01371	1.40508	2.15102	1.91301	1.03478
ILMN_2372773	TANK	10010	2370575	-1.00631	-1.20321	2.46796	2.18127	2.51193	2.8893
ILMN_1793849	TANK	10010	5570463	-1.21613	1.00692	4.5949	3.65041	3.0004	3.47831
ILMN_1763207	BATF3	55509	5900253	-1.10347	3.91882	34.2983	61.5218	39.2394	19.3229
ILMN_1681520	DGAT2	84649	3450537	1.21911	-1.21537	-1.64278	-3.33844	-2.40989	-1.29956
ILMN_1783026	RNPC3	55599	3140577	-1.02288	-1.13724	-1.35951	-1.80356	-1.44563	-1.32004
ILMN_1691572	TST	7263	2230288	-1.0603	-1.10198	-3.24138	-5.55294	-3.7851	-1.99582
ILMN_1762825	CANX	821	1070402	-1.09243	1.10228	1.02115	1.32128	2.25142	1.19706
ILMN_1667476	LTBR	4055	4640064	1.06228	1.06409	-2.3073	1.00177	1.7775	1.51541
ILMN_1792679	ITGA5	3678	6330338	-1.07342	-1.04052	-4.24999	-1.91285	1.36025	1.31185
ILMN_1693650	FES	2242	4120689	-1.0501	-1.16906	-4.35265	-1.38433	-1.57506	-1.24676
ILMN_2340908	SCML1	6322	5570646	1.30407	-1.13556	1.21527	2.21142	1.25218	1.06177
ILMN_1776653	SCML1	6322	1430152	1.07277	1.10542	1.701	2.11875	1.38835	1.14801
ILMN_3236211	DGCR11	25786	7570142	-1.17794	1.13901	1.76517	1.95262	1.11613	1.33017
ILMN_1702301	DOCK10	55619	1710736	-1.03153	1.0909	1.14583	2.17402	1.27524	-1.18153
ILMN_3239055	TMEM208	29100	4120066	1.18513	1.02196	1.34794	2.11075	2.34093	1.71495
ILMN_2398926	C17orf58	284018	650168	-1.05557	1.00599	-1.73762	-1.74565	2.77536	3.64482
ILMN_1715024	LSS	4047	6450154	-1.04068	1.73807	3.22549	8.96145	6.53009	3.75235
ILMN_1658271	LSS	4047	5890092	1.13262	-1.16007	1.51201	2.66628	1.86892	1.13705
ILMN_1792076	TRERF1	55809	2570661	1.16641	1.24977	-1.29139	-3.69806	-3.20664	-1.61759
ILMN_1700896	SAP30	8819	1780673	1.12207	-1.25763	-2.19608	-4.61524	-2.74592	-1.56314
ILMN_3205030	LOC652330	652330	2320364	1.05872	-1.05337	-1.02718	3.94629	2.01553	1.40805
ILMN_1722981	TLR5	7100	830440	1.14418	-1.03667	-5.8938	-1.78522	-1.58973	-2.37087
ILMN_1727996	BAG4	9530	4230632	1.12459	-1.16633	-1.68601	-1.9267	-1.28827	-1.32917
ILMN_1753111	NAMPT	10135	3060523	1.02018	1.25022	1.7172	3.34905	1.79184	1.9128
ILMN_1653871	NAMPT	10135	2230379	1.12829	1.40291	1.96305	3.92416	2.4477	2.18106
ILMN_1682098	PSMA4	5685	4040711	-1.02855	1.15069	1.81045	4.57347	3.17009	1.61387
ILMN_2198376	PSMA4	5685	3420543	-1.00126	1.07143	1.70816	4.45738	2.80648	1.52855
ILMN_1777366	TTC35	9694	2230402	1.16545	1.92185	1.11713	2.33673	2.93931	1.99703
ILMN_1724544	PPP4R1	9989	2060286	1.10508	-1.01161	-2.39434	-1.84669	-1.2367	-1.06297
ILMN_3238525	INCA	440068	5560270	1.06175	-1.27168	1.9237	6.6241	13.0678	18.431
ILMN_1707979	INCA	440068	3930368	1.23159	1.44911	10.6305	16.2025	19.1379	21.8868
ILMN_1678087	MAP3K4	4216	7320731	1.09031	1.39958	1.51004	2.00978	2.6052	3.234
ILMN_1811754	NDUFB10	4716	1820482	-1.0401	-1.14451	-1.36937	-1.88725	-1.38172	-1.11902
ILMN_1665291	NUB1	51667	6200672	-1.01485	-1.16187	1.27529	6.00136	3.61042	2.17086
ILMN_1806634	NNT	23530	2060450	-1.08465	1.0109	-1.20446	-1.92882	-1.30759	-1.28849
ILMN_1768510	MAN2B2	23324	4810438	-1.04267	-1.13213	-1.63324	-2.05362	-1.6523	-1.22442
ILMN_1798659	CCDC28A	25901	2000504	-1.01108	1.02474	-1.61239	-2.83973	-2.31654	-1.4553
ILMN_1810725	FAM129A	116496	4230735	-1.02905	1.09939	1.84654	2.59738	2.72148	1.69072
ILMN_1764577	MFNG	4242	2000438	-1.11264	1.00845	-1.42423	-1.8432	-1.60336	-1.96582
ILMN_1722492	DUSP19	142679	5260195	1.12322	1.11652	1.47157	1.91871	1.4623	-1.09549
ILMN_1762312	FOXRED1	55572	1240309	-1.22103	1.09178	-1.17182	-1.78772	-1.81878	-1.44772
ILMN_2053490	FAM53B	9679	1690600	-1.19698	-2.82849	1.02953	-1.23178	-1.58937	-1.57515
ILMN_2061732	YRDC	79693	3440224	-1.07664	2.14939	4.77966	2.50138	1.98173	1.40681
[truncated: 2,778 more rows]

## Sheet: LPS 1.8FC 0hour
Probe_Id	Symbol	Entrez_Gene_ID	ProbeID	FC ([0-LPS] vs [0-Nil])
ILMN_1673521	KISS1R	84634	4120131	-2.16707
ILMN_2347943	ZNF384	171017	6550719	-2.10546
ILMN_1731503	MARCO	8685	3180392	-2.09867
ILMN_1779071	FEZ1	9638	3290458	-2.00402
ILMN_1683239	RASSF1	11186	6350121	-1.97613
ILMN_1815261	PDIA4	9601	4060068	-1.94556
ILMN_1685339	TPM1	7168	1010482	-1.94169
ILMN_2169261	TNNI2	7136	6100484	-1.92926
ILMN_1763637	KIAA0226	9711	3850066	-1.9284
ILMN_2074762	FCRL6	343413	6220114	-1.87632
ILMN_1670572	INDOL1	169355	1190703	-1.86706
ILMN_3289764	LOC100131390	100131390	3180139	-1.86159
ILMN_2150402	TMEM64	169200	6270600	-1.8361
ILMN_3237698	LOC100133503	100133503	5860440	-1.83564
ILMN_1720484	CRTAP	10491	6770168	-1.82771
ILMN_1799600	STARD8	9754	2100521	-1.81787
ILMN_3239965	INDO	3620	5570711	1.81991
ILMN_2095506	SPOPL	339745	7040475	1.83356
ILMN_1709583	CBWD6	644019	160239	1.85231
ILMN_1670305	SERPING1	710	2030309	1.87874
ILMN_3246538	LOC100133866	100133866	3520044	1.89832
ILMN_1656310	INDO	3620	380259	1.95369
ILMN_1727287	PHF20L1	51105	3460168	1.97608
ILMN_1805410	C15orf48	84419	1110373	2.35638

## Sheet: LPS 1.8FC 1hour
Probe_Id	Symbol	Entrez_Gene_ID	ProbeID	FC ([1-LPS] vs [1-Nil])
ILMN_1707585	SLC46A2	57864	5220008	-4.90252
ILMN_1711453	CLEC12A	160364	6020544	-3.6797
ILMN_1746436	HCG27	253018	3800358	-3.66919
ILMN_3192446	LOC100128410	100128410	990242	-3.65125
ILMN_1763823	LOC651612	651612	1580360	-3.53023
ILMN_1670998	TALDO1	6888	670167	-3.28411
ILMN_3249555	LOC100132266	100132266	3930619	-3.06146
ILMN_2138249	TESSP5	377047	4610768	-2.83085
ILMN_2053490	FAM53B	9679	1690600	-2.82849
ILMN_3238814	LOC100170939	100170939	5860669	-2.79237
ILMN_1816582			4590253	-2.73491
ILMN_1728677	CREB5	9586	4290619	-2.70863
ILMN_1684982	PDK4	5166	3310504	-2.62163
ILMN_1859160			6110121	-2.58535
ILMN_1674590	LOC652578	652578	630255	-2.53974
ILMN_1777461	CCR2	1231	2900524	-2.50719
ILMN_1707943	C19orf39	126074	2490674	-2.4833
ILMN_1767377	GUSBP1	153561	3060524	-2.45641
ILMN_3249286	SNORD12C	26765	1510228	-2.45401
ILMN_1844128			50020	-2.42643
ILMN_1774761	CCR2	1231	580706	-2.39354
ILMN_3236428	RP11-679B17.1	100113407	4780491	-2.36832
ILMN_3243644	LOC100132564	100132564	3780767	-2.35783
ILMN_1699648	ZNF516	9658	6860471	-2.33399
ILMN_1732143	FLJ42957	400077	1710477	-2.3185
ILMN_1692545	LOC646849	646849	840577	-2.29331
ILMN_1762712	HHEX	3087	5130750	-2.2605
ILMN_1899960			6560176	-2.24789
ILMN_1797301	C1orf183	55924	1300435	-2.24248
ILMN_1857335			4060242	-2.2222
ILMN_1778136	ZMYND15	84225	6580717	-2.21201
ILMN_3308778	MIRN488	574441	1030162	-2.20942
ILMN_1851169			6560189	-2.20906
ILMN_1769895	CCR2	1231	6040711	-2.20137
ILMN_1724040	ANKRD57	65124	2510224	-2.19483
ILMN_3289764	LOC100131390	100131390	3180139	-2.17133
ILMN_1916702			5860189	-2.14106
ILMN_1788213	FRAT2	23401	7330026	-2.13567
ILMN_3305901	LOC729040	729040	6760138	-2.1107
ILMN_1782741	CD300LB	124599	4610110	-2.10823
ILMN_3311190	NCRNA00173	100287569	4290497	-2.10379
ILMN_1734855	SELPLG	6404	4210544	-2.09971
ILMN_1715715	CEBPA	1050	1430280	-2.08955
ILMN_1848843			1030100	-2.0688
ILMN_1896967			2230082	-2.06451
ILMN_1909770			1260066	-2.06255
ILMN_2189007	CTGLF1	119016	5820544	-2.04092
ILMN_3269052	LOC100129541	100129541	6370347	-2.03964
ILMN_2234310	GLTPD1	80772	110132	-2.03206
ILMN_1907834			630121	-2.03201
ILMN_1700427	LOC440456	440456	4810500	-2.00595
ILMN_3235657	RP3-365I19.1	647135	2340332	-1.9981
ILMN_1728802	SDCCAG8	10806	460458	-1.99294
ILMN_1705743	FLJ10357	55701	7320274	-1.9892
ILMN_1714848	ZNF354A	6940	6060296	-1.98368
ILMN_1787749	CASP8	841	290592	-1.98151
ILMN_1733155	GIT1	28964	2640601	-1.97682
ILMN_1852224			2260315	-1.97599
ILMN_1832879			2060608	-1.96628
ILMN_1884193			5670196	-1.96529
ILMN_1719433	CD1D	912	6400358	-1.94883
ILMN_2409298	NUSAP1	51203	6350053	-1.9487
ILMN_1662747	EVI2A	2123	6100474	-1.931
ILMN_1700349	ADCK4	79934	4290053	-1.9275
ILMN_3279130	LOC100132493	100132493	150360	-1.92022
ILMN_3241373	SCARNA18	677765	2750670	-1.91855
ILMN_1809850	RCN3	57333	2100431	-1.91694
ILMN_1760727	ANG	283	3930392	-1.91603
ILMN_1727287	PHF20L1	51105	3460168	-1.91271
ILMN_2316386	GPBAR1	151306	5560079	-1.90907
ILMN_2147863	QSER1	79832	1170192	-1.90547
ILMN_1674891	KIAA1618	57714	770253	-1.897
ILMN_1705922	BAIAP2	10458	70767	-1.88909
ILMN_1715173	RPS6KA1	6195	4730739	-1.87733
ILMN_1899760			4040300	-1.85954
ILMN_3263375	LOC100130604	100130604	650546	-1.85728
ILMN_1669409	VSIG4	11326	1410730	-1.8512
ILMN_1785615	SUMO1P1	391257	4610538	-1.85036
ILMN_1697800	C16orf86	388284	3140653	-1.84811
ILMN_1668378	SFT2D2	375035	4250491	-1.8459
ILMN_1679614	SGSM3	27352	270475	-1.84347
ILMN_3239531	LOC401115	401115	7650703	-1.8408
ILMN_1906110			1500639	-1.8234
ILMN_1693004	C20orf117	140710	290132	-1.81552
ILMN_1802205	RHOB	388	3400332	-1.81013
ILMN_1743506	CCDC137	339230	7100681	-1.80294
ILMN_1666594	IRF8	3394	150072	1.80446
ILMN_2173835	FTHL3P	2498	6450139	1.80648
ILMN_1653443	CDK2	1017	2350286	1.81236
ILMN_1684919	ADAMTSL1	92949	2470044	1.81267
ILMN_1754199	BCL7B	9275	2850360	1.819
ILMN_1680987	HAND1	9421	3420035	1.81986
ILMN_1681132	IL12B	3593	2900603	1.81995
ILMN_1779071	FEZ1	9638	3290458	1.82143
ILMN_2415748	WSB1	26118	2230615	1.82223
ILMN_2206554	SLC35F5	80255	3290682	1.82844
ILMN_2091846	FTHL2	2497	4060561	1.82916
ILMN_2397521	JMJD3	23135	3520239	1.82921
ILMN_1788251	SNN	8303	2940017	1.83013
ILMN_1708672	ACAT2	39	7330753	1.83101
ILMN_1711899	ANXA2	302	770730	1.8323
ILMN_1898124			3130358	1.84497
ILMN_2231020	TMEM185B	79134	3850722	1.84568
ILMN_1701195	PLA2G7	7941	3390438	1.84602
ILMN_1768598	LAIR1	3903	4150184	1.84694
ILMN_2336781	SOD2	6648	3890326	1.84894
ILMN_1745034	SLC11A2	4891	1820037	1.85086
ILMN_2154836	BTG3	10950	7210605	1.85489
ILMN_1736834	SKIL	6498	5870609	1.85501
ILMN_1809951	ZNF200	7752	7100300	1.85523
ILMN_1773561	RAP2C	57826	4760438	1.85821
ILMN_3286809	LOC100131139	100131139	4480528	1.86009
ILMN_2373763	CASP7	840	5290465	1.86133
ILMN_2065690	GRAMD3	65983	4890451	1.86207
ILMN_1809193	PSEN1	5663	4850725	1.86413
ILMN_1753467	SAMD4B	55095	1780156	1.86513
ILMN_1770373	TMEM39A	55254	3460575	1.86574
ILMN_3239181	KIAA1754	85450	2970347	1.87155
ILMN_1655312	HPS5	11234	4760521	1.87272
ILMN_1759344	LOC652226	652226	1570307	1.87526
ILMN_1760796	LOC652881	652881	4260445	1.88668
ILMN_1674152	NFKBIB	4793	7560414	1.8872
ILMN_1800800	LOC731823	731823	2480142	1.90401
ILMN_1759326	P2RX7	5027	3370086	1.91166
ILMN_1714965	NFKB1	4790	7400626	1.91781
ILMN_1746517	KYNU	8942	3460685	1.91806
ILMN_1777366	TTC35	9694	2230402	1.92185
ILMN_2094776	CCNL1	57018	450554	1.92206
ILMN_1801984	VHL	7428	6650543	1.92517
ILMN_1731785	ORM2	5005	450020	1.92556
ILMN_1672174	ECE1	1889	270050	1.93819
ILMN_1699489	TUBB6	84617	1570092	1.93857
ILMN_2360184	INVS	27130	1980192	1.94073
ILMN_2047914	NPY5R	4889	160154	1.94128
ILMN_1708934	ADM	133	5670465	1.94197
ILMN_1717877	IVNS1ABP	10625	5560338	1.94255
ILMN_1651832	EHD1	10938	1780619	1.9603
ILMN_1763828	MTF1	4520	2030209	1.96035
ILMN_2162799	AHR	196	6060367	1.96315
ILMN_1772964	CCL8	6355	6620121	1.96372
ILMN_1782487	LOC400759	400759	620403	1.97581
ILMN_1746836	PTAFR	5724	510112	1.97665
ILMN_1813019	DNAJB4	11080	5420528	1.97746
ILMN_1713829	PTGES	9536	1510181	1.9816
ILMN_1686906	TP53INP2	58476	5360392	1.98591
ILMN_1782938	SLC16A10	117247	7550192	1.98595
ILMN_1811632	FMO5	2330	2350243	1.98909
ILMN_1805192	KIAA1754	85450	2690324	1.99027
ILMN_1786444	LPL	4023	5560674	1.99088
ILMN_1789638	MFSD2	84879	3840196	1.99233
ILMN_1815086	NINJ1	4814	7380706	1.99842
ILMN_1687960	LIMK2	3985	3390048	2.00056
ILMN_1781565	MESDC1	59274	1070156	2.01285
ILMN_2260725	WTAP	9589	1850100	2.01312
ILMN_2222317	DNAJB4	11080	4250537	2.01439
ILMN_1809433	XBP1	7494	5690066	2.02172
ILMN_1695435	LOC653610	653610	2320689	2.02433
ILMN_1790909	NFE2L2	4780	2450064	2.02926
ILMN_1778059	CASP4	837	6100136	2.03303
ILMN_1794038	FAM49A	81553	2510184	2.03466
ILMN_2233401	FTHL8	2501	2000592	2.03468
ILMN_1798288	MOBKL2C	148932	7560471	2.03533
ILMN_1707591	TNIP3	79931	4830471	2.05215
ILMN_1761829	HK1	3098	2350678	2.05851
ILMN_1703324	PDSS1	23590	430192	2.06585
ILMN_2165473	MID1IP1	58526	6580121	2.06673
ILMN_1891455			7650730	2.07558
ILMN_1659960	IL4I1	259307	540670	2.07793
ILMN_1674811	OASL	8638	7650097	2.08034
ILMN_2170814	LAMP3	27074	7320546	2.08068
ILMN_1848893			6900056	2.08255
ILMN_1742962	CLEC6A	93978	1230259	2.08286
ILMN_3248773	C7orf40	285958	6280725	2.08581
ILMN_1720158	ETS2	2114	4220605	2.08605
ILMN_1682336	MASTL	84930	20521	2.09065
ILMN_1757287	MAPK6	5597	7160348	2.09621
ILMN_1658407	SLC43A3	29015	4250670	2.09738
ILMN_2406501	SOD2	6648	3420373	2.10166
ILMN_2158713	IL1F9	56300	5890689	2.10558
ILMN_2054019	ISG15	9636	2100196	2.11147
ILMN_1730917	KMO	8564	2470743	2.11173
ILMN_1710514	BCL3	602	6330725	2.11675
ILMN_1700584	IER2	9592	6480615	2.11707
ILMN_1756862	APOL3	80833	1980750	2.11891
ILMN_2114720	SLPI	6590	2140707	2.12062
ILMN_2259495	BID	637	5270136	2.1327
ILMN_3248608	LOC100132144	100132144	2640672	2.13537
ILMN_1707339	BTG3	10950	4920053	2.14182
ILMN_2171289	SAMSN1	64092	4390079	2.14864
ILMN_2061732	YRDC	79693	3440224	2.14939
ILMN_2188333	CD69	969	2710575	2.15822
ILMN_2397750	IVNS1ABP	10625	4280228	2.16353
ILMN_1665583	TUBB	203068	3610259	2.16738
ILMN_1681644	BIRC3	330	7210154	2.18352
ILMN_1677509	PRR7	80758	60653	2.19354
ILMN_1807042	MARCKS	4082	6060484	2.20776
ILMN_1799600	STARD8	9754	2100521	2.21419
ILMN_2338038	AK3L1	205	160148	2.22456
ILMN_1795236	SIGLEC9	27180	3940685	2.22511
ILMN_1785852	OBFC2A	64859	4260253	2.22636
ILMN_1772387	TLR2	7097	6420750	2.22669
ILMN_1669972	DKFZp686O24166	374383	5670187	2.22692
ILMN_1738552	SLC1A3	6507	4210403	2.22739
ILMN_1772036	STEAP4	79689	540091	2.2394
ILMN_1656682	AZIN1	51582	2480039	2.23962
ILMN_1751789	HNMT	3176	4220168	2.24204
ILMN_1784602	CDKN1A	1026	6660382	2.24229
ILMN_1798360	CXCR7	57007	450424	2.25328
ILMN_1659058	PPP1R10	5514	6480474	2.25464
ILMN_2080611	PDSS1	23590	3120086	2.26779
ILMN_2396801	PNPLA1	285848	940463	2.27018
ILMN_2365465	XBP1	7494	2450156	2.27248
ILMN_1766085	REL	5966	2230592	2.27465
ILMN_1665135	RBBP6	5930	4180356	2.27785
ILMN_2063586	CLIC4	25932	3890193	2.28253
ILMN_1715684	LAMB3	3914	730040	2.28474
ILMN_1726591	COP1	114769	2030170	2.29304
ILMN_1661599	DDIT4	54541	3190148	2.30276
ILMN_1795930	PTGER4	5734	2940438	2.3088
ILMN_1808979	CLEC4D	338339	7050519	2.30973
ILMN_2340259	PDE4B	5142	2480577	2.31069
ILMN_1781285	DUSP1	1843	6860377	2.329
ILMN_1734544	WTAP	9589	6560403	2.33128
ILMN_1704656	PPP2R1B	5519	5080685	2.36397
ILMN_1736982	PHACTR1	221692	3170139	2.36456
ILMN_2327994	AZIN1	51582	4070661	2.37909
ILMN_1813846	P2RX4	5025	2060605	2.38363
ILMN_1768816	TMPO	7112	3400630	2.38445
ILMN_2379967	FCAR	2204	4560746	2.38489
ILMN_1808241	PNPLA1	285848	5420725	2.40965
ILMN_1735548	HIVEP1	3096	4670500	2.4221
ILMN_2330307	SLC43A3	29015	2600431	2.45474
ILMN_3245292	LOC100133567	100133567	1230494	2.4556
ILMN_2331082	MS4A7	58475	990328	2.45743
ILMN_1776181	BIRC3	330	5080021	2.45924
ILMN_1656501	DUSP5	1847	5390161	2.46467
ILMN_1786601	PLAGL2	5326	4180209	2.46473
ILMN_1681721	OASL	8638	6280543	2.47145
ILMN_1722158	CASP5	838	3390121	2.48663
ILMN_2358041	NBN	4683	6110753	2.48828
ILMN_1683146	FTH1	2495	5220240	2.48877
ILMN_2103107	ADAMDEC1	27299	2470184	2.49154
ILMN_1832033			4850706	2.49702
ILMN_1703926	PTGER2	5732	5900471	2.50415
ILMN_1785549	SLC30A2	7780	60039	2.51249
ILMN_2053415	LDLR	3949	1440736	2.52117
ILMN_1734833	NBN	4683	3610343	2.5383
ILMN_2233539	SLC39A8	64116	2320358	2.54171
ILMN_1912756			7150477	2.54336
ILMN_3241904	LOC100134000	100134000	3400239	2.54728
ILMN_1672496	DNAJA1	3301	1980632	2.55543
ILMN_1660624	LIMK2	3985	4120561	2.56066
ILMN_1743199	EGR2	1959	6020255	2.56183
ILMN_2333774	TAGAP	117289	5360364	2.5804
ILMN_1729987	SRC	6714	5420592	2.58548
ILMN_1665871	ANGEL1	23357	5550086	2.58827
ILMN_2124064	REL	5966	1030441	2.58862
ILMN_1737514	KYNU	8942	7040142	2.59374
ILMN_1686989	INSIG1	3638	1820332	2.59575
ILMN_1710221	GPR35	2859	6520328	2.5987
ILMN_1655930	ELL2	22936	610270	2.6101
ILMN_2414325	TNFAIP8	25816	4200196	2.61115
ILMN_1705953	LONRF1	91694	5050768	2.61693
ILMN_1763603	C14orf24	283635	3990661	2.62642
ILMN_1676408	TAGAP	117289	4860242	2.63072
ILMN_1673222	ZBTB10	65986	2370131	2.63526
ILMN_1752526	RNF144B	255488	70630	2.64043
ILMN_2106931	PPP1R15B	84919	6370156	2.66585
ILMN_3197549	FLJ77644	728772	2140497	2.66763
ILMN_1737005	C19orf61	56006	2750465	2.66826
ILMN_2168217	EBI2	1880	4040037	2.67948
ILMN_1704550	AZIN1	51582	3990523	2.68341
ILMN_1782922	PDE4B	5142	2680543	2.69975
ILMN_1739985	TAGAP	117289	5890739	2.70738
ILMN_1682658	EPM2AIP1	9852	6770403	2.72323
ILMN_2049766	NFE2L3	9603	5820035	2.733
ILMN_1725314	GBP3	2635	2350189	2.73773
ILMN_1691508	PLAUR	5329	360475	2.74058
ILMN_1668743	LOC728069	728069	5560279	2.74712
ILMN_1796349	SMPDL3A	10924	4230669	2.75047
ILMN_1797009	F3	2152	3120138	2.77395
ILMN_2390859	NFKB2	4791	3310615	2.77571
ILMN_1742052	SERPINB9	5272	1230156	2.7998
ILMN_2331087	MS4A7	58475	3840564	2.80757
ILMN_2148785	GBP1	2633	2190148	2.82361
ILMN_2123217	TNFAIP6	7130	4060047	2.82502
ILMN_1779706	TP53BP2	7159	150095	2.82889
ILMN_1798706	EBI2	1880	4490520	2.83867
ILMN_1689378	CCRN4L	25819	460484	2.84008
ILMN_2365091	FCAR	2204	5560471	2.84235
ILMN_1678490	RILPL2	196383	1660286	2.84524
ILMN_1788768	LOC652699	652699	1770367	2.85007
ILMN_2322375	MAFF	23764	5690411	2.86715
ILMN_1789001	SLC35B2	347734	1580402	2.87124
ILMN_1703123	AXUD1	64651	7560041	2.87794
ILMN_1815079	TICAM1	148022	3360291	2.93691
ILMN_1779257	CD40	958	6420520	2.93797
ILMN_1796677	RASGEF1B	153020	4890100	2.97086
ILMN_1689525	PMAIP1	5366	6020598	2.99152
ILMN_1653498	IGSF6	10261	3850202	2.9921
ILMN_1718960	SERPINB8	5271	3400672	2.994
ILMN_2186061	PFKFB3	5209	4120053	3.00404
ILMN_1696584	ORM1	5004	2850315	3.00941
ILMN_1757129	TMEM88	92162	540288	3.01503
ILMN_1660847	PFKFB3	5209	1470601	3.02401
ILMN_1684887	SAMSN1	64092	1410181	3.02707
ILMN_1710923	SLAMF7	57823	4280497	3.03311
ILMN_1701114	GBP1	2633	6840035	3.06172
ILMN_2098446	PMAIP1	5366	2750367	3.1286
ILMN_1702487	SGK1	6446	4390450	3.14161
ILMN_1799062	NFKB2	4791	1710504	3.15719
ILMN_1669376	DRAM	55332	4280482	3.18544
ILMN_3310326	MIRN221	407006	5910059	3.18625
ILMN_3265879	C22orf37	200298	2350300	3.21222
ILMN_1808707	FSCN1	6624	4560328	3.22792
ILMN_1703180	ETV3	2117	4810343	3.24035
ILMN_1671250	CLIC4	25932	270653	3.25559
ILMN_1787529	C3AR1	719	840068	3.27423
ILMN_1764709	MAFB	9935	2060440	3.30976
ILMN_1910334	FLJ36644	400617	1850025	3.32039
ILMN_3249501	ZNF697	90874	4200673	3.36723
ILMN_3305938	SGK1	6446	2030324	3.3758
ILMN_1695316	SLC39A8	64116	3120543	3.38712
ILMN_1693192	PI3	5266	1050168	3.39603
ILMN_3240594	RNU4ATAC	100151683	1660021	3.41785
ILMN_1788802	GCH1	2643	1740382	3.44994
ILMN_1807372	ADORA2A	135	7560440	3.45853
ILMN_1672034	PIM3	415116	50538	3.46526
ILMN_2184373	IL8	3576	1980309	3.47902
ILMN_1795762	PLEK	5341	4810020	3.51727
ILMN_1880611			3850113	3.52285
ILMN_2411897	KLF10	7071	2190470	3.54902
ILMN_1773154	NFKBIA	4792	4280113	3.55122
ILMN_1686454	TIFA	92610	6420594	3.55349
ILMN_1818446			7560343	3.57378
ILMN_1789955	PNRC1	10957	4850095	3.59614
ILMN_1778625	CD44	960	360719	3.60461
ILMN_1774287	CFB	629	3370349	3.61324
ILMN_1724863	TICAM1	148022	5570730	3.69851
ILMN_2086077	JUNB	3726	7550500	3.70097
ILMN_1758939	RIPK2	8767	4150520	3.72156
ILMN_1764030	CCL23	6368	5360048	3.74993
ILMN_1812759	GCH1	2643	240053	3.83147
ILMN_1679979	PLK3	1263	6510278	3.85171
ILMN_1712430	ATP5G1	516	460040	3.85793
ILMN_1658920	MCTP1	79772	6480326	3.88026
ILMN_1781001	SOCS3	9021	4230102	3.88832
ILMN_1678690	UPB1	51733	3830735	3.89533
ILMN_1741159	MAP3K8	1326	1470215	3.91773
ILMN_1763207	BATF3	55509	5900253	3.91882
ILMN_3229324	SGK1	6446	1410209	3.98461
ILMN_2397028	SERPINB8	5271	1770376	3.99679
ILMN_1802653	EBI3	10148	2810767	4.00662
ILMN_1769229	BCL2A1	597	7380477	4.00758
ILMN_2129161	LRRC32	2615	1400592	4.04932
ILMN_1707748	PIM3	415116	2190452	4.05076
ILMN_1811171	GPR132	29933	5870692	4.05476
ILMN_1715133	IVNS1ABP	10625	6760671	4.06881
ILMN_2374340	PLAUR	5329	6220671	4.1017
ILMN_1720829	ZFP36	7538	2900348	4.13258
ILMN_1665455	DCUN1D3	123879	7560288	4.19238
ILMN_1721833	IER5	51278	650241	4.20965
ILMN_1778321	SLC2A6	11182	6180465	4.2177
ILMN_1912333			160296	4.27664
ILMN_2408543	PLAUR	5329	730528	4.28965
ILMN_1780546	OSM	5008	7560593	4.30977
ILMN_1770085	BTG2	7832	1010487	4.33306
ILMN_1715603	IL23A	51561	6510026	4.4319
ILMN_3192001	CCL14	6358	1190390	4.61965
ILMN_1763560	NFKBID	84807	3120500	4.63695
ILMN_1720048	CCL2	6347	1030333	4.70108
ILMN_3310371	MIRN939	100126351	5390142	4.72069
ILMN_1717313	NFKBIE	4794	540139	4.73433
ILMN_1663042	SDC4	6385	2650193	4.79475
ILMN_2150856	SERPINB2	5055	6350209	4.81026
ILMN_1795835	LOC338758	338758	6650035	4.84408
ILMN_1849784			7320189	4.85429
ILMN_1682081	RNF19B	127544	130403	4.86172
ILMN_1700413	MAFF	23764	7550202	4.88761
ILMN_1769388	GJB2	2706	5260095	4.8971
ILMN_2054297	PTGS2	5743	1820632	4.98012
ILMN_1792922	SOD2	6648	5960731	5.00778
ILMN_1687978	PHLDA1	22822	5900725	5.01385
ILMN_2106449	PLEKHF2	79666	2190634	5.01899
ILMN_1718977	GADD45B	4616	4920110	5.06232
ILMN_1741404	MSC	9242	7510377	5.08871
ILMN_1806023	JUN	3725	6510367	5.11194
ILMN_1656057	PLAU	5328	5360670	5.20629
ILMN_1680139	MAFF	23764	1430138	5.21289
ILMN_3237956	ZC3H12C	85463	380672	5.27654
ILMN_1711838	SLC25A24	29957	3890402	5.27808
ILMN_2150851	SERPINB2	5055	5810095	5.45221
ILMN_1785732	TNFAIP6	7130	2140242	5.45706
ILMN_1652777	CDC42EP2	10435	6180253	5.47511
ILMN_1727689	TNFAIP2	7127	2100400	5.49094
ILMN_1750497	GPR109A	338442	3830228	5.52142
ILMN_1797895	FFAR2	2867	4920228	5.57413
ILMN_3308265	MIRN302C	442895	3990307	5.62326
ILMN_1745964	IRAK2	3656	3930750	5.6467
ILMN_2335813	GCH1	2643	1010360	5.81718
ILMN_1762899	EGR1	1958	870338	5.90273
ILMN_2129572	F3	2152	10079	5.90964
ILMN_1698218	TRAF1	7185	4570768	5.923
ILMN_1712959	DUSP2	1844	6960687	6.17525
ILMN_1677693	GPR109B	8843	3180220	6.19747
ILMN_1789781	PIM3	415116	4480437	6.26602
ILMN_2173291	CYP4B1	1580	5820400	6.27798
ILMN_1780334	KCNJ2	3759	60719	6.37743
ILMN_1666733	IL8	3576	1570553	6.46191
ILMN_2174574	HNRNPA3P1	10151	3830709	6.47379
ILMN_3309839	MIR1275	100302123	460521	6.66974
ILMN_1686109	CCL23	6368	6110343	6.72492
ILMN_1719695	NFKBIZ	64332	2470348	6.76125
ILMN_1712026	NLRP3	114548	3420154	7.16164
ILMN_2310896	NLRP3	114548	1010035	7.24723
ILMN_1677158	IGFBPL1	347252	6770056	7.53717
ILMN_2374865	ATF3	467	4780128	7.58036
ILMN_1686116	THBS1	7057	5810685	7.69407
ILMN_1677511	PTGS2	5743	2260477	7.7457
ILMN_1801842	PTX3	5806	3460682	8.38219
ILMN_1723035	OLR1	4973	7510132	8.4593
ILMN_2207291	IFNG	3458	630725	8.54186
ILMN_1702691	TNFAIP3	7128	3360681	8.76075
ILMN_1680465	ARL5B	221079	2340564	8.77581
ILMN_1722781	EGR3	1960	2370373	9.0202
ILMN_1787897	CXCL1	2919	5720039	9.03897
ILMN_1682775	EDN1	1906	7040386	9.25556
ILMN_2120022	ARL5B	221079	1710753	9.37359
ILMN_1672295	ZC3H12A	80149	2490017	9.82548
ILMN_1696933	NLRP3	114548	4540390	10.0759
ILMN_1659936	PPP1R15A	23645	1340600	10.278
ILMN_1882512			580326	10.8941
ILMN_1682245	IFNB1	3456	1510669	10.9701
ILMN_1780582	CD83	9308	5050162	12.1179
ILMN_1654696	C15orf48	84419	4070719	13.3513
ILMN_1682717	IER3	8870	1190367	15.4387
ILMN_2328666	CD83	9308	6620026	16.0198
ILMN_1770260	NFKBIZ	64332	50465	16.04
ILMN_3190833	CCRL2	9034	3360372	16.5104
ILMN_1700180	LOC643930	643930	430347	17.5264
ILMN_1776967	LRRC50	123872	5550035	17.5337
ILMN_1791759	CXCL10	3627	6270553	19.8802
ILMN_1677591	CCL4L2	388372	5700551	20.7273
ILMN_1812226	ICAM1	3383	130044	21.4115
ILMN_3248910	MIRN155	114614	5860722	21.9961
ILMN_1774874	IL1RN	3557	3060735	24.2838
ILMN_1785345	GPR84	53831	2070646	25.4311
ILMN_3193271	IRG1	730249	1770072	26.4624
ILMN_1705874	LOC642093	642093	3830242	26.9308
ILMN_1691846	G0S2	50486	6180427	28.8713
ILMN_1674563	CCL4	6351	870754	30.1416
ILMN_1689734	IL1RN	3557	2470601	34.6962
ILMN_1805410	C15orf48	84419	1110373	39.6884
ILMN_1775501	IL1B	3553	840685	43.1299
ILMN_3235832	LOC728835	728835	6560201	51.5281
ILMN_1716276	CCL4L2	388372	2970575	53.7356
ILMN_3235755	LOC728830	728830	6220482	57.5359
ILMN_2100209	CCL4L1	9560	3520102	70.2673
ILMN_1682636	CXCL2	2920	4670390	72.2479
ILMN_1728106	TNF	7124	2640301	74.5612
ILMN_2105573	CCL3L3	414062	2810010	75.6554
ILMN_1838319	IRG1	730249	4670114	91.1141
ILMN_1699651	IL6	3569	4040576	92.9458
ILMN_1747355	CCL3L1	6349	4250053	117.847
ILMN_1773245	CCL3L1	6349	6660288	127.186
ILMN_1671509	CCL3	6348	6590682	134.727
ILMN_2218856	CCL3L1	6349	610524	200.178
ILMN_1658483	IL1A	3552	1980672	294.648
ILMN_1657234	CCL20	6364	4220246	378.08

## Sheet: LPS 1.8FC 3hour
Probe_Id	Symbol	Entrez_Gene_ID	ProbeID	FC ([3-LPS] vs [3-Nil])
ILMN_1684982	PDK4	5166	3310504	-17.7826
ILMN_1797731	MS4A6A	64231	2260129	-17.2057
ILMN_1769013	ASGR1	432	2370064	-17.1926
ILMN_1711493	PRAM1	84106	2490072	-16.9885
ILMN_2316386	GPBAR1	151306	5560079	-16.6929
ILMN_1788213	FRAT2	23401	7330026	-15.1721
ILMN_1728677	CREB5	9586	4290619	-14.7697
ILMN_1769895	CCR2	1231	6040711	-14.5555
ILMN_1731714	CREB5	9586	6200577	-13.1621
ILMN_1693338	CYP1B1	1545	2120053	-13.0924
ILMN_1774761	CCR2	1231	580706	-13.0606
ILMN_2388955	C1orf183	55924	5260008	-12.918
ILMN_1730816	GPR162	27239	3520598	-12.6785
ILMN_1890614			4730711	-12.6601
ILMN_1672124	C4orf18	51313	2650605	-12.492
ILMN_1761941	C4orf18	51313	3460014	-11.8301
ILMN_1653292	PFKFB4	5210	7400653	-11.6177
ILMN_1733998	DHRS9	10170	630315	-11.4649
ILMN_1669062	CCR2	1231	5960239	-11.2255
ILMN_1662524	IL8RA	3577	3440669	-11.0239
ILMN_1727709	GPBAR1	151306	2940068	-9.88496
ILMN_3236428	RP11-679B17.1	100113407	4780491	-9.09026
ILMN_1715715	CEBPA	1050	1430280	-9.06061
ILMN_1658383	HSPA6	3310	1710553	-8.95466
ILMN_1680397	IL8RB	3579	2900327	-8.88826
ILMN_2400922	OPRL1	4987	1440754	-8.08053
ILMN_1652490	MANSC1	54682	150041	-7.75937
ILMN_1716105	NLRP12	91662	520470	-7.70894
ILMN_1806165	HSPA6	3310	160092	-7.70042
ILMN_2041190	F2RL1	2150	1050068	-7.6225
ILMN_1777461	CCR2	1231	2900524	-7.58495
ILMN_1802205	RHOB	388	3400332	-7.52063
ILMN_2112357	CD300LF	146722	4540228	-7.29197
ILMN_1882590			3400709	-7.2581
ILMN_1719433	CD1D	912	6400358	-7.21075
ILMN_1711453	CLEC12A	160364	6020544	-7.05816
ILMN_1734707	CHST13	166012	4050768	-7.0485
ILMN_1712532	CARD9	64170	3710685	-7.02753
ILMN_1736180	FRAT1	10023	3400646	-6.97779
ILMN_1747251	LTB4R	1241	4250136	-6.67551
ILMN_1781416	FRAT1	10023	70343	-6.60967
ILMN_1664094	P2RY13	53829	520392	-6.55926
ILMN_1673113	F2RL1	2150	5810047	-6.43047
ILMN_1748694	NHSL2	340527	4590070	-6.30484
ILMN_1746436	HCG27	253018	3800358	-6.26327
ILMN_1749287	TLR6	10333	5340427	-6.06176
ILMN_1795139	S100Z	170591	5870338	-5.91997
ILMN_1722981	TLR5	7100	830440	-5.8938
ILMN_1707585	SLC46A2	57864	5220008	-5.87784
ILMN_1730639	SLC22A15	55356	4480017	-5.79495
ILMN_1670998	TALDO1	6888	670167	-5.78801
ILMN_2384181	DHRS9	10170	7160468	-5.78685
ILMN_3235964	HSPA7	3311	7200079	-5.72452
ILMN_1664525	P2RY13	53829	2650300	-5.69846
ILMN_3181538	C10orf105	414152	360470	-5.67747
ILMN_1686623	CSF1R	1436	1070014	-5.67638
ILMN_1780671	PLEKHG3	26030	4010397	-5.58871
ILMN_1776602	RNASE4	6038	6590041	-5.48716
ILMN_1734855	SELPLG	6404	4210544	-5.48156
ILMN_3238814	LOC100170939	100170939	5860669	-5.45113
ILMN_2087692	CYBRD1	79901	2450465	-5.40537
ILMN_1692785	KLHL21	9903	1240386	-5.3941
ILMN_1692219	RAB11FIP1	80223	6130156	-5.38681
ILMN_1685493	TMCC3	57458	3440400	-5.37108
ILMN_1653711	FZD2	2535	5720180	-5.31363
ILMN_1752510	FAM13A1	10144	4540376	-5.29886
ILMN_1742981	TUBA1A	7846	4490577	-5.16504
ILMN_1752932	MPZL2	10205	3890228	-5.12602
ILMN_1668910	CIDEB	27141	5810719	-5.03691
ILMN_1799106	MOSC1	64757	3370327	-5.01392
ILMN_1763745	CCNJL	79616	2260189	-4.94646
ILMN_1767377	GUSBP1	153561	3060524	-4.90978
ILMN_1666049	NUP214	8021	4850164	-4.90492
ILMN_1779015	ZNF467	168544	2490333	-4.89006
ILMN_1782741	CD300LB	124599	4610110	-4.88685
ILMN_1682761	C17orf87	388325	5890678	-4.86203
ILMN_2094061	IMPA2	3613	2340241	-4.78404
ILMN_1808047	PHC2	1912	1500524	-4.75637
ILMN_1812915	TNFRSF10B	8795	2360095	-4.75498
ILMN_1754076	CACNA2D3	55799	4220592	-4.74273
ILMN_1730454	FOLR3	2352	4010181	-4.73532
ILMN_2398274	PYCARD	29108	5570008	-4.68745
ILMN_1732143	FLJ42957	400077	1710477	-4.68548
ILMN_2142752	MANSC1	54682	1190528	-4.67165
ILMN_1796976	NLRC4	58484	1050020	-4.57739
ILMN_1758735	NLRP12	91662	7650008	-4.5381
ILMN_1730928	CDK5R1	8851	2750280	-4.52266
ILMN_1739815	NLRP12	91662	430682	-4.51622
ILMN_1789793	NUAK2	81788	380202	-4.50654
ILMN_1752117	TMEM55A	55529	5960653	-4.44664
ILMN_1654560	TLR6	10333	2600735	-4.38176
ILMN_1743933	TSHZ3	57616	5870424	-4.36695
ILMN_1769876	TBC1D2	55357	2680021	-4.35904
ILMN_1693650	FES	2242	4120689	-4.35265
ILMN_3256478	LOC100129034	100129034	6590349	-4.34816
ILMN_2148668	RCBTB2	1102	1400035	-4.29569
ILMN_1681467	RAB11FIP4	84440	6370195	-4.29227
ILMN_2150196	LRRC25	126364	5310397	-4.27364
ILMN_1763447	PLXNB2	23654	10673	-4.26221
ILMN_1792679	ITGA5	3678	6330338	-4.24999
ILMN_2083946	TGFA	7039	360377	-4.24194
ILMN_1746704	TRIM8	81603	940435	-4.21977
ILMN_1698732	PALLD	23022	3780053	-4.21564
ILMN_1733221	C9orf164	349236	6280082	-4.18951
ILMN_1662747	EVI2A	2123	6100474	-4.18114
ILMN_1667460	SULF2	55959	7200242	-4.17551
ILMN_1771120	TMEM45B	120224	430541	-4.12708
ILMN_1745778	SLC45A4	57210	3310632	-4.10334
ILMN_1779886	TBC1D14	57533	7160707	-4.04554
ILMN_2072178	ECHDC3	79746	5220612	-4.04451
ILMN_1712305	CYBRD1	79901	2370300	-4.04281
ILMN_1763000	CENTA2	55803	3990433	-4.02643
ILMN_1652198	CCM2	83605	4860634	-3.99483
ILMN_2386008	MPZL1	9019	7000431	-3.98462
ILMN_1760727	ANG	283	3930392	-3.9772
ILMN_2094952	NUAK2	81788	840356	-3.97192
ILMN_1698996	SLC19A1	6573	4760014	-3.9718
ILMN_2345142	SULF2	55959	4050128	-3.95475
ILMN_1758371	IL1R2	7850	240441	-3.95347
ILMN_1732609	KIAA1539	80256	4880392	-3.94244
ILMN_1728662	ALDH3B1	221	2970356	-3.90869
ILMN_1679620	NAIP1B	728519	6280470	-3.89652
ILMN_2376520	PPP2R3A	5523	6560152	-3.88842
ILMN_1718565	CDKN1C	1028	5890653	-3.886
ILMN_1703531	S1PR3	1903	5570187	-3.86865
ILMN_1672356	ANKRD13D	338692	4010424	-3.85557
ILMN_1731275	DPEP3	64180	3840519	-3.85331
ILMN_2403237	CHN2	1124	3190246	-3.85023
ILMN_1784630	KBTBD11	9920	5050093	-3.8448
ILMN_2401258	FAM13A1	10144	4150255	-3.81416
ILMN_1712577	TMEM157	345757	2060220	-3.78209
ILMN_1664644	ATG16L2	89849	2000307	-3.77697
ILMN_1766487	LRRC25	126364	3850678	-3.77239
ILMN_1655702	ABHD5	51099	5860215	-3.77088
ILMN_1706342	ZNF746	155061	3060176	-3.75671
ILMN_1768969	LBR	3930	5080524	-3.7562
ILMN_2414027	CKLF	51192	2760519	-3.74678
ILMN_1763823	LOC651612	651612	1580360	-3.74296
ILMN_1681101	2001-03-01	55016	2000386	-3.7406
ILMN_1770031	ABHD10	55347	1300328	-3.72739
ILMN_1732296	ID3	3399	7570324	-3.72689
ILMN_1687301	VCAN	1462	5910113	-3.72325
ILMN_1712236	PPP1R3B	79660	5870608	-3.7213
ILMN_1693233	KIAA0513	9764	5870301	-3.71149
ILMN_1677085	RGS19	10287	730685	-3.70671
ILMN_1738992	MNDA	4332	6290270	-3.70286
ILMN_1706304	EIF2C4	192670	5560438	-3.69771
ILMN_2087303	XKR8	55113	7560435	-3.69722
ILMN_1715555	DBP	1628	7050458	-3.69396
ILMN_1686981	SULF2	55959	6330487	-3.65571
ILMN_1693552	CD300A	11314	4780196	-3.65358
ILMN_1762712	HHEX	3087	5130750	-3.651
ILMN_1803745	SUOX	6821	630110	-3.63339
ILMN_2168347	EPOR	2057	3310242	-3.63192
ILMN_1746618	PAQR7	164091	4150017	-3.62968
ILMN_1804743	USP32	84669	5290369	-3.62813
ILMN_1672589	SEMA4B	10509	5080280	-3.6264
ILMN_2094942	2001-03-01	55016	4610113	-3.6068
ILMN_1749892	EGLN1	54583	4670102	-3.60524
ILMN_1655206	ZBTB34	403341	1400059	-3.59463
ILMN_1670322	FCHO2	115548	5860064	-3.58541
ILMN_3236239	LOC100129550	100129550	7000328	-3.57359
ILMN_1803479	LOC650546	650546	4180148	-3.57333
ILMN_1700549	ERLIN2	11160	5570048	-3.57062
ILMN_1732452	MAPKAPK3	7867	1440440	-3.56013
ILMN_2205963	C10orf54	64115	6620292	-3.5579
ILMN_1809522	BTBD14A	138151	630706	-3.54307
ILMN_1724040	ANKRD57	65124	2510224	-3.53272
ILMN_1757347	C22orf9	23313	2510102	-3.51542
ILMN_1754051	RMI1	80010	770286	-3.51061
ILMN_2276952	TSC22D3	1831	770494	-3.50994
ILMN_1698766	PYCARD	29108	6860687	-3.50812
ILMN_1697267	PRKCZ	5590	130551	-3.50629
ILMN_1795704	KIAA0232	9778	4490735	-3.4968
ILMN_3240997	CENTD3	64411	6040097	-3.49661
ILMN_1758642	FLJ90757	440465	6130300	-3.4961
ILMN_1747622	CD33	945	7050050	-3.4954
ILMN_1674285	LOC401233	401233	4570451	-3.48626
ILMN_1694966	ASGR2	433	4860753	-3.45898
ILMN_3192446	LOC100128410	100128410	990242	-3.41395
ILMN_1744113	TNFAIP8L2	79626	5050370	-3.40399
ILMN_1712389	CKLF	51192	5080367	-3.40353
ILMN_1695356	RNF166	115992	4280348	-3.39484
ILMN_2074748	HAL	3034	6840468	-3.37349
ILMN_1708110	TMEM144	55314	1340026	-3.36741
ILMN_1675391	SLC24A4	123041	2260414	-3.36216
ILMN_1868851			6220110	-3.35676
ILMN_2179726	LOC90835	90835	4070424	-3.3545
ILMN_1691574	LOC646064	646064	6660048	-3.35327
ILMN_1738883	RNF135	84282	6760433	-3.34285
ILMN_1765061	OXER1	165140	520053	-3.33761
ILMN_2359601	CAMK2G	818	1170176	-3.33365
ILMN_1696432	IDH1	3417	3180048	-3.32954
ILMN_1810418	LBR	3930	4880224	-3.32806
ILMN_1807283	NDST1	3340	2470215	-3.3074
ILMN_2226304	ANKRD50	57182	1770187	-3.29903
ILMN_1660793	PAQR4	124222	3460132	-3.28532
ILMN_1787718	SLC27A1	376497	6180608	-3.28132
ILMN_1767253	RRP12	23223	3460687	-3.28129
ILMN_1755649	SLC16A5	9121	6860082	-3.27216
ILMN_1788783	TRAM2	9697	940670	-3.27201
ILMN_3182069	LOC100129697	100129697	3800592	-3.26421
ILMN_1703370	ZDHHC12	84885	580204	-3.26085
ILMN_1687315	RXRA	6256	7000356	-3.24657
ILMN_1691572	TST	7263	2230288	-3.24138
ILMN_2355168	MGST1	4257	5080131	-3.23878
ILMN_1695157	CA4	762	6380672	-3.23406
ILMN_1794914	UBTD1	80019	6770097	-3.22153
ILMN_1721876	TIMP2	7077	780270	-3.22048
ILMN_1657624	NSFL1C	55968	5900441	-3.21994
ILMN_1696828	RGS14	10636	2940471	-3.21983
ILMN_1734288	DUSP18	150290	3870408	-3.21949
ILMN_1763452	EVI2B	2124	7050152	-3.21877
ILMN_1708041	PLEKHF1	79156	2470161	-3.21627
ILMN_1699676	C14orf147	171546	1410050	-3.21488
ILMN_1724236	FUT7	2529	5340324	-3.21476
ILMN_1718712	C20orf177	63939	770221	-3.20593
ILMN_1774901	GDPD3	79153	5390121	-3.20113
ILMN_3272741	LOC100130520	100130520	7050639	-3.18641
ILMN_1715173	RPS6KA1	6195	4730739	-3.18007
ILMN_2324994	IKIP	121457	1410706	-3.17864
ILMN_1742431	LOC651309	651309	6900520	-3.17769
ILMN_1756131	LOC284837	284837	5220427	-3.17031
ILMN_1727671	SSH1	54434	3460086	-3.16637
ILMN_1789394	CATSPER1	117144	6590544	-3.16597
ILMN_1807003	ANXA11	311	6960594	-3.16463
ILMN_1676665	CUEDC1	404093	1300228	-3.16238
ILMN_1801254	LOC648984	648984	6100379	-3.15398
ILMN_2220739	TMCO3	55002	1410020	-3.15164
ILMN_2053103	SLC40A1	30061	730164	-3.1406
ILMN_1701173	KCNK6	9424	6650278	-3.13744
ILMN_1767509	DEF8	54849	5820768	-3.13438
ILMN_2127605	LRP3	4037	730458	-3.13062
ILMN_1707943	C19orf39	126074	2490674	-3.12561
ILMN_3237926	CCNJL	79616	4610142	-3.12086
ILMN_2391976	SLC45A4	57210	7150753	-3.1205
ILMN_1665217	C3orf34	84984	1430435	-3.11936
ILMN_1781996	NUDT16	131870	6620402	-3.10766
ILMN_1791211	DOK2	9046	6220538	-3.09856
ILMN_2336595	ACSS2	55902	4490524	-3.09712
ILMN_1665384	SH3BP5L	80851	240487	-3.09345
ILMN_2376403	TSC22D3	1831	6350446	-3.08895
ILMN_1675803	LOC285550	285550	730608	-3.08198
ILMN_1741165	SLC11A1	6556	780465	-3.0812
ILMN_1656938	LOC731486	731486	2490328	-3.07665
[truncated: 2,199 more rows]

## Sheet: LPS 1.8FC 6hour
Probe_Id	Symbol	Entrez_Gene_ID	ProbeID	FC ([6-LPS] vs [6-Nil])
[truncated: 3,945 more rows]

[truncated: 2 more sheets: LPS 1.8FC 12hour, LPS 1.8FC 24hour]
