# Supplementary material for: Identification of the Key Differential Transcriptional Responses of Human Whole Blood Following TLR2 or TLR4 Ligation In-Vitro
Source: PLoS One. 2014 May 19;9(5):e97702. doi: 10.1371/journal.pone.0097702 (PMC4026482; doi:10.1371/journal.pone.0097702)
Supplement: File S4 — Pam3CSK4 time course data. Listings of transcripts from 1202 significant transcript list whose mean expression was 1.8 FC different to media control at each time point from Figure 3. (XLSX) [file pone.0097702.s011.xlsx]

## Sheet: Pam3CSK4 stats prior to FC
Probe_Id	Entrez_Gene_ID	Symbol	ProbeID	p (Corr) (Time)	p (Corr) (Time-Stimulation)	p (Corr) (Stimulation)	p (Time)	p (Time-Stimulation)	p (Stimulation)
ILMN_1912287			2710020	0.0195908	0.35287	0.00380204	0.00457231	0.021605	0.000217417
ILMN_1849784			7320189	0.28848	0.977047	0.00297742	0.158208	0.309769	0.000155483
ILMN_1779257	958	CD40	6420520	0.0515496	0.503846	0.000111211	0.0157306	0.0488436	1.63076e-06
ILMN_1734742	396	ARHGDIA	4760255	0.757333	0.314877	0.000900386	0.642954	0.0172311	2.87233e-05
ILMN_2400947	10659	CUGBP2	5390575	3.33646e-06	0.114464	4.35727e-05	9.9364e-08	0.00269278	4.25791e-07
ILMN_1682864	90864	SPSB3	2850433	0.330839	0.767042	0.00183991	0.19147	0.146481	7.64846e-05
ILMN_1859863			4280040	0.000185047	0.772511	0.00283832	1.3388e-05	0.1503	0.000146898
ILMN_1700923	84938	ATG4C	5090291	0.00142163	0.372191	0.00171077	0.00016744	0.0251589	6.89934e-05
ILMN_1810069	151195	CCNYL1	1410398	0.00201259	0.648747	0.000152258	0.000259417	0.0888534	2.54276e-06
ILMN_2166524	151195	CCNYL1	2060112	0.0441157	0.225883	6.97131e-05	0.0128942	0.00882214	8.36225e-07
ILMN_1811592	57584	ARHGAP21	1260543	0.0101748	0.857154	0.00425662	0.00200961	0.205464	0.000250454
ILMN_1695246	200942	KLHDC8B	7560114	0.000196313	0.172199	0.000105999	1.42628e-05	0.0053303	1.54003e-06
ILMN_1738589	11343	MGLL	160612	0.54562	0.0612323	9.62236e-05	0.391326	0.000889628	1.36816e-06
ILMN_1657708	11343	MGLL	3830327	0.186017	0.741223	0.00130935	0.0867043	0.133444	4.76594e-05
ILMN_1708890	83937	RASSF4	540564	0.128961	0.636183	0.00184282	0.0528687	0.0846665	7.6715e-05
ILMN_1690566	83937	RASSF4	10639	0.119375	0.181272	0.000302229	0.047803	0.00577419	6.73494e-06
ILMN_1812474	10342	TFG	870176	0.289656	0.497655	0.00122739	0.159078	0.0473182	4.40416e-05
ILMN_1793950	641455	P704P	7100392	0.31722	0.999998	0.00987087	0.180776	0.408613	0.000776768
ILMN_1728799	2203	FBP1	6020224	0.197314	0.0883311	7.88561e-05	0.0936732	0.00163957	9.94824e-07
ILMN_1689518	5175	PECAM1	430747	0.128358	0.0312752	0.00291324	0.0525548	0.000226386	0.00015183
ILMN_1656900	6817	SULT1A1	6270725	0.115846	0.57013	0.00574165	0.0460125	0.0673567	0.000376643
ILMN_2151281	23710	GABARAPL1	6420465	0.120554	0.595713	0.00464253	0.0484362	0.0739978	0.00028165
ILMN_1674243	7037	TFRC	2940435	0.947061	0.474196	0.000308662	0.912784	0.0422439	6.91024e-06
ILMN_1752117	55529	TMEM55A	5960653	0.0383841	0.0994843	6.01591e-05	0.010818	0.00199757	6.62524e-07
ILMN_2359907	968	CD68	4570438	0.000127771	0.899219	0.00626281	8.61452e-06	0.234935	0.0004216
ILMN_2267914	968	CD68	6220382	2.73626e-06	0.371358	0.00619236	7.76696e-08	0.0249799	0.000415312
ILMN_1686906	58476	TP53INP2	5360392	0.112361	0.0266852	0.00277104	0.0441172	0.000157288	0.000139403
ILMN_2412281	10611	PDLIM5	380523	0.235097	0.445506	0.000939953	0.11939	0.0368331	3.05202e-05
ILMN_1765532	7936	RDBP	1820538	0.228318	0.9612	0.00572682	0.1149	0.295481	0.000374563
ILMN_1737298	4144	MAT2A	7150176	0.00027144	0.0361516	0.000558223	2.15706e-05	0.000330842	1.49795e-05
ILMN_1691578	112495	GTF3C6	4200110	0.802834	0.638063	0.000964358	0.703412	0.0854026	3.1801e-05
ILMN_1660111	7347	UCHL3	7160180	0.0845769	0.144085	0.00909566	0.0301208	0.0039409	0.000694602
ILMN_1701911	140947	C5orf20	2000162	0.049824	0.841509	0.000651606	0.0150598	0.194311	1.82265e-05
ILMN_2161746	9322	TRIP10	430431	0.0375547	0.286223	0.0099058	0.0105202	0.0143548	0.00078054
ILMN_1700432	3707	ITPKB	4830239	0.0329076	0.555455	0.0085841	0.00889173	0.0625472	0.000644884
ILMN_2049766	9603	NFE2L3	5820035	0.0118637	0.451249	0.00152422	0.00243213	0.0382542	5.87905e-05
ILMN_1703487	8543	LMO4	5910523	0.239524	0.42394	0.000259027	0.12227	0.0334151	5.42813e-06
ILMN_2117171	8543	LMO4	7210450	0.39137	0.727285	0.00633884	0.242034	0.125933	0.00042986
ILMN_2413527	7414	VCL	2900068	2.96787e-10	0.999998	0.00609526	1.61122e-12	0.79062	0.000405594
ILMN_1697493	23001	WDFY3	5220538	0.0111495	0.463597	0.000757909	0.00225055	0.0406229	2.26107e-05
ILMN_1671969	7360	UGP2	3840053	0.0001406	0.239693	8.15503e-05	9.6903e-06	0.0103482	1.05833e-06
ILMN_2389151	7360	UGP2	3930035	0.063799	0.999998	0.00677828	0.0207418	0.784057	0.000473123
ILMN_1785345	53831	GPR84	2070646	6.49182e-05	0.0624959	2.3796e-08	3.70559e-06	0.000918843	2.21461e-11
ILMN_1681467	84440	RAB11FIP4	6370195	0.380244	0.0783675	5.90063e-05	0.232126	0.00134377	6.46778e-07
ILMN_1727740	10492	SYNCRIP	4880500	0.0371192	0.458102	0.00714646	0.0103541	0.0392943	0.00050769
ILMN_2123743	2207	FCER1G	3850440	8.88874e-05	0.474912	0.000340468	5.49658e-06	0.0424059	7.79832e-06
ILMN_1785252	65010	SLC26A6	150692	7.09177e-06	0.391991	0.00241183	2.45303e-07	0.0279932	0.000115614
ILMN_1791728	114789	SLC25A25	10487	0.00795058	0.380113	0.00559743	0.0014737	0.0260602	0.000363496
ILMN_3197549	728772	FLJ77644	2140497	1.44423e-06	0.628456	0.000173956	3.68451e-08	0.0822312	3.10298e-06
ILMN_1726545	353514	LILRA5	620136	0.00923325	0.906535	0.00677554	0.00178141	0.241011	0.000472582
ILMN_1757388	79629	OCEL1	3460253	0.0789838	0.498821	0.0050975	0.0275081	0.0478936	0.000321015
ILMN_1712389	51192	CKLF	5080367	0.134668	0.158461	0.00363513	0.0561134	0.00462546	0.000204301
ILMN_1720083	30844	EHD4	6400647	0.00197812	0.257339	3.46685e-06	0.000254258	0.0121055	1.23682e-08
ILMN_1700276	51528	C14orf100	5700196	0.0771164	0.0456584	0.00283702	0.0266584	0.00053824	0.000146391
ILMN_1737396	10213	PSMD14	2600025	0.363598	0.0460649	0.000605319	0.218618	0.000555137	1.66814e-05
ILMN_1691809	5682	PSMA1	3370543	0.53583	0.765747	0.0020544	0.38092	0.14523	9.19081e-05
ILMN_1786189	84365	MKI67IP	1090327	0.0817071	0.207148	0.00300437	0.0287903	0.00742226	0.000157822
ILMN_1797731	64231	MS4A6A	2260129	0.00767784	0.0387725	0.000184923	0.00140687	0.000390146	3.41838e-06
ILMN_1713058	9050	PSTPIP2	4290368	0.407632	0.738951	0.00282831	0.256791	0.130933	0.000145649
ILMN_1743933	57616	TSHZ3	5870424	0.000135215	0.0420941	0.00641521	9.22124e-06	0.000459225	0.000438162
ILMN_1727479	127262	TPRG1L	4260722	0.0174166	0.766791	0.000967381	0.00395229	0.145897	3.20511e-05
ILMN_1757317	51520	LARS	940020	0.490446	0.369173	0.00429521	0.335079	0.0246562	0.000253391
ILMN_2379375	4660	PPP1R12B	2650475	0.174662	0.33762	0.00120834	0.0795329	0.0198354	4.31259e-05
ILMN_1696432	3417	IDH1	3180048	5.61313e-08	0.0110055	0.00997703	7.86494e-10	3.24344e-05	0.00079028
ILMN_2091347	3417	IDH1	6270670	9.24588e-10	0.00252499	0.000302229	6.2081e-12	3.00268e-06	6.71517e-06
ILMN_1655163	8428	STK24	6180050	0.000217956	0.258563	0.000236215	1.62726e-05	0.0121788	4.73872e-06
ILMN_3231390	55651	NOLA2	130673	0.00794086	0.325369	0.00187144	0.00147056	0.0185219	7.91497e-05
ILMN_1748206	140706	C20orf160	2900239	0.023287	0.238541	0.000525295	0.00570586	0.0101874	1.39057e-05
ILMN_1656293	9570	GOSR2	2600288	0.00798708	0.198265	0.000496167	0.0014817	0.00693992	1.27242e-05
ILMN_2355168	4257	MGST1	5080131	0.00501875	0.401145	0.000112651	0.00082595	0.0294791	1.66066e-06
ILMN_1769606	143689	PIWIL4	4540333	0.048637	0.872385	0.00500398	0.014623	0.214837	0.000311555
ILMN_1803429	960	CD44	5860152	0.0880652	0.59704	0.0010589	0.0317501	0.0748275	3.63535e-05
ILMN_1708248	10859	LILRB1	20246	1.42485e-06	0.00168941	1.564e-08	3.62457e-08	1.57227e-06	1.3747e-11
ILMN_2125562	55233	MOBKL1B	5960156	0.00171892	0.948492	0.00960659	0.00021241	0.283539	0.000745701
ILMN_1655206	403341	ZBTB34	1400059	0.0155552	0.53996	0.00119312	0.00341892	0.0578487	4.2301e-05
ILMN_1699489	84617	TUBB6	1570092	0.360951	0.794309	7.45948e-05	0.216131	0.166144	9.22049e-07
ILMN_2302757	8857	FCGBP	130609	1.33536e-05	0.162813	4.77894e-05	5.28178e-07	0.00491612	4.89235e-07
ILMN_1806778	7324	UBE2E1	2060465	0.0140523	0.0398711	5.01402e-05	0.00300721	0.000407011	5.23671e-07
ILMN_1807981	59307	SIGIRR	4220193	0.146013	0.368301	0.00490985	0.0623969	0.0244577	0.000304375
ILMN_1731785	5005	ORM2	450020	0.00603949	0.192364	1.09782e-05	0.0010414	0.00637535	6.0737e-08
ILMN_1746704	81603	TRIM8	940435	0.00162366	0.358698	0.000765487	0.00019728	0.0231156	2.29159e-05
ILMN_1814230	4515	MTCP1	990615	0.219102	0.999998	0.00298237	0.108474	0.536775	0.000155956
ILMN_1696568	27032	ATP2C1	780367	0.00551124	0.334076	0.00260904	0.000930081	0.0193144	0.000127882
ILMN_2336133	445329	SULT1A4	5490594	0.0570132	0.661119	0.009934	0.0178813	0.0941908	0.000785844
ILMN_3178258	729163	FABP5L2	4540475	3.62817e-08	0.213952	0.000333358	4.65222e-10	0.00787621	7.58377e-06
ILMN_1848893			6900056	0.716044	0.00497192	0.000560892	0.589947	7.96905e-06	1.51381e-05
ILMN_1741440	10559	SLC35A1	6510204	0.0789277	0.42524	0.000716418	0.0274682	0.0336303	2.08173e-05
ILMN_1777519	3695	ITGB7	3990379	1.44423e-06	0.171919	0.00144661	3.68878e-08	0.00530662	5.4376e-05
ILMN_1717313	4794	NFKBIE	540139	2.78076e-06	0.373754	0.000115796	7.95079e-08	0.025431	1.76618e-06
ILMN_1678268	23355	VPS8	2140538	0.00122714	0.213952	0.00199979	0.000139077	0.00786606	8.85071e-05
ILMN_2401057	821	CANX	5860477	0.000868177	0.0646926	0.00011806	9.0539e-05	0.00100355	1.82148e-06
ILMN_1832879			2060608	0.000255743	0.543338	0.000778842	1.98475e-05	0.0592472	2.36782e-05
ILMN_1723978	3956	LGALS1	1450193	0.834177	0.0507776	0.000245949	0.746969	0.000653721	5.06114e-06
ILMN_1746090	3703	STT3A	2570692	6.53408e-06	0.664226	0.00236491	2.21958e-07	0.0957353	0.000112737
ILMN_1720850	29994	BAZ2B	450075	0.230733	0.318744	0.00251226	0.116601	0.017656	0.000121969
ILMN_1768097	6103	RPGR	1770592	2.23423e-09	0.784667	0.00757462	1.81363e-11	0.15687	0.000549465
ILMN_1672496	3301	DNAJA1	1980632	0.0760511	0.734429	0.00309299	0.0262036	0.129297	0.000164237
ILMN_3241758	728378	A26C1B	4850138	0.186667	0.948531	0.00471291	0.0870937	0.284152	0.000287536
ILMN_1765779	6868	ADAM17	5420762	0.77119	0.684949	0.00631154	0.660661	0.104827	0.00042636
ILMN_2121068	6868	ADAM17	5260546	0.325458	0.581651	0.00195626	0.187356	0.0697095	8.52949e-05
ILMN_1688625	202	AIM1	580255	5.06712e-05	0.940286	0.00312024	2.77446e-06	0.273077	0.000166651
ILMN_1761199	11309	SLCO2B1	1400121	5.20358e-13	0.00140711	1.75207e-05	8.87846e-16	1.01854e-06	1.1674e-07
ILMN_2087656	11309	SLCO2B1	6580441	7.74871e-16	5.83777e-06	1.536e-06	3.03618e-19	9.79736e-10	3.89142e-09
ILMN_1815079	148022	TICAM1	3360291	0.0147068	0.859149	0.00512969	0.00318606	0.207226	0.000323822
ILMN_1724863	148022	TICAM1	5570730	0.140522	0.584026	0.00103293	0.0593912	0.070146	3.5084e-05
ILMN_1754145	4076	CAPRIN1	6520220	0.445972	0.914826	0.0089422	0.292864	0.248041	0.0006798
ILMN_1685493	57458	TMCC3	3440400	0.064238	0.230037	0.00153907	0.0209235	0.00938068	5.95225e-05
ILMN_1683305	51122	COMMD2	6560020	0.0588121	0.702878	0.0044679	0.0186832	0.111952	0.000267968
ILMN_1698766	29108	PYCARD	6860687	6.27602e-05	0.0297883	0.000235938	3.56618e-06	0.000202373	4.69656e-06
ILMN_3269484	100128899	LOC100128899	6380725	0.0207878	0.817909	0.00913303	0.00493442	0.181278	0.000700761
ILMN_1682717	8870	IER3	1190367	2.82485e-06	0.226513	2.03496e-06	8.09145e-08	0.00901401	6.20769e-09
ILMN_1753790	8882	ZNF259	7050561	0.104047	0.917271	0.0069514	0.0398844	0.250251	0.000489285
ILMN_2096116	7184	HSP90B1	2480326	0.000192343	0.0351092	1.46316e-05	1.39626e-05	0.000315858	8.85112e-08
ILMN_1806713	7566	ZNF18	1230274	0.000834612	0.31353	0.0026852	8.62618e-05	0.0170536	0.000133242
ILMN_1677693	8843	GPR109B	3180220	0.357695	0.689812	0.00317461	0.213105	0.106534	0.000170212
ILMN_1735735	10300	KATNB1	3190022	0.0019433	0.384184	0.00143295	0.000247874	0.0266224	5.3492e-05
ILMN_1680618	4609	MYC	6270646	0.241247	0.345641	9.37783e-06	0.123461	0.0207302	4.82777e-08
ILMN_1736568	835	CASP2	4570026	0.00383178	0.557263	0.00011806	0.000584643	0.0630418	1.83124e-06
ILMN_3248773	285958	C7orf40	6280725	0.000338338	0.332647	2.98507e-05	2.82692e-05	0.0191941	2.43856e-07
ILMN_1706304	192670	EIF2C4	5560438	0.00218768	0.099674	0.000203812	0.000286963	0.00201572	3.87792e-06
ILMN_1779706	7159	TP53BP2	150095	0.36648	0.999998	0.00677303	0.221051	0.391686	0.000472057
ILMN_2255579	326624	RAB37	1500600	0.00796975	0.245042	0.000468765	0.00147808	0.0107184	1.17064e-05
ILMN_1672034	415116	PIM3	50538	0.296261	0.883154	0.00317076	0.163982	0.223541	0.000169779
ILMN_1707748	415116	PIM3	2190452	0.000338774	0.254034	3.54028e-06	2.83407e-05	0.0116934	1.33628e-08
ILMN_1715401	4495	MT1G	1170300	2.44429e-08	2.954e-05	1.70717e-06	2.99517e-10	7.63662e-09	4.79792e-09
ILMN_1785175	23075	SWAP70	6200753	5.91441e-05	0.0327972	2.17049e-05	3.31483e-06	0.000256056	1.54866e-07
ILMN_1675391	123041	SLC24A4	2260414	0.0307912	0.111265	0.000964358	0.00818137	0.002583	3.17993e-05
ILMN_1815169	4174	MCM5	7330253	0.383612	0.872826	0.00550084	0.234896	0.215207	0.000355232
ILMN_1679771	388969	LOC388969	4390037	0.244608	0.291207	0.0035542	0.126001	0.014847	0.000199201
ILMN_2391976	57210	SLC45A4	7150753	0.000324993	0.537062	0.00108358	2.68349e-05	0.0570634	3.7873e-05
ILMN_1773561	57826	RAP2C	4760438	0.00223664	0.715803	0.00055921	0.00029639	0.118892	1.50349e-05
ILMN_1701195	7941	PLA2G7	3390438	0.000140959	0.384961	6.24149e-05	9.7223e-06	0.0267597	6.97049e-07
ILMN_2072603	64928	MRPL14	430196	0.199691	0.10342	0.000229804	0.0953568	0.00216299	4.52693e-06
ILMN_1727539	643834	PGA3	1260762	8.29278e-05	0.0772476	0.002197	5.02248e-06	0.00130204	0.000101779
ILMN_1794875	84803	AGPAT9	2060477	2.65425e-05	0.0723937	8.5565e-06	1.26393e-06	0.00116408	4.2913e-08
ILMN_2284744	3176	HNMT	7100121	3.88565e-08	0.634374	0.00191981	5.00247e-10	0.0838353	8.15925e-05
ILMN_1763875	23	ABCF1	7380113	0.00523008	0.722099	0.00468978	0.000867821	0.123318	0.000285398
ILMN_2392635	23	ABCF1	2190273	0.00146589	0.608455	0.00888246	0.000173487	0.0777898	0.000673728
ILMN_1698019	5641	LGMN	4560129	2.85873e-18	0.000424967	1.40441e-06	3.5752e-22	1.74475e-07	3.12236e-09
ILMN_1776602	6038	RNASE4	6590041	4.09704e-05	0.0526928	1.66139e-05	2.16069e-06	0.000695914	1.06516e-07
ILMN_1672174	1889	ECE1	270050	1.17455e-07	0.162439	0.00226868	1.83399e-09	0.00488462	0.000106273
ILMN_2112357	146722	CD300LF	4540228	0.000544416	0.0123682	3.29342e-05	5.08921e-05	4.28452e-05	2.7756e-07
ILMN_1734740	8477	GPR65	6550273	0.000704949	0.517517	0.0017424	6.98716e-05	0.0516152	7.07194e-05
ILMN_1680644	54468	FLJ20323	2750544	0.0061627	0.691614	0.000811691	0.001068	0.107585	2.51384e-05
ILMN_1782389	3898	LAD1	1170349	8.95459e-05	0.0221448	0.000172378	5.55582e-06	0.000120221	3.05701e-06
ILMN_2155228	51379	CRLF3	670026	0.734721	0.672738	0.00157245	0.613162	0.0997758	6.13824e-05
ILMN_3307752	220107	DLEU7	1190278	4.00619e-06	0.894882	0.00464253	1.23245e-07	0.232556	0.000281802
ILMN_1813573	23067	SETD1B	4780669	0.0259589	0.206455	0.00471291	0.00656991	0.00733337	0.000287329
ILMN_1653292	5210	PFKFB4	7400653	0.0034198	0.0322183	0.00288836	0.000506932	0.000243474	0.000150085
ILMN_1792922	6648	SOD2	5960731	0.255008	0.954089	0.00105612	0.133193	0.287396	3.6094e-05
ILMN_1705663	23312	DMXL2	4860438	0.000394551	0.208087	5.88673e-05	3.44551e-05	0.00749238	6.42211e-07
ILMN_1742798	6434	SFRS10	2490181	0.107102	0.104067	0.000153757	0.0414653	0.00221623	2.59911e-06
ILMN_2087303	55113	XKR8	7560435	1.13052e-06	0.476278	0.000251711	2.72972e-08	0.0426264	5.19274e-06
ILMN_1774604	25953	PNKD	4730349	8.79896e-05	0.19196	0.000142726	5.42741e-06	0.00631233	2.3319e-06
ILMN_2114720	6590	SLPI	2140707	0.0137597	0.999998	0.006013	0.00292682	0.494729	0.00039874
ILMN_1880611			3850113	7.24438e-05	0.455066	0.00448923	4.24377e-06	0.0389397	0.000270229
ILMN_1738992	4332	MNDA	6290270	0.00183591	0.253609	0.000309762	0.000232182	0.011657	6.95086e-06
ILMN_2400922	4987	OPRL1	1440754	0.00408777	0.0507692	1.01152e-05	0.000637016	0.000645739	5.42255e-08
ILMN_1801077	123	ADFP	1400446	1.43954e-11	0.873225	0.00317076	4.7635e-14	0.215721	0.000169842
ILMN_1801421	2010	EMD	3140670	0.0455903	0.253347	0.00238596	0.0134195	0.0116043	0.000113864
ILMN_1799815	64132	XYLT2	6250465	0.00490492	0.21426	0.00610686	0.000803412	0.00789863	0.000406998
ILMN_2208903	1043	CD52	20129	0.00343637	0.385225	0.0038405	0.000510277	0.0268495	0.000220103
ILMN_2200636	284058	KIAA1267	1580338	0.0130282	0.68772	0.00699967	0.00273619	0.105962	0.000495814
ILMN_2060115	6653	SORL1	2480274	0.0258487	0.120762	0.00219767	0.00652999	0.00297205	0.000101924
ILMN_1759818	6653	SORL1	6940039	0.0029224	0.0566073	0.000955912	0.000413557	0.000772676	3.12855e-05
ILMN_1679158	158584	FAAH2	130167	0.00630814	0.804991	0.00545144	0.00110077	0.172453	0.000350915
ILMN_1809433	7494	XBP1	5690066	0.248439	0.106483	0.000263803	0.128752	0.00230133	5.55131e-06
ILMN_3266606	729163	FABP5L2	580358	7.01171e-08	0.576935	0.000911363	1.01871e-09	0.0688847	2.94505e-05
ILMN_1683859	6541	SLC7A1	20241	0.0639764	0.317653	0.00750533	0.0208115	0.0175501	0.000542886
ILMN_2409167	302	ANXA2	4780615	0.99954	0.545525	0.000558223	0.999385	0.0599369	1.4964e-05
ILMN_1781155	4067	LYN	7320551	0.152746	0.704976	0.00682689	0.066276	0.112904	0.000478395
ILMN_1773389	5360	PLTP	5690519	0.000752921	0.0155907	0.0016097	7.56386e-05	6.7712e-05	6.32529e-05
ILMN_2324056	26354	GNL3	5270167	0.51916	0.257266	0.00587035	0.363259	0.0120646	0.000387897
ILMN_1803392	30851	TAX1BP3	1430647	0.00417052	0.71836	0.000242659	0.000655949	0.121194	4.91818e-06
ILMN_1757298	55727	BTBD7	3440259	2.55581e-05	0.999882	0.00232713	1.20648e-06	0.339128	0.000110214
ILMN_2106449	79666	PLEKHF2	2190634	0.578506	0.42131	0.00081112	0.425229	0.0327472	2.49599e-05
ILMN_1696828	10636	RGS14	2940471	0.053848	0.44914	0.0020985	0.0166408	0.0375303	9.50461e-05
ILMN_1669584	3609	ILF3	3360689	0.276082	0.999998	0.00749284	0.149025	0.436802	0.000541207
ILMN_1654685	79772	MCTP1	3360491	0.100637	0.107983	0.000653678	0.0381348	0.00235119	1.83672e-05
ILMN_2340935	51186	WBP5	1660750	3.68243e-11	0.592546	0.00435923	1.42796e-13	0.0724598	0.000258365
ILMN_1652777	10435	CDC42EP2	6180253	0.00263112	0.543585	0.000168393	0.00036363	0.0594664	2.96056e-06
ILMN_2261784	219771	CCNY	5310605	0.000263857	0.999998	0.00680913	2.06858e-05	0.407554	0.00047598
ILMN_1708991	219771	CCNY	1340291	7.44157e-09	0.00924864	2.20434e-05	7.46427e-11	2.10403e-05	1.61826e-07
ILMN_1724194	79716	NPEPL1	4670021	0.000456961	0.280576	0.000947412	4.10393e-05	0.0138105	3.08597e-05
ILMN_1777096	6996	TDG	1990253	0.0254614	0.441112	0.00637662	0.00640319	0.0363089	0.000434208
ILMN_1715583	23246	BOP1	1660435	0.113671	0.162439	0.00636	0.0448137	0.00487082	0.000432747
ILMN_1767135	6654	SOS1	2140519	0.00389325	0.477253	0.00195626	0.000597645	0.0429851	8.48752e-05
ILMN_2170814	27074	LAMP3	7320546	0.00243646	0.229636	1.90571e-05	0.000329421	0.00926794	1.28091e-07
ILMN_1761733	3109	HLA-DMB	4900731	8.06427e-06	0.298995	0.00506573	2.88948e-07	0.0156601	0.000317443
ILMN_1798957	51275	C12orf47	3140138	0.891876	0.999998	0.00198161	0.829951	0.648849	8.72929e-05
ILMN_1779258	644774	LOC644774	6580544	0.000552487	0.98751	0.00326252	5.17894e-05	0.327617	0.000177118
ILMN_1671843	84722	PSRC1	1070762	0.0462989	0.0755334	4.22346e-05	0.0137094	0.00124657	4.07232e-07
ILMN_1685012	85403	EAF1	3840437	0.0543416	0.999998	0.00953751	0.0168636	0.82565	0.000739138
ILMN_1776188	84557	MAP1LC3A	5490240	0.0142188	0.156703	0.00145049	0.00305254	0.00451288	5.46718e-05
ILMN_1658807	3163	HMOX2	4230347	0.0170251	0.225883	0.00195626	0.0038353	0.00886432	8.54618e-05
ILMN_1792972	90594	ZNF439	6650672	0.367588	0.554079	0.00733656	0.222005	0.0622519	0.000524881
ILMN_1843198			1940563	0.10941	0.79076	0.000174745	0.0426478	0.162085	3.13513e-06
ILMN_1731275	64180	DPEP3	3840519	0.00241873	0.102841	5.39907e-05	0.000326311	0.0021269	5.80635e-07
ILMN_1741200	5993	RFX5	2650370	9.43277e-05	0.463597	0.00752349	5.94029e-06	0.0405107	0.000544589
ILMN_1766185	8312	AXIN1	3460754	0.0549632	0.905672	0.00909566	0.0171019	0.239697	0.000694339
ILMN_1673649	10525	HYOU1	5700041	3.07272e-06	0.00060862	7.35413e-06	8.98643e-08	3.14679e-07	3.37426e-08
ILMN_1759411	283870	C16orf79	60220	0.15436	0.856034	0.00923062	0.0672636	0.203717	0.000712067
ILMN_1737580	27351	FAM152B	380541	0.0873441	0.589882	0.00474711	0.0313908	0.0717693	0.00029085
ILMN_2041293	6713	SQLE	3120367	0.000243197	0.0507776	0.00364416	1.85469e-05	0.000652716	0.00020531
ILMN_1813572	3603	IL16	5080615	0.000357991	0.500232	0.00903249	3.04666e-05	0.0482746	0.00068791
ILMN_1695468	6733	SRPK2	2120731	0.00387402	0.258598	0.00967205	0.00059269	0.0121939	0.000754047
ILMN_1810147	147807	ZNF524	5490563	0.171531	0.75953	0.00186319	0.0776636	0.142347	7.83193e-05
ILMN_1730940	116138	KLHDC3	4250372	0.0270542	0.950177	0.00117565	0.00691708	0.285382	4.13947e-05
ILMN_1738552	6507	SLC1A3	4210403	0.214733	0.732915	0.00394001	0.105262	0.128461	0.000228362
ILMN_1666122	57493	HEG1	3290347	0.329984	0.660884	0.0042254	0.19078	0.0934681	0.000248399
ILMN_2242463	1075	CTSC	3450138	0.000431057	0.00229069	0.56254	3.81334e-05	2.48718e-06	0.278899
ILMN_1750518	10189	THOC4	460286	0.912212	0.586288	0.00192699	0.859812	0.0708117	8.20973e-05
ILMN_1723212	6428	SFRS3	5900561	2.50366e-07	0.675169	0.000148038	4.5048e-09	0.100777	2.44165e-06
ILMN_2056975	3251	HPRT1	6400270	0.180395	0.166086	0.00533038	0.0831323	0.00506647	0.00034009
ILMN_1750497	338442	GPR109A	3830228	0.577235	0.941686	0.00639011	0.423712	0.274555	0.000435456
ILMN_1788768	652699	LOC652699	1770367	0.00163977	0.999998	0.0022634	0.000200001	0.345625	0.000105792
ILMN_1704094	5687	PSMA6	7040470	0.0323763	0.255229	1.3566e-05	0.00870634	0.0118106	7.99608e-08
ILMN_2151818	5687	PSMA6	5080326	0.101811	0.188335	0.000115009	0.0386902	0.00614272	1.72445e-06
ILMN_2324994	121457	IKIP	1410706	0.00217772	0.616525	0.00184282	0.000285205	0.079787	7.68208e-05
ILMN_2324989	121457	IKIP	6620370	2.02281e-05	0.222556	0.00404581	8.91079e-07	0.00848061	0.000235331
ILMN_1699160	3702	ITK	7560632	0.0344013	0.803192	0.00282263	0.00941786	0.171061	0.000143605
ILMN_1682312	1536	CYBB	840168	0.644408	0.976671	0.0060703	0.501498	0.309196	0.000403306
ILMN_1654939	10959	TMED2	4290537	0.038036	0.45212	0.000844071	0.0106944	0.0384305	2.65777e-05
ILMN_1700610	64581	CLEC7A	6590451	0.0055518	0.357798	0.00198353	0.000938935	0.0229208	8.75827e-05
ILMN_1719695	64332	NFKBIZ	2470348	0.000565371	0.319095	1.44435e-06	5.31725e-05	0.0177028	3.46132e-09
ILMN_1809477	23589	CARHSP1	1230348	0.000176732	0.450046	0.00148399	1.27014e-05	0.0377913	5.65484e-05
ILMN_2141790	10525	HYOU1	520189	0.00241873	0.0447539	0.00709412	0.000326264	0.000515521	0.000503605
ILMN_1690262	333929	SNAI3	4880017	0.729769	0.596523	0.00069289	0.607367	0.0744635	1.98828e-05
ILMN_2095759	79627	OGFRL1	6840347	0.000459519	0.197515	0.000174817	4.13166e-05	0.00685857	3.14545e-06
ILMN_1699651	3569	IL6	4040576	0.0735588	0.477253	2.0749e-06	0.0250482	0.042844	6.65135e-09
ILMN_1790810	10021	HCN4	380626	0.0987861	0.461267	0.00191181	0.0372395	0.0401382	8.10509e-05
ILMN_1785635	8019	BRD3	6660626	0.579585	0.922889	0.00909566	0.426582	0.25705	0.000694065
ILMN_1787749	841	CASP8	290592	0.110429	0.890626	0.00308496	0.0431643	0.230027	0.000163332
ILMN_3256325	284613	CYB561D1	1990092	0.0217763	0.45974	0.00541947	0.00524	0.0396757	0.0003479
ILMN_1812759	2643	GCH1	240053	0.0373681	0.446636	9.26179e-05	0.0104409	0.0372254	1.30252e-06
ILMN_1726359	25977	NECAP1	2640114	0.000251951	0.0593066	0.000279112	1.9436e-05	0.000837118	5.9889e-06
ILMN_1693830	114294	LACTB	5900524	0.296693	0.999998	0.00462663	0.164492	0.410891	0.00027988
ILMN_1789233	55048	VPS37C	6510528	0.167957	0.715803	0.00652888	0.0754048	0.119028	0.00044881
ILMN_1786176	951	CD37	3800373	3.50519e-07	0.0503518	0.000983668	6.68743e-09	0.000635222	3.27025e-05
ILMN_1651354	6696	SPP1	3460070	3.72435e-10	0.715803	0.00233178	2.11819e-12	0.119075	0.000110917
ILMN_1755077	23593	HEBP2	3940026	1.48009e-06	0.395292	0.0089422	3.80334e-08	0.0286988	0.000679629
ILMN_1669972	374383	DKFZp686O24166	5670187	0.00148557	0.855143	0.00554152	0.000176277	0.203304	0.000359292
ILMN_1659206	5914	RARA	7050600	9.37853e-10	0.612817	0.00682689	6.44923e-12	0.0787394	0.000478634
ILMN_1722811	1027	CDKN1B	130309	0.0334102	0.999998	0.00634126	0.00906765	0.544949	0.000430488
ILMN_3244607	150864	ALS2CR13	3140632	0.00767308	0.477253	0.000586744	0.0014052	0.0429348	1.60482e-05
ILMN_1739942	150864	ALS2CR13	3120292	0.00408348	0.320487	9.41138e-05	0.000635503	0.0178794	1.33329e-06
ILMN_1783285	1503	CTPS	6370273	0.0116505	0.596523	0.00583576	0.00237575	0.0745391	0.000385008
ILMN_2228809	7532	YWHAG	1770433	0.000782408	0.650265	0.00795813	7.91672e-05	0.0896337	0.000585102
ILMN_1706013	2503	FTHL11	6180070	0.00228238	0.969414	0.000359813	0.000304223	0.301161	8.33444e-06
ILMN_2134538	2503	FTHL11	460164	0.00426606	0.800286	0.000135541	0.000674727	0.168904	2.19349e-06
ILMN_1737005	56006	C19orf61	2750465	0.00312081	0.564813	0.00014978	0.000450187	0.0654728	2.49363e-06
ILMN_1715684	3914	LAMB3	730040	0.321151	0.920394	0.0015675	0.183996	0.252984	6.11082e-05
ILMN_3245973	339287	MSL-1	430551	0.0687942	0.535604	0.00803138	0.0229314	0.0565762	0.000592148
ILMN_3242586	58480	RHOU	1230470	0.507541	0.709316	0.000319089	0.351639	0.114472	7.24265e-06
ILMN_1805410	84419	C15orf48	1110373	3.52195e-06	0.266081	1.34515e-08	1.05617e-07	0.0128081	1.04324e-11
ILMN_1654696	84419	C15orf48	4070719	0.00437579	0.112438	1.12703e-06	0.00069638	0.00262186	2.33087e-09
ILMN_3304898	92755	LOC92755	2140400	0.00163977	0.752651	0.000678727	0.000199968	0.139524	1.9336e-05
ILMN_1783304	483	ATP1B3	1510088	0.00409086	0.197515	0.000964358	0.000637922	0.00689326	3.1697e-05
ILMN_1652631	152007	C9orf19	830278	1.7169e-05	0.455018	0.0096261	7.16372e-07	0.0388343	0.000748049
ILMN_1742224	79811	SLTM	1570291	0.0131556	0.63648	0.00229052	0.00276975	0.0850022	0.000107533
ILMN_3242176	130507	UBR3	940445	0.0148393	0.999998	0.00128498	0.00322627	0.403218	4.65433e-05
ILMN_2370738	123041	SLC24A4	2690243	0.0144286	0.251881	0.00652888	0.00311162	0.0113761	0.000448964
ILMN_1753243	51726	DNAJB11	3190452	5.86036e-06	0.0199803	1.69749e-05	1.94527e-07	0.000103305	1.11463e-07
ILMN_2228873	83930	STARD3NL	5550360	0.00308338	0.961272	0.00231314	0.000443258	0.295623	0.000109193
ILMN_1809488	9789	SPCS2	1430010	0.001926	0.906925	0.00616154	0.000245567	0.243042	0.000411651
ILMN_1751086	25923	ATL3	1240243	0.106083	0.0717216	0.000651606	0.0408897	0.00114956	1.81929e-05
ILMN_2195821	153222	C5orf41	6860228	0.177661	0.95958	0.00500807	0.0813448	0.294004	0.000312276
ILMN_1776788	153222	C5orf41	6840491	0.0278575	0.559521	0.00299199	0.00718295	0.0635765	0.000157017
ILMN_1674402	137835	TMEM71	1710541	1.00416e-05	0.0504736	0.000731677	3.7693e-07	0.000639369	2.1412e-05
ILMN_1670870	214	ALCAM	2070575	0.00969164	0.0460649	0.00554152	0.00189213	0.00055231	0.000359077
ILMN_1788213	23401	FRAT2	7330026	0.0851726	0.194916	8.34182e-05	0.0303725	0.0066917	1.11276e-06
ILMN_1756806	4170	MCL1	7380100	0.00301633	0.931391	0.00418542	0.000429969	0.263752	0.000244101
ILMN_1773154	4792	NFKBIA	4280113	0.000802231	0.0746836	4.62774e-06	8.21684e-05	0.00122251	1.91417e-08
ILMN_1690473	4793	NFKBIB	2360537	0.0133662	0.942247	0.00781752	0.00282238	0.27508	0.000572743
ILMN_1731783	476	ATP1A1	3370164	0.0820757	0.670248	0.000573929	0.0289584	0.0982811	1.56086e-05
ILMN_2154115	23550	PSD4	4730131	0.0127102	0.818355	0.0068474	0.00265356	0.181603	0.000480426
ILMN_1658494	28984	C13orf15	160242	0.00262077	0.463597	0.00634459	0.000361116	0.0405454	0.000431043
ILMN_1788223	83861	RSPH3	2650678	2.04836e-08	0.0507776	0.000340066	2.4041e-10	0.000650236	7.77154e-06
ILMN_1731714	9586	CREB5	6200577	0.000788524	0.107983	0.000908052	7.99741e-05	0.00237032	2.91087e-05
ILMN_2222234	10549	PRDX4	2650253	0.0472546	0.42524	0.00456267	0.0140657	0.0337052	0.000275067
ILMN_1789001	347734	SLC35B2	1580402	0.0694355	0.479303	0.00217696	0.0232134	0.0434619	9.99381e-05
ILMN_2330307	29015	SLC43A3	2600431	0.00223785	0.594692	0.000911363	0.000296783	0.0736916	2.93258e-05
ILMN_1717572	5222	PGA5	1580437	0.000117653	0.0295184	0.00198353	7.77417e-06	0.000194958	8.75649e-05
ILMN_1687533	10507	SEMA4D	4880408	0.0745122	0.162439	0.0017424	0.0254808	0.00486244	7.06897e-05
ILMN_2109197	23136	EPB41L3	1510538	1.59217e-10	0.608788	0.00109272	7.49119e-13	0.0779045	3.8249e-05
ILMN_1754130	84851	TRIM52	6130044	0.233313	0.999998	0.00420152	0.11823	0.449661	0.000246071
ILMN_2191568	10641	TUSC4	5960722	0.0551264	0.165343	1.24225e-05	0.0171698	0.00503525	7.12943e-08
ILMN_1799744	2581	GALC	3440491	1.94276e-05	0.477762	0.00221226	8.44765e-07	0.0430556	0.000102944
ILMN_1749287	10333	TLR6	5340427	0.00373591	0.083455	0.00649509	0.000566346	0.00148865	0.000445884
ILMN_1662896	55717	BRWD2	2140139	0.177661	0.921921	0.00233875	0.0813488	0.256256	0.000111369
ILMN_3245879	285512	FAM13A1OS	6860280	0.0524058	0.503983	0.00749284	0.0160677	0.0489104	0.000541141
ILMN_2104830	53	ACP2	2480025	5.0985e-06	0.0294374	0.000782135	1.66075e-07	0.000190252	2.38187e-05
ILMN_1787529	719	C3AR1	840068	6.86942e-08	0.051088	7.34988e-07	9.94487e-10	0.000663001	1.14005e-09
ILMN_1769895	1231	CCR2	6040711	0.0504384	0.559521	0.000578441	0.0152976	0.0634766	1.57612e-05
ILMN_1757237	8853	DDEF2	2030041	0.0138667	0.18485	0.000426847	0.00295675	0.00596911	1.03285e-05
ILMN_1691539	27040	LAT	3610288	0.007556	0.761915	0.00649509	0.00137745	0.144181	0.000445969
ILMN_2099301	25777	UNC84B	2640411	0.590265	0.498873	0.00262345	0.43819	0.0480586	0.00012886
ILMN_3200378	401127	LOC401127	6220537	0.656532	0.865822	0.00520661	0.516388	0.210535	0.000329446
ILMN_1808979	338339	CLEC4D	7050519	0.0913922	0.999998	0.00573141	0.0334221	0.367217	0.000375456
ILMN_1698243	112770	C1orf85	2640086	6.10354e-08	0.00270355	0.00252474	8.64677e-10	3.61835e-06	0.000122706
ILMN_1658483	3552	IL1A	1980672	0.000115854	0.00295762	7.05429e-09	7.64335e-06	4.12883e-06	4.37679e-12
ILMN_1743032	1520	CTSS	6330484	4.46841e-07	0.328511	0.00288389	8.94098e-09	0.0188452	0.000149704
ILMN_1723768	79671	NLRX1	430333	0.0017769	0.378019	0.00138028	0.00022171	0.0258775	5.0812e-05
ILMN_1730639	55356	SLC22A15	4480017	0.00132606	0.0345796	0.000216769	0.00015351	0.000296693	4.1917e-06
ILMN_1802735	2865	FFAR3	5050338	0.110493	0.664788	0.00631154	0.0432007	0.0964548	0.000426014
ILMN_1766010	8565	YARS	3520040	0.960384	0.0803838	0.000911363	0.934556	0.0014214	2.94128e-05
ILMN_1672662	6574	SLC20A1	6420731	0.00150175	0.573278	0.00968239	0.000179051	0.0680116	0.000756929
ILMN_3231638	57700	FAM160B1	1340739	0.000479179	0.0983895	0.000947412	4.35797e-05	0.00194751	3.08603e-05
ILMN_1771376	8682	PEA15	3610228	3.35884e-05	0.00252499	1.12703e-06	1.70538e-06	2.99769e-06	2.29539e-09
ILMN_2080611	23590	PDSS1	3120086	0.394399	0.999998	0.00992526	0.244528	0.450762	0.000783636
ILMN_2085862	51296	SLC15A3	4220044	0.197806	0.450655	0.000256705	0.0940194	0.03809	5.32601e-06
ILMN_1721623	79135	APOO	2690132	0.346406	0.945169	0.00186377	0.203879	0.277559	7.86326e-05
ILMN_2375825	951	CD37	1510133	1.08344e-05	0.378386	0.000237614	4.13971e-07	0.0259222	4.77906e-06
ILMN_1812967	10695	CNPY3	240025	0.0389362	0.120762	0.00103712	0.01102	0.00297105	3.52839e-05
ILMN_1662846	26996	GPR160	7510367	0.0135524	0.458385	0.00992526	0.00287227	0.0393964	0.000782791
ILMN_2408543	5329	PLAUR	730528	0.00410197	0.860784	0.00225672	0.000640774	0.208108	0.000105363
ILMN_1696911	2501	FTHL8	1980594	0.00318123	0.999998	0.000419004	0.000461958	0.530315	1.01171e-05
ILMN_1732143	400077	FLJ42957	1710477	4.25777e-07	0.404625	0.00217696	8.47548e-09	0.0299583	0.000100341
ILMN_2334296	10068	IL18BP	2190717	2.42808e-12	0.0127756	0.000464221	6.15149e-15	4.55776e-05	1.14729e-05
ILMN_3225894	729774	LOC729774	4220543	0.0724447	0.660884	0.00882238	0.0245378	0.0936894	0.000668714
ILMN_3236239	100129550	LOC100129550	7000328	0.241766	0.306611	0.000768482	0.123861	0.0164331	2.30851e-05
ILMN_1756541	10608	MXD4	3710647	0.0460682	0.728157	0.000921298	0.0136102	0.12631	2.98668e-05
ILMN_1658327	11177	BAZ1A	1240097	0.422961	0.225883	0.000749437	0.271105	0.00887601	2.21479e-05
ILMN_1811258	5971	RELB	730440	7.80611e-05	0.566334	8.34182e-05	4.66566e-06	0.0660718	1.11223e-06
ILMN_1736460	56890	MDM1	4730546	0.123517	0.704976	0.00185415	0.0500111	0.113034	7.77475e-05
ILMN_2231021	79134	TMEM185B	6960544	0.077829	0.748011	0.00726472	0.0270013	0.137641	0.00051797
ILMN_2231020	79134	TMEM185B	3850722	0.00225444	0.325369	0.000148468	0.00029945	0.0185164	2.4641e-06
ILMN_1732688	1854	DUT	6280242	0.000127313	0.9612	0.00622282	8.57709e-06	0.29548	0.000418265
ILMN_3273493	100130092	LOC100130092	4760309	0.173197	0.53996	0.000836778	0.078633	0.0577301	2.61097e-05
ILMN_2410965	84245	MGC3207	160736	0.00315985	0.171323	0.00150266	0.000458432	0.0052574	5.74929e-05
ILMN_3237385	29982	NRBF2	5290592	0.0637372	0.982068	0.00844646	0.0207119	0.321517	0.00062843
ILMN_1655702	51099	ABHD5	5860215	0.0252067	0.558986	0.00277104	0.00632351	0.0633748	0.000139496
ILMN_2371685	7324	UBE2E1	4050070	0.173327	0.0297883	0.000157817	0.0787192	0.000207994	2.67638e-06
ILMN_1800638	10659	CUGBP2	7400133	0.0132052	0.176387	0.00220126	0.00278361	0.00556712	0.000102204
ILMN_2197365	5997	RGS2	3400019	0.00848456	0.719203	0.00309164	0.00160251	0.121483	0.000163845
ILMN_1699574	8829	NRP1	5720424	2.1143e-10	0.0115735	0.00117826	1.07131e-12	3.88954e-05	4.15476e-05
ILMN_1748694	340527	NHSL2	4590070	0.242168	0.255471	0.0015542	0.12422	0.0118947	6.03487e-05
ILMN_1815644	340527	NHSL2	3990438	0.547983	0.665601	0.00298458	0.393711	0.0969262	0.000156319
ILMN_1770692	55759	WDR12	5270315	0.842375	0.354725	0.00203147	0.757096	0.0220727	9.07497e-05
ILMN_2389064	84419	C15orf48	6860397	0.310874	0.850636	0.00379366	0.175611	0.2008	0.00021672
ILMN_1743806	57409	MIF4GD	1110243	0.118895	0.87319	0.00917601	0.04758	0.215532	0.000705957
ILMN_2412927	29925	GMPPB	4830458	1.06675e-05	0.180395	0.00130935	4.05387e-07	0.00573614	4.76222e-05
ILMN_1716276	388372	CCL4L2	2970575	0.00400723	0.0336434	1.28019e-07	0.000620013	0.00026962	1.58858e-10
ILMN_1677591	388372	CCL4L2	5700551	0.047528	0.343457	0.00350862	0.0141839	0.0205252	0.000195014
ILMN_2053103	30061	SLC40A1	730164	4.23612e-05	0.120272	6.95665e-05	2.25155e-06	0.00293514	8.23676e-07
ILMN_1764619	400242	FLJ45244	6330653	0.0749233	0.205516	0.00215955	0.0256738	0.00727877	9.88163e-05
ILMN_2355462	23191	CYFIP1	4200343	2.31864e-05	0.505555	0.0016097	1.06815e-06	0.049355	6.32271e-05
ILMN_1846002			7400487	0.155046	0.775105	0.00186922	0.067739	0.152129	7.89593e-05
ILMN_1787324	84080	C16orf48	2760706	2.10449e-06	0.0593199	0.00534592	5.67987e-08	0.00084344	0.000341911
ILMN_1717877	10625	IVNS1ABP	5560338	0.00788318	0.555455	0.00282443	0.00145468	0.0624932	0.000144645
ILMN_2397750	10625	IVNS1ABP	4280228	0.00398878	0.485152	0.00258004	0.000616228	0.0446498	0.00012606
ILMN_3307700	60559	SPCS3	3780600	4.71081e-07	0.13587	0.0001831	9.62085e-09	0.00357571	3.35129e-06
ILMN_1797728	3157	HMGCS1	5270112	0.084474	0.372191	0.00662943	0.0300448	0.0251359	0.000459306
ILMN_2359800	64231	MS4A6A	1770152	2.2277e-05	0.0266852	0.000612267	1.01474e-06	0.000156886	1.69362e-05
ILMN_1721035	64231	MS4A6A	520360	1.24247e-05	0.0448075	0.00277148	4.85014e-07	0.00052126	0.00014
ILMN_3226012	728698	LOC728698	3060086	0.401732	0.604909	0.00101078	0.251537	0.0765455	3.40742e-05
ILMN_1803953	388789	LOC388789	650605	0.705114	0.79076	0.00217696	0.575733	0.161721	0.00010025
ILMN_2086077	3726	JUNB	7550500	0.0052649	0.385225	0.00041204	0.000876845	0.0268535	9.9079e-06
ILMN_1882590			3400709	0.00183712	0.419943	0.000364311	0.000232525	0.0323517	8.45746e-06
ILMN_1789510	10963	STIP1	620711	5.43657e-05	0.358698	0.00289036	3.01048e-06	0.0232194	0.000150339
ILMN_2243912	326624	RAB37	2100025	0.00441076	0.0755334	4.03321e-06	0.000703314	0.00124971	1.58484e-08
ILMN_1796136	326624	RAB37	3830184	0.00991296	0.370893	0.00140437	0.00194537	0.0249295	5.19897e-05
ILMN_1654629	84286	TMEM175	1090564	1.33478e-06	0.0803838	0.000811691	3.34023e-08	0.00141976	2.51211e-05
ILMN_1691760	404636	FAM45A	990711	6.88905e-07	0.0110055	1.66348e-05	1.49243e-08	2.93817e-05	1.0751e-07
ILMN_2126706	4001	LMNB1	3420593	0.000551334	0.543458	0.00969041	5.16528e-05	0.0593224	0.00075906
ILMN_2374865	467	ATF3	4780128	0.010287	0.455018	0.00196966	0.00203548	0.0388724	8.6602e-05
ILMN_1705594	55226	NAT10	1170554	0.016139	0.647534	0.0089422	0.00358228	0.0880855	0.000680108
ILMN_2313079	22861	NLRP1	3800136	0.0020882	0.274826	0.00281624	0.000270782	0.013499	0.000142698
ILMN_1727194	813	CALU	940431	4.0415e-07	0.341505	0.00569905	7.85691e-09	0.020182	0.000371569
ILMN_1719303	5034	P4HB	2850333	2.09981e-05	0.0704141	0.00318237	9.42368e-07	0.00111768	0.00017122
ILMN_1814044	23523	CABIN1	240424	7.33446e-06	0.144121	0.000886019	2.54455e-07	0.00394934	2.81189e-05
ILMN_1674563	6351	CCL4	870754	0.029099	0.226088	0.00192983	0.00763245	0.00891677	8.23178e-05
ILMN_2338038	205	AK3L1	160148	0.00132904	0.411836	5.31308e-05	0.000153992	0.0312162	5.65893e-07
ILMN_1728478	58191	CXCL16	6280332	2.56776e-07	0.910189	0.00849336	4.64668e-09	0.244948	0.000634115
ILMN_2075440	171423	PDIA3P	780632	0.0226545	0.242016	0.00011806	0.00552044	0.010486	1.82985e-06
ILMN_1738749	23031	MAST3	4200475	0.144856	0.0349141	0.000241926	0.0617667	0.000310091	4.8783e-06
ILMN_1769665	5878	RAB5C	450164	0.786294	0.817388	0.00150849	0.680756	0.180776	5.77938e-05
ILMN_1807003	311	ANXA11	6960594	0.00522442	0.933278	0.00342337	0.00086601	0.266194	0.000189037
ILMN_2370336	51338	MS4A4A	5890193	2.09553e-09	0.00831617	0.00464016	1.6902e-11	1.63391e-05	0.000281178
ILMN_1657470	253943	YTHDF3	4150240	0.169027	0.999998	0.00353082	0.0761196	0.943994	0.000196524
ILMN_1695356	115992	RNF166	4280348	0.673281	0.222556	0.00169491	0.537518	0.00847456	6.80907e-05
ILMN_2372915	5029	P2RY2	4150408	0.542031	0.790879	0.00635258	0.387417	0.162216	0.000431914
ILMN_1764709	9935	MAFB	2060440	7.26494e-09	0.144525	2.13704e-06	7.21198e-11	0.00397674	7.00114e-09
ILMN_1773485	9444	QKI	4570440	0.0037491	0.0641315	3.57207e-05	0.000568733	0.00097986	3.19512e-07
ILMN_1772964	6355	CCL8	6620121	0.0350855	0.605959	0.00432554	0.00967069	0.0769158	0.000255851
ILMN_1788384	23731	C9orf5	2940687	1.62285e-05	0.395042	0.0044304	6.66223e-07	0.0286306	0.000264429
ILMN_1810199	80150	ASRGL1	6770270	0.0781715	0.979324	0.00448923	0.0271403	0.31471	0.000270284
ILMN_1693620	5238	PGM3	2480224	1.69741e-05	0.815271	0.0083072	7.06488e-07	0.178787	0.000617639
ILMN_1802653	10148	EBI3	2810767	2.59315e-06	0.000438094	1.05507e-10	7.28028e-08	2.03859e-07	5.45511e-15
ILMN_1677487	55139	ANKZF1	580598	8.78587e-05	0.497655	0.00413544	5.4148e-06	0.0473913	0.000240972
ILMN_1801710	54518	APBB1IP	1820722	0.0238924	0.481529	0.00217696	0.00589497	0.0440102	0.000100401
ILMN_1692058	4692	NDN	60184	0.587012	0.999998	0.00526792	0.434355	0.356548	0.000335016
ILMN_1682738	4088	SMAD3	6840328	4.76549e-07	0.162425	7.88561e-05	9.75717e-09	0.00481824	9.91657e-07
ILMN_2400759	54504	CPVL	60136	8.80936e-06	0.0231194	0.000292493	3.21566e-07	0.000129098	6.38962e-06
ILMN_1680626	10130	PDIA6	10463	1.56413e-06	0.0286035	4.71484e-05	4.05164e-08	0.000178947	4.80236e-07
ILMN_1775508	1540	CYLD	3460692	0.00594901	0.253347	0.00865909	0.00102303	0.0115191	0.000653651
ILMN_1758642	440465	FLJ90757	6130300	0.0392304	0.040237	0.000454473	0.0111519	0.000427482	1.11145e-05
ILMN_1787897	2919	CXCL1	5720039	0.0255124	0.385225	1.33587e-05	0.00642261	0.0268559	7.73579e-08
ILMN_1791702	6595	SMARCA2	5290474	0.00235453	0.648747	0.0054539	0.000315788	0.0887321	0.000351355
ILMN_1737360	128854	TSPYL3	3870400	0.0907304	0.789607	0.00067686	0.0330628	0.160322	1.92479e-05
ILMN_2283325	79971	GPR177	4250711	0.0380039	0.446286	0.00768449	0.0106834	0.037127	0.000559421
ILMN_1666733	3576	IL8	1570553	0.000114411	0.00332704	5.84692e-06	7.53036e-06	4.81656e-06	2.56961e-08
ILMN_2184373	3576	IL8	1980309	0.000323788	0.00362229	7.95586e-05	2.66852e-05	5.43128e-06	1.01191e-06
ILMN_1781952	4257	MGST1	3180731	0.33843	0.726591	0.00569527	0.197798	0.125337	0.000371027
ILMN_1716651	860	RUNX2	940504	0.061921	0.451249	0.000701427	0.0199808	0.0383099	2.01641e-05
ILMN_1688423	2205	FCER1A	3360615	8.89854e-06	0.0280965	1.75207e-05	3.26201e-07	0.000174323	1.16859e-07
ILMN_2374036	1514	CTSL1	4260386	9.86225e-10	0.105086	9.19109e-05	6.85558e-12	0.00224495	1.27832e-06
ILMN_2085722	3622	ING2	6960382	0.0325973	0.999998	0.00480175	0.00878767	0.478071	0.000294942
ILMN_1696584	5004	ORM1	2850315	0.113582	0.596523	0.00012573	0.0447728	0.0745242	1.99572e-06
ILMN_2278433	285074	LOC285074	2810093	1.10234e-05	0.661119	0.000886019	4.21763e-07	0.0939403	2.81276e-05
ILMN_2380588	10591	C6orf108	7210484	0.200147	0.0857644	1.35046e-05	0.0956662	0.00157176	7.89009e-08
ILMN_1762608	57724	KIAA1632	3780709	0.401392	0.999998	0.00847103	0.25122	0.44178	0.00063144
ILMN_3228189	400736	PRAMEF13	6560195	0.00394614	0.870273	0.00395197	0.000607601	0.213867	0.000229464
ILMN_1695414	55723	ASF1B	2630673	0.000583504	0.872826	0.00619236	5.5421e-05	0.215173	0.000414594
ILMN_1778059	837	CASP4	6100136	0.147882	0.786106	0.00220185	0.0635081	0.157563	0.000102345
ILMN_1710092	140685	ZBTB46	7040521	0.0015541	0.296805	0.00148399	0.00018698	0.0153459	5.64896e-05
ILMN_1772387	7097	TLR2	6420750	0.000154996	0.382462	0.00152096	1.08828e-05	0.0264513	5.85488e-05
ILMN_3181538	414152	C10orf105	360470	0.253904	0.0941527	0.000975016	0.132472	0.00181578	3.23644e-05
ILMN_1682658	9852	EPM2AIP1	6770403	0.00219749	0.0612323	1.09782e-05	0.000289156	0.000884481	6.13021e-08
ILMN_1814998	440915	FKSG30	4880646	0.509602	0.999998	0.00102262	0.354113	0.341398	3.46319e-05
ILMN_1737025	23228	PLCL2	670711	0.000511749	0.769485	0.00817012	4.71769e-05	0.14786	0.000604779
ILMN_1784737	8698	S1PR4	3370075	0.0041401	0.230905	0.000126803	0.000649729	0.00943926	2.03241e-06
ILMN_2205032	57692	MAGEE1	2760689	0.407595	0.775105	0.00166616	0.256713	0.152186	6.65911e-05
ILMN_1768598	3903	LAIR1	4150184	0.0306546	0.040237	6.69717e-06	0.00812922	0.00043185	2.9779e-08
ILMN_1776076	23509	POFUT1	1400465	0.402283	0.565541	0.00184282	0.252154	0.0657035	7.69868e-05
ILMN_1751851	51816	CECR1	6200064	0.000357954	0.778927	0.00509359	3.04449e-05	0.154086	0.000320506
ILMN_1745778	57210	SLC45A4	3310632	0.130112	0.33493	0.000523024	0.0535558	0.0195164	1.37645e-05
ILMN_1686981	55959	SULF2	6330487	0.00507807	0.157164	0.00212373	0.000838337	0.00453427	9.70674e-05
ILMN_1667460	55959	SULF2	7200242	0.00295354	0.092978	0.000244891	0.000419534	0.00178832	4.98873e-06
ILMN_2345142	55959	SULF2	4050128	0.0267224	0.238974	0.00292673	0.00680875	0.010282	0.000152685
ILMN_2205963	64115	C10orf54	6620292	2.26747e-06	0.585426	0.000455773	6.19008e-08	0.0704623	1.11934e-05
ILMN_1744212	3635	INPP5D	3130609	0.0150437	0.381176	0.00342192	0.0032835	0.0262757	0.00018878
ILMN_1726786	23112	TNRC6B	2760768	0.0765625	0.709361	0.00239283	0.0264194	0.114827	0.000114315
ILMN_1751743	7515	XRCC1	4590139	0.00253801	0.283761	0.00370386	0.000346301	0.0141286	0.000210271
ILMN_1665049	80208	SPG11	2100524	0.00312536	0.249924	0.00506908	0.000451509	0.0111775	0.000317915
ILMN_1807074	4282	MIF	4490671	5.20707e-07	0.408518	0.00975081	1.0769e-08	0.0305634	0.000765808
ILMN_3244583	114915	C5orf26	4070376	0.26337	0.999998	0.00282443	0.139453	0.360257	0.000144523
ILMN_1658920	79772	MCTP1	6480326	0.0845306	0.479845	0.000125336	0.030078	0.0436567	1.98299e-06
ILMN_2357809	10146	G3BP1	6520730	0.00526537	0.8347	0.00524254	0.000877426	0.191876	0.00033286
ILMN_1771664	26253	CLEC4E	5690753	0.0094423	0.10342	2.30328e-05	0.00183271	0.00218326	1.73868e-07
ILMN_2406501	6648	SOD2	3420373	0.319015	0.804991	0.000854968	0.182179	0.172446	2.6965e-05
ILMN_1770206	50628	GEMIN4	6450300	0.152503	0.437447	0.00318237	0.0661232	0.0352608	0.000171414
ILMN_1720158	2114	ETS2	4220605	0.288375	0.999998	0.00217696	0.158091	0.400892	9.99601e-05
ILMN_1749115	6253	RTN2	3460376	0.00862782	0.196545	0.000144863	0.00163403	0.00677437	2.37432e-06
ILMN_1723625	5871	MAP4K2	6400386	0.42659	0.238541	0.00847103	0.274666	0.0101599	0.000631572
ILMN_1730660	81625	GALIG	1660647	0.578333	0.729571	0.00249582	0.424966	0.126888	0.000120913
ILMN_1773865	3309	HSPA5	870131	0.00811107	0.0149632	0.000114207	0.00151313	5.91034e-05	1.69471e-06
ILMN_1766054	19	ABCA1	4060358	0.108135	0.257339	0.000302229	0.0419604	0.0121072	6.7265e-06
ILMN_2173835	2498	FTHL3P	6450139	0.00071346	0.656096	3.98738e-05	7.08996e-05	0.0915485	3.71092e-07
ILMN_1686116	7057	THBS1	5810685	2.38071e-15	0.0154569	1.44694e-06	1.4771e-18	6.31349e-05	3.59097e-09
ILMN_1718766	4494	MT1F	4220672	7.84704e-08	4.107e-07	8.15503e-05	1.15225e-09	2.12347e-11	1.05423e-06
ILMN_2142752	54682	MANSC1	1190528	0.000148771	0.128665	0.000100218	1.03534e-05	0.00329297	1.43531e-06
ILMN_1652490	54682	MANSC1	150041	0.00945825	0.358698	6.77329e-05	0.00183727	0.0231739	7.9275e-07
ILMN_1806293	8825	LIN7A	5890075	0.164899	0.360506	0.00782728	0.073587	0.0235652	0.000573863
ILMN_3282768	644879	LOC644879	3870452	0.81266	0.354725	3.49353e-05	0.717197	0.0222671	3.08874e-07
ILMN_1773742	4189	DNAJB9	2760164	0.000572053	0.0789628	0.00166436	5.42161e-05	0.00136344	6.64332e-05
ILMN_1779735	389541	LOC389541	4590615	0.161049	0.313384	0.000521578	0.0712775	0.0170294	1.36725e-05
ILMN_1680774	730994	LOC730994	3800273	0.260345	0.522071	0.00289837	0.137071	0.0528023	0.000150905
ILMN_3256478	100129034	LOC100129034	6590349	0.0480474	0.104067	0.0017622	0.0143812	0.00221625	7.18875e-05
ILMN_1800131	652826	LOC652826	6350148	0.00102211	0.205516	2.09725e-05	0.000111823	0.00727448	1.44344e-07
ILMN_1674167	3586	IL10	6180093	0.0147592	0.235717	0.00114865	0.00319929	0.00985776	4.03849e-05
ILMN_2074748	3034	HAL	6840468	0.010176	0.110776	0.00100047	0.00201037	0.00256021	3.35196e-05
ILMN_1782881	220107	DLEU7	1940093	1.58785e-05	0.485661	0.000678884	6.50211e-07	0.0447559	1.93756e-05
ILMN_1736597	7086	TKT	6860202	7.49627e-07	0.0114442	7.17037e-05	1.67436e-08	3.52188e-05	8.67657e-07
ILMN_1676846	6059	ABCE1	5310152	0.0838111	0.631218	0.00330956	0.0297657	0.0828962	0.000180357
ILMN_2330267	6059	ABCE1	1090543	0.319794	0.593362	0.00489198	0.182773	0.0728319	0.000301048
ILMN_1662741	9170	LPAR2	1170605	0.020243	0.826596	0.00999331	0.00477228	0.185578	0.000792087
ILMN_1760727	283	ANG	3930392	4.21166e-05	0.0479196	1.54881e-05	2.2342e-06	0.000597106	9.44935e-08
ILMN_1696974	283	ANG	3890484	7.92352e-05	0.631862	0.00194412	4.75223e-06	0.0830991	8.35305e-05
ILMN_1811650	54920	DUS2L	1510630	0.0495391	0.354725	0.00168541	0.0149371	0.0222871	6.75347e-05
ILMN_1796508	116447	TOP1MT	7610671	0.0458325	0.462641	0.00631154	0.0135215	0.0403852	0.000425754
ILMN_3269405	4670	HNRNPM	6510437	0.816462	0.264682	0.0041155	0.72242	0.0126586	0.000239597
ILMN_1699772	58528	RRAGD	6480209	2.36383e-09	0.999998	0.00196768	1.94328e-11	0.822409	8.63741e-05
ILMN_1737611	6843	VAMP1	6650639	0.287674	0.570599	0.00563334	0.157513	0.0675126	0.000366702
ILMN_1762712	3087	HHEX	5130750	0.000469025	0.231845	4.10996e-05	4.24623e-05	0.00953627	3.8675e-07
ILMN_3200830	649553	LOC649553	1980239	0.188846	0.129784	0.00195626	0.0883449	0.00333502	8.53075e-05
ILMN_1681601	56670	SUCNR1	6560079	0.0189277	0.222686	0.000811691	0.00439013	0.00851677	2.50701e-05
ILMN_1673711	3326	HSP90AB1	4830100	0.19875	0.109997	0.000967381	0.0946849	0.00251906	3.2061e-05
ILMN_1780397	80342	TRAF3IP3	3450154	2.5053e-05	0.32368	0.00817012	1.17875e-06	0.0182389	0.000603878
ILMN_1720829	7538	ZFP36	2900348	0.0315159	0.281119	0.000401898	0.0084277	0.0138787	9.54013e-06
ILMN_1757370	6609	SMPD1	1500193	0.125132	0.999998	0.009934	0.0508653	0.784567	0.000785828
ILMN_1654571	23149	FCHO1	4120703	0.564058	0.5254	0.000518414	0.4101	0.0537821	1.35092e-05
ILMN_1678690	51733	UPB1	3830735	0.00163868	0.253347	7.85612e-06	0.000199698	0.011507	3.8588e-08
ILMN_1795930	5734	PTGER4	2940438	0.131942	0.702443	0.000513972	0.0545526	0.11123	1.32871e-05
ILMN_2263054	9638	FEZ1	2350019	0.344942	0.231118	0.00546565	0.202764	0.00947445	0.000352395
ILMN_3178302	64778	FNDC3B	6060440	0.133376	0.723229	0.00430902	0.0553063	0.124029	0.000254429
ILMN_1690761	6836	SURF4	3370048	0.0167161	0.461831	0.00195626	0.0037458	0.0402689	8.51376e-05
ILMN_1716053	204	AK2	5720669	0.00212584	0.604909	0.00194631	0.000276323	0.0765636	8.37959e-05
ILMN_1670542	204	AK2	1990491	0.000506771	0.355752	0.00673446	4.65345e-05	0.0224666	0.00046776
ILMN_2366391	5052	PRDX1	6250280	2.87777e-05	0.291174	0.000120108	1.40905e-06	0.0148139	1.87542e-06
ILMN_2366388	5052	PRDX1	6180446	0.000128078	0.238541	0.00282443	8.645e-06	0.010144	0.000144837
ILMN_1668863	116372	LYPD1	2760709	0.00620723	0.361538	0.000522229	0.00107873	0.0237025	1.37166e-05
ILMN_3243899	286144	LOC286144	3780021	0.00437324	0.0345796	0.000769301	0.000695638	0.000298574	2.31892e-05
ILMN_2094313	29800	ZDHHC1	3370093	1.43317e-09	0.999998	0.00337198	1.08186e-11	0.732909	0.000184979
ILMN_1702837	5707	PSMD1	5090647	0.0076288	0.175868	0.0038826	0.00139552	0.00553406	0.000223541
ILMN_1880983			4540161	0.22955	0.999998	0.0044304	0.115814	0.395742	0.000264573
ILMN_1739222	2119	ETV5	770746	4.24324e-08	0.000758279	7.50488e-07	5.57253e-10	4.70469e-07	1.20289e-09
ILMN_1723260	2119	ETV5	1450519	0.0245949	0.162963	0.00196231	0.00613187	0.00494594	8.59356e-05
ILMN_1791840	10928	RALBP1	1190546	7.71442e-06	0.314877	0.000115796	2.74418e-07	0.017267	1.76415e-06
ILMN_3271587	100129907	LOC100129907	5080630	1.32753e-05	0.416667	0.00120302	5.23707e-07	0.0319915	4.28561e-05
ILMN_2216852	5230	PGK1	360735	0.271783	0.566334	0.00439731	0.145581	0.0662466	0.000261688
ILMN_1755749	5230	PGK1	6110400	0.00143952	0.851398	0.00960659	0.00017006	0.201267	0.000746037
ILMN_1656676	79699	ZYG11B	7400296	0.0087955	0.0846742	2.80194e-05	0.00167397	0.00152353	2.21652e-07
ILMN_1749892	54583	EGLN1	4670102	4.2485e-05	0.335952	0.000234806	2.26473e-06	0.019628	4.66188e-06
ILMN_1693192	5266	PI3	1050168	0.0087135	0.999998	0.0010589	0.00165566	0.457658	3.63923e-05
ILMN_1683146	2495	FTH1	5220240	0.0344013	0.790092	3.01824e-05	0.00941807	0.160837	2.48126e-07
ILMN_1760667	84265	POLR3GL	5490703	0.014981	0.630793	0.00534592	0.00326637	0.0828077	0.000341687
ILMN_1661695	11213	IRAK3	2360719	0.0817039	0.0983895	1.12703e-06	0.028785	0.00193521	2.2044e-09
ILMN_1800225	5468	PPARG	830019	5.67414e-11	0.0349141	3.50085e-05	2.40018e-13	0.00030919	3.11331e-07
ILMN_2184640	9221	NOLC1	5960132	0.085351	0.136485	0.000224902	0.0304538	0.00361306	4.40327e-06
ILMN_2336781	6648	SOD2	3890326	0.199247	0.833665	0.000398423	0.0950445	0.191317	9.39356e-06
ILMN_1669394	9538	EI24	770541	0.0990717	0.814238	0.00277104	0.0373735	0.177518	0.000138861
ILMN_1693552	11314	CD300A	4780196	2.79437e-05	0.0637334	0.000188235	1.35232e-06	0.000965508	3.49395e-06
ILMN_1670028	9663	LPIN2	510224	0.285247	0.354725	0.00100047	0.155609	0.0220883	3.3498e-05
ILMN_1722158	838	CASP5	3390121	0.21744	0.446636	0.000181537	0.107163	0.0372123	3.30391e-06
ILMN_3199609	400013	LOC400013	6330343	0.0116967	0.813885	0.00319978	0.00239123	0.177371	0.000172898
ILMN_1742089	57486	NLN	430209	0.0605937	0.611686	0.00335626	0.0194441	0.0784967	0.000183769
ILMN_1669062	1231	CCR2	5960239	0.0294101	0.354725	0.00135565	0.00773077	0.0222828	4.96951e-05
ILMN_1777461	1231	CCR2	2900524	0.220099	0.905672	0.000401863	0.109259	0.23967	9.50576e-06
ILMN_1712888	10808	HSPH1	160598	1.14216e-08	0.213062	0.00443726	1.24013e-10	0.0078104	0.000265862
ILMN_1685824	9334	B4GALT5	2060047	0.00125607	0.664788	0.00140404	0.000143417	0.0963459	5.19047e-05
ILMN_3244434	116984	CENTD1	3520438	0.0758505	0.999998	0.00749284	0.0261161	0.612084	0.000541151
ILMN_1760449	10077	TSPAN32	1850053	8.2063e-06	0.0364121	0.000466573	2.94885e-07	0.00033517	1.15552e-05
ILMN_1764850	3241	HPCAL1	520184	0.0494263	0.921405	0.0020733	0.0148936	0.254764	9.32114e-05
ILMN_1707286	79887	FLJ22662	2140288	3.02997e-13	0.0366558	0.000605664	4.85647e-16	0.000361126	1.67222e-05
ILMN_1775759	4893	NRAS	6020280	0.392153	0.948492	0.00192446	0.242634	0.283506	8.18897e-05
ILMN_1711838	29957	SLC25A24	3890402	0.00025929	0.0110055	7.38711e-05	2.01732e-05	2.87182e-05	9.09019e-07
ILMN_1779071	9638	FEZ1	3290458	0.0357759	0.0110055	1.08216e-06	0.00989243	3.08872e-05	1.90236e-09
ILMN_1731503	8685	MARCO	3180392	2.65202e-06	0.0155653	1.01152e-05	7.47299e-08	6.47749e-05	5.43911e-08
ILMN_1659960	259307	IL4I1	540670	7.06299e-05	0.10342	5.62323e-07	4.09495e-06	0.002187	8.14075e-10
ILMN_1748707	79174	CRELD2	6560390	0.000530266	0.193491	0.000834265	4.93774e-05	0.00655626	2.5967e-05
ILMN_1751072	58477	SRPRB	4480224	0.00471477	0.515607	0.00529761	0.000762515	0.0513244	0.000337178
ILMN_1814247	10732	TCFL5	1510154	0.000303917	0.0637324	0.000395661	2.47489e-05	0.000945721	9.28753e-06
ILMN_1662640	140851	MT1P3	4480600	0.140178	0.264791	0.000183543	0.059185	0.0126775	3.3689e-06
ILMN_1767509	54849	DEF8	5820768	0.00426645	0.0155653	6.70441e-05	0.000675008	6.63757e-05	7.79946e-07
ILMN_2100209	9560	CCL4L1	3520102	9.54327e-05	0.0295184	7.05429e-09	6.01481e-06	0.000197416	3.23619e-12
ILMN_3275575	648980	LOC648980	4850403	0.0666227	0.999998	0.00853449	0.0219996	0.361348	0.000638068
ILMN_1798288	148932	MOBKL2C	7560471	0.0041401	0.945169	0.00631673	0.000649197	0.278523	0.000427517
ILMN_1654112	50855	PARD6A	460086	2.00557e-05	0.118348	0.00229244	8.80371e-07	0.00285831	0.000107742
ILMN_1683475	10452	TOMM40	1740494	0.998897	0.0114442	0.000479757	0.998209	3.46372e-05	1.21793e-05
ILMN_1678729	64374	SIL1	6560603	2.07533e-05	0.739946	0.00775294	9.28027e-07	0.132118	0.000566008
ILMN_1805800	5868	RAB5A	670367	0.205897	0.755367	0.00172406	0.0995044	0.140989	6.97075e-05
ILMN_1701434	5908	RAP1B	6590703	0.00456335	0.788612	0.00218522	0.000734016	0.159695	0.000101121
ILMN_1769013	432	ASGR1	2370064	0.804572	0.857484	0.00694865	0.705764	0.20576	0.000488608
ILMN_1759326	5027	P2RX7	3370086	0.283866	0.534895	0.00277104	0.154638	0.0564592	0.000139605
ILMN_1775170	4501	MT1X	6620528	1.22513e-06	5.83777e-06	5.43113e-06	3.02149e-08	1.20734e-09	2.30264e-08
ILMN_1705266	5970	RELA	5490750	0.552755	0.644029	0.00798198	0.398283	0.0872758	0.000587562
ILMN_1700950	646567	LOC646567	7160324	0.0115332	0.598899	0.000496924	0.00234647	0.0752146	1.27693e-05
ILMN_1795835	338758	LOC338758	6650035	2.27744e-07	0.00853481	0.0104053	4.00356e-09	1.80925e-05	0.000832981
ILMN_1775501	3553	IL1B	840685	0.000206862	0.230037	6.00783e-08	1.52732e-05	0.00938416	6.21253e-11
ILMN_2171289	64092	SAMSN1	4390079	0.000545331	0.946102	0.000256705	5.10058e-05	0.280392	5.32278e-06
ILMN_1684887	64092	SAMSN1	1410181	3.17686e-05	0.399505	3.315e-05	1.60313e-06	0.0291867	2.81092e-07
ILMN_1659801	528	ATP6V1C1	2480241	0.0123035	0.999998	0.00106084	0.00254264	0.397584	3.65296e-05
ILMN_3307926	156	ADRBK1	3290113	0.362679	0.541925	0.00968239	0.217634	0.058869	0.000756497
ILMN_3237270	100133609	LOC100133609	780672	0.00014655	0.118276	0.00363796	1.01761e-05	0.00283751	0.000204648
ILMN_1767658	23212	RRS1	4120437	0.123806	0.225883	0.0099058	0.0501792	0.0088699	0.000780319
ILMN_1790978	10533	ATG7	5220754	0.00409987	0.296747	0.000565682	0.000640174	0.0153193	1.52966e-05
ILMN_1742052	5272	SERPINB9	1230156	0.0341322	0.825695	0.000515449	0.00932626	0.184603	1.33694e-05
ILMN_1707858	3015	H2AFZ	2710292	0.615864	0.664226	0.00186377	0.467765	0.0953466	7.85328e-05
ILMN_2222074	5782	PTPN12	3140364	0.377951	0.849175	0.00341082	0.230166	0.199427	0.000187815
ILMN_1735930	10365	KLF2	3850692	0.000243457	0.920394	0.00265737	1.8594e-05	0.253185	0.000131389
ILMN_3300663	728661	RP11-345P4.4	5550592	0.680238	0.660884	0.00507904	0.546518	0.093472	0.000319328
ILMN_2136089	644314	MT1IP	2760537	0.00536111	0.0291747	8.34182e-05	0.000896706	0.000185538	1.10915e-06
ILMN_1804419	4033	LRMP	7150324	0.0125987	0.122247	6.55834e-05	0.00262449	0.00303389	7.59562e-07
ILMN_1719433	912	CD1D	6400358	0.71897	0.255471	0.000128071	0.594142	0.0118701	2.05936e-06
ILMN_1691574	646064	LOC646064	6660048	0.2695	0.115092	0.00194631	0.143909	0.00271549	8.38259e-05
ILMN_1677534	22937	SCAP	3140382	0.000300603	0.243136	4.22346e-05	2.44014e-05	0.0105974	4.07712e-07
ILMN_2367020	23480	SEC61G	6290367	0.0133392	0.100137	0.00142052	0.0028153	0.00203991	5.29545e-05
ILMN_2347888	113251	LARP4	3840360	0.000170004	0.956548	0.00624025	1.21297e-05	0.289964	0.000419759
ILMN_1708340	1612	DAPK1	5700220	0.000347714	0.999998	0.00186377	2.93161e-05	0.445443	7.85817e-05
ILMN_1682775	1906	EDN1	7040386	0.00713292	0.198367	7.35413e-06	0.00128452	0.00695376	3.41282e-08
ILMN_1749213	23753	SDF2L1	3120079	1.27371e-07	0.00178532	3.81434e-07	2.02176e-09	1.75384e-06	5.32481e-10
ILMN_1743770	9016	SLC25A14	1710754	0.0971691	0.5254	0.00640446	0.0363737	0.0537883	0.000437097
ILMN_1763688	124944	C17orf49	2570035	0.0149043	0.439965	0.00338647	0.00324349	0.0359253	0.000185949
ILMN_1765557	25903	OLFML2B	7150019	5.44907e-12	3.14692e-05	1.02171e-05	1.57773e-14	9.76245e-09	5.54675e-08
ILMN_2336595	55902	ACSS2	4490524	0.000592678	0.150175	0.000466668	5.65374e-05	0.004255	1.15816e-05
ILMN_1768784	5701	PSMC2	4230296	0.01265	0.479303	0.000508154	0.00263582	0.0434045	1.30842e-05
ILMN_1763000	55803	CENTA2	3990433	2.84393e-12	0.0199803	1.08479e-06	7.49912e-15	0.000103178	1.96307e-09
ILMN_1890614			4730711	0.0222595	0.0368416	7.44872e-06	0.00539195	0.00036573	3.50465e-08
ILMN_1667418	283953	LOC283953	5290136	3.9915e-05	0.324025	4.54619e-05	2.08232e-06	0.0182809	4.53547e-07
ILMN_1796490	2907	GRINA	70070	0.195692	0.496324	0.000633607	0.0925491	0.0470048	1.76248e-05
ILMN_1746368	51714	SELT	6380296	0.0250512	0.71659	0.00572434	0.00627672	0.119709	0.000374105
ILMN_1805175	7039	TGFA	3420296	0.00246337	0.206864	0.00119232	0.000333952	0.00737834	4.21668e-05
ILMN_1750961	53346	TM6SF1	240653	0.0185736	0.0848299	0.000148468	0.00428158	0.00153494	2.45995e-06
ILMN_3193271	730249	IRG1	1770072	0.0348275	0.249924	0.00164316	0.00958156	0.0111508	6.49075e-05
ILMN_2232177	87	ACTN1	5080364	0.00197999	0.42524	0.00195626	0.000254703	0.0335885	8.48676e-05
ILMN_2396801	285848	PNPLA1	940463	0.0884249	0.421283	0.0028686	0.0319255	0.0326511	0.000148614
ILMN_2386008	9019	MPZL1	7000431	1.87358e-05	0.54919	0.00195626	8.07905e-07	0.0607656	8.48953e-05
ILMN_2411282	5768	QSOX1	2850021	2.90219e-06	0.160646	2.90069e-05	8.35359e-08	0.00474271	2.35463e-07
ILMN_1804679	84148	MYST1	4060041	0.478913	0.849175	0.000653678	0.323336	0.19941	1.83859e-05
ILMN_3242883	728404	CTGLF5	2140343	0.00206076	0.593585	0.000769301	0.000266372	0.073113	2.31891e-05
ILMN_2358041	4683	NBN	6110753	0.0106242	0.999998	0.000479427	0.00212253	0.350504	1.21379e-05
ILMN_2381397	3329	HSPD1	70605	9.88519e-05	0.0516518	0.00597587	6.29675e-06	0.000672988	0.000395487
ILMN_1766713	3329	HSPD1	6960072	0.000238765	0.193448	0.0073437	1.81472e-05	0.00651128	0.000525879
ILMN_2331163	8451	CUL4A	7200021	0.0151711	0.999998	0.00390005	0.00332193	0.569829	0.000224991
ILMN_1733690	9465	AKAP7	5340504	0.134235	0.455066	0.000527697	0.0558435	0.0389376	1.39966e-05
ILMN_3210741	642956	LOC642956	990717	1.77225e-07	0.541378	0.000115748	3.02658e-09	0.0587476	1.74152e-06
ILMN_1801304	286336	FAM78A	6250184	0.789891	0.999998	0.00106755	0.685274	0.509725	3.69813e-05
ILMN_1686968	149076	ZNF362	7040270	2.98085e-07	0.086114	0.000277513	5.54835e-09	0.00158868	5.94026e-06
ILMN_2147517	965	CD58	5900594	0.00281794	0.445601	0.00859347	0.000396852	0.0370333	0.000646032
ILMN_1785268	965	CD58	3610035	0.0216019	0.462641	0.00573141	0.0051864	0.0404012	0.000375436
ILMN_2335813	2643	GCH1	1010360	0.0941675	0.353314	0.000219254	0.0348509	0.0216654	4.26241e-06
ILMN_2312275	6729	SRP54	6860553	0.091028	0.999998	0.00520661	0.0332371	0.482905	0.000329555
ILMN_2328666	9308	CD83	6620026	1.76403e-06	0.0476734	1.70705e-06	4.65154e-08	0.000591573	4.50131e-09
ILMN_3184599	642691	FLJ37786	3370025	0.049638	0.999998	0.00510425	0.0149804	0.372993	0.000321704
ILMN_2393573	11186	RASSF1	270026	0.4844	0.982068	0.00994075	0.32917	0.321456	0.000786892
ILMN_1778650	50853	VILL	630689	0.0168414	0.197515	0.00249317	0.00378521	0.00686642	0.000120656
ILMN_1719149	653663	LOC653663	4490441	0.000275207	0.999998	0.00817012	2.19295e-05	0.607318	0.000604307
ILMN_1703180	2117	ETV3	4810343	0.00127482	0.231984	0.000191535	0.00014619	0.00955954	3.56511e-06
ILMN_1795762	5341	PLEK	4810020	0.0309698	0.439418	0.000515449	0.00824644	0.0356599	1.33822e-05
ILMN_1686664	4502	MT2A	450615	0.220809	0.0434333	0.000224902	0.109759	0.000485062	4.4071e-06
ILMN_1788531	27240	SIT1	4280053	0.437693	0.999998	0.00463156	0.285368	0.705122	0.000280418
ILMN_1657234	6364	CCL20	4220246	0.000687163	0.0783675	3.3185e-09	6.78245e-05	0.00134522	1.02947e-12
ILMN_2097793	57659	ZBTB4	2900441	0.00422712	0.999998	0.00240055	0.00066682	0.526436	0.000114932
ILMN_3308265	442895	MIRN302C	3990307	0.0340006	0.146683	0.00577746	0.0092732	0.00408779	0.000380265
ILMN_1800573	6227	RPS21	2690338	0.849239	0.739946	0.00553928	0.767767	0.13197	0.000358574
ILMN_2365248	84329	HVCN1	3460239	0.00111727	0.355901	0.00570729	0.000124257	0.0225932	0.000372695
ILMN_1672114	8794	TNFRSF10C	2260746	0.00129097	0.748213	0.00736648	0.000148447	0.137875	0.000528272
ILMN_1773935	55858	TMEM165	460672	0.52076	0.734415	0.00233178	0.36505	0.129203	0.000110761
ILMN_1667707	60559	SPCS3	7050026	0.000616279	0.515256	0.00537787	5.92987e-05	0.0511766	0.000344789
ILMN_1769229	597	BCL2A1	7380477	0.0583288	0.756774	0.00096732	0.0184788	0.141341	3.19589e-05
ILMN_1706261	28232	SLCO3A1	1440348	0.000854583	0.325369	0.00474711	8.90771e-05	0.0185153	0.000290747
ILMN_2368068	6942	TCF20	3450707	0.0148807	0.660884	0.0068206	0.00323697	0.0938595	0.000477135
ILMN_2209578	414189	CTGLF3	770424	5.38945e-08	0.0297883	2.71841e-06	7.52366e-10	0.000213109	9.41695e-09
ILMN_3237627	154761	LOC154761	3180360	0.0567429	0.686434	0.00585258	0.017776	0.105551	0.00038642
ILMN_2376416	91544	UBXD5	6020246	0.0100372	0.0460649	0.00120834	0.00197653	0.000563063	4.31708e-05
ILMN_1796409	713	C1QB	5910019	2.60494e-05	0.0110055	7.90674e-05	1.23237e-06	3.01799e-05	1.00158e-06
ILMN_2370624	1305	COL13A1	3870228	0.0602767	0.397151	0.00746412	0.01931	0.028871	0.000537589
ILMN_1798164	23469	PHF3	6400048	0.295615	0.773645	0.00992526	0.163401	0.150816	0.000783387
ILMN_2379599	9332	CD163	2680092	7.03005e-15	0.0297883	0.000217541	5.45219e-18	0.000214083	4.21786e-06
ILMN_2395043	3308	HSPA4	5090368	0.154439	0.923192	0.00535727	0.0673262	0.257555	0.000343143
ILMN_1780711	390530	LOC390530	3800202	0.00022661	0.610964	6.77329e-05	1.70828e-05	0.0783725	7.94963e-07
ILMN_1761833	30061	SLC40A1	5490601	0.00469684	0.393027	0.00376572	0.000758887	0.0283078	0.000214366
ILMN_1695576	79590	MRPL24	7610747	0.143276	0.421387	0.00260533	0.0609372	0.0327898	0.000127566
ILMN_1703327	9051	PSTPIP1	7320747	0.0205585	0.0128957	1.37586e-06	0.00487044	4.73133e-05	2.98776e-09
ILMN_1700518	10473	HMGN4	5270689	0.162575	0.798186	0.00420152	0.072122	0.16813	0.000246343
ILMN_1803853	51406	NOL7	1820470	0.997778	0.856034	0.00855547	0.996513	0.204278	0.000640079
ILMN_1684440	5829	PXN	6450541	9.83964e-05	0.584792	0.00164532	6.26265e-06	0.0702984	6.54181e-05
ILMN_3228595	729768	LOC729768	3990689	2.78122e-05	0.280976	0.000595675	1.34452e-06	0.0138447	1.6354e-05
ILMN_1763207	55509	BATF3	5900253	0.2419	0.380934	0.000168429	0.124021	0.0261756	2.97827e-06
ILMN_1736847	112950	MED8	3060619	0.000990504	0.999998	0.00541947	0.000107905	0.46279	0.000348016
ILMN_1691572	7263	TST	2230288	9.48294e-08	0.016126	1.29467e-06	1.44149e-09	7.33722e-05	2.7445e-09
ILMN_1762825	821	CANX	1070402	0.00336661	0.436325	0.00211057	0.000496483	0.0350909	9.585e-05
ILMN_1792679	3678	ITGA5	6330338	0.193683	0.564813	0.00261409	0.0913386	0.0654291	0.000128265
ILMN_1693650	2242	FES	4120689	0.0514991	0.197515	0.00299199	0.0157019	0.00687941	0.0001569
ILMN_2101278	64407	RGS18	6100397	5.04239e-05	0.826268	0.00270503	2.75049e-06	0.185324	0.000134628
ILMN_1700896	8819	SAP30	1780673	0.21268	0.51876	0.00231314	0.103906	0.0520343	0.000108968
ILMN_1724544	9989	PPP4R1	2060286	7.5673e-12	0.00924864	0.000168393	2.23016e-14	2.09248e-05	2.96892e-06
ILMN_1768510	23324	MAN2B2	4810438	0.000199063	0.562191	0.0031993	1.45224e-05	0.0646251	0.000172694
ILMN_1798659	25901	CCDC28A	2000504	0.757305	0.358698	0.00138456	0.642814	0.0232205	5.10415e-05
ILMN_1764577	4242	MFNG	2000438	0.0232949	0.115092	2.45206e-05	0.00571142	0.00272052	1.92706e-07
ILMN_1778836	6432	SFRS7	450168	0.0142598	0.999998	0.0083072	0.00306562	0.919266	0.00061706
ILMN_2061732	79693	YRDC	3440224	0.0920293	0.71325	0.00865909	0.0337883	0.116755	0.000653647
ILMN_1703926	5732	PTGER2	5900471	0.119854	0.660884	0.000162757	0.0480382	0.0936968	2.81065e-06
ILMN_1672295	80149	ZC3H12A	2490017	0.00166482	0.381176	7.34013e-05	0.000204175	0.0262971	8.99443e-07
ILMN_1662973	3732	CD82	5130136	0.067945	0.18485	0.00507423	0.0225535	0.00594316	0.0003185
ILMN_2407389	10457	GPNMB	1570154	4.02931e-14	0.0646926	0.00824586	4.37493e-17	0.0010068	0.000610947
ILMN_1793433	10890	RAB10	5860279	0.000980569	0.890626	0.00507818	0.000106366	0.229921	0.000319011
ILMN_1664761	51524	TMEM138	6290598	0.640136	0.508876	0.00575958	0.495898	0.0498588	0.000378493
ILMN_1691156	4489	MT1A	6200402	0.025051	0.0149632	3.34049e-05	0.00627538	5.95713e-05	2.8693e-07
ILMN_2386982	5590	PRKCZ	2750324	0.0134083	0.209037	0.000259027	0.00283335	0.007598	5.43614e-06
ILMN_1664167	84154	BXDC1	2350368	0.768938	0.0442067	8.49941e-05	0.657698	0.000496292	1.14257e-06
ILMN_1747347	284021	C17orf60	4290056	3.05593e-06	0.386656	0.000660605	8.87975e-08	0.0272822	1.8649e-05
ILMN_1798249	205	AK3L1	4610554	0.262108	0.850636	0.00283832	0.138514	0.200675	0.000146858
ILMN_1764090	205	AK3L1	4290192	0.0111504	0.52335	6.11776e-05	0.0022513	0.0532483	6.80067e-07
ILMN_1747744	10184	LHFPL2	360132	1.79913e-08	0.0909542	1.70717e-06	2.04756e-10	0.00173999	4.77167e-09
ILMN_1809285	55802	DCP1A	1450370	0.0633751	0.999998	0.00535727	0.0205582	0.418549	0.000343191
ILMN_1784630	9920	KBTBD11	5050093	4.035e-07	0.0144826	3.48111e-06	7.82342e-09	5.61601e-05	1.29202e-08
ILMN_1703123	64651	AXUD1	7560041	0.0103099	0.573939	0.00377991	0.00204214	0.0683693	0.000215414
ILMN_1712431	91523	FAM113B	4200541	0.000434254	0.172199	0.00569999	3.84753e-05	0.00533308	0.000371924
ILMN_1780582	9308	CD83	5050162	8.81067e-06	0.0384172	1.70717e-06	3.22069e-07	0.000383357	4.75096e-09
ILMN_1910334	400617	FLJ36644	1850025	0.0259893	0.227003	0.00309975	0.00658702	0.00907154	0.000165397
ILMN_1800800	731823	LOC731823	2480142	0.117742	0.546257	0.00181101	0.0469727	0.0601332	7.46743e-05
ILMN_1769245	11010	GLIPR1	6220746	0.444946	0.485661	0.0042254	0.292029	0.0447956	0.000248305
ILMN_1764043	150465	TTL	7320386	0.00421258	0.217529	0.000705902	0.000663436	0.00812036	2.03657e-05
ILMN_1737819	10842	C7orf16	3610180	0.000727505	0.0345796	7.51308e-06	7.27091e-05	0.000296403	3.57532e-08
ILMN_1653718	130617	ZFAND2B	60403	0.592108	0.791101	0.00916306	0.44066	0.163917	0.000704486
ILMN_3282321	643336	CDC42P2	1710594	0.898444	0.445506	0.00127122	0.83931	0.0368978	4.58114e-05
ILMN_1654289	2002	ELK1	510162	0.00264319	0.192934	0.00195626	0.000366119	0.00645408	8.53123e-05
ILMN_2332964	5641	LGMN	1300452	7.74871e-16	0.00270355	3.7057e-05	3.20509e-19	3.38898e-06	3.33381e-07
ILMN_1670998	6888	TALDO1	670167	0.993634	0.972365	0.00242389	0.989575	0.304278	0.000116426
ILMN_1789642	80331	DNAJC5	4040703	0.00544303	0.593579	0.00798198	0.000914894	0.0729812	0.000587681
ILMN_1761531	8879	SGPL1	3370273	0.000776158	0.562191	0.00132609	7.83742e-05	0.0645928	4.84061e-05
ILMN_2201966	9683	N4BP1	2680561	0.00662289	0.814247	0.00904532	0.00116931	0.177865	0.000689354
ILMN_2199676	22995	CEP152	990189	0.107528	0.651397	0.00308087	0.0416579	0.0898909	0.000162478
ILMN_1689655	3122	HLA-DRA	270168	0.00231522	0.498068	0.00186042	0.000309487	0.0476482	7.81068e-05
ILMN_1686454	92610	TIFA	6420594	0.128742	0.958341	0.00548002	0.0527389	0.292109	0.000353605
ILMN_1698732	23022	PALLD	3780053	4.1306e-05	0.193491	0.000216637	2.18479e-06	0.00654549	4.17794e-06
ILMN_1811392	23526	HMHA1	6380022	0.0919873	0.341643	0.00222229	0.0337485	0.0202078	0.000103526
ILMN_1801616	2012	EMP1	3940435	6.95375e-05	0.136024	0.00619236	4.00881e-06	0.00358681	0.000414958
ILMN_2408572	6038	RNASE4	5910382	9.24947e-05	0.208664	0.0050025	5.78182e-06	0.00756232	0.000311153
ILMN_2294976	6038	RNASE4	20324	3.5521e-05	0.675169	0.00111309	1.80901e-06	0.100495	3.90196e-05
ILMN_1668822	10538	BATF	6220195	0.0906693	0.498873	0.00128235	0.0330353	0.0480792	4.63452e-05
ILMN_3251260	4051	CYP4F3	520523	6.99405e-05	0.0322183	9.26179e-05	4.04045e-06	0.000245331	1.29356e-06
ILMN_1821270			4640561	0.476236	0.832247	0.006747	0.320558	0.188816	0.000469196
ILMN_1745172	3608	ILF2	5690437	0.043713	0.311098	0.00781268	0.0127435	0.0168731	0.000571984
ILMN_2388955	55924	C1orf183	5260008	0.0870166	0.75005	6.32099e-05	0.0312371	0.138252	7.09195e-07
ILMN_1659888	26472	PPP1R14B	5290097	0.694996	0.222638	4.83836e-05	0.563651	0.00849528	5.00321e-07
ILMN_1807042	4082	MARCKS	6060484	0.00408777	0.0857644	1.12182e-06	0.000636948	0.00156668	2.08807e-09
ILMN_1666976	23646	PLD3	6380093	4.00528e-07	0.752573	0.00256682	7.74508e-09	0.139314	0.000125149
ILMN_1693287	51371	POMP	1030010	0.159786	0.843241	0.00282443	0.0705367	0.195054	0.000144865
ILMN_1737252	3084	NRG1	1940128	0.000586628	0.259808	0.00338815	5.5839e-05	0.0122802	0.000186367
ILMN_2144088	2222	FDFT1	5700142	0.447934	0.479303	0.00201887	0.294587	0.0434919	8.97691e-05
ILMN_2409596	80223	RAB11FIP1	4050102	0.000875564	0.498505	0.00644379	9.20335e-05	0.0477939	0.000441114
ILMN_1774447	272	AMPD3	150504	0.00484148	0.040237	5.29049e-05	0.000789266	0.000426949	5.60752e-07
ILMN_1727840	10237	SLC35B1	5290692	0.00287304	0.0353636	0.000115796	0.000405829	0.000319975	1.7639e-06
ILMN_1731064	56997	CABC1	6220180	0.0028082	0.33493	0.00144256	0.000395073	0.0195103	5.39999e-05
ILMN_3207122	644563	LOC644563	4290102	0.885578	0.309586	0.000126001	0.820743	0.016759	2.00653e-06
ILMN_1735548	3096	HIVEP1	4670500	0.000149289	0.354725	0.00010612	1.04093e-05	0.0223053	1.54727e-06
ILMN_1670263	163882	C1orf71	6650121	0.0212998	0.999998	0.0077801	0.0050923	0.394439	0.000568393
ILMN_2045911	23219	FBXO28	6040292	0.209306	0.956259	0.00691433	0.101691	0.289473	0.00048548
ILMN_1698100	303	ANXA2P1	270609	0.649624	0.681945	0.00724328	0.507346	0.103979	0.000516066
ILMN_1698218	7185	TRAF1	4570768	0.0252548	0.314877	0.000236215	0.00633949	0.0172598	4.73534e-06
ILMN_2331087	58475	MS4A7	3840564	4.53436e-05	0.473409	7.85612e-06	2.43586e-06	0.0420759	3.83243e-08
ILMN_2331082	58475	MS4A7	990328	0.000248891	0.220228	2.07329e-06	1.91356e-05	0.00834036	6.46214e-09
ILMN_2097185	83480	PUS3	1050424	0.00111829	0.576935	0.00765659	0.000124486	0.0689065	0.000556994
ILMN_2397028	5271	SERPINB8	1770376	0.0223683	0.450655	0.00101078	0.00543218	0.0380784	3.40699e-05
ILMN_1743655	54732	TMED9	5390202	0.000987447	0.173234	0.000477168	0.000107521	0.00538305	1.20149e-05
ILMN_1807206	115817	DHRS1	1470017	0.0056692	0.714918	0.00309794	0.000963479	0.117535	0.00016514
ILMN_1781416	10023	FRAT1	70343	4.10814e-05	0.120553	0.000112651	2.17079e-06	0.00295447	1.6658e-06
ILMN_1736180	10023	FRAT1	3400646	0.000438514	0.255482	0.000276835	3.90143e-05	0.0119148	5.90053e-06
ILMN_2106902	1112	FOXN3	4230470	1.71766e-08	0.0232121	1.07787e-06	1.93604e-10	0.000130816	1.83908e-09
ILMN_1715864	4810	NHS	2970020	0.000214486	0.0207794	4.42813e-05	1.59152e-05	0.000109586	4.35006e-07
ILMN_1692219	80223	RAB11FIP1	6130156	0.0226369	0.0526928	7.99725e-05	0.00551374	0.000690631	1.02131e-06
ILMN_1684585	2180	ACSL1	1030431	0.00259506	0.632521	0.000319089	0.000357037	0.0833616	7.23213e-06
ILMN_2041190	2150	F2RL1	1050068	0.0045645	0.0366558	1.46315e-05	0.000734656	0.000351243	8.77545e-08
ILMN_1673113	2150	F2RL1	5810047	0.00216765	0.0191231	2.20434e-05	0.00028355	9.49183e-05	1.62874e-07
ILMN_1756071	4240	MFGE8	5560075	2.02281e-05	0.238974	0.000304948	8.90476e-07	0.0102743	6.81131e-06
ILMN_1667893	64759	TNS3	5560561	0.00916471	0.0637334	0.00354538	0.00176461	0.000956808	0.000197974
ILMN_2373515	3320	HSP90AA1	7050332	0.0381352	0.224377	0.00506272	0.0107322	0.00865899	0.000316731
ILMN_1707943	126074	C19orf39	2490674	0.10214	0.831664	0.00193464	0.0388381	0.188459	8.27229e-05
ILMN_1811364	130367	SGPP2	2120612	0.000834449	0.0548284	2.4479e-05	8.61586e-05	0.000737055	1.89848e-07
ILMN_1689734	3557	IL1RN	2470601	0.0029168	0.192701	2.07329e-06	0.000412463	0.00640642	6.539e-09
ILMN_1671933	23155	CLCC1	3610722	0.0873843	0.109694	0.00438588	0.0314097	0.00246242	0.000260781
ILMN_1713829	9536	PTGES	1510181	3.32856e-06	0.0601541	0.000479427	9.89566e-08	0.000860937	1.2116e-05
ILMN_1780334	3759	KCNJ2	60719	0.000793718	0.999998	0.00176356	8.0722e-05	0.53915	7.20341e-05
ILMN_1674706	10797	MTHFD2	1300706	0.000725862	0.106483	2.84781e-05	7.24699e-05	0.00229634	2.28225e-07
ILMN_1806023	3725	JUN	6510367	0.0639764	0.849786	0.00692719	0.0208128	0.199808	0.000486741
ILMN_2380418	23299	BICD2	6840064	0.00984857	0.323574	4.38837e-06	0.0019294	0.0181193	1.74709e-08
ILMN_1683598	2182	ACSL4	7000307	0.298791	0.999998	0.00658955	0.166057	0.386582	0.000454839
ILMN_1714965	4790	NFKB1	7400626	0.000515065	0.0566073	3.34049e-05	4.76956e-05	0.000770005	2.85542e-07
ILMN_1806845	10195	ALG3	2140427	0.942377	0.999998	0.00978818	0.905347	0.351759	0.000769755
ILMN_1793651	7334	UBE2N	270156	0.00368231	0.582626	0.00855652	0.000556316	0.0699476	0.000640966
ILMN_1727813	25874	BRP44	5550612	7.60796e-06	0.776547	8.34182e-05	2.68295e-07	0.152787	1.1067e-06
ILMN_1712577	345757	TMEM157	2060220	0.0220893	0.402939	0.00196966	0.00534386	0.0297501	8.66648e-05
ILMN_1782741	124599	CD300LB	4610110	0.780017	0.427803	5.55479e-06	0.672014	0.0340628	2.38378e-08
ILMN_2329834	10137	RBM12	2850438	0.177695	0.63552	0.00863978	0.0814009	0.08437	0.0006513
ILMN_2395214	91010	FMNL3	150551	0.926814	0.214513	0.000836778	0.882193	0.00792006	2.61317e-05
ILMN_1778321	11182	SLC2A6	6180465	0.000434922	0.238948	1.66139e-05	3.86327e-05	0.0102171	1.06476e-07
ILMN_1667561	3475	IFRD1	2340082	0.000363063	0.459875	0.00223244	3.10671e-05	0.0398497	0.000104114
ILMN_2374449	6696	SPP1	3840154	1.53009e-09	0.311122	0.00936469	1.16293e-11	0.0168905	0.000723862
ILMN_1738819	9343	EFTUD2	6980475	0.00697853	0.843507	0.00500398	0.00124842	0.195866	0.000311763
ILMN_2094776	57018	CCNL1	450554	0.309996	0.318744	0.00326923	0.17455	0.0176668	0.000177651
ILMN_1797031	79663	HSPBAP1	6420142	0.09687	0.0641315	3.48484e-05	0.0362167	0.000981288	3.02701e-07
ILMN_1700967	151963	C3orf59	2030687	7.55557e-05	0.25604	0.000245949	4.47685e-06	0.0119541	5.0373e-06
ILMN_1795429	7414	VCL	70592	5.96338e-14	0.222759	6.55834e-05	7.9344e-17	0.00855612	7.5778e-07
ILMN_3236428	100113407	RP11-679B17.1	4780491	0.0142886	0.452979	0.00047173	0.00307329	0.0385738	1.18292e-05
ILMN_1746436	253018	HCG27	3800358	0.794464	0.562191	0.00609886	0.691763	0.0645914	0.000406149
ILMN_1754753	3570	IL6R	5870685	0.36072	0.253347	9.99741e-06	0.215954	0.0115915	5.22071e-08
ILMN_1666156	9643	MORF4L2	6510435	0.0109875	0.610705	0.00380671	0.00221273	0.0783077	0.00021788
ILMN_2100689	6416	MAP2K4	2680047	0.00709443	0.0738936	0.000718323	0.00127497	0.00119912	2.09098e-05
ILMN_1715068	366	AQP9	160494	0.0983316	0.977665	0.00386424	0.037013	0.312996	0.000221772
ILMN_1784352	83605	CCM2	7400050	0.234951	0.381176	0.000745792	0.119279	0.0262483	2.19793e-05
ILMN_1652198	83605	CCM2	4860634	0.956349	0.711499	0.000461921	0.92767	0.116006	1.13683e-05
ILMN_2383774	7187	TRAF3	4010487	0.0149299	0.931455	0.00631673	0.0032506	0.264059	0.000427391
ILMN_2150856	5055	SERPINB2	6350209	1.29888e-10	0.771257	0.0075898	5.97696e-13	0.149418	0.00055135
ILMN_2150851	5055	SERPINB2	5810095	1.23739e-10	0.746073	0.00231314	5.51328e-13	0.136053	0.000108991
ILMN_1815878	55004	C11orf59	290035	0.00183891	0.999998	0.00916306	0.000232986	0.87829	0.000704116
ILMN_1729987	6714	SRC	5420592	0.0151491	0.0426503	9.28218e-06	0.00331471	0.000471908	4.70324e-08
ILMN_1861376			2470730	0.0425381	0.649906	0.00419752	0.0123253	0.0894606	0.000245241
ILMN_2327795	473	RERE	1230347	0.00038114	0.0295184	0.000829837	3.28307e-05	0.000198407	2.57863e-05
ILMN_1680397	3579	IL8RB	2900327	0.0137597	0.220228	0.00044597	0.00292656	0.00834638	1.08835e-05
ILMN_1730568	55625	ZDHHC7	5360154	0.0570175	0.795948	0.000651663	0.0178875	0.167165	1.82618e-05
ILMN_1672356	338692	ANKRD13D	4010424	0.0147928	0.349479	0.0038405	0.00321157	0.0211592	0.000220212
ILMN_1815148	4122	MAN2A2	3140288	0.130344	0.0571075	2.13704e-06	0.0536781	0.000788361	7.2029e-09
ILMN_2366330	83706	FERMT3	6060315	0.00134808	0.115092	0.000201515	0.000156926	0.00272914	3.82379e-06
ILMN_2366334	83706	FERMT3	7050736	0.0259801	0.381176	0.00107567	0.006582	0.0262467	3.7374e-05
ILMN_2081398	9371	KIF3B	2450037	0.268921	0.376629	0.000893669	0.143436	0.025724	2.84166e-05
ILMN_1733221	349236	C9orf164	6280082	0.00185174	0.0335703	2.84781e-05	0.000235111	0.000267299	2.27477e-07
ILMN_2120022	221079	ARL5B	1710753	0.00233275	0.351045	0.00137288	0.000312143	0.0213137	5.04689e-05
ILMN_1680465	221079	ARL5B	2340564	0.000335689	0.306611	8.79027e-05	2.79611e-05	0.0164301	1.2044e-06
ILMN_1812915	8795	TNFRSF10B	2360095	0.0016531	0.636297	0.0035509	0.000202481	0.0848967	0.000198833
ILMN_1666208	55320	C14orf106	1450603	0.0117545	0.114307	1.66139e-05	0.00240548	0.00268319	1.04819e-07
ILMN_1815168	84329	HVCN1	3800735	0.000358236	0.360506	0.000679091	3.05059e-05	0.0235256	1.94166e-05
ILMN_2124064	5966	REL	1030441	0.0129261	0.663151	0.00338815	0.00271001	0.0948044	0.000186391
ILMN_1766085	5966	REL	2230592	0.00267356	0.608709	0.000911363	0.000371708	0.0778629	2.93824e-05
ILMN_2392274	3732	CD82	2340768	0.000123306	0.235717	0.000538645	8.23698e-06	0.00985965	1.43705e-05
ILMN_2296036	5771	PTPN2	3610370	0.0515336	0.608455	0.00139889	0.0157204	0.0777909	5.16419e-05
ILMN_1723846	25895	FAM119B	870056	0.0349237	0.999998	0.00369838	0.00961164	0.351886	0.000209194
ILMN_1695420	1211	CLTA	6380128	0.000848405	0.412746	0.00210238	8.81261e-05	0.0313705	9.53306e-05
ILMN_1719518	378	ARF4	6770176	0.00483495	0.325369	0.0010766	0.000787452	0.018459	3.74892e-05
ILMN_1723884	378	ARF4	1430136	0.0718549	0.355743	0.00364416	0.0242897	0.0224213	0.000205562
ILMN_2078592	84830	C6orf105	2650192	0.809784	0.0624959	4.22346e-05	0.713151	0.000920911	4.10533e-07
ILMN_2312340	10288	LILRB2	540671	0.0159248	0.498873	0.000475321	0.00351497	0.0480314	1.19439e-05
ILMN_1695744	10288	LILRB2	7610136	0.000101121	0.0345796	1.92487e-05	6.49358e-06	0.000295089	1.30375e-07
ILMN_1680925	9368	SLC9A3R1	2450452	0.0290561	0.550203	0.00914776	0.0076167	0.0613081	0.000702364
ILMN_1725666	2967	GTF2H3	1240736	0.852581	0.982219	0.00500932	0.772844	0.321837	0.000312613
ILMN_3235832	728835	LOC728835	6560201	0.000848405	0.0274908	1.49438e-08	8.81243e-05	0.000167983	1.23624e-11
ILMN_3260070	100128266	LOC100128266	10152	0.285365	0.298605	0.006013	0.155689	0.0154709	0.000398847
ILMN_1660079	22838	RNF44	2690315	0.201704	0.0366558	0.00282443	0.096673	0.00036199	0.000144203
ILMN_1806165	3310	HSPA6	160092	0.055727	0.109553	0.000806648	0.0173771	0.00244698	2.46973e-05
ILMN_1882512			580326	0.0110426	0.124844	0.000468765	0.00222611	0.00311771	1.17012e-05
ILMN_1721833	51278	IER5	650241	0.0246734	0.194262	3.7832e-05	0.00615527	0.00662699	3.46221e-07
ILMN_1711566	7076	TIMP1	7650433	2.06344e-12	0.531058	0.00195626	5.12099e-15	0.0555921	8.55366e-05
ILMN_1663751	157317	CYCSL1	3890008	0.0794973	0.421283	0.00112113	0.027761	0.032642	3.93594e-05
ILMN_1771120	120224	TMEM45B	430541	0.867254	0.982219	0.00195626	0.793615	0.322687	8.55693e-05
ILMN_1772207	653377	LOC653377	5890368	0.330455	0.999998	0.00680477	0.191138	0.370442	0.000475324
ILMN_1746396	1499	CTNNB1	4260379	0.0578476	0.999998	0.00574399	0.0182537	0.848737	0.000377171
ILMN_1738681	23636	NUP62	4200068	0.0024311	0.580424	0.00106505	0.00032832	0.0693832	3.68396e-05
ILMN_1779010	4215	MAP3K3	2970189	0.531104	0.137681	0.00675849	0.37601	0.00368033	0.000470694
ILMN_3258321	100130932	LOC100130932	2570379	0.0202242	0.443065	0.00675746	0.00476536	0.0365154	0.000470273
ILMN_2135898	2866	GPR42P	1410452	0.0757303	0.384961	0.0069514	0.0260657	0.0267527	0.000489687
ILMN_1752914	57514	CDGAP	2060543	1.07014e-05	0.328587	0.00320967	4.0723e-07	0.0189043	0.000173751
ILMN_2348788	960	CD44	4560193	0.109234	0.593585	0.000173997	0.0425676	0.0731039	3.11272e-06
ILMN_1742578	4289	MKLN1	6110204	0.73723	0.680625	0.0019657	0.616398	0.103109	8.61855e-05
ILMN_1728677	9586	CREB5	4290619	0.0153017	0.209464	0.000547853	0.00335557	0.00762437	1.46445e-05
ILMN_2323992	64581	CLEC7A	2640603	0.00148199	0.240455	0.00243978	0.000175776	0.0103935	0.000117388
ILMN_1668910	27141	CIDEB	5810719	0.0104713	0.0114606	1.1261e-05	0.00208496	3.70831e-05	6.34635e-08
ILMN_1763828	4520	MTF1	2030209	0.0171824	0.317307	0.000342034	0.00388227	0.0174723	7.85188e-06
ILMN_2336280	9444	QKI	1260192	0.103697	0.849786	0.00489198	0.0397129	0.200085	0.000301731
ILMN_2344650	90634	N4BP2L1	6550133	0.0370783	0.881343	0.00780737	0.0103407	0.221431	0.000571192
ILMN_1773245	6349	CCL3L1	6660288	0.000337126	0.0637334	7.52303e-09	2.81063e-05	0.000963778	5.05659e-12
ILMN_2218856	6349	CCL3L1	610524	0.00295354	0.0950028	3.65414e-09	0.000419644	0.001842	1.32253e-12
ILMN_1747355	6349	CCL3L1	4250053	0.00233275	0.0613388	3.3185e-09	0.000312046	0.000897518	9.47725e-13
ILMN_1704797	10462	CLEC10A	780215	1.12494e-07	0.635229	0.000985981	1.73909e-09	0.0840356	3.28303e-05
ILMN_3226392	729608	LOC729608	6760600	0.860191	0.505476	0.00318237	0.783694	0.0492383	0.00017105
ILMN_1787026	23480	SEC61G	380753	0.0587477	0.0886429	0.00146714	0.018641	0.00166369	5.56787e-05
ILMN_3188124	100130511	LOC100130511	130706	0.0116805	0.52335	0.00422284	0.0023867	0.0532523	0.000247812
ILMN_2171640	130507	UBR3	7210594	0.00876608	0.999998	0.00108114	0.00166746	0.349073	3.77316e-05
ILMN_3229324	6446	SGK1	1410209	0.26199	0.554079	3.54028e-06	0.138364	0.0621986	1.35454e-08
ILMN_3305938	6446	SGK1	2030324	0.338947	0.636297	8.5565e-06	0.198247	0.084912	4.28403e-08
ILMN_1800889	9896	FIG4	1990494	0.000183428	0.0526928	0.00435923	1.3249e-05	0.000697449	0.000258746
ILMN_1755737	80305	TRABD	270736	0.310058	0.697008	0.00447754	0.174659	0.109339	0.000268778
ILMN_1737514	8942	KYNU	7040142	1.82397e-07	0.0882637	1.62094e-05	3.15925e-09	0.00163375	1.0057e-07
ILMN_2375319	10235	RASGRP2	6560722	0.0227108	0.698174	0.00317076	0.0055365	0.109901	0.000169723
ILMN_1818446			7560343	0.0289945	0.237857	0.00333024	0.00759634	0.0100329	0.000181656
ILMN_2194627	64395	GMCL1	3290717	0.00370262	0.627778	0.000101605	0.000560353	0.0820038	1.46043e-06
ILMN_1670532	64395	GMCL1	110095	0.0251475	0.664788	0.00128498	0.00630604	0.0965508	4.65732e-05
ILMN_1769546	54453	RIN2	6590445	0.105273	0.531725	0.000153623	0.040476	0.0558915	2.57656e-06
ILMN_1687960	3985	LIMK2	3390048	0.0630957	0.999998	0.00928506	0.0204447	0.474797	0.000716747
ILMN_1790909	4780	NFE2L2	2450064	0.00046375	0.697704	0.00913055	4.18823e-05	0.10952	0.000699825
ILMN_2309180	6604	SMARCD3	5910632	6.95637e-07	0.316387	0.00910535	1.51061e-08	0.0173889	0.000696283
ILMN_1668525	2908	NR3C1	7560148	0.409955	0.998852	0.00633884	0.258743	0.336721	0.000429796
ILMN_1807455	51635	DHRS7	3930731	0.000122037	0.0717216	0.000408937	8.14084e-06	0.00114592	9.78945e-06
ILMN_3199755	646821	LOC646821	610142	0.58485	0.999998	0.00308496	0.432113	0.510838	0.000163009
ILMN_1733176	3987	LIMS1	990358	0.00289668	0.282856	3.7832e-05	0.000409468	0.0140323	3.44856e-07
ILMN_1651832	10938	EHD1	1780619	0.108733	0.999998	0.00973047	0.0422827	0.423457	0.000762701
ILMN_1748283	11040	PIM2	6200168	0.0420806	0.422586	0.000243301	0.0121579	0.033032	4.94375e-06
ILMN_1675852	650518	LOC650518	7650528	0.0249051	0.173635	4.54619e-05	0.00622209	0.00540448	4.55789e-07
ILMN_1665736	648024	LOC648024	2000025	0.517021	0.469174	0.00183015	0.361335	0.0413356	7.58895e-05
ILMN_1763091	91748	C14orf43	6370201	0.7055	0.95958	0.00619236	0.576153	0.294278	0.000415378
ILMN_1755024	9641	IKBKE	2450762	0.000433618	0.287527	0.000401863	3.83824e-05	0.0144797	9.51622e-06
ILMN_3248910	114614	MIRN155	5860722	0.5216	0.720256	0.0026852	0.366045	0.122341	0.000133281
ILMN_2192683	57647	DHX37	4260142	0.0242794	0.784498	0.00643292	0.00603186	0.156099	0.000440024
ILMN_2091846	2497	FTHL2	4060561	0.000897556	0.715441	3.34049e-05	9.51806e-05	0.11827	2.88434e-07
ILMN_1746525	2497	FTHL2	4120039	0.00308338	0.999998	0.000229041	0.000443352	0.347903	4.50005e-06
ILMN_1770260	64332	NFKBIZ	50465	0.0349571	0.450801	9.05546e-05	0.00962625	0.038132	1.25009e-06
ILMN_1784709	10007	GNPDA1	2600059	2.96787e-10	0.0297883	0.00140442	1.59652e-12	0.000211505	5.20641e-05
ILMN_1761456	79868	ALG13	6660411	0.000270256	0.913092	0.0089065	2.14349e-05	0.246849	0.000676011
ILMN_1679339	375341	C3orf62	130280	3.82597e-05	0.497655	0.000293526	1.98608e-06	0.0473473	6.44996e-06
ILMN_1713751	8728	ADAM19	6900209	0.000133519	0.559521	0.000858196	9.06417e-06	0.0636512	2.71112e-05
ILMN_1663035	6720	SREBF1	3390343	0.130873	0.921389	0.00432554	0.0539635	0.254584	0.000255849
ILMN_1690342	4048	LTA4H	1430524	0.462643	0.415498	0.00247726	0.308405	0.0317376	0.000119374
ILMN_2173291	1580	CYP4B1	5820400	7.76232e-05	0.00778037	0.00010518	4.62745e-06	1.4647e-05	1.51725e-06
ILMN_3251341	84790	TUBA1C	6100673	8.34711e-06	0.0320269	7.45948e-05	3.02103e-07	0.000236152	9.25637e-07
ILMN_1812278	4063	LY9	3170703	0.00235453	0.828492	0.00392043	0.000315552	0.186765	0.000226822
ILMN_2355953	11006	LILRB4	1820114	3.02581e-07	0.0361516	8.97195e-08	5.64769e-09	0.0003306	9.74153e-11
ILMN_1707339	10950	BTG3	4920053	0.00010328	0.632521	0.00164431	6.66372e-06	0.0832786	6.52927e-05
ILMN_1901934			1240544	0.00377106	0.999998	0.000749437	0.000573286	0.569211	2.21642e-05
ILMN_1774733	8651	SOCS1	1990300	0.0495469	0.680625	0.00143376	0.0149427	0.102924	5.35965e-05
ILMN_1764030	6368	CCL23	5360048	0.0856053	0.461831	8.27632e-05	0.0305751	0.0402637	1.07835e-06
ILMN_3275771	642567	LOC642567	5090382	0.000300818	0.664788	2.4131e-05	2.44499e-05	0.0964074	1.83406e-07
ILMN_1696956	10620	ARID3B	5960670	0.101614	0.368301	0.001301	0.0385945	0.0244762	4.72209e-05
ILMN_1761159	23344	FAM62A	6550243	0.000291367	0.405548	0.000731677	2.3501e-05	0.0300476	2.14376e-05
ILMN_2338480	55288	RHOT1	2480576	7.26274e-07	0.06507	0.00212332	1.58841e-08	0.00101635	9.69387e-05
ILMN_1678504	55288	RHOT1	4010411	4.04882e-07	0.0110055	0.000344024	7.89207e-09	3.11981e-05	7.93314e-06
ILMN_2103720	29088	MRPL15	4760520	0.375327	0.909134	0.00969041	0.227953	0.244288	0.000758915
ILMN_1679979	1263	PLK3	6510278	0.00832769	0.244462	0.000179703	0.00156513	0.0106678	3.25196e-06
ILMN_1795139	170591	S100Z	5870338	0.000163735	0.000962379	7.05429e-09	1.16234e-05	6.46861e-07	4.26556e-12
ILMN_1711493	84106	PRAM1	2490072	0.151361	0.0349141	0.000535048	0.0654635	0.000310492	1.42193e-05
ILMN_1736256	811	CALR	2760370	4.28324e-08	0.00849498	1.07787e-06	5.64721e-10	1.75689e-05	1.80414e-09
ILMN_1766814	7084	TK2	5690053	0.314386	0.887601	0.0048921	0.178333	0.226661	0.00030201
ILMN_1777998	9938	ARHGAP25	3850148	0.0974788	0.10011	0.000490322	0.0365754	0.00203418	1.25213e-05
ILMN_3238274	55643	BTBD2	7610072	0.00147904	0.999998	0.00328344	0.000175197	0.578298	0.000178593
ILMN_1686109	6368	CCL23	6110343	0.163837	0.922687	0.00031483	0.0729218	0.256925	7.09715e-06
ILMN_1669113	22809	ATF5	1570484	0.000438514	0.0472976	1.61295e-06	3.90198e-05	0.000584464	4.16978e-09
ILMN_1711608	23635	SSBP2	6480349	0.0705759	0.769811	0.00252981	0.0236935	0.148527	0.000123083
ILMN_1742167	84790	TUBA1C	3830131	0.000311214	0.0445056	0.00524066	2.54824e-05	0.000508543	0.000332469
ILMN_1712027	222194	RSBN1L	2060300	0.0645639	0.362602	0.0038826	0.0211096	0.023866	0.00022363
ILMN_1801205	10457	GPNMB	6840164	3.23037e-16	0.0338375	0.00227191	1.00213e-19	0.000272926	0.000106542
ILMN_1735038	115123	2003-03-01	3290332	0.0024635	0.238541	0.00787306	0.000334096	0.0101262	0.00057844
ILMN_1695316	64116	SLC39A8	3120543	1.75828e-06	0.0364709	1.09701e-08	4.6273e-08	0.000345079	7.94075e-12
ILMN_2233539	64116	SLC39A8	2320358	0.002789	0.831736	4.54619e-05	0.000392084	0.188529	4.49377e-07
ILMN_2330243	4521	NUDT1	650347	0.000214486	0.999998	0.00390005	1.59248e-05	0.411943	0.000225228
ILMN_2139816	29899	GPSM2	1070292	0.0721983	0.481166	0.00786768	0.0244319	0.0438103	0.000577639
ILMN_1700695	23446	SLC44A1	4290605	0.000122037	0.322509	0.00353119	8.14589e-06	0.0180237	0.000196999
ILMN_1758673	23446	SLC44A1	4730541	5.08353e-06	0.351135	0.00443602	1.65062e-07	0.0213502	0.000265138
ILMN_1765326	8527	DGKD	4120491	0.388916	0.334439	0.00619236	0.239831	0.0193667	0.000415892
ILMN_1728698	51573	GDE1	6520075	0.000378931	0.107983	0.0025364	3.25229e-05	0.00236953	0.000123535
ILMN_1714197	55902	ACSS2	4670544	0.000723421	0.0738936	0.000708007	7.21888e-05	0.00119966	2.0463e-05
ILMN_1788203	23462	HEY1	3840753	0.00794086	0.991356	0.00873336	0.00147104	0.330196	0.000661064
ILMN_1659936	23645	PPP1R15A	1340600	0.00103076	0.0101751	3.48111e-06	0.000113037	2.47263e-05	1.27518e-08
ILMN_1810100	5090	PBX3	2470634	0.000584155	0.661119	0.000444613	5.5513e-05	0.0942064	1.08044e-05
ILMN_2381138	81929	SEH1L	6760504	0.0147592	0.461831	0.00247842	0.00320061	0.0402827	0.000119686
ILMN_1784292	57037	ANKMY2	4890136	0.015267	0.109553	0.00784214	0.00334451	0.00242434	0.000575358
ILMN_1808241	285848	PNPLA1	5420725	0.414226	0.999998	0.00682515	0.262894	0.531267	0.000477807
ILMN_1747968	155435	RBM33	150092	0.704404	0.367225	0.00119312	0.574712	0.0243591	4.23185e-05
ILMN_1726456	6520	SLC3A2	5420575	0.000379827	0.515607	0.0074001	3.26587e-05	0.0513361	0.000531448
ILMN_1747303	10212	DDX39	4860673	0.0625434	0.354725	0.00489198	0.0202399	0.0219683	0.000301687
ILMN_1793934	23761	PISD	1440278	0.000100403	0.0917235	0.000281902	6.43708e-06	0.00175944	6.07897e-06
ILMN_2206554	80255	SLC35F5	3290682	1.22533e-05	0.999998	0.0015477	4.77385e-07	0.716948	6.00164e-05
ILMN_1700180	643930	LOC643930	430347	0.00767375	0.109997	0.00490985	0.00140572	0.00251131	0.000304148
ILMN_1766359	57459	GATAD2B	2370576	0.0523378	0.66696	0.0083072	0.0160388	0.097556	0.000617496
ILMN_1677038	79974	C7orf58	7510551	6.59345e-05	0.562191	0.000209665	3.77723e-06	0.0644745	4.01096e-06
ILMN_2150654	65249	ZSWIM4	1170072	0.137342	0.0737981	7.20378e-06	0.0576038	0.00119048	3.24041e-08
ILMN_1727332	93974	ATPIF1	1070025	0.000311772	0.0222657	4.22346e-05	2.55659e-05	0.000122029	4.08617e-07
ILMN_2384241	7048	TGFBR2	5490070	0.6386	0.408518	0.009739	0.494171	0.0305596	0.000764376
ILMN_1722622	9332	CD163	20593	1.30207e-14	0.0213128	2.12638e-05	1.07715e-17	0.000114602	1.48979e-07
ILMN_1744795	6907	TBL1X	2470070	0.93765	0.786106	0.006013	0.898139	0.158017	0.000398999
ILMN_1704750	647000	LOC647000	3170286	0.0120825	0.774609	0.00144259	0.00248822	0.151121	5.40756e-05
ILMN_1799062	4791	NFKB2	1710504	0.000459748	0.222686	2.20434e-05	4.13609e-05	0.00853018	1.62861e-07
ILMN_1681239	4542	MYO1F	5810471	0.114421	0.660884	0.00659287	0.045204	0.0936877	0.000455705
ILMN_1800626	27244	SESN1	1240553	0.00183029	0.385225	0.009739	0.000231377	0.0269527	0.000763996
ILMN_1703650	10318	TNIP1	2680100	0.00172062	0.300368	0.000259027	0.000212709	0.0158252	5.43742e-06
ILMN_1655225	148223	C19orf25	6520113	0.00020673	0.811508	0.00647069	1.52528e-05	0.176004	0.000443624
ILMN_1745385	4670	HNRNPM	6450646	0.907707	0.109553	0.00657149	0.853402	0.00242139	0.000453253
ILMN_1720819	653566	LOC653566	6130189	0.000871185	0.371953	0.0010766	9.10328e-05	0.0250969	3.75176e-05
ILMN_2067852	7779	SLC30A1	5860521	0.000212392	0.0331074	0.00643292	1.57467e-05	0.000261901	0.000440037
ILMN_1745021	7779	SLC30A1	5490546	1.79761e-05	0.0570836	0.000137617	7.62488e-07	0.000782129	2.23421e-06
ILMN_1788363	4292	MLH1	4610164	0.14197	0.882537	0.000275558	0.0602425	0.22266	5.85565e-06
ILMN_1715555	1628	DBP	7050458	0.074932	0.741439	0.00170651	0.0256902	0.133617	6.87332e-05
ILMN_1706498	29940	DSE	7210170	6.10731e-05	0.23785	0.000245949	3.46084e-06	0.0100005	5.02964e-06
ILMN_2323048	10961	ERP29	4120333	0.0106746	0.999998	0.00520661	0.00213536	0.529738	0.000329771
ILMN_1665066	84273	C4orf14	5220068	0.371738	0.815271	0.00968239	0.225107	0.178752	0.000756727
ILMN_1718960	5271	SERPINB8	3400672	0.018566	0.791959	0.000595675	0.0042784	0.164976	1.63452e-05
ILMN_1757287	5597	MAPK6	7160348	0.00101909	0.640799	4.69421e-05	0.000111441	0.0862416	4.75707e-07
ILMN_1774874	3557	IL1RN	3060735	0.000442215	0.225883	7.51308e-06	3.94177e-05	0.00883211	3.61262e-08
ILMN_1663916	64333	ARHGAP9	110180	0.00305549	0.173918	0.000105999	0.000437582	0.00543956	1.53908e-06
ILMN_1797693	140707	BRI3BP	160437	0.0904108	0.18485	0.00243978	0.0328809	0.00593578	0.000117441
ILMN_3240997	64411	CENTD3	6040097	0.0840504	0.556415	0.00705937	0.0298637	0.062802	0.000500408
ILMN_1685631	23383	KIAA0892	7400243	0.576494	0.977665	0.00442217	0.42272	0.312455	0.000263396
ILMN_1752526	255488	RNF144B	70630	0.000147571	0.302446	2.13704e-06	1.02547e-05	0.0160285	7.29251e-09
ILMN_3307930	5901	RAN	1940377	0.644408	0.573939	0.00544076	0.501506	0.0683124	0.000349946
ILMN_1799600	9754	STARD8	2100521	0.085946	0.407591	0.00041204	0.0307283	0.0302943	9.92765e-06
ILMN_3282506	728098	LOC728098	5310138	0.172186	0.27228	0.00206628	0.0780229	0.0133317	9.26254e-05
ILMN_1671326	26523	EIF2C1	1710102	0.0250222	0.298605	9.19109e-05	0.00626428	0.0154948	1.27605e-06
ILMN_3247802	84726	KIAA0515	4830253	0.029191	0.833263	0.00829304	0.00766563	0.190696	0.0006153
ILMN_1799106	64757	MOSC1	3370327	2.26258e-05	0.0364121	0.000165679	1.03881e-06	0.000336992	2.90394e-06
ILMN_2148679	728609	SDHAP3	6350341	0.238417	0.660884	0.00100047	0.121532	0.0938653	3.34798e-05
ILMN_1773760	10606	PAICS	4050639	0.296675	0.0231194	6.96056e-05	0.164466	0.000128644	8.29843e-07
ILMN_2392546	10606	PAICS	6420424	0.328873	0.0200013	5.13773e-05	0.189951	0.000104448	5.39247e-07
ILMN_1776967	123872	LRRC50	5550035	0.016038	0.151971	3.79801e-05	0.00355156	0.00432161	3.49752e-07
ILMN_1660847	5209	PFKFB3	1470601	0.00602223	0.890886	0.000159455	0.0010378	0.23057	2.72066e-06
ILMN_2186061	5209	PFKFB3	4120053	3.56773e-05	0.856034	0.00022449	1.81882e-06	0.204051	4.37581e-06
ILMN_2401258	10144	FAM13A1	4150255	0.000138428	0.369472	0.00164431	9.50483e-06	0.0247081	6.52388e-05
ILMN_1815745	6659	SOX4	3370736	0.0300033	0.917271	0.00574165	0.00792238	0.249668	0.000376721
ILMN_1714278	91283	C9orf30	5260538	2.7439e-06	0.999998	0.000815342	7.80424e-08	0.413726	2.52937e-05
ILMN_3238623	90624	LYRM7	3850445	0.0014865	0.771279	0.00662861	0.000176541	0.149487	0.000458906
ILMN_1733110	8045	RASSF7	4390273	0.000134756	0.356194	0.000295933	9.17605e-06	0.0226702	6.51816e-06
ILMN_1705984	3176	HNMT	6840286	1.19088e-09	0.224377	0.00287693	8.6202e-12	0.00866604	0.000149194
ILMN_1659077	959	CD40LG	50706	0.0167222	0.0949927	0.00231314	0.00374803	0.00183689	0.000109127
ILMN_1748904	9589	WTAP	1510193	0.103043	0.317653	8.29155e-05	0.0393238	0.017557	1.08462e-06
ILMN_1721626	84159	ARID5B	1410408	2.21086e-08	0.531181	0.000624147	2.65198e-10	0.0557794	1.73279e-05
ILMN_1716797	9936	CD302	4640630	1.24873e-09	0.00168941	1.444e-06	9.10352e-12	1.52031e-06	3.3597e-09
ILMN_1735367	51170	HSD17B11	6580487	0.00977361	0.248881	0.00169325	0.00190977	0.0110563	6.79366e-05
ILMN_1784005	644615	LOC644615	1110450	1.96051e-08	0.271064	0.00182427	2.27704e-10	0.0132162	7.5457e-05
ILMN_1733443	27284	SULT1B1	4780068	6.78208e-07	0.0246427	0.0023207	1.45874e-08	0.000141427	0.00010967
ILMN_3237956	85463	ZC3H12C	380672	0.17992	0.704976	6.94486e-05	0.0827829	0.11298	8.1869e-07
ILMN_1772521	25902	MTHFD1L	6290437	0.266214	0.0641315	0.00733442	0.141469	0.000981487	0.000524077
ILMN_2363065	10313	RTN3	4920129	6.34104e-05	0.226088	0.00975512	3.6064e-06	0.0089542	0.00076665
ILMN_2216157	2768	GNA12	670082	0.0476074	0.846795	0.00272825	0.014215	0.197974	0.000136265
ILMN_1675674	10277	UBE4B	2140563	9.08065e-05	0.0123682	9.37783e-06	5.64812e-06	4.27585e-05	4.84868e-08
ILMN_1683082	113000	RPUSD1	6290181	0.524617	0.999998	0.00817012	0.368949	0.686324	0.000604912
ILMN_1781983	162	AP1B1	2470327	0.00026537	0.905281	0.00543019	2.09239e-05	0.23917	0.000348986
ILMN_1708934	133	ADM	5670465	0.226646	0.933507	0.00164431	0.113798	0.267599	6.52628e-05
ILMN_2399140	5878	RAB5C	7040278	0.427472	0.660884	0.000648027	0.275511	0.0931919	1.80594e-05
ILMN_1654268	3148	HMGB2	7610537	1.53338e-05	0.0320269	0.000377211	6.21893e-07	0.000238451	8.77643e-06
ILMN_3257030	2508	FTHL16	1660669	0.0093671	0.52917	3.73261e-05	0.00181474	0.0548568	3.37731e-07
ILMN_1695962	56996	SLC12A9	110450	6.72577e-08	0.0272874	0.0016565	9.63259e-10	0.000162249	6.60341e-05
ILMN_1688698	9839	ZEB2	5050441	0.00151108	0.697008	0.00741535	0.000180789	0.109318	0.000532927
ILMN_2387799	5170	PDPK1	5270768	0.120554	0.423478	0.00146427	0.0484374	0.0331715	5.54942e-05
ILMN_1761829	3098	HK1	2350678	0.00156399	0.287505	0.000173956	0.000188575	0.0144488	3.1021e-06
ILMN_1752927	57700	FAM160B1	5220672	0.00538873	0.184957	0.00532049	0.000903833	0.00600493	0.000338909
ILMN_2341724	79722	ANKRD55	4050600	0.065011	0.439965	0.00218397	0.0212972	0.035959	0.00010095
ILMN_1803560	7462	LAT2	3060092	0.0520723	0.247606	0.000162757	0.0159424	0.0109202	2.80424e-06
ILMN_1699644	115123	2003-03-01	4670255	8.78479e-06	0.21727	0.000394623	3.20215e-07	0.00808821	9.24276e-06
ILMN_2323933	3904	LAIR2	6180743	0.808448	0.230037	0.00226428	0.711264	0.00937568	0.00010595
ILMN_1687978	22822	PHLDA1	5900725	2.97202e-08	0.226802	0.000162371	3.78015e-10	0.00904111	2.7872e-06
ILMN_1725992	51735	RAPGEF6	3390504	0.00460822	0.346534	0.000292493	0.000742661	0.0208434	6.36942e-06
ILMN_1746836	5724	PTAFR	510112	0.0195934	0.948492	0.006013	0.0045749	0.283663	0.000399188
ILMN_1714592	978	CDA	5090372	0.00111835	0.141638	0.00141811	0.00012455	0.00381538	5.27915e-05
ILMN_1654398	23179	RGL1	3180039	8.42867e-12	0.00403231	1.12174e-07	2.5276e-14	6.25455e-06	1.27596e-10
ILMN_2221784	388341	C17orf76	3190600	0.267484	0.207132	0.000205049	0.142387	0.00740084	3.91206e-06
ILMN_1714599	819	CAMLG	6660092	0.775238	0.999998	0.00282443	0.666214	0.929471	0.000144684
ILMN_2415303	10462	CLEC10A	6270564	2.41601e-06	0.999998	0.00371951	6.68304e-08	0.341165	0.000211351
ILMN_1724293	11014	KDELR2	1500102	6.4138e-05	0.0274908	3.79801e-05	3.65711e-06	0.000169144	3.51504e-07
ILMN_1676336	57552	AADACL1	7650020	6.78559e-11	0.00149806	0.258618	2.94705e-13	1.16183e-06	0.0754285
ILMN_3235755	728830	LOC728830	6220482	0.0050441	0.0906245	1.12703e-06	0.000830642	0.00172899	2.29839e-09
ILMN_1808707	6624	FSCN1	4560328	0.000874229	0.013329	7.05429e-09	9.17895e-05	5.03084e-05	3.78069e-12
ILMN_1674421	9777	TM9SF4	70674	0.134287	0.54119	0.00168342	0.055892	0.0584215	6.7368e-05
ILMN_2315979	81606	LBH	2810246	0.00713292	0.590396	0.00442618	0.00128434	0.0719794	0.000263863
ILMN_1720604	22901	ARSG	3190753	0.213269	0.287686	0.00319678	0.104358	0.0145128	0.000172392
ILMN_1791827	731878	LOC731878	510672	0.0747338	0.235271	0.00773768	0.0255875	0.0097923	0.000564493
ILMN_2183510	7873	ARMET	4560110	8.78773e-07	0.0155653	3.07392e-05	2.02825e-08	6.63137e-05	2.55882e-07
ILMN_1712959	1844	DUSP2	6960687	0.000946032	0.162439	0.00134204	0.000101348	0.00486994	4.90575e-05
ILMN_1718712	63939	C20orf177	770221	0.163561	0.44914	0.000901448	0.0727781	0.0375576	2.88038e-05
ILMN_2367070	23597	ACOT9	5220497	0.00130726	0.999998	0.00433983	0.000150658	0.442485	0.000256921
ILMN_2359742	1508	CTSB	60121	1.17298e-11	0.0395673	0.00152096	3.7322e-14	0.000400971	5.85799e-05
ILMN_1734229	84888	SPPL2A	4920398	0.00374999	0.226088	0.000116431	0.000569061	0.0089314	1.78189e-06
ILMN_1655884	488	ATP2A2	770079	0.000473695	0.220228	0.00596628	4.29341e-05	0.00833169	0.000394544
ILMN_1720865	114881	OSBPL7	1440575	0.823889	0.999998	0.00856174	0.732642	0.569618	0.000642099
ILMN_1662243	3621	ING1	5090040	0.0455903	0.408928	2.88515e-05	0.0134218	0.0307291	2.32709e-07
ILMN_1715674	3705	ITPK1	6110731	1.75136e-07	0.00577758	0.000119823	2.97009e-09	9.5591e-06	1.86478e-06
ILMN_1790881	3176	HNMT	3870102	9.24588e-10	0.109997	1.01152e-05	6.3102e-12	0.00249142	5.38939e-08
ILMN_1751789	3176	HNMT	4220168	7.01536e-06	0.25928	9.83691e-05	2.41209e-07	0.0122394	1.40375e-06
ILMN_1696360	1508	CTSB	240309	2.05462e-11	0.0212321	0.00697182	7.22374e-14	0.000113071	0.000493481
ILMN_2096372	216	ALDH1A1	1070477	3.50519e-07	0.126946	0.00448276	6.66076e-09	0.0032227	0.000269323
ILMN_1689968	80301	PLEKHO2	3990546	0.000670477	0.999998	0.00264429	6.57269e-05	0.365496	0.000130567
ILMN_1812226	3383	ICAM1	130044	0.0500661	0.160236	0.000115009	0.0151511	0.00471405	1.72091e-06
ILMN_1700413	23764	MAFF	7550202	0.00182673	0.0612323	0.00153907	0.000230549	0.000880254	5.94891e-05
ILMN_1680139	23764	MAFF	1430138	0.00481759	0.0366558	0.000267534	0.000783877	0.000361193	5.64659e-06
ILMN_1672486	6934	TCF7L2	6900491	0.0109983	0.188335	0.0087116	0.00221547	0.00614275	0.000658966
ILMN_1791771	3055	HCK	6270022	0.0090419	0.999998	0.00308496	0.00173629	0.633689	0.000163026
ILMN_1676891	23097	CDC2L6	3930452	8.82625e-08	0.257266	0.00309469	1.33254e-09	0.012052	0.000164487
ILMN_3225534	441191	RNF216L	2750139	1.78247e-06	0.458385	0.00209505	4.71949e-08	0.0394134	9.46706e-05
ILMN_1680223	50640	PNPLA8	450458	0.00900574	0.999998	0.00181101	0.00172787	0.858001	7.47212e-05
ILMN_1776515	65258	MPPE1	360053	0.0834803	0.400456	0.00309299	0.0296029	0.0293335	0.000164219
ILMN_1725787	5989	RFX1	2900204	0.25885	0.999998	0.00202103	0.135814	0.518552	9.00903e-05
ILMN_2353633	30817	EMR2	2140136	0.00523008	0.472281	0.00758162	0.000868809	0.0419024	0.000550364
ILMN_2259495	637	BID	5270136	0.00318123	0.641753	0.00081112	0.000462027	0.0865507	2.4995e-05
ILMN_1763228	4209	MEF2D	3940484	0.162563	0.606491	0.0028181	0.0721071	0.0770774	0.000142937
ILMN_1761797	1476	CSTB	1430187	0.00111844	0.604909	0.00193321	0.000124676	0.07652	8.2562e-05
ILMN_1676719	644330	LOC644330	6180402	0.334312	0.14457	0.00263215	0.194406	0.00399154	0.000129559
ILMN_1807372	135	ADORA2A	7560440	0.00143952	0.320223	6.53525e-05	0.000170069	0.0178121	7.50129e-07
ILMN_2359945	1066	CES1	2680056	0.00564024	0.402417	0.00200249	0.000957683	0.0296284	8.87303e-05
ILMN_2107184	54861	SNRK	2060095	0.0878755	0.178386	8.15503e-05	0.0316726	0.00565381	1.05185e-06
ILMN_1794399	54861	SNRK	5820338	0.168645	0.192364	0.00152096	0.0759036	0.00636862	5.8586e-05
ILMN_1803686	100	ADA	7210192	1.41325e-05	0.00625058	1.23765e-07	5.64834e-07	1.06649e-05	1.47179e-10
ILMN_1694147	83480	PUS3	4260100	0.00217587	0.923192	0.00616154	0.000284739	0.257752	0.000411916
ILMN_1906110			1500639	0.210034	0.436325	0.000302229	0.102156	0.0351435	6.71051e-06
ILMN_2380771	10327	AKR1A1	6130424	1.38853e-06	0.21924	0.00456992	3.51064e-08	0.00824089	0.000275741
ILMN_1753890	27346	TMEM97	3890561	0.00386559	0.0646926	0.00200446	0.000591001	0.00100129	8.90127e-05
ILMN_1675258	441268	LOC441268	3610192	0.242942	0.999998	0.00265737	0.124811	0.392862	0.000131488
ILMN_1674337	2286	FKBP2	1010068	0.000178407	0.652098	0.000343407	1.2831e-05	0.090055	7.90116e-06
ILMN_1720048	6347	CCL2	1030333	3.0883e-09	0.0460649	3.01171e-07	2.58676e-11	0.00055977	3.89291e-10
ILMN_1710434	374403	TBC1D10C	5050603	0.00931421	0.100722	7.47982e-05	0.0018011	0.00205703	9.32029e-07
ILMN_1774823	6164	RPL34	2650524	0.1294	0.819888	0.00418763	0.0531102	0.182002	0.000244446
ILMN_2370872	2907	GRINA	3800392	0.471191	0.711499	0.00102141	0.316125	0.116026	3.45382e-05
ILMN_3236156	58505	DC2	4540446	0.0347178	0.5254	0.0015126	0.00954063	0.053996	5.80295e-05
ILMN_1776005	58505	DC2	3450608	0.00879551	0.208664	0.000164428	0.00167443	0.00756285	2.8556e-06
ILMN_1704961	71	ACTG1	6510072	0.737291	0.947775	0.00847318	0.616487	0.281574	0.00063217
ILMN_1746517	8942	KYNU	3460685	4.70502e-08	0.0534189	4.98409e-05	6.44657e-10	0.000712584	5.17968e-07
ILMN_1757956	84759	PCGF1	5260386	0.65397	0.691303	0.00318237	0.51314	0.107376	0.000171243
ILMN_1662328	26505	CNNM3	6180463	0.251033	0.826268	7.84104e-05	0.130585	0.185198	9.81092e-07
ILMN_1725471	2710	GK	940274	0.363476	0.699757	0.00149107	0.218432	0.110327	5.68951e-05
ILMN_1695157	762	CA4	6380672	0.000844907	0.246495	0.00101078	8.74569e-05	0.0108222	3.39878e-05
ILMN_3229552	9443	MED7	2450681	0.0374234	0.999998	0.00350768	0.010466	0.660384	0.000194377
ILMN_1697267	5590	PRKCZ	130551	0.781104	0.481498	0.00319978	0.673697	0.0439119	0.00017305
ILMN_1696187	5836	PYGL	2760427	0.000845619	0.0460649	0.00673446	8.76617e-05	0.000553458	0.000467976
ILMN_1736806	55824	PAG1	1240228	0.382255	0.537062	0.00715726	0.23365	0.0569806	0.000508827
ILMN_1673640	55824	PAG1	7330296	0.394084	0.85245	0.00580666	0.244262	0.202324	0.000382488
ILMN_1658407	29015	SLC43A3	4250670	0.00695142	0.671164	0.000179881	0.00124141	0.0990598	3.26448e-06
ILMN_1711899	302	ANXA2	770730	0.869686	0.343122	1.46315e-05	0.798144	0.0203733	8.71826e-08
ILMN_1741780	285193	DUSP28	4210347	0.171302	0.714918	0.00149645	0.0774815	0.118	5.71777e-05
ILMN_2359601	818	CAMK2G	1170176	0.107885	0.0583109	0.0073211	0.0418464	0.000820049	0.000522746
ILMN_1736190	4051	CYP4F3	4290110	3.59962e-05	0.0176494	4.53581e-06	1.8388e-06	8.48662e-05	1.85269e-08
ILMN_1697268	84034	EMILIN2	1190142	0.00438753	0.296747	6.36602e-05	0.000698918	0.0152935	7.17539e-07
ILMN_1838319	730249	IRG1	4670114	0.0651786	0.253347	0.000293526	0.0213636	0.0115283	6.44203e-06
ILMN_2093674	2764	GMFB	5260044	0.00312763	0.720256	0.00119435	0.00045214	0.122294	4.24855e-05
ILMN_1803811	10221	TRIB1	4810520	0.0366825	0.5254	0.000184731	0.0101981	0.0537145	3.40025e-06
ILMN_1777721	22919	MAPRE1	6060731	0.363497	0.543076	0.000951775	0.21849	0.0591784	3.10802e-05
ILMN_1807662	3482	IGF2R	2810156	0.0124738	0.0426503	0.000404496	0.00258944	0.000471558	9.64131e-06
ILMN_1769388	2706	GJB2	5260095	0.240061	0.75114	0.00176586	0.122705	0.138763	7.24021e-05
ILMN_1880406			4760504	1.1813e-07	0.362026	0.00428341	1.85675e-09	0.0237907	0.000252265
ILMN_1696962	118987	PDZD8	2340008	0.00418619	0.948492	0.00175698	0.000658846	0.28333	7.15836e-05
ILMN_1694757	1514	CTSL1	840717	6.77844e-07	0.0321148	0.00103293	1.45445e-08	0.000240766	3.50879e-05
ILMN_1812995	1514	CTSL1	4150189	8.05843e-10	0.106352	7.05003e-05	5.29146e-12	0.00228485	8.49314e-07
ILMN_1692572	55582	KIF27	4730341	0.0873385	0.661119	0.00335469	0.0313797	0.0942005	0.00018351
ILMN_1678810	55582	KIF27	1260215	0.0379416	0.559789	0.00106505	0.0106562	0.0637884	3.68363e-05
ILMN_1663684	79572	ATP13A3	2510129	0.000874229	0.142881	0.00871047	9.18376e-05	0.00389318	0.000658431
ILMN_2038777	60	ACTB	5570132	0.110434	0.933507	0.00283832	0.043172	0.26855	0.000146728
ILMN_1777296	60	ACTB	5270730	0.786039	0.999998	0.00474711	0.680413	0.484027	0.000290449
ILMN_1705144	8408	ULK1	770440	0.00411745	0.147514	0.000705612	0.000644338	0.00411858	2.03209e-05
ILMN_1735052	8408	ULK1	1740373	0.00356279	0.248881	0.000731677	0.000533838	0.0110794	2.14498e-05
ILMN_2410540	835	CASP2	3360059	0.0189277	0.549473	0.0002311	0.00438991	0.0610206	4.57635e-06
ILMN_1787919	29780	PARVB	1820386	0.354925	0.772339	0.00309794	0.210889	0.150156	0.000165016
ILMN_2320250	65083	NOL6	3180706	1.79052e-05	0.600541	0.00282831	7.57928e-07	0.0757313	0.000145383
ILMN_3244935	100130308	LOC100130308	4540181	0.0429918	0.126555	2.20875e-05	0.0124856	0.00318862	1.6559e-07
ILMN_1722781	1960	EGR3	2370373	0.000263857	0.0295184	0.000153623	2.07554e-05	0.000197614	2.58143e-06
ILMN_1776047	646197	LOC646197	110195	0.0283325	0.314119	0.000445595	0.00735231	0.0171232	1.08513e-05
ILMN_2146761	2171	FABP5	4150048	2.50735e-07	0.536991	0.000757909	4.5244e-09	0.0568892	2.25823e-05
ILMN_1696302	2171	FABP5	5260047	0.000215763	0.684949	0.00506573	1.60531e-05	0.104846	0.000317388
ILMN_1898124			3130358	0.00882241	0.883089	0.00967205	0.00168183	0.223126	0.000754121
ILMN_1741133	4830	NME1	1820504	0.919557	0.0994843	8.79027e-05	0.870103	0.0020009	1.19274e-06
ILMN_2173004	51762	RAB8B	1740497	0.00013196	0.834939	0.00191181	8.93787e-06	0.192013	8.10983e-05
ILMN_1680673	221294	NT5DC1	6960129	8.61657e-05	0.999998	0.00806347	5.26591e-06	0.348416	0.000594931
ILMN_1765684	125988	P117	4200181	0.0327801	0.999998	0.00177006	0.00884203	0.448072	7.26659e-05
ILMN_1714602	942	CD86	4210465	7.80412e-05	0.0884373	0.00722995	4.65787e-06	0.00165067	0.000514743
ILMN_1675085	55236	UBA6	2070019	0.0280752	0.999998	0.00659287	0.0072594	0.639385	0.00045575
ILMN_1666049	8021	NUP214	4850164	0.300875	0.0428529	7.35413e-06	0.167573	0.000476365	3.42212e-08
ILMN_1692731	80727	TTYH3	770754	4.62919e-09	0.0134015	0.00272349	4.26036e-11	5.12751e-05	0.000135886
ILMN_1694780	2644	GCHFR	5670475	0.0527506	0.739946	0.00512969	0.0162035	0.132086	0.000323838
ILMN_1913678			5720768	0.0173773	0.712053	0.000111211	0.003938	0.116329	1.633e-06
ILMN_1771695	1102	RCBTB2	6290064	1.51374e-05	0.0829101	0.00211138	6.12823e-07	0.00147464	9.62843e-05
ILMN_2148668	1102	RCBTB2	1400035	5.66748e-05	0.193491	0.00180588	3.16472e-06	0.00656274	7.42297e-05
ILMN_1754179	8906	AP1G2	7400468	0.0549851	0.415498	0.00218397	0.0171116	0.0317557	0.000100882
ILMN_2364674	83707	TRPT1	940669	3.66688e-05	0.999998	0.000673415	1.88454e-06	0.442621	1.91141e-05
ILMN_1773963	2769	GNA15	5670424	2.1073e-06	0.157286	2.12638e-05	5.69834e-08	0.00455406	1.5062e-07
ILMN_2225144	317649	EIF4E3	3390221	3.25954e-06	0.368301	0.00206715	9.67362e-08	0.0245067	9.27711e-05
ILMN_1796146	317649	EIF4E3	4850670	7.42613e-06	0.410398	0.00633884	2.58801e-07	0.0310011	0.000429996
ILMN_1777220	7415	VCP	2450093	0.0821678	0.709361	0.00654954	0.0290079	0.114871	0.0004514
ILMN_1771026	2617	GARS	5700278	0.367272	0.303412	0.00200446	0.221624	0.0161267	8.90251e-05
ILMN_1751941	728772	FLJ77644	7380243	2.10392e-11	0.0155653	2.13704e-06	7.50584e-14	6.67968e-05	7.25011e-09
ILMN_2398274	29108	PYCARD	5570008	0.000985059	0.194836	0.000538645	0.000107159	0.00666463	1.43705e-05
ILMN_2148944	196883	ADCY4	6330224	4.64455e-05	0.281728	0.00387995	2.50466e-06	0.0139254	0.000223075
ILMN_1759097	10962	MLLT11	2630474	0.316292	0.34711	0.00247825	0.180035	0.0209619	0.00011955
ILMN_1760280	29107	NXT1	4780398	0.00328799	0.0349045	0.000964358	0.000482633	0.000304992	3.18112e-05
ILMN_1741204	23588	KLHDC2	2810364	3.14132e-05	0.298626	0.00277104	1.57707e-06	0.0155327	0.00013954
ILMN_2228710	9141	PDCD5	1240685	0.882321	0.32368	0.0010711	0.815854	0.0181803	3.71599e-05
ILMN_2163306	23196	FAM120A	430519	2.15803e-05	0.509446	0.00263711	9.77679e-07	0.0499751	0.000130076
ILMN_1775542	9214	FAIM3	5270520	0.122774	0.35287	0.0021108	0.0496274	0.0216101	9.61132e-05
ILMN_1800575	649260	LOC649260	770348	0.049804	0.194262	0.0075025	0.0150486	0.00661477	0.000542293
ILMN_1771987	57153	SLC44A2	1980521	9.6399e-05	0.471315	0.000964358	6.10064e-06	0.0417436	3.17635e-05
ILMN_1693766	9662	CEP135	270022	0.0103842	0.999998	0.00318237	0.00206386	0.446898	0.000171451
ILMN_1753712	8677	STX10	6220273	0.0414265	0.192887	0.00103712	0.0119304	0.00643257	3.5367e-05
ILMN_1689800	51154	MRTO4	130220	0.494571	0.392792	0.00145222	0.339175	0.0281886	5.48873e-05
ILMN_2384591	51155	HN1	4540435	7.60519e-06	0.106352	0.00920646	2.67719e-07	0.00228749	0.000709727
ILMN_1665235	10491	CRTAP	5700646	0.000845144	0.219628	0.00608668	8.75688e-05	0.00827819	0.000404708
ILMN_1704091	8694	DGAT1	3610039	0.0899553	0.370893	0.00144661	0.0326734	0.0249119	5.43331e-05
ILMN_1727689	7127	TNFAIP2	2100400	0.00337396	0.675169	0.00282098	0.000498307	0.100607	0.000143376
ILMN_1743646	7408	VASP	2320356	4.07216e-05	0.905181	0.00266756	2.14125e-06	0.238922	0.00013213
ILMN_1729188	57817	HAMP	1050414	0.025468	0.254034	0.00119429	0.0064075	0.0117028	4.24217e-05
ILMN_1654210	911	CD1C	1500725	0.00168696	0.00710351	0.000436864	0.000207762	1.24874e-05	1.05935e-05
ILMN_2162799	196	AHR	6060367	0.0675464	0.174734	0.00492741	0.0224002	0.00547482	0.000305973
ILMN_1764177	3720	JARID2	2320286	0.00183	0.0114606	1.63168e-05	0.000231239	3.79161e-05	1.0208e-07
ILMN_2073235	2504	FTHL12	4730181	0.000205991	0.858479	8.51771e-05	1.51556e-05	0.206722	1.14944e-06
ILMN_1750278	2504	FTHL12	3190133	0.0025532	0.917271	0.000184923	0.000349182	0.250272	3.42292e-06
ILMN_3212373	727803	LOC727803	5290546	0.950275	0.79076	0.00852348	0.917307	0.161383	0.000636804
ILMN_1780601	2015	EMR1	2510356	0.107209	0.562191	0.000164428	0.0415233	0.0645988	2.86501e-06
ILMN_2124802	4496	MT1H	130093	4.36554e-09	5.83777e-06	3.23833e-06	3.92743e-11	6.88883e-10	1.13855e-08
ILMN_1657949	6009	RHEB	2450139	0.0334102	0.843507	0.00911187	0.00906901	0.196057	0.000697253
ILMN_1726064	55003	PAK1IP1	4280253	0.871742	0.0840438	0.000216589	0.801212	0.00150784	4.15462e-06
ILMN_1779852	387934	FABP5L1	830682	3.06621e-05	0.762951	0.00490985	1.52673e-06	0.144496	0.000303919
ILMN_1702691	7128	TNFAIP3	3360681	0.00020673	0.228425	4.18224e-05	1.52483e-05	0.00915647	3.95714e-07
ILMN_2389970	10077	TSPAN32	6770008	2.97202e-08	0.0472038	0.00171585	3.77583e-10	0.000580864	6.92868e-05
ILMN_1718621	10077	TSPAN32	770575	6.03535e-09	0.0294374	0.000292493	5.65942e-11	0.000189762	6.39498e-06
ILMN_1724826	10059	DNM1L	3890632	0.199356	0.969414	0.00303559	0.0951377	0.300993	0.000159933
ILMN_1652787	118788	PIK3AP1	5220189	0.151114	0.653449	0.00052431	0.0653023	0.0906872	1.38255e-05
ILMN_1790160	3815	KIT	360128	0.833688	0.999998	0.007397	0.746192	0.419549	0.000530843
ILMN_1774287	629	CFB	3370349	0.456094	0.999998	0.00727753	0.302079	0.432223	0.000519259
ILMN_1711166	49856	WDR8	1940605	0.629795	0.61046	0.00334965	0.484142	0.0782447	0.000183061
ILMN_1700349	79934	ADCK4	4290053	0.00164565	0.491536	0.00263133	0.000201228	0.0460737	0.000129383
ILMN_1741159	1326	MAP3K8	1470215	0.00341351	0.145749	3.48538e-05	0.000505376	0.00403915	3.04974e-07
ILMN_2228035	9957	HS3ST1	4560632	1.58925e-12	0.016529	0.000281902	3.69766e-15	7.86242e-05	6.09251e-06
ILMN_1819783			2680670	0.037073	0.358698	0.000139048	0.0103316	0.0232368	2.26462e-06
ILMN_2044085	9125	RQCD1	7050138	0.401759	0.0110055	0.000200754	0.251616	3.14934e-05	3.78617e-06
ILMN_1707591	79931	TNIP3	4830471	0.0391393	0.238974	0.000734534	0.0111138	0.0102388	2.15715e-05
ILMN_1787844	56005	C19orf10	1030458	0.00429556	0.360506	0.000158197	0.000681169	0.0235609	2.69102e-06
ILMN_1763452	2124	EVI2B	7050152	0.137422	0.642655	0.00282443	0.0576517	0.0867905	0.000144243
ILMN_1704550	51582	AZIN1	3990523	0.0881536	0.109997	5.48415e-05	0.0317957	0.00248509	5.95456e-07
ILMN_1656682	51582	AZIN1	2480039	0.000297245	0.117165	1.85104e-06	2.40981e-05	0.00279872	5.35951e-09
ILMN_1679555	10431	TIMM23	4230050	0.241833	0.195242	0.00183226	0.123949	0.00671297	7.60718e-05
ILMN_1724753	51199	NIN	5310717	0.161895	0.289064	0.000411304	0.0717607	0.0146067	9.86738e-06
ILMN_1745034	4891	SLC11A2	1820037	0.0487157	0.146612	6.50578e-07	0.0146517	0.00407823	9.7548e-10
ILMN_1659990	29923	HIG2	7320441	6.07543e-05	0.543585	0.00176427	3.42731e-06	0.059499	7.21698e-05
ILMN_1798947	79722	ANKRD55	5340451	0.106709	0.10342	0.00148115	0.0412416	0.00218317	5.6287e-05
ILMN_1750785	84958	SYTL1	2760437	0.00111844	0.298605	0.00965538	0.000124644	0.0155115	0.000751823
ILMN_2391333	57404	CYP20A1	270332	0.00158366	0.565541	0.00161991	0.000191279	0.0656666	6.37553e-05
ILMN_1736311	5452	POU2F2	650630	0.0015551	0.9207	0.00263711	0.000187262	0.253968	0.000129946
ILMN_2104696	157697	ERICH1	650692	0.000589007	0.522071	0.00944964	5.60959e-05	0.0529075	0.000731405
ILMN_1787680	55829	SELS	5490608	0.00277342	0.23403	0.0080991	0.000389751	0.00969227	0.000597979
ILMN_1712305	79901	CYBRD1	2370300	0.172319	0.10342	0.00144963	0.0780948	0.0021761	5.45646e-05
ILMN_2087692	79901	CYBRD1	2450465	0.199352	0.101709	0.00155598	0.0951048	0.00209297	6.04982e-05
ILMN_3234884	3835	KIF22	10326	0.00748565	0.150025	0.000216637	0.00135927	0.00423523	4.1771e-06
ILMN_1761113	29889	GNL2	520196	0.183203	0.5254	0.00706033	0.0849805	0.0540042	0.000500842
ILMN_1741003	308	ANXA5	1070451	0.0200488	0.519855	0.000354935	0.00471547	0.0523053	8.2031e-06
ILMN_1668012	10165	SLC25A13	2320400	0.0258621	0.261118	0.00953751	0.00653739	0.0124238	0.000739193
ILMN_1705874	642093	LOC642093	3830242	0.000645408	0.0163441	0.00106347	6.25352e-05	7.54087e-05	3.66752e-05
ILMN_1721106	80017	C14orf159	130020	1.61646e-05	0.193196	0.000768189	6.62763e-07	0.00648282	2.30365e-05
ILMN_3283680	345041	LOC345041	7100376	3.06621e-05	0.408518	0.000586594	1.52827e-06	0.0305437	1.60137e-05
ILMN_1747506	9704	DHX34	3310725	0.0163806	0.595392	0.000750351	0.003652	0.0738814	2.223e-05
ILMN_1727992	9638	FEZ1	360427	0.00196756	0.0345796	2.20206e-05	0.00025224	0.000287908	1.58257e-07
ILMN_1794106	9638	FEZ1	3930168	0.0124036	0.0900551	5.48415e-05	0.00257245	0.00170416	5.93084e-07
ILMN_1811909	402221	LOC402221	2340739	0.634183	0.999998	0.00524066	0.489089	0.358907	0.000332295
ILMN_1652128	55788	LMBRD1	2510592	0.257704	0.408204	0.0037017	0.134989	0.0304554	0.000209765
ILMN_1764970	221037	JMJD1C	2490687	7.51683e-06	0.448205	0.00359302	2.63114e-07	0.0374029	0.000201563
ILMN_2410742	221037	JMJD1C	6960523	1.16138e-05	0.467255	0.000455773	4.47354e-07	0.0411424	1.11807e-05
ILMN_1708101	84823	LMNB2	7570148	0.131655	0.508876	0.00669394	0.0543477	0.0498401	0.000464468
ILMN_1681304	255967	PAN3	3310674	0.0338837	0.981553	0.00749284	0.00923258	0.320796	0.000540131
ILMN_1767365	5058	PAK1	6250685	0.00783969	0.665601	0.00696123	0.0014418	0.0968395	0.00049136
ILMN_1802888	7739	ZNF185	6840674	4.53674e-13	0.0129841	0.00164431	7.50611e-16	4.83354e-05	6.51125e-05
ILMN_2222992	2107	ETF1	3170181	0.000934373	0.533461	0.0024002	9.97611e-05	0.0561772	0.000114791
ILMN_2222991	2107	ETF1	650315	2.0645e-05	0.0793392	0.00184515	9.21184e-07	0.00137609	7.72746e-05
ILMN_1800512	3162	HMOX1	6660601	3.09422e-09	0.0781907	0.00336722	2.6351e-11	0.00133006	0.000184544
ILMN_2126832	10802	SEC24A	4880463	0.106568	0.999998	0.00526182	0.0411715	0.394562	0.000334356
ILMN_2405521	10797	MTHFD2	6620689	0.0643322	0.101049	4.82219e-05	0.0209784	0.00206895	4.96156e-07
ILMN_2365091	2204	FCAR	5560471	0.384225	0.296747	0.000479427	0.235489	0.0153039	1.21462e-05
ILMN_1743763	93643	TJAP1	6420180	0.00268179	0.129654	0.00696123	0.000373267	0.00332497	0.000492012
ILMN_1758735	91662	NLRP12	7650008	0.00039263	0.121248	0.000292493	3.4125e-05	0.00299029	6.397e-06
ILMN_1716105	91662	NLRP12	520470	1.98925e-05	0.0801534	2.45206e-05	8.7115e-07	0.00140904	1.92435e-07
ILMN_2348268	25900	IFFO	6620050	0.0897295	0.0415368	3.07364e-05	0.0325403	0.000450997	2.5427e-07
ILMN_1787843	84263	HSDL2	1340128	5.30325e-05	0.0593199	0.00209505	2.93391e-06	0.000842975	9.47816e-05
ILMN_1710221	2859	GPR35	6520328	0.0959605	0.977665	0.0017559	0.0357725	0.313468	7.14488e-05
ILMN_3227315	729009	LOC729009	2810463	0.0109681	0.924917	0.000518975	0.00220712	0.258657	1.35774e-05
ILMN_2367428	84191	FAM96A	6760202	0.0273851	0.271064	0.000153757	0.00702716	0.0132056	2.59958e-06
ILMN_3210946	645969	LOC645969	2750441	0.0283626	0.61573	0.00844653	0.0073624	0.0795958	0.000628871
ILMN_1693431	144811	C13orf31	1050209	2.25379e-11	0.000673055	3.12993e-08	8.15703e-14	3.82793e-07	3.07475e-11
ILMN_2361478	10611	PDLIM5	6040608	0.0172577	0.0646926	0.00154762	0.00390197	0.00100132	5.99332e-05
ILMN_2316974	10859	LILRB1	6840435	0.0289134	0.999998	0.000396535	0.00756711	0.362492	9.32854e-06
ILMN_1781198	5509	PPP1R3D	1230068	0.837602	0.192934	0.0074345	0.750858	0.00645195	0.000534898
ILMN_2382657	64333	ARHGAP9	2650594	0.01556	0.35287	0.00277148	0.00342077	0.0216199	0.000139954
ILMN_1778845	63901	FAM111A	3060458	1.19967e-05	0.0528	0.00720597	4.64586e-07	0.000701598	0.000512663
ILMN_1811719	4647	MYO7A	6860736	0.00221992	0.0950898	0.00448923	0.000293716	0.0018486	0.000270407
ILMN_1781565	59274	MESDC1	1070156	0.0478768	0.746073	0.00128109	0.0143128	0.136019	4.62333e-05
ILMN_1702487	6446	SGK1	4390450	0.214779	0.570599	3.76066e-06	0.105318	0.0675301	1.4583e-08
ILMN_2213558	286102	TMED10P	1260129	0.000338774	0.188335	0.000951775	2.83384e-05	0.00614442	3.11009e-05
ILMN_1703305	11344	TWF2	5340132	0.30866	0.490778	0.00577409	0.173531	0.0458135	0.000379744
ILMN_1711069	51646	YPEL5	2680097	4.71081e-07	0.933655	0.00174763	9.60274e-09	0.26893	7.10221e-05
ILMN_2390853	1512	CTSH	1980288	0.586121	0.133093	0.000120994	0.433446	0.00344758	1.90177e-06
ILMN_1653711	2535	FZD2	5720180	0.108839	0.0110055	0.00341987	0.0423685	3.22012e-05	0.00018849
ILMN_3190833	9034	CCRL2	3360372	8.34711e-06	0.205534	2.0133e-05	3.00932e-07	0.00729001	1.37406e-07
ILMN_1696407	6427	SFRS2	3940414	0.0520697	0.154932	0.000661058	0.0159363	0.00444587	1.8696e-05
ILMN_1681644	330	BIRC3	7210154	0.000124769	0.136419	0.00241183	8.36698e-06	0.00360426	0.000115722
ILMN_2094952	81788	NUAK2	840356	0.000112246	0.208087	0.000301767	7.36464e-06	0.0075097	6.66225e-06
ILMN_1789793	81788	NUAK2	380202	0.00555392	0.162439	3.48538e-05	0.000939581	0.00488789	3.06351e-07
ILMN_1784871	2194	FASN	5310634	0.0808131	0.230037	0.00771582	0.0283918	0.00936541	0.0005625
ILMN_1815190	4234	METTL1	1990358	0.511491	0.309175	0.00257215	0.355883	0.0167208	0.000125542
ILMN_1718734	4302	MLLT6	4640392	0.0680216	0.192571	8.10195e-05	0.0225965	0.00639214	1.03887e-06
ILMN_1728106	7124	TNF	2640301	6.07435e-08	0.00168941	7.05429e-09	8.574e-10	1.5511e-06	3.47178e-12
ILMN_2327994	51582	AZIN1	4070661	0.0347179	0.999998	0.00195626	0.00954245	0.34662	8.47907e-05
ILMN_2382083	10658	CUGBP1	7040341	0.0864988	0.208087	0.00755657	0.0309841	0.00749167	0.000547374
ILMN_1671509	6348	CCL3	6590682	0.00121541	0.0576604	1.6824e-09	0.000137496	0.000798976	2.60959e-13
ILMN_1682928	54504	CPVL	3870324	7.38872e-06	0.0198463	0.000794422	2.57102e-07	0.00010056	2.4275e-05
ILMN_1906187			3990553	3.68243e-11	0.425737	0.00170532	1.41694e-13	0.0338076	6.85972e-05
ILMN_1654518	4034	LRCH4	3170431	0.617804	0.775105	0.000739212	0.470118	0.152282	2.17472e-05
ILMN_1698996	6573	SLC19A1	4760014	0.0660136	0.349762	0.00233178	0.0217417	0.0212125	0.000110621
ILMN_1761147	2553	GABPB2	7200431	0.0232735	0.391729	0.00217696	0.00570136	0.0278692	0.000100307
ILMN_1699856	5900	RALGDS	2140735	0.32467	0.23785	0.000462798	0.186684	0.009979	1.14138e-05
ILMN_2082314	10043	TOM1	2360706	0.00631662	0.679741	0.00639377	0.00110258	0.102343	0.000436036
ILMN_1707585	57864	SLC46A2	5220008	6.07031e-07	0.261118	5.84692e-06	1.28368e-08	0.0124598	2.5629e-08
ILMN_1669376	55332	DRAM	4280482	0.00605576	0.42131	2.09725e-05	0.00104546	0.032762	1.45304e-07
ILMN_2100357	10924	SMPDL3A	6020044	0.162687	0.608455	0.000200754	0.0722042	0.0777892	3.79555e-06
ILMN_1796349	10924	SMPDL3A	4230669	0.147083	0.343457	1.44435e-06	0.0630735	0.0205421	3.50987e-09
ILMN_1699676	171546	C14orf147	1410050	0.0691333	0.528604	0.00048929	0.0230909	0.0546305	1.24467e-05
ILMN_1794190	9236	CCPG1	6220674	2.84324e-05	0.102968	0.00364416	1.38637e-06	0.00213485	0.000205532
ILMN_3256004	100130003	LOC100130003	270397	5.92689e-05	0.21842	0.00217696	3.33102e-06	0.0081988	0.000100177
ILMN_1882354			6960288	0.410346	0.699757	0.00176427	0.259265	0.11036	7.22457e-05
ILMN_1786273	127687	C1orf122	620433	0.0310691	0.0571075	6.53525e-05	0.00828091	0.000785524	7.48623e-07
ILMN_2119692	51380	CSAD	2810255	0.0647442	0.33762	0.00654943	0.0211998	0.0198477	0.000451054
ILMN_1770085	7832	BTG2	1010487	0.000387218	0.104067	0.000135325	3.35144e-05	0.00221682	2.18301e-06
ILMN_1735461	9188	DDX21	2750719	0.00664837	0.109553	0.00031483	0.00117664	0.00244432	7.08652e-06
ILMN_1686989	3638	INSIG1	1820332	0.225894	0.0793392	0.00301405	0.113327	0.00138994	0.000158487
ILMN_2064694	6786	STIM1	1260524	7.43278e-06	0.0448075	0.00102141	2.59788e-07	0.000520169	3.45135e-05
ILMN_1740165	55051	C14orf102	10551	0.106326	0.439965	0.00393813	0.0410068	0.0360098	0.000228049
ILMN_1694966	433	ASGR2	4860753	0.204149	0.39159	0.00932809	0.0983008	0.0278188	0.00072055
ILMN_1659725	56915	EXOSC5	2810241	0.00130467	0.825695	0.00800589	0.000150283	0.18471	0.000589855
ILMN_1810418	3930	LBR	4880224	0.134913	0.863075	0.000844071	0.0562787	0.209332	2.65533e-05
ILMN_1681683	650919	LOC650919	3460475	0.0999118	0.109325	0.0020733	0.0377878	0.00240797	9.32615e-05
ILMN_1660462	255231	MCOLN2	5490068	6.99495e-06	0.00849498	0.0005726	2.40145e-07	1.74632e-05	1.55429e-05
ILMN_1716465	116362	RBP7	3850112	6.4138e-05	0.0364709	2.20434e-05	3.65773e-06	0.000341903	1.63496e-07
ILMN_1780671	26030	PLEKHG3	4010397	0.00648789	0.400864	0.00145158	0.00113985	0.0294311	5.47878e-05
ILMN_1667043	9775	EIF4A3	5270110	0.0276675	0.999998	0.00855652	0.00712133	0.416836	0.000641042
ILMN_1727043	79709	GLT25D1	7380279	1.56339e-07	0.000424967	0.114951	2.58666e-09	1.75779e-07	0.0227156
ILMN_1779015	168544	ZNF467	2490333	0.00832769	0.17586	4.59829e-05	0.00156473	0.00551921	4.63609e-07
ILMN_1796210	23082	PPRC1	7160100	0.0165675	0.153437	5.28408e-05	0.00370479	0.00438708	5.5734e-07
ILMN_2056002	723972	LOC723972	5220279	0.025239	0.202611	0.00478783	0.00633423	0.00713397	0.00029384
ILMN_2041236	23108	GARNL4	2850291	8.36335e-05	0.0656293	0.000401898	5.08521e-06	0.00103156	9.55862e-06
ILMN_3258356	100128888	LOC100128888	2190192	0.181001	0.0274908	0.00825134	0.0834769	0.000169073	0.000611779
ILMN_1673252	7965	JTV1	6960056	0.844891	0.296747	0.00184282	0.760843	0.0152354	7.69658e-05
ILMN_1665483	9933	KIAA0020	1500603	0.210283	0.040237	0.00428341	0.102309	0.000432723	0.000252473
ILMN_2390310	84981	C17orf91	5290161	0.000797238	0.0447539	0.000776496	8.12695e-05	0.000516009	2.35667e-05
ILMN_1712430	516	ATP5G1	460040	0.00784562	0.134174	2.43801e-05	0.00144374	0.00351027	1.8782e-07
ILMN_1808395	9744	CENTB1	7210682	7.93679e-05	0.393027	0.00391105	4.76429e-06	0.0283304	0.000226077
ILMN_1809010	5702	PSMC3	6960315	0.566445	0.594506	0.00377991	0.412353	0.073491	0.000215565
ILMN_1657398	284757	LOC284757	2320452	3.48565e-10	0.408928	0.00369673	1.96441e-12	0.0307028	0.00020891
ILMN_2173611	4493	MT1E	2070288	0.00201032	0.00208571	2.4145e-05	0.00025902	2.15678e-06	1.84761e-07
ILMN_2085236	28966	SNX24	4200187	9.89628e-05	0.208087	0.00562346	6.30894e-06	0.00750188	0.000365543
ILMN_2415189	476	ATP1A1	4210095	0.0344923	0.374872	0.00184447	0.00946439	0.0255652	7.71509e-05
ILMN_1683927	3682	ITGAE	4120341	0.106832	0.776587	0.00282615	0.0413228	0.15286	0.0001451
ILMN_1692962	10106	CTDSP2	650681	0.13484	0.229869	0.00019211	0.0562222	0.00929411	3.59567e-06
ILMN_3244929	100133163	LOC100133163	5260477	0.154507	0.999998	0.00668696	0.0674074	0.46368	0.000463637
ILMN_1778625	960	CD44	360719	0.0193561	0.698174	7.17037e-05	0.00449951	0.109942	8.71225e-07
ILMN_1788931	81704	DOCK8	3520202	0.397507	0.0758004	0.00277104	0.247404	0.00125805	0.000139202
ILMN_2326953	7462	LAT2	2810162	0.0888453	0.704552	0.00303517	0.0321232	0.112424	0.000159754
ILMN_2249720	7462	LAT2	3290692	0.182219	0.368301	0.0021108	0.0843028	0.0245077	9.61489e-05
ILMN_1665583	203068	TUBB	3610259	0.0101613	0.999998	0.00436605	0.00200642	0.465733	0.000259376
ILMN_1701243	56652	C10orf2	2190538	0.0424785	0.0680233	0.000900386	0.0123014	0.0010727	2.86997e-05
ILMN_1695354	90427	BMF	110280	5.22501e-05	0.197515	0.00329519	2.88252e-06	0.00688717	0.000179403
ILMN_1667744	65258	MPPE1	3780487	0.233018	0.148864	0.000515449	0.118009	0.00417935	1.34053e-05
ILMN_1797828	65992	C20orf116	5550204	0.000873592	0.969414	0.00350862	9.15997e-05	0.301946	0.000194906
ILMN_1718977	4616	GADD45B	4920110	0.0472172	0.497655	0.000685753	0.0140469	0.0473846	1.96426e-05
ILMN_1709348	216	ALDH1A1	6510754	1.38157e-07	0.0192743	0.000844071	2.22154e-09	9.66657e-05	2.65399e-05
ILMN_1776181	330	BIRC3	5080021	1.0285e-06	0.374872	6.52408e-05	2.43593e-08	0.0255642	7.38728e-07
ILMN_1787808	80254	CEP63	2690064	0.0211903	0.48286	0.000494099	0.00505408	0.044319	1.26456e-05
ILMN_1656501	1847	DUSP5	5390161	0.0210718	0.921791	0.00051299	0.00502145	0.255433	1.32352e-05
ILMN_1740160	5335	PLCG1	2260131	4.79098e-05	0.253347	0.000281902	2.59353e-06	0.0115499	6.08114e-06
ILMN_1733270	9332	CD163	7560487	1.46762e-15	0.017771	2.03496e-06	7.58815e-19	8.63695e-05	6.19659e-09
ILMN_2379967	2204	FCAR	4560746	0.142991	0.542028	0.00160561	0.0607792	0.0589081	6.2926e-05
ILMN_3245773	54103	tcag7.1314	2340301	0.692948	0.858479	0.000319089	0.560994	0.206819	7.23785e-06
ILMN_3268083	100128689	LOC100128689	7380133	0.867254	0.648747	0.00492537	0.793716	0.0887663	0.000305591
ILMN_2349610	285381	DPH3	6510279	0.0786531	0.905672	0.00232681	0.0273523	0.240126	0.000110079
ILMN_1688381	2186	BPTF	4780192	0.00402225	0.664788	0.0010589	0.000622856	0.096492	3.64079e-05
ILMN_3270972	8853	DDEF2	2750674	0.00661365	0.0983895	0.00469136	0.00116707	0.00194836	0.000285736
ILMN_3194508	8853	DDEF2	5340646	0.000559168	0.176387	0.000467044	5.24735e-05	0.00557222	1.16151e-05
ILMN_1737535	6874	TAF4	770520	0.000106336	0.296747	0.00631154	6.89996e-06	0.0153276	0.000426513
ILMN_1785902	714	C1QC	1440341	2.07533e-05	0.0123766	0.00121382	9.28162e-07	4.35141e-05	4.3429e-05
ILMN_1799030	146225	CMTM2	4210113	0.0809094	0.281763	0.00250608	0.028434	0.0139417	0.00012154
ILMN_1718177	57404	CYP20A1	3360133	0.000971621	0.538605	0.000380364	0.000105044	0.0573666	8.86947e-06
ILMN_1754121	1445	CSK	3170239	0.330839	0.643063	0.00869039	0.191428	0.0869747	0.000656463
ILMN_2105573	414062	CCL3L3	2810010	0.00188319	0.0398965	2.19882e-09	0.000239622	0.000418241	4.54747e-13
ILMN_1787186	4856	NOV	4290037	1.95691e-05	0.0163441	8.79027e-05	8.5294e-07	7.68994e-05	1.20042e-06
ILMN_2121816	7107	GPR137B	1240392	0.000974389	0.127079	0.000124114	0.000105418	0.00323265	1.95723e-06
ILMN_1683277	79932	KIAA0319L	4050475	0.0165733	0.356194	0.00398156	0.00370747	0.0226384	0.000231388
ILMN_1656042	79932	KIAA0319L	630397	0.000332636	0.308428	0.00443726	2.76552e-05	0.0165847	0.0002659
ILMN_1655930	22936	ELL2	610270	0.0737151	0.999998	0.00159474	0.0251129	0.818961	6.24176e-05
ILMN_3299520	5579	PRKCB1	6840615	0.00243274	0.150093	8.34182e-05	0.000328793	0.00424493	1.10967e-06
ILMN_1678490	196383	RILPL2	1660286	0.00347434	0.26103	0.00135382	0.000517352	0.0123792	4.95581e-05
ILMN_1659843	5611	DNAJC3	7000630	0.992047	0.772339	0.00477496	0.987021	0.150034	0.000292803
ILMN_3295075	100131531	LOC100131531	7610259	0.315819	0.999998	0.00489198	0.179652	0.615224	0.00030175
ILMN_2084353	4074	M6PR	1070286	3.71111e-07	0.152409	0.00913055	7.11866e-09	0.00434194	0.000699884
ILMN_1731287	26286	ARFGAP3	5090056	0.162575	0.564084	0.00127122	0.0721295	0.0652717	4.58048e-05
ILMN_1807491	3904	LAIR2	50278	0.913741	0.385823	0.00695443	0.862481	0.0271498	0.000490453
ILMN_2390859	4791	NFKB2	3310615	8.24104e-05	0.206864	4.00015e-05	4.98527e-06	0.00737022	3.74349e-07
ILMN_2163819	23046	KIF21B	4490025	0.205759	0.423659	0.00271059	0.0994273	0.0332732	0.000135102
ILMN_2138765	123	ADFP	460204	4.40497e-11	0.826268	0.00274801	1.79925e-13	0.185046	0.000137393
ILMN_3311015	407003	MIRN219-2	4490064	0.179714	0.843241	0.00551556	0.0826069	0.195602	0.000356753
ILMN_1737462	55074	OXR1	730291	0.303299	0.715803	0.0020544	0.169377	0.118871	9.19866e-05
ILMN_1702759	56255	TXNDC13	2850259	6.63147e-06	0.0508693	0.000147825	2.25952e-07	0.000657532	2.4305e-06
ILMN_2204754	56255	TXNDC13	6660356	8.28492e-07	0.0297883	5.43113e-06	1.88536e-08	0.000211247	2.29666e-08
ILMN_1691846	50486	G0S2	6180427	0.0471407	0.0077754	3.59762e-07	0.0140123	1.40706e-05	4.83626e-10
ILMN_1703441	51042	ZNF593	5810201	0.417745	0.549473	0.00376334	0.266242	0.0609673	0.000214036
ILMN_2199389	7433	VIPR1	2690709	0.544422	0.284839	9.26179e-05	0.389858	0.0142265	1.30069e-06
ILMN_2372974	140885	SIRPA	5360193	0.109915	0.817956	0.0035509	0.0429179	0.181387	0.000198475
ILMN_1794522	1984	EIF5A	1850414	0.0197071	0.21727	0.00281816	0.00461574	0.00808248	0.000143086
ILMN_1763260	3091	HIF1A	6220543	1.81531e-05	0.136613	0.00117827	7.74329e-07	0.00363409	4.1609e-05
ILMN_1681283	3091	HIF1A	4900010	7.16559e-05	0.71828	0.00443726	4.19021e-06	0.121107	0.000265536
ILMN_1782922	5142	PDE4B	2680543	0.00497732	0.459875	0.00191181	0.000818102	0.0398715	8.11537e-05
ILMN_2340259	5142	PDE4B	2480577	0.00325213	0.474196	0.00390005	0.000475856	0.0422192	0.00022524
ILMN_1668588	648733	LOC648733	6450747	0.0252991	0.439051	0.000236215	0.00635322	0.0355387	4.7236e-06
ILMN_1742332	115207	KCTD12	5560500	1.25773e-08	0.827042	0.00918129	1.38512e-10	0.186011	0.000706837
ILMN_1761981	84191	FAM96A	6130730	0.00060484	0.0612323	0.00333364	5.80416e-05	0.000889417	0.000182014
ILMN_1747650	654	BMP6	6980064	0.00274512	0.786106	0.00462482	0.000384353	0.158107	0.000279531
ILMN_1811489	9943	OXSR1	4920669	0.0370733	0.395292	0.00193885	0.0103336	0.0287154	8.30032e-05
ILMN_1764964	3460	IFNGR2	2570291	0.0259667	0.543585	0.00359577	0.00657459	0.0594721	0.000201903
ILMN_1718984	8857	FCGBP	130463	0.000136422	0.21809	0.00195626	9.32475e-06	0.00815257	8.51037e-05
ILMN_1785852	64859	OBFC2A	4260253	0.0573825	0.999998	0.00480869	0.0180535	0.657534	0.000295617
ILMN_1737157	57655	GRAMD1A	3140438	0.011369	0.570121	0.00141451	0.00230601	0.0671716	5.25113e-05
ILMN_2308338	90427	BMF	7650209	0.00134808	0.393027	0.0096829	0.000156852	0.0283263	0.00075747
ILMN_2400030	5771	PTPN2	3990731	0.248555	0.505448	0.00202103	0.12886	0.0491444	9.01788e-05
ILMN_3237926	79616	CCNJL	4610142	4.56806e-07	0.303324	0.00532858	9.16563e-09	0.0161064	0.0003397
ILMN_1665217	84984	C3orf34	1430435	0.00164218	0.625022	0.00562346	0.00020055	0.0814038	0.000365768
ILMN_1721876	7077	TIMP2	780270	0.025792	0.00986296	0.025712	0.00651033	2.34577e-05	0.00279175
ILMN_2368575	548593	GIYD1	1470553	0.0718185	0.531824	0.00755998	0.0242737	0.0559294	0.000548012
ILMN_1786388	7737	RNF113A	6940196	0.716247	0.999998	0.00198858	0.590317	0.902727	8.79085e-05
ILMN_1739815	91662	NLRP12	430682	8.60041e-05	0.241681	0.000200754	5.25158e-06	0.010459	3.79898e-06
ILMN_1765061	165140	OXER1	520053	0.0329076	0.653449	0.00489235	0.0088901	0.0903701	0.000302531
ILMN_1814074	5256	PHKA2	1050059	0.0520697	0.470935	0.00173199	0.0159378	0.0415678	7.01178e-05
ILMN_2174574	10151	HNRNPA3P1	3830709	0.00428689	0.0345796	1.91793e-06	0.000679351	0.000287385	5.65236e-09
ILMN_1753312	84898	PLXDC2	5900497	0.0289261	0.354725	0.00323647	0.00757215	0.0222526	0.00017537
ILMN_2380494	311	ANXA11	1300274	3.55881e-06	0.141868	8.79027e-05	1.06906e-07	0.00384358	1.20038e-06
ILMN_1685170	311	ANXA11	5900735	0.0436819	0.856081	0.00283198	0.0127244	0.20436	0.000145985
ILMN_1658995	23597	ACOT9	7160592	0.00954777	0.978241	0.0046655	0.0018591	0.314093	0.000283679
ILMN_2070072	6201	RPS7	2690608	0.17007	0.151971	0.000712372	0.0767356	0.00431623	2.06629e-05
ILMN_1750722	6201	RPS7	6330647	0.294724	0.400864	0.00248107	0.162713	0.0293908	0.000119942
ILMN_2323491	23636	NUP62	2510279	0.000231822	0.439051	0.000340066	1.75236e-05	0.035552	7.77092e-06
ILMN_1689160	64174	DPEP2	1820681	0.0150851	0.0990993	0.000182761	0.00329686	0.00196754	3.33565e-06
ILMN_1671404	6840	SVIL	3140603	2.96787e-10	0.149344	0.00939988	1.59613e-12	0.00420058	0.000727068
ILMN_1664577	1738	DLD	1260195	0.0126517	0.857801	0.00558868	0.00263683	0.206323	0.000362639
ILMN_1827736			4150102	0.0911121	0.0163441	2.12638e-05	0.0332773	7.63417e-05	1.50369e-07
ILMN_2276996	1231	CCR2	1660615	0.0107726	0.356573	4.22346e-05	0.0021572	0.0227686	4.09621e-07
ILMN_1774761	1231	CCR2	580706	0.0375109	0.343457	9.31161e-05	0.0104982	0.0205368	1.31434e-06
ILMN_1813846	5025	P2RX4	2060605	6.53191e-05	0.0857644	6.01968e-05	3.73522e-06	0.00156396	6.66052e-07
ILMN_1745262	161253	REM2	2710523	0.0240388	0.544976	0.00387205	0.00594103	0.0597713	0.000222421
ILMN_1694810	56666	PANX2	4070300	0.0599927	0.353598	0.000566407	0.0191722	0.0217011	1.53455e-05
ILMN_3299365	729406	LOC729406	3440064	0.862013	0.332647	0.000276835	0.786244	0.0191788	5.91143e-06
ILMN_1702247	23582	CCNDBP1	2470097	0.0480254	0.999998	0.00659524	0.0143653	0.399788	0.000456255
ILMN_1710207	55719	C10orf6	6510368	0.00835631	0.543076	0.00324755	0.00157137	0.059185	0.000176138
ILMN_2342437	51088	KLHL5	1570349	0.00276593	0.407323	0.00348869	0.000388091	0.0302212	0.000193005
ILMN_1706687	51088	KLHL5	1410161	1.8066e-07	0.48286	0.00135756	3.11048e-09	0.0442945	4.98355e-05
ILMN_1873107			5820273	0.0380701	0.368889	0.0069514	0.0107059	0.0245659	0.000489879
ILMN_1755234	54961	SSH3	540608	0.0450059	0.244488	0.000788969	0.0132066	0.0106816	2.40676e-05
ILMN_2266595	353514	LILRA5	2470162	0.00460584	0.999998	0.00760683	0.000741802	0.715485	0.000552981
ILMN_1737084	200081	TXLNA	6840241	0.0161516	0.412465	0.00207651	0.00358591	0.0313079	9.35131e-05
ILMN_1790891	10970	CKAP4	4490528	0.00343035	0.71148	0.00503168	0.000509027	0.115915	0.000314528
ILMN_2181363	9690	UBE3C	1690709	0.00183	0.0902102	0.00968239	0.000231246	0.00171176	0.000756595
ILMN_2057566	283871	LOC283871	6200243	0.659763	0.999998	0.00496561	0.520733	0.663501	0.000308602
ILMN_1711786	4778	NFE2	510468	3.67458e-06	0.884306	0.00209505	1.11714e-07	0.224338	9.47113e-05
ILMN_3228585	728661	RP11-345P4.4	360731	0.0675335	0.664226	0.00696123	0.0223925	0.0953323	0.000491974
ILMN_2109708	1890	TYMP	2350504	0.48765	0.765747	0.00629568	0.33241	0.145603	0.000424139
ILMN_1742869	128637	TBC1D20	6330072	0.100022	0.204766	0.00619236	0.0378347	0.00723101	0.000415898
ILMN_1719627	11000	SLC27A3	1440300	0.0106631	0.198265	0.00309794	0.00213116	0.0069393	0.000164885
ILMN_1691339	51267	CLEC1A	7320348	0.0300217	0.228425	0.00233178	0.00792879	0.00918422	0.000110867
ILMN_1662340	140467	ZNF358	6860026	1.17988e-07	0.999998	0.0014541	1.84842e-09	0.352857	5.50334e-05
ILMN_1724066	5330	PLCB2	2060451	0.136693	0.0398711	0.000267534	0.0572727	0.000412296	5.65748e-06
ILMN_1803824	51114	ZDHHC9	610356	0.00615285	0.302446	0.008627	0.0010656	0.0160183	0.000649445
ILMN_1657515	9252	RPS6KA5	6220438	0.00117694	0.317373	0.00201934	0.000132414	0.0175088	8.98946e-05
ILMN_1724350	55521	TRIM36	1690402	2.03039e-05	0.00270355	0.00155945	8.96517e-07	3.63437e-06	6.07137e-05
ILMN_2393296	2710	GK	4150369	0.516261	0.832605	0.00279236	0.36067	0.190039	0.000141343
ILMN_1779677	79670	ZCCHC6	1230746	0.10554	0.791101	0.000757909	0.0405987	0.164227	2.25719e-05
ILMN_1781374	7286	TUFT1	5220035	0.000303549	0.157286	0.00124256	2.47032e-05	0.00454645	4.46503e-05
ILMN_1784602	1026	CDKN1A	6660382	0.932289	0.305941	0.000720128	0.890111	0.0163403	2.09995e-05
ILMN_1747251	1241	LTB4R	4250136	0.49897	0.162439	0.00534592	0.343353	0.00489642	0.000341431
ILMN_1743352	6903	TBCC	4200386	0.975947	0.999998	0.0035509	0.960456	0.631325	0.00019882
ILMN_1664016	23370	ARHGEF18	6130725	0.00155423	0.225883	0.00282443	0.000187076	0.00886385	0.000144588
ILMN_1693233	9764	KIAA0513	5870301	0.0822826	0.354725	0.00501036	0.0290569	0.0221669	0.000312937
ILMN_1691097	3320	HSP90AA1	3390544	0.00786405	0.246429	0.00474711	0.00145012	0.0107919	0.000290294
ILMN_1666384	151579	BZW1L1	7050132	0.0243303	0.255471	0.000470539	0.00604903	0.0118913	1.1775e-05
ILMN_1752451	1512	CTSH	4670162	0.809638	0.308945	0.000270873	0.712938	0.0166924	5.74211e-06
ILMN_1806106	26354	GNL3	3850414	0.0103603	0.208772	0.00075957	0.00205451	0.0075776	2.26995e-05
ILMN_1802380	473	RERE	10008	0.00131997	0.0322183	0.00164316	0.000152397	0.000246539	6.48767e-05
ILMN_1668743	728069	LOC728069	5560279	0.000628654	0.299604	0.000708172	6.05869e-05	0.015723	2.05044e-05
ILMN_1708482	283232	TMEM80	380068	0.000395658	0.788612	0.000660605	3.45723e-05	0.160079	1.86181e-05
ILMN_1772605	10817	FRS3	4210717	0.601481	0.285629	0.00270503	0.451523	0.0142955	0.000134685
ILMN_1813489	5894	RAF1	6100703	0.174481	0.412465	0.000385117	0.0794323	0.0313278	9.00021e-06
ILMN_1873300			6980142	0.0735588	0.354725	0.00736648	0.0250459	0.0222376	0.000528014
ILMN_2400512	5589	PRKCSH	2850639	0.391982	0.828768	0.000164428	0.242473	0.186999	2.86126e-06
ILMN_1656628	10785	WDR4	3930703	0.0187244	0.109553	0.000162314	0.00432749	0.00244353	2.77782e-06
ILMN_1784553	6383	SDC2	2690026	1.05138e-06	0.0442067	1.24225e-05	2.50057e-08	0.000502842	7.12928e-08
ILMN_2116714	27173	SLC39A1	5670368	8.56029e-08	0.660884	0.00194094	1.27911e-09	0.0936437	8.32935e-05
ILMN_1753862	6729	SRP54	6860379	0.106789	0.999998	0.00856174	0.0412888	0.429042	0.000642318
ILMN_2388800	8613	PPAP2B	7050575	2.60535e-08	0.537062	0.00353119	3.21947e-10	0.057006	0.000196951
ILMN_1728071	3845	KRAS	2470050	0.000412347	0.45974	0.000289705	3.61584e-05	0.0397122	6.27612e-06
ILMN_1783846	65059	RAPH1	2100241	3.09422e-09	0.317373	0.000117546	2.66049e-11	0.0175035	1.80504e-06
ILMN_1802027	4258	MGST2	1510019	8.02992e-05	0.0398711	0.000176738	4.8285e-06	0.000408564	3.18917e-06
ILMN_1657810	132160	PPM1M	7150253	0.0260562	0.0746836	0.00159356	0.00660801	0.00122407	6.22891e-05
ILMN_1769299	10903	MTMR11	3890138	1.15757e-07	0.0320269	0.00473806	1.8015e-09	0.000237599	0.000289315
ILMN_1651828	7203	CCT3	5270717	0.18291	0.354725	0.00489235	0.0848021	0.0223205	0.000302297
ILMN_1693334	5033	P4HA1	4220731	4.15819e-12	0.588718	0.00282831	1.18247e-14	0.0715617	0.000145623
ILMN_1809695	818	CAMK2G	1010475	0.114058	0.0274908	7.19874e-05	0.0450252	0.000165103	8.78394e-07
ILMN_2379469	8662	EIF3B	4390136	0.0307901	0.445506	0.0036998	0.0081795	0.0368626	0.000209466
ILMN_2278729	8662	EIF3B	5390280	0.0600443	0.409472	0.00913055	0.0191983	0.0309099	0.000700098
ILMN_1771233	128866	CHMP4B	4180315	0.000980513	0.415498	0.00964057	0.00010631	0.031773	0.000749672
ILMN_1706817	27230	SERP1	1770541	0.0288708	0.889495	0.00465933	0.00754871	0.228261	0.000283063
ILMN_1745964	3656	IRAK2	3930750	0.00410197	0.189114	1.08369e-05	0.000640927	0.00619918	5.93928e-08
ILMN_1654322	483	ATP1B3	3130092	0.00177836	0.267755	0.00277104	0.000222251	0.0129164	0.000139647
ILMN_1797895	2867	FFAR2	4920228	0.0117484	0.986211	0.00697182	0.00240312	0.326475	0.000493202
ILMN_1668721	896	CCND3	6380370	6.57162e-06	0.999998	0.00957569	2.23573e-07	0.444631	0.000742647
ILMN_1771949	6875	TAF4B	4850735	0.485975	0.410458	0.00965538	0.330503	0.0310693	0.000751518
ILMN_3309839	100302123	MIR1275	460521	0.048215	0.102583	0.00992526	0.0144563	0.00211626	0.000784127
ILMN_1745497	84190	C12orf26	6020661	0.00263096	0.730851	0.00420152	0.000363299	0.127577	0.000246337
ILMN_1679912	285381	DPH3	6250397	0.0644136	0.778047	0.00194068	0.0210164	0.15367	8.31819e-05
ILMN_1716736	941	CD80	5390239	0.0119363	0.232799	0.000518975	0.00245255	0.00961713	1.35772e-05
ILMN_1710514	602	BCL3	6330725	0.00221934	0.26103	0.000259027	0.000293296	0.0123895	5.43097e-06
ILMN_1864166			5260328	0.0224315	0.0297883	0.00195626	0.00545102	0.000205254	8.48911e-05
ILMN_1696127	23506	KIAA0240	3420450	0.0283626	0.137383	0.00733656	0.00736425	0.00366526	0.000524988
ILMN_1682636	2920	CXCL2	4670390	2.03212e-06	0.0186714	2.59636e-10	5.47404e-08	9.17108e-05	2.68482e-14
ILMN_2365465	7494	XBP1	2450156	0.211322	0.0559438	5.39907e-05	0.103044	0.000757834	5.8035e-07
ILMN_2399893	6229	RPS24	10546	0.0587696	0.567369	0.0077155	0.018654	0.0664581	0.000562078
ILMN_1752923	3454	IFNAR1	7550181	0.000701994	0.562191	0.00394685	6.95424e-05	0.0645569	0.000228963
ILMN_1812062	130367	SGPP2	2190228	0.0105946	0.0345796	0.000874958	0.00211553	0.000298578	2.7686e-05
ILMN_1734833	4683	NBN	3610343	0.0129282	0.63747	6.53459e-05	0.00271116	0.0852333	7.43297e-07
ILMN_3249748	3939	LDHA	770326	2.69008e-07	0.12444	0.00461718	4.9515e-09	0.00310119	0.000278831
ILMN_2287276	283635	C14orf24	4260561	0.00489894	0.665617	0.00877817	0.000801925	0.0970003	0.00066491
ILMN_1803720	9121	SLC16A5	650612	0.755348	0.346513	0.000230336	0.640607	0.0208183	4.54932e-06
ILMN_1720373	8140	SLC7A5	270152	0.000141075	0.284425	4.54619e-05	9.73759e-06	0.0141911	4.56005e-07
ILMN_1663092	10370	CITED2	7550112	0.480234	0.911817	0.00165555	0.324774	0.245857	6.59105e-05
ILMN_1657483	10483	SEC23B	1980209	0.000147827	0.298879	0.000196069	1.02801e-05	0.0156367	3.67991e-06
ILMN_2366246	10483	SEC23B	6370133	0.000319649	0.35287	0.000120933	2.62945e-05	0.0216169	1.89457e-06
ILMN_1736834	6498	SKIL	5870609	5.20106e-06	0.131809	0.000755307	1.69953e-07	0.00340068	2.24159e-05
ILMN_1651705	847	CAT	1770500	0.000135447	0.103352	0.00353082	9.25109e-06	0.0021505	0.000196613
ILMN_1799367	51075	TXNDC14	610762	0.00381345	0.380934	0.00379366	0.000581453	0.0261734	0.000216741
ILMN_3306997	4234	METTL1	650348	0.0415166	0.0287489	4.53581e-06	0.0119628	0.000181344	1.85049e-08
ILMN_1792072	2526	FUT4	7160373	0.00954994	0.483327	0.00011425	0.00186002	0.0444068	1.70126e-06
ILMN_1662524	3577	IL8RA	3440669	0.0133579	0.0793392	0.000806648	0.00281993	0.00138291	2.4732e-05
ILMN_1774427	57658	CALCOCO1	2140398	0.134455	0.918765	0.00909749	0.0559761	0.251534	0.000695212
ILMN_1727200	28231	SLCO4A1	4560736	0.00616599	0.655369	0.00370386	0.00106927	0.0911844	0.000210227
ILMN_2075818	90850	ZNF598	2030070	0.0163829	0.156703	0.00612077	0.00365335	0.00451282	0.000408241
ILMN_1780533	6039	RNASE6	130681	0.000161211	0.255471	0.000673415	1.14109e-05	0.0119011	1.91151e-05
ILMN_1763745	79616	CCNJL	2260189	2.22145e-06	0.371953	0.00161991	6.04148e-08	0.0250652	6.38216e-05
ILMN_2094061	3613	IMPA2	2340241	3.60738e-05	0.00863912	1.66585e-05	1.84649e-06	1.87603e-05	1.08525e-07
ILMN_1671250	25932	CLIC4	270653	0.00379534	0.109997	8.83155e-05	0.00057771	0.00251575	1.21462e-06
ILMN_2063586	25932	CLIC4	3890193	0.000793099	0.0406787	1.70717e-06	8.0618e-05	0.000439577	4.85467e-09
ILMN_2063584	25932	CLIC4	3170762	0.0161825	0.125213	0.000773581	0.00359361	0.0031334	2.33582e-05
ILMN_3247681	388969	LOC388969	4920521	0.665721	0.119671	0.00103712	0.528846	0.00290191	3.5391e-05
ILMN_1717207	64386	MMP25	6020630	4.09401e-06	0.160569	0.000490322	1.27217e-07	0.00473213	1.25236e-05
ILMN_2395389	5704	PSMC4	150544	0.0295894	0.752651	0.00121628	0.00778403	0.139666	4.35801e-05
ILMN_2287888	5704	PSMC4	5360646	0.000238765	0.0793392	3.48111e-06	1.81414e-05	0.00138907	1.2959e-08
ILMN_1687887	5704	PSMC4	6180440	0.0131322	0.445601	0.000808942	0.00276346	0.0369974	2.48442e-05
ILMN_1786601	5326	PLAGL2	4180209	0.00423152	0.386722	3.28585e-05	0.000667732	0.0273531	2.75222e-07
ILMN_1724407	10460	TACC3	4390484	0.0689937	0.45974	0.00778201	0.0230264	0.0397277	0.000568934
ILMN_1710923	57823	SLAMF7	4280497	0.0944227	0.382462	0.00012612	0.0349893	0.0264624	2.01495e-06
ILMN_1780132	57161	PELI2	3840491	0.000182667	0.0460649	1.54987e-05	1.31846e-05	0.000564264	9.53594e-08
ILMN_2374340	5329	PLAUR	6220671	0.00196013	0.827042	0.000844071	0.000250932	0.185987	2.64726e-05
ILMN_1691508	5329	PLAUR	360475	0.00485326	0.921546	0.000908052	0.000791436	0.255097	2.90624e-05
ILMN_1723969	23236	PLCB1	1570079	0.00327668	0.543736	0.00862749	0.000480634	0.0595436	0.000649928
ILMN_2110908	4609	MYC	6550600	0.303595	0.882463	0.000405328	0.169635	0.222475	9.6821e-06
ILMN_1716272	84541	KBTBD8	6370523	0.0112769	0.999998	0.00862696	0.00228325	0.380706	0.000648995
ILMN_1806692	3074	HEXB	3800139	4.20492e-06	0.0158418	0.000256705	1.31533e-07	6.96218e-05	5.33557e-06
ILMN_1706342	155061	ZNF746	3060176	0.0609818	0.522071	0.00132555	0.0196052	0.0528974	4.83179e-05
ILMN_1655864	653853	LOC653853	5270097	0.203074	0.999998	0.00897509	0.0976141	0.414001	0.000683074
ILMN_2310909	489	ATP2A3	3290747	0.0219002	0.251881	0.00654707	0.0052834	0.0113711	0.000450553
ILMN_1718071	23287	AGTPBP1	4760427	1.61283e-10	0.00778037	8.49941e-05	7.81972e-13	1.48841e-05	1.13968e-06
ILMN_1781001	9021	SOCS3	4230102	0.274475	0.10342	1.43926e-06	0.147604	0.002178	3.27427e-09
ILMN_3232219	100134189	LOC100134189	830674	0.492518	0.999998	0.00520361	0.337155	0.391604	0.000328774
ILMN_1681890	6990	DYNLT3	7330044	0.00263096	0.358103	0.00298237	0.000363473	0.0229858	0.00015605
ILMN_1669550	10459	MAD2L2	2510278	0.316429	0.769568	0.00308496	0.180179	0.148068	0.000163273
ILMN_1794038	81553	FAM49A	2510184	0.00150175	0.981185	0.00435923	0.000178787	0.318981	0.000258552
ILMN_1714165	6483	ST3GAL2	7160292	0.000665541	0.586236	0.000839672	6.51054e-05	0.0707751	2.62655e-05
ILMN_1755649	9121	SLC16A5	6860082	0.0135037	0.222686	0.000525221	0.0028577	0.00853163	1.38766e-05
ILMN_1787718	376497	SLC27A1	6180608	0.104628	0.356573	0.00182427	0.0401557	0.0227634	7.54474e-05
ILMN_2112256	7293	TNFRSF4	650328	0.00388804	0.107956	0.00277104	0.000596645	0.00233874	0.000139691
ILMN_2184184	301	ANXA1	6520215	1.81567e-05	0.28912	0.00350768	7.7636e-07	0.01466	0.000194417
ILMN_1812926	118429	ANTXR2	10685	0.000891588	0.0327972	0.00277471	9.42251e-05	0.000254767	0.000140306
ILMN_1776337	26973	CHORDC1	380528	9.86225e-10	0.844484	0.00100047	6.88384e-12	0.196753	3.3376e-05
ILMN_1661755	64855	FAM129B	3180053	7.37155e-05	0.570009	0.00270426	4.33352e-06	0.0670183	0.000134367
ILMN_3191695	100128266	LOC100128266	520427	0.262954	0.505555	0.000598072	0.139138	0.0493785	1.64508e-05
ILMN_1801852	10952	SEC61B	3390390	0.150538	0.261483	0.00100648	0.0649678	0.0124921	3.3773e-05
ILMN_1683700	8742	TNFSF12	1090747	0.0132052	0.265728	0.000921298	0.002781	0.0127774	2.98347e-05
ILMN_2086417	4729	NDUFV2	4050681	0.0509343	0.5287	0.000776479	0.0154849	0.0547298	2.3526e-05
ILMN_1705953	91694	LONRF1	5050768	0.0277039	0.999998	0.00420075	0.00713761	0.660064	0.000245647
ILMN_1767470	59342	SCPEP1	2690598	0.000108155	0.0761727	0.000624147	7.03474e-06	0.0012721	1.73293e-05
ILMN_1803775	3336	HSPE1	2680170	0.0574238	0.509446	0.00260458	0.0180766	0.0499938	0.000127394
ILMN_2103107	27299	ADAMDEC1	2470184	1.77852e-06	0.253347	0.000165182	4.69896e-08	0.0116315	2.88669e-06
ILMN_1696946	654174	LOC654174	6270367	0.00117804	0.0460649	0.00181101	0.00013266	0.000564469	7.45565e-05
ILMN_1656057	5328	PLAU	5360670	5.67958e-05	0.0994843	6.96056e-05	3.17441e-06	0.00199198	8.31337e-07
ILMN_1769129	6363	CCL19	7100646	0.324109	0.827042	0.00919503	0.186295	0.185932	0.000708371
ILMN_1660661	6950	TCP1	2750424	0.0278659	0.408672	0.00090854	0.00718655	0.0306172	2.91714e-05
ILMN_1684034	6777	STAT5B	6940433	0.0598961	0.306611	0.0010589	0.0191354	0.0164394	3.63496e-05
ILMN_1702279	9371	KIF3B	450398	0.360617	0.787617	0.00348431	0.215855	0.158875	0.000192582
ILMN_1782938	117247	SLC16A10	7550192	9.98791e-10	0.158461	0.000245949	7.02319e-12	0.00462906	5.06101e-06
ILMN_1777895	114659	LRRC37B	4200523	0.494758	0.999998	0.00209505	0.339427	0.461266	9.46817e-05
ILMN_3242120	643752	hCG_1757335	510142	0.516053	0.924917	0.00350847	0.360348	0.258756	0.000194643
ILMN_1763265	57132	CHMP1B	3940148	0.114088	0.490827	0.000560112	0.045043	0.0459547	1.50881e-05
ILMN_2349129	10072	DPP3	6760274	0.570177	0.816217	0.00583286	0.416261	0.180073	0.000384514
ILMN_1700822	10072	DPP3	430408	0.430119	0.484977	0.00183015	0.278128	0.0445835	7.58158e-05
ILMN_1802251	754	PTTG1IP	6250053	0.23393	0.999998	0.00857719	0.118604	0.67891	0.000643921
ILMN_2414027	51192	CKLF	2760519	0.117614	0.122243	0.006463	0.046891	0.00302245	0.000442763
ILMN_1704055	51491	HSPC111	380370	0.137702	0.442462	0.000191922	0.0579046	0.0364429	3.58223e-06
ILMN_1764091	22864	R3HDM2	2680273	0.0350341	0.981149	0.00612842	0.00965471	0.31802	0.000409068
ILMN_1728047	10327	AKR1A1	1500504	2.02652e-05	0.42394	0.00211057	8.9376e-07	0.0333774	9.59201e-05
ILMN_1715069	10010	TANK	2230113	0.00600892	0.79076	0.000776479	0.0010352	0.16209	2.3499e-05
ILMN_1722900	1973	EIF4A1	1450670	0.695134	0.668602	0.00364861	0.564021	0.0979923	0.000206002
ILMN_2123217	7130	TNFAIP6	4060047	0.0876524	0.251881	0.000115796	0.031556	0.0113953	1.74887e-06
ILMN_1785732	7130	TNFAIP6	2140242	0.0103796	0.843749	2.20434e-05	0.00206185	0.196443	1.6412e-07
ILMN_1677228	55217	TMLHE	5890168	0.00782773	0.00932371	0.000242659	0.00143798	2.16931e-05	4.91769e-06
ILMN_1808797	55811	ADCY10	6760370	0.141288	0.769568	0.0074345	0.0598799	0.148028	0.000535072
ILMN_2183687	54923	LIME1	6420450	0.00663346	0.745921	0.00550409	0.00117297	0.135463	0.000355727
ILMN_1742577	23560	GTPBP4	1090437	0.138243	0.118348	0.00141579	0.0582178	0.00286371	5.26319e-05

## Sheet: Pam3CSK4 1202 list
Probe_Id	Symbol	Entrez_Gene_ID	ProbeID	FC ([0-Pam3CsK4] vs [0-Nil])	FC ([1-Pam3CsK4] vs [1-Nil])	FC ([3-Pam3CsK4] vs [3-Nil])	FC ([6-Pam3CsK4] vs [6-Nil])	FC ([12-Pam3CsK4] vs [12-Nil])	FC ([24-Pam3CsK4] vs [24-Nil])
ILMN_1912287			2710020	1.01228	-1.18639	3.34092	7.6996	6.05309	1.58875
ILMN_1849784			7320189	-1.0861	2.66569	5.6127	3.61314	2.83873	2.04234
ILMN_1779257	CD40	958	6420520	1.2282	3.43426	2.78538	3.63343	2.42621	1.08611
ILMN_1734742	ARHGDIA	396	4760255	1.06938	1.13347	1.52605	1.89132	2.31184	1.0589
ILMN_2400947	CUGBP2	10659	5390575	1.0724	-1.16469	-1.82348	-2.04175	-1.59834	-1.28035
ILMN_1859863			4280040	1.17345	1.68031	2.358	1.81464	1.12433	1.18669
ILMN_1810069	CCNYL1	151195	1410398	1.23655	1.04288	1.76811	2.1807	2.15326	1.5405
ILMN_2166524	CCNYL1	151195	2060112	-1.1864	1.25557	2.19881	2.76874	2.63555	1.95782
ILMN_1695246	KLHDC8B	200942	7560114	-1.0398	-1.21433	-2.59898	-3.21762	-2.60425	-1.21374
ILMN_1738589	MGLL	11343	160612	-1.10732	-1.0834	1.77442	6.12869	5.73138	4.0388
ILMN_1657708	MGLL	11343	3830327	1.06431	1.37139	2.20859	3.5532	3.91368	1.69339
ILMN_1708890	RASSF4	83937	540564	-1.16059	1.23672	2.22627	2.69226	4.15743	2.39933
ILMN_1690566	RASSF4	83937	10639	-1.28531	1.0506	2.19661	2.79996	4.18425	3.10298
ILMN_1812474	TFG	10342	870176	1.06255	1.25506	1.54839	1.92897	1.93283	1.02218
ILMN_1793950	P704P	641455	7100392	-1.10904	1.36994	1.65226	1.97434	2.09699	2.13436
ILMN_1728799	FBP1	2203	6020224	-1.014	-1.00184	-1.43422	-2.83626	-2.46071	-1.69244
ILMN_1689518	PECAM1	5175	430747	1.26801	1.01986	-1.83836	-2.95232	-2.26663	1.04726
ILMN_1656900	SULT1A1	6817	6270725	1.0805	1.00463	-1.76096	-2.62736	-2.35745	-1.51682
ILMN_1674243	TFRC	7037	2940435	-1.00036	1.21578	2.40823	4.15898	4.03043	2.23238
ILMN_1752117	TMEM55A	55529	5960653	1.14775	-1.35682	-3.12397	-3.19164	-2.89125	-1.30498
ILMN_2267914	CD68	968	6220382	1.06227	-1.23265	1.32039	1.71306	2.04219	2.37617
ILMN_1686906	TP53INP2	58476	5360392	1.02239	1.66244	4.22828	3.33531	1.25554	-1.55498
ILMN_2412281	PDLIM5	10611	380523	1.1394	-1.02129	2.98663	3.07521	2.17581	1.49974
ILMN_1737298	MAT2A	4144	7150176	1.06786	1.17222	1.46444	2.13816	1.58099	-1.18011
ILMN_1691578	GTF3C6	112495	4200110	-1.08825	1.24551	1.66196	1.972	1.94021	1.39906
ILMN_1660111	UCHL3	7347	7160180	-1.20812	1.05026	1.21492	1.84869	2.01425	1.12814
ILMN_1701911	C5orf20	140947	2000162	1.2503	1.19851	2.85893	2.38932	1.81368	1.62106
ILMN_2161746	TRIP10	9322	430431	-1.11688	1.17909	2.54203	2.58522	2.06707	-1.13489
ILMN_2049766	NFE2L3	9603	5820035	-1.33278	2.4311	3.50194	4.0571	2.0684	1.37414
ILMN_2413527	VCL	7414	2900068	-1.2891	-1.26621	-1.61093	-1.3067	-1.86342	-1.33413
ILMN_1697493	WDFY3	23001	5220538	1.18333	1.24704	-1.00541	2.22748	2.01611	2.02409
ILMN_1671969	UGP2	7360	3840053	1.11526	1.25256	2.22335	2.42957	1.88389	1.11941
ILMN_1785345	GPR84	53831	2070646	1.40383	8.76552	56.605	39.5658	19.3727	4.15761
ILMN_1681467	RAB11FIP4	84440	6370195	-1.09347	1.03204	-3.00476	-2.8198	-1.53543	-1.65006
ILMN_1727740	SYNCRIP	10492	4880500	-1.10605	1.039	1.56608	2.00903	1.63536	1.19189
ILMN_2123743	FCER1G	2207	3850440	1.03129	1.08828	1.28464	1.57838	1.99491	1.67749
ILMN_3197549	FLJ77644	728772	2140497	1.29277	1.45117	3.16741	3.19212	1.88475	1.39647
ILMN_1726545	LILRA5	353514	620136	1.27512	-1.10296	2.11564	3.09113	2.89835	1.87891
ILMN_1712389	CKLF	51192	5080367	1.13577	-1.06898	-2.16595	-1.92607	-1.31036	-1.1423
ILMN_1720083	EHD4	30844	6400647	1.10873	1.36211	1.89853	2.45831	2.90221	1.59276
ILMN_1700276	C14orf100	51528	5700196	1.05458	-1.29225	-1.775	-1.84666	-1.15698	1.15265
ILMN_1737396	PSMD14	10213	2600025	-1.05689	-1.13917	1.20961	1.73613	2.60433	1.74854
ILMN_1691809	PSMA1	5682	3370543	-1.00253	1.13253	1.66231	1.51788	2.20233	1.48333
ILMN_1797731	MS4A6A	64231	2260129	1.01604	-1.38225	-5.9973	-7.56054	-2.83966	1.05657
ILMN_1713058	PSTPIP2	9050	4290368	1.19481	1.20965	3.15798	3.71777	2.28966	1.34775
ILMN_1743933	TSHZ3	57616	5870424	-1.0486	-1.32192	-2.41937	-1.70468	1.02723	1.16485
ILMN_1757317	LARS	51520	940020	-1.00915	1.047	1.23934	1.85283	1.92888	1.14736
ILMN_2379375	PPP1R12B	4660	2650475	1.023	-1.18752	-1.19128	-1.82037	-3.06995	-2.60282
ILMN_1696432	IDH1	3417	3180048	-1.03504	-1.10511	-2.01175	-2.96676	-1.51294	1.68411
ILMN_2091347	IDH1	3417	6270670	1.00602	-1.11294	-1.72487	-2.98203	-1.24426	1.13405
ILMN_1748206	C20orf160	140706	2900239	-1.11688	1.17909	6.46221	11.1799	6.41851	1.88775
ILMN_1656293	GOSR2	9570	2600288	-1.05094	-1.03575	1.58588	2.18615	2.9977	1.71077
ILMN_2355168	MGST1	4257	5080131	-1.20105	-1.28875	-1.46166	-3.61259	-3.92829	-3.16135
ILMN_1769606	PIWIL4	143689	4540333	1.00532	1.31416	2.39059	2.16899	1.63524	1.30472
ILMN_1708248	LILRB1	10859	20246	-1.13135	1.18407	5.79942	10.3018	11.5959	3.11479
ILMN_1655206	ZBTB34	403341	1400059	1.12065	-1.47156	-1.81272	-1.82664	-1.36378	-1.23577
ILMN_1699489	TUBB6	84617	1570092	1.28266	1.64814	2.57715	2.51892	4.96412	2.30493
ILMN_2302757	FCGBP	8857	130609	1.03751	1.11562	1.57926	2.54056	3.08342	3.59668
ILMN_1806778	UBE2E1	7324	2060465	-1.05752	1.29304	1.79713	2.09416	1.5121	1.01807
ILMN_1807981	SIGIRR	59307	4220193	-1.13348	1.15089	-1.29358	-2.2285	-1.43297	-1.47975
ILMN_1731785	ORM2	5005	450020	1.10197	2.08089	7.59604	20.1348	23.2681	3.75913
ILMN_1746704	TRIM8	81603	940435	1.06913	-1.25744	-1.86047	-2.00434	-1.31277	-1.25051
ILMN_2336133	SULT1A4	445329	5490594	1.11886	-1.10311	-1.74917	-2.71297	-2.3601	-1.3554
ILMN_3178258	FABP5L2	729163	4540475	-1.30138	1.08136	4.02569	3.43491	4.82936	2.33785
ILMN_1848893			6900056	-1.38798	2.66648	5.56716	2.88594	1.72616	-1.65924
ILMN_1777519	ITGB7	3695	3990379	1.03822	1.00248	-1.09062	-1.6612	-1.90151	-1.46702
ILMN_1717313	NFKBIE	4794	540139	1.14567	3.42001	4.7307	3.41885	1.97863	1.17657
ILMN_1678268	VPS8	23355	2140538	1.12362	1.00765	-1.54067	-1.98764	-1.73064	-1.24534
ILMN_2401057	CANX	821	5860477	1.01703	-1.01999	1.22165	1.58746	2.21135	1.42643
ILMN_1832879			2060608	1.14964	-1.38301	-1.6409	-1.84839	-1.87154	-1.31307
ILMN_1723978	LGALS1	3956	1450193	-1.07362	-1.07499	1.46226	1.85488	4.30165	3.69527
ILMN_1746090	STT3A	3703	2570692	1.00703	1.0704	1.56058	1.69722	2.17683	1.33722
ILMN_1720850	BAZ2B	29994	450075	1.08223	1.00878	-1.70096	-2.32774	-1.70318	-1.32373
ILMN_1672496	DNAJA1	3301	1980632	1.10273	1.82664	2.14298	2.47705	1.56304	1.00366
ILMN_1765779	ADAM17	6868	5420762	-1.02837	1.11519	2.29625	2.50994	1.53276	1.3999
ILMN_1688625	AIM1	202	580255	1.06474	1.16194	1.30632	1.36132	1.83829	1.25633
ILMN_1761199	SLCO2B1	11309	1400121	-1.03424	1.33847	1.03875	1.22015	3.96193	5.5231
ILMN_2087656	SLCO2B1	11309	6580441	-1.11688	1.17909	1.02862	1.10175	10.0339	7.74715
ILMN_1815079	TICAM1	148022	3360291	1.22924	3.05699	2.50099	2.3237	1.60616	-1.01768
ILMN_1724863	TICAM1	148022	5570730	-1.08362	3.0896	3.30321	3.43927	2.30105	1.15669
ILMN_1685493	TMCC3	57458	3440400	1.40424	-1.23291	-3.0652	-2.93066	-2.6312	-1.45279
ILMN_1698766	PYCARD	29108	6860687	1.17915	-1.10965	-1.83077	-3.69538	-2.19893	-1.1757
ILMN_3269484	LOC100128899	100128899	6380725	-1.02417	2.2846	1.41825	1.20937	1.49888	1.26804
ILMN_1682717	IER3	8870	1190367	1.56884	7.09652	7.27295	4.19225	2.27045	1.52832
ILMN_1753790	ZNF259	8882	7050561	1.19216	1.09351	1.51772	1.88877	1.66272	1.08203
ILMN_2096116	HSP90B1	7184	2480326	-1.03909	1.08682	1.48853	2.2628	2.80592	1.46986
ILMN_1677693	GPR109B	8843	3180220	1.1091	3.044	4.6035	5.72701	4.2081	-1.0996
ILMN_1735735	KATNB1	10300	3190022	-1.03487	-1.07428	-1.89259	-1.40883	-1.41695	-1.11972
ILMN_1680618	MYC	4609	6270646	-1.00986	1.45455	2.40123	3.08446	2.38695	2.04983
ILMN_3248773	C7orf40	285958	6280725	1.04611	1.57728	1.59151	2.14516	1.65419	1.14467
ILMN_1706304	EIF2C4	192670	5560438	1.12782	-1.09791	-2.14419	-2.13261	-1.65831	-1.26713
ILMN_1779706	TP53BP2	7159	150095	1.02154	2.17171	2.13683	2.07835	1.65181	1.19736
ILMN_2255579	RAB37	326624	1500600	1.09027	-1.06836	-1.56339	-2.60613	-2.23364	-1.6178
ILMN_1672034	PIM3	415116	50538	-1.10902	1.48223	2.23837	2.79587	2.91866	1.69231
ILMN_1707748	PIM3	415116	2190452	-1.0513	2.34293	2.95458	3.34794	2.93942	1.60159
ILMN_1715401	MT1G	4495	1170300	1.02237	1.13844	1.00312	2.35392	42.9729	141.724
ILMN_1785175	SWAP70	23075	6200753	1.05394	1.18742	3.25206	3.55839	1.99144	1.16031
ILMN_1675391	SLC24A4	123041	2260414	1.07565	1.03388	-2.13711	-3.21003	-3.43239	-1.18164
ILMN_2391976	SLC45A4	57210	7150753	-1.03192	1.06377	-2.49111	-1.96475	-2.35251	-2.51383
ILMN_1701195	PLA2G7	7941	3390438	1.3359	1.52834	7.8077	12.2189	3.57348	3.13065
ILMN_2072603	MRPL14	64928	430196	-1.12699	1.41816	2.20475	2.36106	1.97364	1.00989
ILMN_1727539	PGA3	643834	1260762	1.0298	-1.04301	1.03875	1.48775	3.93753	3.64678
ILMN_1794875	AGPAT9	84803	2060477	1.06168	-1.15908	-1.63427	-2.33904	-2.03618	-1.49284
ILMN_2284744	HNMT	3176	7100121	-1.08699	1.25077	1.89915	3.27991	2.39852	1.70721
ILMN_1763875	ABCF1	23	7380113	1.05019	1.34315	1.80618	1.8075	1.42843	1.00177
ILMN_2392635	ABCF1	23	2190273	1.00855	1.42409	1.8064	1.59952	1.48684	-1.10435
ILMN_1698019	LGMN	5641	4560129	-1.18578	1.12631	1.41386	2.16481	12.8218	4.44144
ILMN_1776602	RNASE4	6038	6590041	-1.01424	-1.0906	-4.4188	-7.89594	-6.1917	-1.93366
ILMN_1672174	ECE1	1889	270050	-1.06355	1.70692	2.47962	3.5005	2.24121	-1.30405
ILMN_2112357	CD300LF	146722	4540228	1.00383	-1.22652	-3.65931	-3.52237	-1.90471	1.01255
ILMN_1734740	GPR65	8477	6550273	1.02826	1.63706	2.2556	2.12155	1.49584	1.00374
ILMN_1680644	FLJ20323	54468	2750544	-1.01622	1.35041	1.86662	1.59621	2.12295	1.24587
ILMN_1782389	LAD1	3898	1170349	-1.11688	1.17909	1.43652	1.7276	6.90119	1.86094
ILMN_3307752	DLEU7	220107	1190278	-1.17008	1.54389	1.58186	2.40137	1.76936	2.05354
ILMN_1813573	SETD1B	23067	4780669	1.07488	-1.00521	-1.28624	-1.96705	-1.39065	-1.18389
ILMN_1653292	PFKFB4	5210	7400653	1.0818	-1.07011	-4.74129	-3.22369	-1.16481	-1.03936
ILMN_1792922	SOD2	6648	5960731	1.20131	2.29183	3.91498	9.34095	5.93944	2.74428
ILMN_1705663	DMXL2	23312	4860438	1.21796	1.23765	3.83318	5.00724	2.49392	1.50606
ILMN_2087303	XKR8	55113	7560435	-1.07868	-1.10814	-2.1238	-2.53603	-1.84851	-1.4823
ILMN_1774604	PNKD	25953	4730349	1.11529	1.12385	1.40958	2.63548	3.92809	1.71709
ILMN_2114720	SLPI	6590	2140707	1.18602	1.61167	2.2896	2.65542	5.56314	3.31457
ILMN_1880611			3850113	1.35673	1.80185	2.77875	2.90833	2.77552	-1.48388
ILMN_1738992	MNDA	4332	6290270	1.13133	-1.04389	-2.84184	-2.89339	-2.57213	-1.84942
ILMN_2400922	OPRL1	4987	1440754	1.04504	-1.40233	-3.24518	-2.56235	-1.75998	-1.32367
ILMN_1801077	ADFP	123	1400446	-1.00728	1.79148	1.75013	2.11428	3.7107	1.46139
ILMN_2208903	CD52	1043	20129	-1.01731	1.02686	-1.12629	-1.46848	-2.00419	-1.59587
ILMN_2060115	SORL1	6653	2480274	1.10501	1.135	-1.37097	-2.40833	-2.36501	-1.45663
ILMN_1759818	SORL1	6653	6940039	1.06333	1.16323	-1.36338	-2.12721	-2.15149	-1.33852
ILMN_1679158	FAAH2	158584	130167	-1.03687	1.02462	2.05739	2.3022	1.82027	2.03983
ILMN_1809433	XBP1	7494	5690066	-1.02674	1.65073	2.03252	2.00245	1.44769	-1.09269
ILMN_3266606	FABP5L2	729163	580358	-1.18384	1.45067	3.65832	3.80736	4.33687	2.00207
ILMN_1683859	SLC7A1	6541	20241	-1.13614	-1.01696	1.6281	2.64757	1.82417	1.26243
ILMN_2409167	ANXA2	302	4780615	1.00992	1.17657	1.44404	1.86044	2.63755	2.17845
ILMN_1781155	LYN	4067	7320551	1.064	-1.03728	1.30927	1.89722	2.01037	1.42171
ILMN_1773389	PLTP	5360	5690519	-1.3789	1.17909	1.26991	1.39606	3.93365	13.2263
ILMN_2324056	GNL3	26354	5270167	-1.0979	1.03096	1.68971	2.07147	1.37025	1.13391
ILMN_2106449	PLEKHF2	79666	2190634	-1.01092	2.82983	3.10176	3.254	1.22836	1.3339
ILMN_1696828	RGS14	10636	2940471	-1.02664	-1.02387	-2.70855	-3.28243	-1.42581	-1.97058
ILMN_1669584	ILF3	3609	3360689	1.04161	1.41043	1.48671	2.01596	1.56816	1.22394
ILMN_1654685	MCTP1	79772	3360491	1.10934	-1.36104	2.34262	8.84572	3.37835	2.41284
ILMN_2340935	WBP5	51186	1660750	1.3301	1.03772	1.03777	1.34923	2.2544	1.95327
ILMN_1652777	CDC42EP2	10435	6180253	1.13438	3.11841	4.04141	5.96396	3.97011	1.27567
ILMN_1724194	NPEPL1	79716	4670021	1.07068	-1.03985	-1.49217	-1.90446	-1.91781	-1.2722
ILMN_1715583	BOP1	23246	1660435	-1.14929	1.19065	1.19068	2.22181	3.06084	1.1001
ILMN_1767135	SOS1	6654	2140519	1.25081	1.26334	3.01021	2.65289	1.55756	1.05211
ILMN_2170814	LAMP3	27074	7320546	1.02934	2.16827	4.79056	8.68059	10.6329	2.12387
ILMN_1761733	HLA-DMB	3109	4900731	1.04336	-1.02403	-1.14031	-1.75433	-2.19788	-1.29821
ILMN_1779258	LOC644774	644774	6580544	1.02672	1.30938	1.31893	1.88631	1.87705	1.40843
ILMN_1671843	PSRC1	84722	1070762	-1.2074	-1.49818	-2.72629	-4.02953	-3.0272	1.08841
ILMN_1776188	MAP1LC3A	84557	5490240	1.15501	1.12418	3.45026	5.13357	3.25901	-1.15542
ILMN_1658807	HMOX2	3163	4230347	1.0858	1.01346	-2.00383	-2.22072	-2.03624	-1.17044
ILMN_1843198			1940563	1.07911	2.11019	4.37056	5.42009	3.87467	2.34525
ILMN_1731275	DPEP3	64180	3840519	1.06408	-1.11162	-2.29048	-6.66379	-4.97776	-2.64416
ILMN_1673649	HYOU1	10525	5700041	1.02542	-1.32766	1.64831	2.41556	5.11212	1.43143
ILMN_1759411	C16orf79	283870	60220	1.08049	-1.15706	-1.91147	-3.08856	-2.11507	-1.78024
ILMN_1737580	FAM152B	27351	380541	-1.0498	1.07261	1.64181	1.874	1.81693	1.18056
ILMN_2041293	SQLE	6713	3120367	-1.00894	1.49333	2.78606	3.31874	1.40878	-1.41821
ILMN_1695468	SRPK2	6733	2120731	1.18149	1.08784	-1.24171	-1.73261	-1.94521	-1.56959
ILMN_1738552	SLC1A3	6507	4210403	-1.11688	1.7368	2.44614	3.22632	2.22617	1.23347
ILMN_1666122	HEG1	57493	3290347	-1.0576	1.08859	1.45743	1.65215	2.06551	1.32531
ILMN_2242463	CTSC	1075	3450138	1.06293	1.01152	-1.29434	-1.52383	1.29921	1.95212
ILMN_1750518	THOC4	10189	460286	1.0774	1.23692	1.42489	2.39565	1.62633	1.17654
ILMN_1750497	GPR109A	338442	3830228	1.25239	2.6078	4.37384	5.19342	3.05142	1.06517
ILMN_1788768	LOC652699	652699	1770367	1.84876	2.78715	2.03233	1.30956	1.69305	1.1177
ILMN_1704094	PSMA6	5687	7040470	1.08223	1.49967	2.68667	3.34271	2.68702	1.43081
ILMN_2151818	PSMA6	5687	5080326	1.00942	1.15186	2.05142	2.65932	2.29958	1.2464
ILMN_2324994	IKIP	121457	1410706	1.00363	-1.1013	-2.57682	-1.98862	-1.92188	-1.45033
ILMN_2324989	IKIP	121457	6620370	-1.00502	1.20863	-2.5456	-1.41018	-2.52963	-1.43204
ILMN_1682312	CYBB	1536	840168	1.07906	1.29944	1.56529	2.28755	2.17107	1.26904
ILMN_1700610	CLEC7A	64581	6590451	1.22385	-1.25777	-1.63343	-2.37562	-2.86605	-1.40221
ILMN_1719695	NFKBIZ	64332	2470348	1.2164	3.81059	5.19149	5.75075	2.81547	1.86857
ILMN_1809477	CARHSP1	23589	1230348	1.0127	-1.00203	-1.40621	-1.81833	-1.5837	-1.32843
ILMN_2141790	HYOU1	10525	520189	-1.56622	1.07084	1.42042	2.42617	3.85243	1.21413
ILMN_1690262	SNAI3	333929	4880017	-1.19235	-1.06258	-1.5833	-2.9346	-2.20685	-1.67828
ILMN_2095759	OGFRL1	79627	6840347	1.09889	-1.09163	-1.42039	-1.38626	-1.88679	-1.52529
ILMN_1699651	IL6	3569	4040576	1.46842	14.0565	36.1851	34.8079	22.7144	4.68349
ILMN_1790810	HCN4	10021	380626	-1.13584	1.10647	2.16828	2.722	2.21235	1.50804
ILMN_1787749	CASP8	841	290592	-1.04019	-1.77203	-2.29545	-1.65952	-1.85192	-1.11744
ILMN_1812759	GCH1	2643	240053	1.0488	2.67284	5.25127	6.80523	4.35203	1.5191
ILMN_1726359	NECAP1	25977	2640114	1.0405	1.21716	2.35908	2.23362	1.32458	-1.00577
ILMN_1693830	LACTB	114294	5900524	1.17708	1.31354	1.66532	2.30835	2.3074	1.30936
ILMN_1789233	VPS37C	55048	6510528	-1.00475	1.12665	1.14328	1.57586	2.00534	1.4171
ILMN_1651354	SPP1	6696	3460070	1.24239	1.61966	2.09281	3.14777	3.52654	11.9582
ILMN_1669972	DKFZp686O24166	374383	5670187	1.32149	1.85412	2.37608	1.80537	1.11458	1.07482
ILMN_3244607	ALS2CR13	150864	3140632	-1.10372	1.04645	-1.54059	-1.6094	-1.80575	-1.29889
ILMN_1783285	CTPS	1503	6370273	-1.05021	1.11899	1.47267	2.54039	3.01172	1.47891
ILMN_2228809	YWHAG	7532	1770433	-1.00742	1.10467	1.30541	1.58272	1.86622	1.09889
ILMN_1706013	FTHL11	2503	6180070	-1.03217	1.70074	1.83976	1.97967	2.11719	1.81898
ILMN_2134538	FTHL11	2503	460164	1.07831	1.56678	2.11408	2.31273	3.51409	2.28468
ILMN_1737005	C19orf61	56006	2750465	1.19682	2.50962	3.52578	3.89771	2.72203	1.16798
ILMN_1715684	LAMB3	3914	730040	-1.11688	1.99852	4.16468	4.4871	3.27971	2.50402
ILMN_3242586	RHOU	58480	1230470	1.14101	1.47718	2.041	3.69044	4.99642	4.3343
ILMN_1805410	C15orf48	84419	1110373	3.3503	22.6342	171.307	92.1507	61.7108	8.4784
ILMN_1654696	C15orf48	84419	4070719	-1.10598	5.50992	41.9734	73.2406	43.4759	6.86976
ILMN_3304898	LOC92755	92755	2140400	1.0278	1.33227	1.51039	1.8605	2.72718	2.22725
ILMN_1652631	C9orf19	152007	830278	1.0599	-1.01485	-1.43467	-1.89332	-1.55906	-1.12117
ILMN_2370738	SLC24A4	123041	2690243	-1.03666	1.06589	-1.59276	-2.67802	-2.5967	-1.03477
ILMN_1753243	DNAJB11	51726	3190452	-1.06048	1.16699	1.84734	2.98691	2.59436	1.15038
ILMN_2228873	STARD3NL	83930	5550360	1.09105	1.21705	1.88127	2.00565	1.72979	1.29527
ILMN_1751086	ATL3	25923	1240243	-1.17809	1.01893	1.20444	1.86075	2.91408	2.10633
ILMN_1674402	TMEM71	137835	1710541	1.0309	1.04792	-1.41436	-2.49007	-2.71264	-1.14855
ILMN_1670870	ALCAM	214	2070575	1.16851	-1.0475	2.11834	2.51196	1.48002	-1.30792
ILMN_1788213	FRAT2	23401	7330026	1.11289	-1.86009	-4.10769	-2.97921	-2.05408	-1.34632
ILMN_1756806	MCL1	4170	7380100	1.10482	1.42739	1.6712	1.92117	1.276	1.11116
ILMN_1773154	NFKBIA	4792	4280113	-1.02857	2.85333	3.59733	3.93423	2.36776	1.15796
ILMN_1690473	NFKBIB	4793	2360537	1.26868	1.42451	2.04553	1.74416	1.35802	-1.02146
ILMN_1731783	ATP1A1	476	3370164	1.0474	1.39394	1.71814	1.93715	1.92538	1.11759
ILMN_2154115	PSD4	23550	4730131	-1.03923	-1.0579	-1.27086	-1.62197	-1.80539	-1.25151
ILMN_1788223	RSPH3	83861	2650678	-1.08003	-1.44288	-2.68938	-2.52165	-1.54427	1.21781
ILMN_1731714	CREB5	9586	6200577	1.22396	-1.21579	-4.83393	-5.91031	-2.12618	-1.34581
ILMN_2222234	PRDX4	10549	2650253	-1.04184	1.00576	1.28981	2.15822	2.50901	1.49863
ILMN_1789001	SLC35B2	347734	1580402	1.18109	2.35901	2.38332	1.70181	1.31174	-1.0824
ILMN_2330307	SLC43A3	29015	2600431	1.0023	1.99346	4.7622	5.78201	3.33179	1.41428
ILMN_1717572	PGA5	5222	1580437	-1.19342	1.01852	1.03875	1.40732	5.83904	4.7419
ILMN_1687533	SEMA4D	10507	4880408	1.06052	1.02215	-1.44266	-1.83839	-1.40529	-1.17458
ILMN_2109197	EPB41L3	23136	1510538	1.1267	1.10833	1.31893	2.48797	2.7217	2.11584
ILMN_1749287	TLR6	10333	5340427	1.18604	-1.11679	-2.9415	-1.98638	-1.67188	1.10542
ILMN_1662896	BRWD2	55717	2140139	1.06763	1.12326	1.62997	2.01376	1.4491	1.54281
ILMN_3245879	FAM13A1OS	285512	6860280	1.21534	-1.16522	-1.79995	-1.73533	-2.0705	-1.20531
ILMN_2104830	ACP2	53	2480025	-1.44195	-1.14942	1.40819	2.37273	5.1362	3.15913
ILMN_1787529	C3AR1	719	840068	-1.07664	3.17532	5.20022	6.12016	4.7096	1.49824
ILMN_1769895	CCR2	1231	6040711	1.13074	-1.31495	-2.49753	-2.87778	-4.10492	-4.05856
ILMN_1757237	DDEF2	8853	2030041	-1.00651	-1.14314	4.68334	6.46002	2.81098	2.26017
ILMN_3200378	LOC401127	401127	6220537	1.02274	1.97825	1.36548	1.27632	1.51442	2.52939
ILMN_1808979	CLEC4D	338339	7050519	1.15466	1.67852	3.79662	4.65712	2.76868	1.61118
ILMN_1698243	C1orf85	112770	2640086	-1.04572	-1.19992	-1.11564	1.1208	3.05836	2.76841
ILMN_1658483	IL1A	3552	1980672	1.10729	59.832	54.2476	30.1564	6.15835	1.72467
ILMN_1743032	CTSS	1520	6330484	1.00538	1.00997	-1.31363	-1.87934	-1.85747	-1.18598
ILMN_1723768	NLRX1	79671	430333	1.04006	-1.2385	-2.21436	-2.09038	-1.70126	-1.1008
ILMN_1730639	SLC22A15	55356	4480017	1.34965	-1.11883	-4.46574	-2.72086	-3.16229	-1.28308
ILMN_1802735	FFAR3	2865	5050338	-1.11688	1.56741	2.50061	3.70299	3.0582	1.1365
ILMN_1766010	YARS	8565	3520040	-1.02036	1.07135	1.36318	2.0449	1.80576	1.00266
ILMN_1771376	PEA15	8682	3610228	-1.15206	1.22835	2.89501	4.3559	3.0178	1.21449
ILMN_2080611	PDSS1	23590	3120086	1.09324	1.54906	1.18109	1.47666	2.20229	1.39585
ILMN_2085862	SLC15A3	51296	4220044	-1.02037	1.41255	2.43871	2.86846	1.98076	1.37379
ILMN_1812967	CNPY3	10695	240025	1.12525	-1.10358	-1.2933	-2.08848	-1.51906	-1.23856
ILMN_1662846	GPR160	26996	7510367	1.06678	-1.14249	-1.3237	-2.18768	-2.07755	-1.09228
ILMN_2408543	PLAUR	5329	730528	1.08546	2.26076	2.99521	3.28582	1.68753	1.29655
ILMN_1696911	FTHL8	2501	1980594	1.27599	1.61808	2.09269	1.98302	2.95026	1.74133
ILMN_1732143	FLJ42957	400077	1710477	1.10864	-1.69462	-2.37832	-3.73667	-2.15563	-1.06327
ILMN_2334296	IL18BP	10068	2190717	1.00199	-1.13978	1.07359	1.62426	3.79361	1.76525
ILMN_3225894	LOC729774	729774	4220543	1.35045	1.06095	1.00135	1.34706	2.29752	1.42184
ILMN_3236239	LOC100129550	100129550	7000328	1.03587	-1.09959	-2.24367	-2.30614	-2.08878	-1.21593
ILMN_1756541	MXD4	10608	3710647	-1.06496	-1.05246	-1.42642	-1.4321	-1.85386	-1.39988
ILMN_1658327	BAZ1A	11177	1240097	1.0382	1.3845	2.72446	2.75378	1.88626	-1.04339
ILMN_1811258	RELB	5971	730440	1.28689	1.48096	3.02405	3.5928	2.38985	1.40706
ILMN_1736460	MDM1	56890	4730546	1.29578	1.03474	1.22175	1.95366	2.53874	2.35782
ILMN_2231021	TMEM185B	79134	6960544	-1.14707	1.21023	2.06819	2.26039	2.05025	1.35658
ILMN_2231020	TMEM185B	79134	3850722	-1.12667	1.41321	2.21481	3.08718	3.34984	1.63709
ILMN_3273493	LOC100130092	100130092	4760309	-1.07703	1.42247	1.58133	2.33688	1.76698	1.27918
ILMN_1655702	ABHD5	51099	5860215	1.17657	-1.34466	-2.62407	-2.8944	-2.07804	-1.38344
ILMN_2371685	UBE2E1	7324	4050070	-1.10704	1.29567	2.90462	2.88984	1.89804	-1.06081
ILMN_1800638	CUGBP2	10659	7400133	1.14177	1.05736	-1.76656	-2.14738	-1.84071	-1.26082
ILMN_2197365	RGS2	5997	3400019	1.13177	-1.21937	-2.15583	-2.1103	-1.88683	-1.49587
ILMN_1699574	NRP1	8829	5720424	-1.17834	1.35421	1.2982	-1.26145	5.77029	4.95744
ILMN_1748694	NHSL2	340527	4590070	1.00366	1.29479	-3.47015	-3.78123	-3.14904	-1.79644
ILMN_1815644	NHSL2	340527	3990438	-1.29395	1.10842	-1.86367	-1.34601	-2.61948	-1.74443
ILMN_1770692	WDR12	55759	5270315	-1.03489	1.08594	1.17923	1.94962	2.01815	1.36428
ILMN_2389064	C15orf48	84419	6860397	-1.11688	1.34419	2.2445	3.03613	4.30335	2.6349
ILMN_2412927	GMPPB	29925	4830458	-1.08509	-1.13526	2.08964	2.09494	3.07107	1.45264
ILMN_1716276	CCL4L2	388372	2970575	1.37587	16.9719	33.4231	20.5781	9.44941	1.43044
ILMN_1677591	CCL4L2	388372	5700551	-1.11688	3.87875	8.00171	3.02153	2.32963	-1.16304
ILMN_2053103	SLC40A1	30061	730164	1.08395	-1.29317	-3.02197	-5.56182	-3.20406	-1.62945
ILMN_1764619	FLJ45244	400242	6330653	1.13024	-1.17597	-1.76422	-1.85282	-2.08529	-1.00483
ILMN_2355462	CYFIP1	23191	4200343	-1.11853	1.21072	1.82692	1.84204	3.35534	1.73695
ILMN_1846002			7400487	-1.11994	1.34807	1.91582	2.19894	3.01013	2.6843
ILMN_1787324	C16orf48	84080	2760706	1.12933	-1.17698	-1.96791	-1.51132	-1.32748	1.10966
ILMN_1717877	IVNS1ABP	10625	5560338	1.17352	1.59821	1.8949	2.3454	1.25478	-1.03097
ILMN_2397750	IVNS1ABP	10625	4280228	1.104	1.69927	2.3303	2.91753	1.46681	-1.03543
ILMN_3307700	SPCS3	60559	3780600	1.08557	-1.0448	1.52838	1.72879	1.97779	1.15744
ILMN_1797728	HMGCS1	3157	5270112	1.03942	1.41636	1.66476	2.4586	1.36928	-1.1035
ILMN_2359800	MS4A6A	64231	1770152	-1.02124	-1.02925	-2.16934	-3.77718	-2.36683	1.18585
ILMN_1721035	MS4A6A	64231	520360	1.00829	-1.01527	-1.91249	-4.19344	-2.45569	1.20663
ILMN_3226012	LOC728698	728698	3060086	1.08699	1.14672	1.79543	2.39787	2.30432	1.27801
ILMN_2086077	JUNB	3726	7550500	1.11922	1.83062	2.75625	3.24824	1.96623	1.00341
ILMN_1882590			3400709	-1.02623	-1.39136	-2.60403	-2.59327	-1.60897	-1.28001
ILMN_1789510	STIP1	10963	620711	-1.15685	1.26491	1.39711	2.00952	2.13829	1.1641
ILMN_2243912	RAB37	326624	2100025	1.04595	-1.15616	-1.9746	-2.35603	-2.81842	-1.74196
ILMN_1796136	RAB37	326624	3830184	1.03795	-1.10981	-1.50085	-1.97774	-2.47738	-1.27218
ILMN_1691760	FAM45A	404636	990711	1.00094	-1.15434	-2.26655	-2.12665	-1.37745	-1.04282
ILMN_2126706	LMNB1	4001	3420593	-1.00708	-1.02749	1.51582	2.67228	2.68383	1.33899
ILMN_2374865	ATF3	467	4780128	-1.37694	2.34502	4.78404	7.18792	5.13332	1.30028
ILMN_1705594	NAT10	55226	1170554	-1.15335	1.41459	1.18618	1.92485	1.87501	1.24921
ILMN_2313079	NLRP1	22861	3800136	1.02457	1.08595	-1.36688	-1.63284	-2.33794	-1.41888
ILMN_1727194	CALU	813	940431	1.17666	1.1448	1.32688	1.00974	2.7423	1.35378
ILMN_1719303	P4HB	5034	2850333	-1.14827	1.02626	1.24554	1.56047	2.40065	1.1507
ILMN_1814044	CABIN1	23523	240424	1.07178	1.00553	-1.64412	-2.56486	-1.6912	-1.31609
ILMN_1674563	CCL4	6351	870754	-1.18686	4.89884	11.5901	4.70709	2.24317	-1.16304
ILMN_2338038	AK3L1	205	160148	1.04857	2.14284	5.12758	5.7503	4.32491	1.70084
ILMN_1728478	CXCL16	58191	6280332	1.24331	1.0142	1.68991	2.63406	1.64513	1.39525
ILMN_2075440	PDIA3P	171423	780632	1.04161	1.09332	1.44353	2.01686	2.8003	1.64634
ILMN_1738749	MAST3	23031	4200475	1.13342	1.02391	-1.84008	-2.11098	-1.28785	-1.42598
ILMN_1769665	RAB5C	5878	450164	1.15878	1.06847	1.33078	1.86229	2.03791	1.48963
ILMN_1807003	ANXA11	311	6960594	1.0356	-1.31268	-1.85309	-2.11916	-1.51121	-1.49045
ILMN_2370336	MS4A4A	51338	5890193	-1.28977	1.15787	-1.15889	-1.0676	5.19817	6.83282
ILMN_1695356	RNF166	115992	4280348	1.29194	-1.11517	-1.63076	-2.68321	-1.87125	-1.66465
ILMN_2372915	P2RY2	5029	4150408	1.09171	1.03787	2.41731	3.01804	4.31644	1.6707
ILMN_1764709	MAFB	9935	2060440	1.11378	2.58005	5.79438	5.96791	3.37996	1.5729
ILMN_1773485	QKI	9444	4570440	-1.05477	1.04036	2.31607	2.9408	2.26774	1.47003
ILMN_1772964	CCL8	6355	6620121	1.33498	1.86223	24.4542	35.7046	9.9185	1.35163
ILMN_1810199	ASRGL1	80150	6770270	1.05019	-1.21899	-1.67265	-1.68375	-1.6814	-1.97085
ILMN_1693620	PGM3	5238	2480224	1.01409	1.11211	1.34471	1.25696	2.07938	1.49721
ILMN_1802653	EBI3	10148	2810767	-1.11688	2.26252	14.8845	35.7923	58.0946	18.9656
ILMN_1692058	NDN	4692	60184	-1.07064	1.98385	1.46555	1.42343	1.86564	1.4502
ILMN_1682738	SMAD3	4088	6840328	-1.01291	1.16235	1.9378	1.9073	1.75152	1.15161
ILMN_2400759	CPVL	54504	60136	-1.11465	1.11072	-1.06775	-1.57051	-4.35581	-2.53517
ILMN_1680626	PDIA6	10130	10463	1.01024	-1.13807	1.4672	2.33565	2.71285	1.53931
ILMN_1758642	FLJ90757	440465	6130300	1.04825	-1.03726	-2.92372	-3.24697	-1.79814	-1.04552
ILMN_1787897	CXCL1	2919	5720039	-1.12051	2.89696	7.01819	3.97299	3.73751	2.80785
ILMN_1737360	TSPYL3	128854	3870400	1.11228	1.71762	2.90422	3.15996	2.95833	1.3412
ILMN_2283325	GPR177	79971	4250711	1.53309	-1.25478	-1.5404	-4.12667	-5.731	-3.32964
ILMN_1666733	IL8	3576	1570553	1.25566	2.93256	9.13261	4.59935	1.34909	-1.21113
ILMN_2184373	IL8	3576	1980309	1.01312	2.1163	4.97624	2.70662	1.15823	-1.2709
ILMN_1781952	MGST1	4257	3180731	-1.17343	1.04635	-1.28837	-1.82722	-2.55231	-2.26178
ILMN_1716651	RUNX2	860	940504	-1.08932	1.09997	-2.58072	-2.9389	-2.79776	-1.9197
ILMN_1688423	FCER1A	2205	3360615	-1.18957	1.04076	-1.27164	-2.6933	-5.5389	-3.76276
ILMN_2374036	CTSL1	1514	4260386	1.16155	1.53878	1.6119	3.70889	22.5226	5.23072
ILMN_1696584	ORM1	5004	2850315	1.22944	2.3665	7.18974	24.4921	32.1851	7.73217
ILMN_2278433	LOC285074	285074	2810093	1.07705	-1.28136	-1.5035	-1.65063	-1.89583	-1.30486
ILMN_2380588	C6orf108	10591	7210484	1.05015	1.03937	1.447	2.41033	2.46343	1.84918
ILMN_1762608	KIAA1632	57724	3780709	-1.09591	1.65196	2.07823	1.84044	1.64955	1.45404
ILMN_3228189	PRAMEF13	400736	6560195	1.09416	1.12866	1.68381	1.65979	2.88551	1.64521
ILMN_1695414	ASF1B	55723	2630673	-1.03954	-1.40801	-1.376	-1.45906	-1.85182	-2.88043
ILMN_1778059	CASP4	837	6100136	1.29156	1.47109	3.1592	5.3174	2.50638	1.39775
ILMN_1710092	ZBTB46	140685	7040521	-1.17689	1.39155	2.29208	3.05258	2.31171	1.12566
ILMN_1772387	TLR2	7097	6420750	-1.03925	2.2244	1.79843	2.25449	1.73049	-1.07592
ILMN_3181538	C10orf105	414152	360470	1.49418	-1.21849	-2.79135	-5.57764	-2.33543	-1.63602
ILMN_1682658	EPM2AIP1	9852	6770403	1.03156	2.03968	3.43779	2.96362	1.92617	1.04075
ILMN_1814998	FKSG30	440915	4880646	1.02602	1.60226	1.48538	2.25337	2.20301	1.93832
ILMN_1784737	S1PR4	8698	3370075	1.18046	-1.181	-1.80268	-2.20612	-1.88943	-1.78294
ILMN_1768598	LAIR1	3903	4150184	-1.27457	1.86104	4.22547	5.76017	5.63956	1.55368
ILMN_1776076	POFUT1	23509	1400465	1.0749	1.05174	1.79957	1.69967	2.0428	1.15872
ILMN_1751851	CECR1	51816	6200064	-1.17065	-1.01434	-1.11143	-1.55906	-1.83183	-1.36712
ILMN_1745778	SLC45A4	57210	3310632	1.3611	-1.43065	-2.94892	-3.13268	-2.7863	-1.8027
ILMN_1686981	SULF2	55959	6330487	-1.02997	1.17024	-1.81301	-3.9012	-3.28826	-1.28443
ILMN_1667460	SULF2	55959	7200242	1.11545	1.00098	-2.32315	-4.89694	-2.98413	-1.65389
ILMN_2345142	SULF2	55959	4050128	1.19638	1.08009	-2.15119	-3.4054	-2.91948	-1.47973
ILMN_2205963	C10orf54	64115	6620292	1.02326	-1.15533	-1.92944	-1.68538	-1.51389	-1.44148
ILMN_1744212	INPP5D	3635	3130609	1.02135	-1.0002	-1.3224	-1.9359	-1.34943	-1.32256
ILMN_1807074	MIF	4282	4490671	1.01947	-1.00574	1.1257	1.48958	1.98272	1.18982
ILMN_1658920	MCTP1	79772	6480326	1.08138	2.39703	5.88485	6.48228	2.34522	1.89314
ILMN_2357809	G3BP1	10146	6520730	-1.06145	1.52167	1.52544	2.09875	2.17159	1.19586
ILMN_1771664	CLEC4E	26253	5690753	1.33809	1.3652	3.06264	4.43943	2.07751	1.13663
ILMN_2406501	SOD2	6648	3420373	1.20951	1.73036	3.40342	6.4939	4.90123	1.88688
ILMN_1770206	GEMIN4	50628	6450300	-1.02024	1.04105	1.64437	1.85738	1.83708	1.11343
ILMN_1720158	ETS2	2114	4220605	1.08361	1.54258	1.98201	2.55018	3.34407	1.92467
ILMN_1749115	RTN2	6253	3460376	1.07831	1.02221	2.60311	3.39261	3.47594	1.46735
ILMN_1730660	GALIG	81625	1660647	-1.07876	2.04061	2.62683	3.07046	2.34552	1.16855
ILMN_1773865	HSPA5	3309	870131	-1.0653	1.03244	1.42943	2.05427	4.14798	1.27165
ILMN_1766054	ABCA1	19	4060358	1.07187	1.27833	1.71854	1.93424	6.49386	4.15347
ILMN_2173835	FTHL3P	2498	6450139	1.0546	1.70606	2.20421	2.63482	3.68843	2.06402
ILMN_1686116	THBS1	7057	5810685	1.13347	5.09856	15.5098	9.93367	2.37108	1.17976
ILMN_1718766	MT1F	4494	4220672	-1.03882	-1.10342	-1.27069	-1.345	3.58594	10.3181
ILMN_2142752	MANSC1	54682	1190528	1.41114	-1.49285	-5.04984	-4.85323	-4.08958	-1.90634
ILMN_1652490	MANSC1	54682	150041	1.21264	-1.5433	-3.81074	-5.01277	-5.01983	-4.0567
ILMN_1806293	LIN7A	8825	5890075	1.0762	1.29933	-1.75798	-3.17792	-2.84713	-1.83311
ILMN_3282768	LOC644879	644879	3870452	1.2224	1.21545	2.19112	2.4606	1.76858	1.25191
ILMN_1773742	DNAJB9	4189	2760164	-1.11017	-1.16362	2.15709	1.88703	2.6363	1.19285
ILMN_1779735	LOC389541	389541	4590615	1.09651	-1.05055	-1.87594	-2.55678	-2.31741	-1.63094
ILMN_1680774	LOC730994	730994	3800273	1.1617	-1.09975	-1.4908	-2.19318	-2.30227	-1.81661
ILMN_3256478	LOC100129034	100129034	6590349	1.24292	-1.19672	-2.01309	-2.74829	-1.65651	-1.11221
ILMN_1800131	LOC652826	652826	6350148	1.07561	1.31472	2.17622	4.05935	3.23933	1.71433
ILMN_1674167	IL10	3586	6180093	-1.06935	1.17909	1.16961	3.93733	5.37918	3.47527
ILMN_2074748	HAL	3034	6840468	1.21191	-1.08791	-2.02899	-3.65607	-2.4592	-1.27697
ILMN_1782881	DLEU7	220107	1940093	-1.22123	1.43096	1.55763	2.29971	2.60426	2.05874
ILMN_1736597	TKT	7086	6860202	1.21061	-1.041	-1.44643	-2.71351	-2.29195	-1.31042
ILMN_1676846	ABCE1	6059	5310152	-1.06199	1.14259	1.49885	1.88711	1.70129	1.21194
ILMN_2330267	ABCE1	6059	1090543	-1.05283	1.28393	1.51192	2.02791	1.51589	1.07967
ILMN_1760727	ANG	283	3930392	-1.08051	-1.18883	-3.33334	-7.11807	-4.10208	-1.55905
ILMN_1696974	ANG	283	3890484	1.13169	-1.48804	-1.50301	-3.15403	-2.80009	-1.79779
ILMN_1811650	DUS2L	54920	1510630	-1.02164	-1.21802	-1.5268	-2.05591	-1.37835	-1.03949
ILMN_1796508	TOP1MT	116447	7610671	-1.24599	1.52396	2.73955	1.73867	1.23529	1.49976
ILMN_1737611	VAMP1	6843	6650639	1.18922	-1.21127	-1.55995	-1.91585	-2.12709	-1.28775
ILMN_1762712	HHEX	3087	5130750	1.09897	-1.82238	-2.69717	-2.40832	-1.91229	-1.28474
ILMN_3200830	LOC649553	649553	1980239	-1.08493	1.07963	1.37764	1.8937	1.77578	1.02967
ILMN_1681601	SUCNR1	56670	6560079	-1.037	1.25271	3.69773	11.2454	10.7456	1.51136
ILMN_1673711	HSP90AB1	3326	4830100	-1.10066	1.09971	1.46057	2.50854	2.47055	1.14868
ILMN_1720829	ZFP36	7538	2900348	1.01201	2.22783	2.10272	2.1217	1.55523	-1.05157
ILMN_1654571	FCHO1	23149	4120703	1.11461	-1.2031	-1.93892	-2.47225	-2.02588	-1.90096
ILMN_1678690	UPB1	51733	3830735	1.16454	3.34836	11.5882	13.3858	8.76409	2.08974
ILMN_1795930	PTGER4	5734	2940438	1.10768	1.68055	2.28659	2.28314	2.01972	1.10203
ILMN_2263054	FEZ1	9638	2350019	-1.36737	1.57233	4.32004	3.89127	1.87295	1.04922
ILMN_3178302	FNDC3B	64778	6060440	1.05502	-1.05019	1.71217	2.12411	1.86492	1.48571
ILMN_1690761	SURF4	6836	3370048	-1.02713	1.40385	1.49537	1.7639	2.13265	1.0118
ILMN_1716053	AK2	204	5720669	1.06197	1.13766	1.92809	2.13271	1.76719	1.14392
ILMN_1670542	AK2	204	1990491	-1.14766	1.23715	1.92063	2.29889	1.71224	1.00763
ILMN_2366391	PRDX1	5052	6250280	1.00976	1.09579	1.35251	1.63958	2.20916	1.60311
ILMN_2366388	PRDX1	5052	6180446	-1.07676	1.01413	1.17326	1.45196	2.13617	1.49161
ILMN_1668863	LYPD1	116372	2760709	-1.09681	1.22629	1.47359	2.63869	2.35587	3.10505
ILMN_3243899	LOC286144	286144	3780021	-1.00389	1.16119	-2.27711	-2.71386	-2.06146	-1.00626
ILMN_2094313	ZDHHC1	29800	3370093	-1.30866	-1.51521	-1.57515	-1.92013	-1.5825	-1.17731
ILMN_1702837	PSMD1	5707	5090647	-1.14779	1.13485	1.11856	1.42867	2.07628	1.26747
ILMN_1880983			4540161	1.09186	1.25988	2.27043	2.71621	3.13972	2.00731
ILMN_1739222	ETV5	2119	770746	-1.11688	1.17909	1.51669	19.7569	60.3472	7.13736
ILMN_1723260	ETV5	2119	1450519	-1.11688	1.17909	1.02862	2.80878	6.84071	3.86836
ILMN_3271587	LOC100129907	100129907	5080630	-1.01775	-1.35369	-1.32205	-1.59313	-2.10841	-1.04162
ILMN_2216852	PGK1	5230	360735	-1.00483	1.05491	1.16496	1.55256	2.05007	1.52789
ILMN_1656676	ZYG11B	79699	7400296	1.00447	-1.07504	-1.65343	-1.85151	-1.40881	-1.22565
ILMN_1749892	EGLN1	54583	4670102	1.19451	-1.31397	-2.58112	-2.39486	-1.83284	-1.80695
ILMN_1693192	PI3	5266	1050168	1.25891	2.54398	5.29786	8.42779	9.10907	6.72283
ILMN_1683146	FTH1	2495	5220240	1.10254	1.97428	2.93612	3.29532	2.20702	2.15256
ILMN_1661695	IRAK3	11213	2360719	1.06284	1.59559	4.72381	6.25893	3.54254	2.38164
ILMN_1800225	PPARG	5468	830019	-1.11688	1.17909	4.49115	4.20223	5.69838	1.29709
ILMN_2184640	NOLC1	9221	5960132	-1.08445	1.66084	2.96632	3.74774	2.41559	1.01793
ILMN_2336781	SOD2	6648	3890326	1.23255	1.65387	2.26359	3.90308	3.72446	1.68149
ILMN_1693552	CD300A	11314	4780196	1.11211	-1.15316	-2.07949	-2.2393	-1.22574	-1.36592
ILMN_1722158	CASP5	838	3390121	1.08512	1.65299	5.56189	11.8707	23.4789	4.28185
ILMN_3199609	LOC400013	400013	6330343	1.19614	1.01068	1.68394	1.57981	1.84883	1.15941
ILMN_1742089	NLN	57486	430209	-1.14838	1.16753	1.4666	2.40226	2.49171	1.99282
ILMN_1669062	CCR2	1231	5960239	1.00683	1.10564	-2.23135	-2.67493	-4.12643	-6.01808
ILMN_1777461	CCR2	1231	2900524	-1.4173	-1.9593	-2.49084	-2.20749	-5.34452	-6.17877
ILMN_1712888	HSPH1	10808	160598	1.07002	1.12186	1.30289	2.06265	1.7621	-1.10317
ILMN_1685824	B4GALT5	9334	2060047	1.17651	1.40547	2.77052	2.93036	1.6965	1.19528
ILMN_1760449	TSPAN32	10077	1850053	1.17158	1.12696	-1.84653	-2.24511	-4.34898	-1.46194
ILMN_1707286	FLJ22662	79887	2140288	1.10236	1.0068	-1.42266	-2.77076	-2.72809	-1.16649
ILMN_1775759	NRAS	4893	6020280	-1.04501	1.3493	2.1102	2.02996	2.25933	1.7602
ILMN_1711838	SLC25A24	29957	3890402	1.05363	2.50708	7.12581	2.67116	1.33532	-1.17529
ILMN_1779071	FEZ1	9638	3290458	-1.46579	1.59066	15.8204	19.4488	9.64816	3.1552
ILMN_1731503	MARCO	8685	3180392	-1.27107	1.0769	2.19855	9.81275	27.2523	15.6783
ILMN_1659960	IL4I1	259307	540670	1.11961	2.46031	11.2818	20.0312	24.0292	5.51051
ILMN_1748707	CRELD2	79174	6560390	-1.01171	1.03449	1.23031	1.63718	2.5678	1.49406
ILMN_1814247	TCFL5	10732	1510154	-1.03178	1.13376	2.50769	4.05761	2.33207	1.02896
ILMN_1662640	MT1P3	140851	4480600	1.46668	1.50357	1.50851	1.81743	4.53004	8.05112
ILMN_1767509	DEF8	54849	5820768	1.12066	-1.05923	-2.21181	-2.91573	-1.95527	-1.10457
ILMN_2100209	CCL4L1	9560	3520102	1.98974	21.8721	29.2717	15.6605	9.45832	1.5965
ILMN_1798288	MOBKL2C	148932	7560471	1.05731	1.50908	1.89461	2.40849	1.77392	1.12724
ILMN_1654112	PARD6A	50855	460086	-1.16839	1.1607	-1.35851	-2.53676	-1.94018	-1.10584
ILMN_1683475	TOMM40	10452	1740494	-1.13623	-1.04515	1.51782	1.87445	2.10561	-1.00048
ILMN_1805800	RAB5A	5868	670367	1.02707	1.37152	1.67718	2.13548	1.53818	1.16894
ILMN_1769013	ASGR1	432	2370064	-1.0891	-1.46207	-2.30956	-2.42856	-2.02563	-1.03398
ILMN_1759326	P2RX7	5027	3370086	1.00942	1.96646	4.06954	4.10023	3.36788	-1.0623
ILMN_1775170	MT1X	4501	6620528	1.0138	-1.21677	-1.24664	1.59879	10.9004	20.9245
ILMN_1705266	RELA	5970	5490750	-1.15812	1.31859	2.25275	1.9608	1.87319	1.13371
ILMN_1700950	LOC646567	646567	7160324	1.01551	1.22716	1.35652	1.58132	1.96231	1.24032
ILMN_1795835	LOC338758	338758	6650035	1.03613	2.66839	1.85597	1.20598	-1.51449	1.03455
ILMN_1775501	IL1B	3553	840685	2.07562	20.0323	18.6073	24.7695	22.8874	2.60469
ILMN_2171289	SAMSN1	64092	4390079	1.18995	2.14644	4.64179	3.06626	2.68091	2.02488
ILMN_1684887	SAMSN1	64092	1410181	1.20052	2.18175	5.27833	6.57996	3.09722	1.71227
ILMN_3237270	LOC100133609	100133609	780672	-1.09836	1.31694	3.35559	2.31488	1.66	-1.15018
ILMN_1767658	RRS1	23212	4120437	-1.1379	-1.15041	1.39406	2.4929	2.17885	1.34779
ILMN_1790978	ATG7	10533	5220754	1.0471	1.02499	1.98702	4.37188	3.26651	1.74971
ILMN_1742052	SERPINB9	5272	1230156	1.03812	2.23293	3.2335	3.68499	2.42465	1.55792
ILMN_2136089	MT1IP	644314	2760537	1.2711	1.10139	1.44654	1.90289	9.78438	14.0913
ILMN_1804419	LRMP	4033	7150324	1.04269	-1.0583	-1.94667	-3.05837	-2.53423	-1.63088
ILMN_1719433	CD1D	912	6400358	1.07615	-1.42981	-2.35546	-5.08383	-6.39654	-2.18449
ILMN_1691574	LOC646064	646064	6660048	1.4441	-1.11095	-2.1668	-3.63495	-3.53633	-1.3429
ILMN_2367020	SEC61G	23480	6290367	-1.09431	-1.05077	1.44124	1.73117	1.96737	1.16221
ILMN_2347888	LARP4	113251	3840360	1.17778	1.18163	1.17144	1.33648	2.1501	1.49002
ILMN_1682775	EDN1	1906	7040386	-1.0357	6.42554	17.7796	19.3275	10.265	2.10362
ILMN_1749213	SDF2L1	23753	3120079	-1.05871	1.09304	1.96054	2.94819	4.02662	1.37714
ILMN_1763688	C17orf49	124944	2570035	-1.01035	1.13929	1.6089	2.34515	1.62187	1.1154
ILMN_1765557	OLFML2B	25903	7150019	-1.29533	1.17909	1.03875	1.17117	7.51105	7.84833
ILMN_2336595	ACSS2	55902	4490524	1.13717	-1.0968	-1.75636	-1.94361	-1.51303	-1.24971
ILMN_1763000	CENTA2	55803	3990433	-1.02991	1.15795	2.46261	4.32596	4.22862	1.94283
ILMN_1890614			4730711	1.241	-1.35555	-3.89059	-3.60187	-2.42725	-1.81249
ILMN_1667418	LOC283953	283953	5290136	-1.06208	1.33563	2.22249	2.38594	2.27601	1.52424
ILMN_1796490	GRINA	2907	70070	1.05059	1.0566	1.85582	2.60011	3.05586	1.72279
ILMN_1746368	SELT	51714	6380296	1.06939	1.00158	1.19886	1.46163	1.83359	1.83854
ILMN_1805175	TGFA	7039	3420296	1.34251	-1.59236	-1.96007	-3.25914	-2.72045	-1.1785
ILMN_1750961	TM6SF1	53346	240653	1.11548	-1.05745	-1.8077	-2.95982	-2.94792	-1.45517
ILMN_3193271	IRG1	730249	1770072	-1.11688	4.42519	7.4974	12.86	1.91636	1.00601
ILMN_2232177	ACTN1	87	5080364	1.01604	-1.03557	-1.65483	-2.61622	-1.84441	-1.39767
ILMN_2396801	PNPLA1	285848	940463	-1.2728	2.12978	3.53487	3.5627	1.57999	1.27727
ILMN_2386008	MPZL1	9019	7000431	-1.01833	-1.19333	-2.41628	-3.45291	-2.23371	-1.34321
ILMN_2411282	QSOX1	5768	2850021	1.13042	1.13418	1.68796	2.15234	1.84679	1.12937
ILMN_3242883	CTGLF5	728404	2140343	-1.03339	-1.08345	-1.46377	-1.77878	-2.01936	-1.36323
ILMN_2358041	NBN	4683	6110753	1.34169	1.86364	3.93036	4.58647	3.59979	1.98518
ILMN_2381397	HSPD1	3329	70605	-1.05169	-1.07599	1.11476	1.8946	1.64398	1.08502
ILMN_3210741	LOC642956	642956	990717	-1.01632	1.78215	5.86284	4.55407	5.77797	2.49542
ILMN_1801304	FAM78A	286336	6250184	-1.11053	-2.27317	-1.44305	-1.86653	-2.20628	-1.83123
ILMN_1686968	ZNF362	149076	7040270	-1.08837	-1.03506	-1.55639	-1.98274	-1.57816	1.0066
ILMN_2147517	CD58	965	5900594	1.03797	1.31963	1.96502	1.81929	1.08624	1.00916
ILMN_1785268	CD58	965	3610035	1.12007	1.32393	2.23002	2.07452	1.1652	-1.00404
ILMN_2335813	GCH1	2643	1010360	-1.0458	3.83053	8.2547	10.8434	4.10319	1.33812
ILMN_2328666	CD83	9308	6620026	1.20363	7.4404	10.9956	7.10711	3.62755	1.11101
ILMN_3184599	FLJ37786	642691	3370025	1.06016	1.15277	1.40752	1.74294	1.98082	1.45759
ILMN_2393573	RASSF1	11186	270026	-1.16435	-1.11315	-1.50686	-2.46631	-1.48346	-1.4669
ILMN_1778650	VILL	50853	630689	-1.02879	1.67847	3.85972	3.73508	1.80126	-1.18879
ILMN_1719149	LOC653663	653663	4490441	1.01825	-1.44832	-1.57628	-1.45992	-1.84921	-1.72048
ILMN_1703180	ETV3	2117	4810343	1.21667	2.10653	2.60908	1.97978	1.05383	1.12066
ILMN_1795762	PLEK	5341	4810020	-1.0216	2.61396	3.70694	3.51105	2.11072	1.11223
ILMN_1686664	MT2A	4502	450615	-1.00109	-1.17992	1.48512	3.00212	7.28289	8.94173
ILMN_1788531	SIT1	27240	4280053	-1.42003	-1.48128	-1.26804	-1.5209	-2.39741	-1.69639
ILMN_1657234	CCL20	6364	4220246	1.89298	61.8104	48.6708	44.2185	20.6445	4.72665
ILMN_3308265	MIRN302C	442895	3990307	-1.1846	2.94214	4.65496	3.24862	1.26489	-1.28171
ILMN_1800573	RPS21	6227	2690338	1.01303	1.00987	1.41851	1.48573	2.1076	1.52287
ILMN_2365248	HVCN1	84329	3460239	1.03528	1.13963	-1.51438	-2.09366	-2.20801	-1.35596
ILMN_1672114	TNFRSF10C	8794	2260746	-1.05142	-1.75695	-2.4751	-1.96542	-1.4037	-1.00843
ILMN_1773935	TMEM165	55858	460672	-1.02496	1.28192	1.69226	2.27018	1.99448	1.26667
ILMN_1667707	SPCS3	60559	7050026	-1.00202	-1.08765	1.45546	1.84355	1.55864	1.34702
ILMN_1769229	BCL2A1	597	7380477	1.12853	2.69386	5.27115	2.5455	2.36094	1.37232
ILMN_1706261	SLCO3A1	28232	1440348	1.19795	-1.03861	-1.50664	-2.01761	-1.77511	-1.31605
ILMN_2209578	CTGLF3	414189	770424	1.03144	-1.01551	-1.45095	-1.63168	-1.81188	-1.3972
ILMN_3237627	LOC154761	154761	3180360	-1.21471	1.25982	1.5855	2.1001	2.44171	1.55294
ILMN_2376416	UBXD5	91544	6020246	1.03203	1.0461	-1.07136	-1.7198	-2.76395	-1.45271
ILMN_1796409	C1QB	713	5910019	-1.11688	1.03514	1.19813	2.36904	9.57021	9.82783
ILMN_2370624	COL13A1	1305	3870228	-1.11688	1.17909	1.0515	3.29115	6.83326	3.90205
ILMN_2379599	CD163	9332	2680092	-1.04794	1.01142	1.12436	3.18012	4.60157	1.83174
ILMN_1780711	LOC390530	390530	3800202	1.04255	1.41282	1.95262	2.27508	2.04995	1.41283
ILMN_1761833	SLC40A1	30061	5490601	1.44293	-1.26516	-2.43059	-5.4273	-2.9177	-2.0105
ILMN_1703327	PSTPIP1	9051	7320747	1.0163	-1.09188	-2.33825	-3.56025	-2.07228	-1.57246
ILMN_1684440	PXN	5829	6450541	1.02251	-1.18137	-1.84321	-2.26221	-1.32446	-1.51167
ILMN_3228595	LOC729768	729768	3990689	1.03681	-1.03303	1.34164	1.46667	1.80408	1.24173
ILMN_1763207	BATF3	55509	5900253	-1.38986	3.5173	9.40106	9.59581	5.57603	2.15301
ILMN_1691572	TST	7263	2230288	1.00693	-1.1865	-2.79764	-3.01413	-2.24427	-1.3334
ILMN_1762825	CANX	821	1070402	-1.04413	1.11595	1.23429	1.80247	2.02234	1.31147
ILMN_1792679	ITGA5	3678	6330338	-1.02883	-1.07732	-1.89046	-2.20068	-1.37705	-1.32755
ILMN_1693650	FES	2242	4120689	-1.04788	-1.13388	-2.99847	-2.58251	-1.46924	1.00777
ILMN_1700896	SAP30	8819	1780673	1.075	-1.39189	-1.8266	-2.96806	-2.68961	-1.2023
ILMN_1724544	PPP4R1	9989	2060286	1.05962	-1.08479	-1.79187	-1.93318	-1.17604	-1.01229
ILMN_1798659	CCDC28A	25901	2000504	1.03653	-1.0634	-1.62736	-1.88341	-1.68535	-1.16078
ILMN_2061732	YRDC	79693	3440224	-1.06142	1.39822	1.93935	1.65258	1.37464	1.05685
ILMN_1703926	PTGER2	5732	5900471	-1.08672	1.95536	2.38437	2.50047	2.13153	1.51686
ILMN_1672295	ZC3H12A	80149	2490017	1.23292	6.01936	10.6721	5.31356	3.3452	1.32679
ILMN_1662973	CD82	3732	5130136	-1.11805	1.09267	2.35751	4.11011	1.37404	1.28805
ILMN_2407389	GPNMB	10457	1570154	-1.11688	1.17909	1.03875	-1.01285	4.37778	4.01895
ILMN_1691156	MT1A	4489	6200402	1.05284	1.13292	1.33365	2.30451	7.03202	10.9241
ILMN_2386982	PRKCZ	5590	2750324	1.11889	-1.14373	-1.89826	-1.97601	-1.65447	-1.29296
ILMN_1664167	BXDC1	84154	2350368	-1.16475	1.07879	1.5653	2.2722	2.42526	1.36546
ILMN_1747347	C17orf60	284021	4290056	-1.20817	1.38475	1.81776	2.73712	1.96779	1.53963
ILMN_1798249	AK3L1	205	4610554	-1.06711	1.43818	2.87704	3.87559	2.74131	1.8805
ILMN_1764090	AK3L1	205	4290192	1.37687	1.94606	5.63289	8.67153	5.63183	1.90333
ILMN_1747744	LHFPL2	10184	360132	-1.01829	1.79974	1.86379	2.83083	5.5175	2.31397
ILMN_1784630	KBTBD11	9920	5050093	-1.01281	-1.38964	-2.29629	-1.9407	-1.47883	-1.00799
ILMN_1703123	AXUD1	64651	7560041	1.04565	1.91212	2.42103	3.21247	2.10892	-1.10462
ILMN_1712431	FAM113B	91523	4200541	1.03794	-1.0365	-1.03258	1.9714	1.4833	1.47171
ILMN_1780582	CD83	9308	5050162	1.11266	6.21005	8.57715	4.97386	3.0554	1.09146
ILMN_1910334	FLJ36644	400617	1850025	-1.18441	2.50844	4.13478	2.81485	1.98689	-1.24367
ILMN_1800800	LOC731823	731823	2480142	-1.15244	1.75383	3.22697	5.38623	3.2133	1.41257
ILMN_1769245	GLIPR1	11010	6220746	-1.02242	1.02288	-1.2866	-1.40712	-2.12688	-1.41373
ILMN_1764043	TTL	150465	7320386	-1.18667	1.80459	2.53715	1.58448	1.32173	1.26337
ILMN_1737819	C7orf16	10842	3610180	-1.11688	1.17909	7.65094	19.9854	6.93476	3.264
ILMN_3282321	CDC42P2	643336	1710594	-1.00619	1.06995	1.57892	1.88315	1.44403	1.21193
ILMN_1654289	ELK1	2002	510162	1.01406	1.18032	1.93707	1.90944	1.32963	-1.0433
ILMN_2332964	LGMN	5641	1300452	1.04202	-1.07112	1.32437	1.58049	13.0246	4.69372
ILMN_1670998	TALDO1	6888	670167	1.00113	-1.5311	-2.12763	-1.71163	-2.70038	-1.52282
ILMN_1789642	DNAJC5	80331	4040703	1.20891	1.05776	1.80029	1.96162	1.67242	-1.07252
ILMN_1761531	SGPL1	8879	3370273	1.27743	1.1218	1.24587	1.53623	3.15148	2.25002
ILMN_2201966	N4BP1	9683	2680561	1.20228	1.08617	1.59579	1.80414	1.42124	1.00358
ILMN_2199676	CEP152	22995	990189	-1.08131	-1.25093	-1.37966	-2.08311	-1.87835	-1.0636
ILMN_1686454	TIFA	92610	6420594	1.29846	1.65762	4.09354	4.50605	3.15887	1.25897
ILMN_1698732	PALLD	23022	3780053	1.33484	-1.17583	-3.65891	-4.6663	-6.84409	-2.60622
ILMN_1801616	EMP1	2012	3940435	1.08009	-1.19886	1.17219	1.63007	9.55454	7.48304
ILMN_2408572	RNASE4	6038	5910382	-1.31054	1.60194	-1.69584	-2.7773	-5.53099	-1.67499
ILMN_2294976	RNASE4	6038	20324	1.01276	-1.31593	-1.84455	-2.85887	-2.92531	-1.58047
ILMN_1668822	BATF	10538	6220195	-1.1679	1.90105	4.23138	6.82791	6.11596	1.46729
ILMN_3251260	CYP4F3	4051	520523	1.2445	-1.00556	-1.76596	-2.2786	-6.69488	-3.30421
ILMN_2388955	C1orf183	55924	5260008	-1.13997	-1.88688	-4.06396	-4.11808	-3.44961	-2.20837
ILMN_1659888	PPP1R14B	26472	5290097	1.05018	1.19156	1.65095	1.76906	2.59767	1.29682
ILMN_1807042	MARCKS	4082	6060484	-1.00035	1.92792	3.62236	4.62279	3.50963	1.61301
ILMN_1737252	NRG1	3084	1940128	-1.3297	-1.12378	-1.23008	-1.13118	-2.37347	-4.24723
ILMN_2409596	RAB11FIP1	80223	4050102	1.1277	-1.10171	-1.88458	-2.12338	-1.52232	-1.23836
ILMN_1774447	AMPD3	272	150504	-1.43999	1.09044	2.44881	2.96841	2.97141	2.26961
ILMN_1727840	SLC35B1	10237	5290692	-1.03866	-1.03994	1.4895	1.65781	2.17766	1.19247
ILMN_1731064	CABC1	56997	6220180	1.05573	1.02588	-1.39944	-1.89535	-1.91174	-1.46963
ILMN_3207122	LOC644563	644563	4290102	-1.07831	1.24653	1.86405	2.74622	2.27859	1.59269
ILMN_1735548	HIVEP1	3096	4670500	1.20227	2.25876	3.1231	3.67827	1.77154	1.10601
ILMN_1698100	ANXA2P1	303	270609	-1.08756	1.17537	1.68136	1.43963	3.28289	2.23394
ILMN_1698218	TRAF1	7185	4570768	-1.13803	4.07102	7.25776	6.05554	2.71283	1.30666
ILMN_2331087	MS4A7	58475	3840564	-1.02626	2.26079	3.94483	4.56043	2.71582	3.75188
ILMN_2331082	MS4A7	58475	990328	-1.09156	1.96626	2.96896	4.04039	2.2619	3.24925
ILMN_2097185	PUS3	83480	1050424	1.13302	-1.08197	1.27282	1.80092	1.58945	1.16765
ILMN_2397028	SERPINB8	5271	1770376	-1.16596	2.59389	4.72257	3.20108	2.81617	1.14893
ILMN_1743655	TMED9	54732	5390202	1.21534	-1.03977	1.27284	1.59233	2.232	1.14175
ILMN_1781416	FRAT1	10023	70343	1.339	-1.73225	-4.33076	-2.80854	-2.07169	-1.59879
ILMN_1736180	FRAT1	10023	3400646	1.33515	-1.78596	-4.4737	-2.71385	-2.47597	-1.67099
ILMN_1715864	NHS	4810	2970020	1.24853	-1.03259	-2.15572	-3.08829	-4.46276	-1.53859
ILMN_1692219	RAB11FIP1	80223	6130156	1.11337	-1.35154	-2.79621	-2.56556	-1.73717	-1.1177
ILMN_1684585	ACSL1	2180	1030431	1.1496	1.73064	2.68202	3.88106	2.67927	1.28816
ILMN_2041190	F2RL1	2150	1050068	1.15983	-1.36757	-10.0501	-5.30147	-4.07862	-1.88053
ILMN_1673113	F2RL1	2150	5810047	1.21557	-1.25629	-7.0478	-5.84987	-4.11236	-1.32699
ILMN_1756071	MFGE8	4240	5560075	1.0086	-1.10788	-1.19132	-1.40313	-1.98942	-1.39054
ILMN_1667893	TNS3	64759	5560561	-1.10791	1.10296	-1.10478	1.50481	4.03525	3.57467
ILMN_1707943	C19orf39	126074	2490674	1.11097	-2.16795	-2.65779	-1.6075	-1.69308	-1.63781
ILMN_1811364	SGPP2	130367	2120612	-1.15411	1.04148	5.41139	14.449	7.80825	3.29589
ILMN_1689734	IL1RN	3557	2470601	1.68109	10.598	32.4995	28.2713	6.92502	1.96188
ILMN_1671933	CLCC1	23155	3610722	1.08178	-1.01462	-1.74601	-2.58381	-2.7463	1.08898
ILMN_1713829	PTGES	9536	1510181	-1.55288	2.29808	8.4452	20.4506	3.84732	1.10597
ILMN_1780334	KCNJ2	3759	60719	1.18126	3.04164	4.26896	5.52973	3.29256	2.37036
ILMN_1674706	MTHFD2	10797	1300706	1.08014	1.2328	1.50835	3.82974	3.60606	1.82622
ILMN_1806023	JUN	3725	6510367	-1.08106	2.8697	1.60007	2.00562	1.56358	1.29164
ILMN_1683598	ACSL4	2182	7000307	1.08279	1.04974	1.55219	1.84548	1.74513	1.53039
ILMN_1714965	NFKB1	4790	7400626	1.05298	1.82807	3.55132	3.90978	1.83509	1.01755
ILMN_1806845	ALG3	10195	2140427	-1.12259	1.27697	2.34765	2.31556	2.21044	2.59217
ILMN_1712577	TMEM157	345757	2060220	1.12547	-1.37132	-2.5201	-2.49707	-1.49614	-1.2567
ILMN_1782741	CD300LB	124599	4610110	-1.05355	-1.68671	-2.52769	-2.85631	-4.20674	-2.73129
ILMN_2395214	FMNL3	91010	150551	1.16382	1.38305	4.20831	6.19733	2.02754	1.09317
ILMN_1778321	SLC2A6	11182	6180465	-1.0642	3.18209	4.3926	5.17692	2.95207	1.50198
ILMN_2374449	SPP1	6696	3840154	-1.06498	1.11267	1.27221	2.82658	3.60178	14.1861
ILMN_2094776	CCNL1	57018	450554	1.05052	1.64666	1.79075	2.03712	1.12324	-1.06902
ILMN_1797031	HSPBAP1	79663	6420142	1.0477	-1.02863	-2.02082	-2.16587	-2.15518	-1.33694
ILMN_1700967	C3orf59	151963	2030687	-1.15646	1.70339	2.24962	4.70491	3.59241	1.44237
ILMN_1795429	VCL	7414	70592	-1.02247	-1.05814	-1.61669	-1.66314	-1.93274	-1.27
ILMN_3236428	RP11-679B17.1	100113407	4780491	1.16337	-1.78351	-2.32958	-2.56286	-1.97103	-1.28168
ILMN_1746436	HCG27	253018	3800358	1.16753	-2.04645	-4.95941	-3.45794	-1.94663	-1.14617
ILMN_1754753	IL6R	3570	5870685	1.02541	-1.29962	-1.82792	-1.55491	-2.17629	-1.49552
ILMN_1666156	MORF4L2	9643	6510435	1.0128	1.13954	1.6175	2.03679	1.83768	1.10122
ILMN_1715068	AQP9	366	160494	1.13652	1.40628	1.98598	2.81263	1.85787	1.30413
ILMN_1652198	CCM2	83605	4860634	1.04318	-1.28009	-1.85049	-1.94144	-2.13772	-1.5411
ILMN_2383774	TRAF3	7187	4010487	-1.03954	1.29598	2.28377	2.41649	1.63709	1.53795
ILMN_2150856	SERPINB2	5055	6350209	1.12799	1.53203	4.18099	4.95826	5.4236	1.10512
ILMN_2150851	SERPINB2	5055	5810095	1.50303	1.87824	4.08371	5.89731	7.34902	1.07895
ILMN_1729987	SRC	6714	5420592	-1.05274	2.31585	6.30506	6.4426	4.6002	1.09564
ILMN_1861376			2470730	1.04482	-1.10773	-1.72638	-3.39161	-3.79331	-1.96042
ILMN_2327795	RERE	473	1230347	1.13242	-1.15099	-2.45875	-2.57276	-1.14936	-1.12533
ILMN_1680397	IL8RB	3579	2900327	1.14997	-1.26413	-4.99857	-3.56439	-2.49899	-1.56528
ILMN_1672356	ANKRD13D	338692	4010424	1.28587	-1.38846	-1.64131	-2.26943	-1.41388	-1.3103
ILMN_1815148	MAN2A2	4122	3140288	1.11312	-1.30391	-2.61411	-3.10089	-2.21549	-1.83478
ILMN_2366330	FERMT3	83706	6060315	1.03225	1.16462	1.71907	1.99076	1.93627	-1.01709
ILMN_2366334	FERMT3	83706	7050736	1.13844	1.1134	1.77579	2.80042	2.33083	1.11971
ILMN_2081398	KIF3B	9371	2450037	1.03169	-1.05296	2.09324	2.81843	2.71773	1.57468
ILMN_1733221	C9orf164	349236	6280082	1.24194	-1.42144	-2.59488	-4.58773	-2.17863	-1.44289
ILMN_2120022	ARL5B	221079	1710753	-1.31276	3.69643	5.29467	3.7257	2.14497	1.14855
ILMN_1680465	ARL5B	221079	2340564	1.13853	3.59307	5.51814	3.8619	1.76905	1.28149
ILMN_1812915	TNFRSF10B	8795	2360095	1.02384	-1.16837	-3.02992	-3.12199	-2.3725	-1.37028
ILMN_1666208	C14orf106	55320	1450603	1.02539	-1.27247	-2.16034	-2.16007	-2.193	-1.23492
ILMN_1815168	HVCN1	84329	3800735	1.04159	-1.09821	-1.59142	-2.16038	-1.86469	-1.30665
ILMN_2124064	REL	5966	1030441	1.0013	1.97299	3.14084	2.2166	1.30132	1.24431
ILMN_1766085	REL	5966	2230592	1.25374	2.28279	2.97551	1.97028	1.393	1.06131
ILMN_2392274	CD82	3732	2340768	1.1287	1.42793	2.20782	2.60238	1.29432	1.02706
ILMN_2296036	PTPN2	5771	3610370	-1.0775	1.11192	2.32467	2.87397	2.26897	1.93353
ILMN_1723846	FAM119B	25895	870056	-1.0121	-1.44468	-2.11249	-1.61214	-1.41477	-1.38044
ILMN_1695420	CLTA	1211	6380128	-1.00202	1.26131	1.22368	1.36231	2.7077	1.48596
ILMN_1723884	ARF4	378	1430136	-1.24316	1.52192	2.01633	2.65906	1.81985	1.0791
ILMN_2078592	C6orf105	84830	2650192	1.08216	-1.1209	1.92517	6.84181	3.98608	4.44616
ILMN_2312340	LILRB2	10288	540671	-1.02208	1.09825	1.72892	2.29053	2.50638	1.81278
ILMN_1695744	LILRB2	10288	7610136	-1.25487	-1.03417	3.49166	9.53799	5.82812	3.68167
ILMN_1680925	SLC9A3R1	9368	2450452	-1.06788	1.14437	-1.45137	-1.85948	-1.56475	-1.26926
ILMN_3235832	LOC728835	728835	6560201	1.76159	18.9055	31.3234	23.3464	10.0386	1.47258
ILMN_3260070	LOC100128266	100128266	10152	-1.03887	1.01037	1.43512	1.86458	1.60336	1.045
ILMN_1660079	RNF44	22838	2690315	1.24486	1.08847	-1.58384	-1.91807	-1.27183	-1.40063
ILMN_1806165	HSPA6	3310	160092	1.29208	-1.76408	-4.40455	-2.79289	-1.47683	-1.25258
ILMN_1882512			580326	-1.11688	4.75184	4.58564	2.72653	1.50176	1.00886
ILMN_1721833	IER5	51278	650241	-1.0502	3.13105	5.22053	3.27476	2.65543	1.22236
ILMN_1711566	TIMP1	7076	7650433	-1.03983	1.06538	1.52842	2.21622	2.16717	1.47001
ILMN_1663751	CYCSL1	157317	3890008	1.05793	1.27839	1.991	2.33399	2.16086	1.01688
ILMN_1771120	TMEM45B	120224	430541	1.02553	-1.48745	-2.84779	-2.68128	-2.24954	-2.19441
ILMN_1738681	NUP62	23636	4200068	-1.03897	1.30452	1.69786	2.15252	1.82211	1.20308
ILMN_1779010	MAP3K3	4215	2970189	1.3693	1.08728	-1.95059	-2.16144	-1.53681	-1.59398
ILMN_3258321	LOC100130932	100130932	2570379	-1.1813	1.48102	1.69519	1.559	2.06474	-1.00356
ILMN_2135898	GPR42P	2866	1410452	-1.19107	1.45801	2.48293	5.36544	3.41257	1.01532
ILMN_1752914	CDGAP	57514	2060543	-1.0049	1.44569	2.66631	2.57959	1.9278	-1.14111
ILMN_2348788	CD44	960	4560193	1.11689	1.22376	2.09387	2.68707	2.06198	1.48032
ILMN_1728677	CREB5	9586	4290619	1.30362	-2.34946	-5.11169	-2.84441	-1.97984	-1.2796
ILMN_2323992	CLEC7A	64581	2640603	1.24078	-1.27883	-1.35199	-2.28456	-3.04699	-1.37251
ILMN_1668910	CIDEB	27141	5810719	-1.09783	-1.1144	-2.54505	-5.17541	-1.97228	-1.23007
ILMN_1763828	MTF1	4520	2030209	-1.06879	1.93909	3.64505	3.92049	2.83442	1.12146
ILMN_2336280	QKI	9444	1260192	1.20541	1.01252	1.38325	2.21211	1.68609	1.3782
ILMN_1773245	CCL3L1	6349	6660288	1.6897	20.6994	35.3459	24.8482	13.3371	2.70672
ILMN_2218856	CCL3L1	6349	610524	2.51308	43.0561	66.6243	47.3795	41.7677	3.6152
ILMN_1747355	CCL3L1	6349	4250053	1.68175	28.2269	48.3169	44.0531	26.6676	4.17626
ILMN_1704797	CLEC10A	10462	780215	-1.45433	-1.07684	-1.56115	-1.29305	-2.8396	-2.73734
ILMN_3226392	LOC729608	729608	6760600	1.01687	1.06028	1.42349	2.20043	2.45597	1.30338
ILMN_1787026	SEC61G	23480	380753	-1.22558	1.00663	1.48417	1.76295	1.99411	1.25412
ILMN_3188124	LOC100130511	100130511	130706	-1.062	1.23162	1.35733	1.43818	2.39529	1.24575
ILMN_3229324	SGK1	6446	1410209	1.19463	3.05296	4.38774	4.03902	3.59387	1.84785
ILMN_3305938	SGK1	6446	2030324	1.17013	2.68396	3.89663	3.31533	2.89921	1.72443
ILMN_1800889	FIG4	9896	1990494	1.06909	-1.11747	-1.92366	-1.95422	-1.03621	-1.02527
ILMN_1737514	KYNU	8942	7040142	1.05764	2.08475	6.87536	6.31003	1.76253	1.79166
ILMN_1818446			7560343	-1.14713	2.15579	2.82717	1.64824	1.95245	-1.16308
ILMN_1769546	RIN2	54453	6590445	-1.02435	1.84213	2.94492	5.05946	4.64187	1.94629
ILMN_1687960	LIMK2	3985	3390048	1.20787	1.64603	3.80116	6.06133	3.37578	1.96533
ILMN_2309180	SMARCD3	6604	5910632	1.17055	-1.20627	-1.29497	-2.62534	-1.76551	-1.18251
ILMN_1668525	NR3C1	2908	7560148	-1.88251	-1.35195	-1.25689	1.00174	-2.01114	-1.79954
ILMN_1807455	DHRS7	51635	3930731	1.05219	-1.03918	-1.33183	-1.90173	-1.6272	-1.1118
ILMN_3199755	LOC646821	646821	610142	1.18413	1.38558	1.72808	1.91675	2.59275	1.44871
ILMN_1651832	EHD1	10938	1780619	1.09616	1.64029	2.29404	2.26256	1.57594	1.18165
ILMN_1748283	PIM2	11040	6200168	-1.01547	1.29402	2.55869	3.41674	2.13703	1.62312
ILMN_1675852	LOC650518	650518	7650528	-1.05566	1.30683	2.35505	2.90297	2.70957	1.37814
ILMN_1665736	LOC648024	648024	2000025	-1.10478	1.21715	2.02808	2.69507	2.15053	1.29477
ILMN_1755024	IKBKE	9641	2450762	1.00639	1.58847	2.29385	2.87515	2.24216	1.00222
ILMN_3248910	MIRN155	114614	5860722	1.16065	6.80979	6.26119	4.15211	2.82585	1.01419
ILMN_2091846	FTHL2	2497	4060561	1.22741	1.46093	2.57109	3.10245	3.23134	1.9111
ILMN_1746525	FTHL2	2497	4120039	1.08185	1.62846	1.95687	2.06143	2.52418	1.75309
ILMN_1770260	NFKBIZ	64332	50465	1.10557	6.02508	7.36985	6.93107	3.28545	1.42815
ILMN_1784709	GNPDA1	10007	2600059	-1.09531	-1.14696	1.14481	1.45502	2.57577	1.70777
ILMN_1679339	C3orf62	375341	130280	1.14269	-1.27092	-1.93488	-1.67518	-1.79687	-1.7158
ILMN_1713751	ADAM19	8728	6900209	-1.00236	-1.05614	-1.48898	-1.87526	-2.19007	-1.66085
ILMN_1690342	LTA4H	4048	1430524	-1.08029	1.05249	-1.18361	-1.47025	-1.85043	-1.30347
ILMN_2173291	CYP4B1	1580	5820400	1.22809	2.95805	7.3301	3.54	1.04272	-1.39309
ILMN_3251341	TUBA1C	84790	6100673	-1.07209	1.02556	1.33529	1.97881	4.43672	2.35392
ILMN_2355953	LILRB4	11006	1820114	1.30408	1.1063	3.34842	4.91872	6.45985	5.26211
ILMN_1707339	BTG3	10950	4920053	1.05995	1.49579	2.60354	2.15728	1.69265	1.09297
ILMN_1774733	SOCS1	8651	1990300	1.43563	-1.08942	2.45965	3.75538	3.57391	1.74851
ILMN_1764030	CCL23	6368	5360048	1.15613	1.52693	3.9524	9.56961	9.38426	3.85379
ILMN_3275771	LOC642567	642567	5090382	1.17144	1.41791	2.58989	2.67146	3.31723	2.10884
ILMN_2338480	RHOT1	55288	2480576	1.06854	-1.24607	-1.90876	-1.4127	-1.13755	1.01836
ILMN_1678504	RHOT1	55288	4010411	-1.02279	-1.07819	-1.83225	-1.58777	-1.11991	1.06101
ILMN_2103720	MRPL15	29088	4760520	1.03516	1.08265	1.21209	1.47534	1.91726	1.69934
ILMN_1679979	PLK3	1263	6510278	-1.14487	3.42362	3.69373	2.9579	2.09262	1.13898
ILMN_1795139	S100Z	170591	5870338	1.05613	-1.29622	-3.73423	-7.09681	-6.43359	-1.96401
ILMN_1711493	PRAM1	84106	2490072	1.05121	-1.19832	-4.7996	-6.41686	-1.85479	-1.00293
ILMN_1736256	CALR	811	2760370	-1.06535	1.11946	1.63348	2.61072	3.27233	1.56333
ILMN_1777998	ARHGAP25	9938	3850148	1.0761	1.0062	-1.95275	-1.75023	-1.49985	-1.20319
ILMN_1686109	CCL23	6368	6110343	1.37563	2.11236	8.45028	12.528	10.9319	6.28033
ILMN_1669113	ATF5	22809	1570484	-1.16018	1.58252	5.6156	8.29685	7.71684	2.85665
ILMN_1711608	SSBP2	23635	6480349	-1.13575	-1.09971	-1.23426	-1.83632	-1.80774	-1.23939
ILMN_1742167	TUBA1C	84790	3830131	1.01656	-1.24303	-1.01997	1.49918	2.52681	1.84455
ILMN_1801205	GPNMB	10457	6840164	-1.11688	1.17909	1.03875	1.14435	6.26178	3.86145
ILMN_1735038	2003-03-01	115123	3290332	1.15945	1.27287	2.79963	2.70619	1.26027	-1.18841
ILMN_1695316	SLC39A8	64116	3120543	1.18037	2.92024	11.4563	14.3815	13.9188	3.51898
ILMN_2233539	SLC39A8	64116	2320358	2.01896	2.79077	14.6748	15.0496	17.0331	4.33126
ILMN_2330243	NUDT1	4521	650347	-1.08002	-1.33246	-1.59418	-1.98634	-1.91429	-1.262
ILMN_2139816	GPSM2	29899	1070292	1.08355	-1.36041	-2.13331	-2.3655	-2.51916	1.08333
ILMN_1700695	SLC44A1	23446	4290605	-1.08577	-1.02748	-1.01792	-1.31206	-1.93063	-1.86589
ILMN_1758673	SLC44A1	23446	4730541	-1.15906	1.25905	-1.23706	-1.81772	-2.26775	-1.78147
ILMN_1765326	DGKD	8527	4120491	1.06535	1.08346	-1.2813	-1.84565	-1.4173	-1.49744
ILMN_1728698	GDE1	51573	6520075	1.03089	-1.15911	-1.52952	-2.39741	-1.32242	1.00071
ILMN_1714197	ACSS2	55902	4670544	1.15781	-1.17669	-1.76452	-2.1745	-1.33942	-1.13253
ILMN_1788203	HEY1	23462	3840753	1.13533	-1.87693	-3.13687	-2.40792	-2.14106	-1.48574
ILMN_1659936	PPP1R15A	23645	1340600	1.03414	4.44644	6.34816	3.75486	1.76419	-1.12475
ILMN_2381138	SEH1L	81929	6760504	-1.15637	1.56579	1.76207	2.97497	2.82185	1.1737
ILMN_1808241	PNPLA1	285848	5420725	-1.06271	2.4815	2.96073	2.25852	1.89743	1.90873
ILMN_1793934	PISD	23761	1440278	1.15119	1.07361	-1.67398	-1.65386	-1.82696	-1.72389
ILMN_1700180	LOC643930	643930	430347	-1.2095	4.51427	5.67795	2.56231	1.0031	-1.07898
ILMN_1677038	C7orf58	79974	7510551	-1.19382	-1.02263	-2.24804	-3.23176	-2.84855	-2.54395
ILMN_2150654	ZSWIM4	65249	1170072	1.18504	1.50917	3.14161	3.28321	1.60306	1.21754
ILMN_1722622	CD163	9332	20593	1.01025	1.10173	1.37404	4.0475	6.38058	2.14069
ILMN_1704750	LOC647000	647000	3170286	-1.0041	1.31258	1.44748	1.58773	2.3894	2.21056
ILMN_1799062	NFKB2	4791	1710504	1.231	2.44371	5.52749	6.24915	3.4717	1.21365
ILMN_1681239	MYO1F	4542	5810471	1.04585	1.04225	-1.70912	-2.02976	-1.60449	-1.53368
ILMN_1703650	TNIP1	10318	2680100	1.16962	1.5938	4.10055	3.59123	2.60005	1.04935
ILMN_1745385	HNRNPM	4670	6450646	-1.08325	1.02228	1.31058	1.87719	1.61703	-1.02619
ILMN_1720819	LOC653566	653566	6130189	1.04816	-1.00588	1.47176	1.82941	1.89725	1.19784
ILMN_2067852	SLC30A1	7779	5860521	-1.12063	-1.35984	1.04447	1.63871	3.02119	2.34924
ILMN_1745021	SLC30A1	7779	5490546	1.134	-1.04938	1.13798	1.66913	3.04957	2.29087
ILMN_1706498	DSE	29940	7210170	-1.00967	1.34391	2.56706	3.24719	1.97345	1.21148
ILMN_1718960	SERPINB8	5271	3400672	1.12131	2.0613	3.15576	2.92716	2.22936	1.26758
ILMN_1757287	MAPK6	5597	7160348	1.0391	1.78957	2.59583	2.61076	2.24144	1.50394
ILMN_1774874	IL1RN	3557	3060735	1.48484	7.9854	20.2674	14.5085	5.38525	1.50292
ILMN_1663916	ARHGAP9	64333	110180	1.12284	-1.0596	-1.58271	-1.86435	-1.85159	-1.84471
ILMN_1797693	BRI3BP	140707	160437	-1.15742	-1.02212	-2.13119	-3.0606	-1.79362	1.07
ILMN_3240997	CENTD3	64411	6040097	1.22184	-1.01991	-1.96901	-2.1399	-1.83423	-1.68431
ILMN_1752526	RNF144B	255488	70630	1.07006	2.45606	6.83028	7.1599	3.91185	3.04717
ILMN_3307930	RAN	5901	1940377	-1.00097	1.05328	1.45915	1.85283	1.79151	1.12588
ILMN_1799600	STARD8	9754	2100521	-1.47168	2.65332	1.91426	2.24619	4.10326	2.68421
ILMN_3282506	LOC728098	728098	5310138	1.15487	1.10702	1.75289	1.96333	1.38543	-1.07356
ILMN_1671326	EIF2C1	26523	1710102	-1.19794	1.03698	-1.24935	-1.59897	-1.89619	-1.42672
ILMN_1799106	MOSC1	64757	3370327	1.35849	-1.08869	-4.11587	-10.5902	-3.87204	-1.69911
ILMN_2148679	SDHAP3	728609	6350341	1.01136	-1.59258	-2.16675	-2.27471	-2.17306	-1.13924
ILMN_1773760	PAICS	10606	4050639	-1.04409	-1.02133	1.20187	3.13247	3.1763	1.85285
ILMN_2392546	PAICS	10606	6420424	-1.05676	1.01855	1.23284	2.44564	2.67147	1.47979
ILMN_1776967	LRRC50	123872	5550035	-1.04249	5.72284	14.1465	8.17929	2.42887	1.62921
ILMN_1660847	PFKFB3	5209	1470601	1.56001	1.56273	2.46719	4.22392	4.89656	2.056
ILMN_2186061	PFKFB3	5209	4120053	1.27369	1.70735	2.10486	3.95012	4.0678	1.97948
ILMN_2401258	FAM13A1	10144	4150255	-1.28207	-1.49178	-3.02859	-3.41453	-1.78193	1.12462
ILMN_1815745	SOX4	6659	3370736	-1.08057	1.01203	-1.39243	-1.59296	-1.83172	-1.60542
ILMN_1705984	HNMT	3176	6840286	-1.52805	1.21255	1.62608	2.02409	2.45945	1.93753
ILMN_1659077	CD40LG	959	50706	1.26963	-1.05425	-1.04788	-2.26464	-2.85134	-2.47447
ILMN_1748904	WTAP	9589	1510193	1.00724	1.6396	3.18195	3.1728	1.86099	1.38983
ILMN_1716797	CD302	9936	4640630	1.01211	1.00562	-1.45912	-3.46084	-4.17633	-1.56506
ILMN_1735367	HSD17B11	51170	6580487	1.03684	-1.12093	-1.55463	-1.96148	-1.73248	-1.02838
ILMN_1784005	LOC644615	644615	1110450	1.11318	1.04594	1.29554	1.32136	3.44135	2.32301
ILMN_1733443	SULT1B1	27284	4780068	1.22942	-1.07977	-2.69507	-3.20093	-2.16631	1.26338
ILMN_3237956	ZC3H12C	85463	380672	1.14256	3.9831	5.65373	3.80785	2.84827	1.79615
ILMN_1772521	MTHFD1L	25902	6290437	-1.04771	-1.3619	1.07482	2.4021	4.31561	1.74612
ILMN_2363065	RTN3	10313	4920129	1.16934	-1.07254	-1.46506	-2.08629	-1.9372	-1.02124
ILMN_1781983	AP1B1	162	2470327	1.00442	1.27072	1.12781	1.52986	1.86238	1.6579
ILMN_1708934	ADM	133	5670465	1.29568	1.15281	2.48272	3.36105	3.45372	1.94046
ILMN_2399140	RAB5C	5878	7040278	1.22774	1.11068	1.32022	2.30061	1.95274	1.39935
ILMN_1654268	HMGB2	3148	7610537	1.12614	1.25484	-1.71426	-2.43513	-2.30056	-1.49712
ILMN_3257030	FTHL16	2508	1660669	1.01502	1.60921	1.93979	3.25492	3.28936	2.47787
ILMN_1695962	SLC12A9	56996	110450	1.04334	-1.15194	-1.93426	-1.74297	-1.12028	1.07965
ILMN_1688698	ZEB2	9839	5050441	-1.07353	1.15462	1.97584	1.69889	1.55098	1.18166
ILMN_1761829	HK1	3098	2350678	-1.36044	1.81015	3.83812	2.91589	2.71543	1.79811
ILMN_2341724	ANKRD55	79722	4050600	1.11823	-1.23098	-1.19284	-1.76573	-1.95984	-2.33897
ILMN_1803560	LAT2	7462	3060092	1.01652	-1.04794	-1.82457	-2.34173	-1.50272	-1.77865
ILMN_1699644	2003-03-01	115123	4670255	1.14911	1.26425	2.40858	2.23799	1.28588	1.07378
ILMN_2323933	LAIR2	3904	6180743	-1.55339	1.34007	2.33494	3.47107	3.20873	1.4934
ILMN_1687978	PHLDA1	22822	5900725	-1.06445	3.5933	6.04097	3.526	3.42099	1.0142
ILMN_1725992	RAPGEF6	51735	3390504	1.261	1.09213	1.14234	1.9102	1.59375	1.14381
ILMN_1746836	PTAFR	5724	510112	1.16995	1.93819	2.64299	2.08203	1.32426	1.15876
ILMN_1714592	CDA	978	5090372	1.35755	-1.02897	-1.79967	-4.12883	-3.29669	-1.87605
ILMN_1654398	RGL1	23179	3180039	1.10606	1.40443	12.5207	23.8076	9.99262	2.11379
ILMN_2221784	C17orf76	388341	3190600	-1.0377	-1.01684	-1.50132	-2.77745	-3.82153	-2.34287
ILMN_2415303	CLEC10A	10462	6270564	-1.43034	-1.25051	-1.59926	-1.31832	-2.75822	-2.6784
ILMN_1724293	KDELR2	11014	1500102	1.02116	-1.06538	1.4479	2.3497	2.5179	1.34621
ILMN_1676336	AADACL1	57552	7650020	1.13485	-1.48776	-2.67992	-1.50998	1.71589	1.45106
ILMN_3235755	LOC728830	728830	6220482	1.05257	9.00819	9.73326	4.52482	2.79512	1.97915
ILMN_1808707	FSCN1	6624	4560328	-1.00682	2.35689	6.28619	6.49391	7.68251	2.16477
ILMN_1674421	TM9SF4	9777	70674	-1.04391	1.11384	1.48565	2.01741	2.20527	1.40455
ILMN_1720604	ARSG	22901	3190753	1.18065	-1.54229	-1.24649	-1.92581	-2.60081	-1.12711
ILMN_2183510	ARMET	7873	4560110	-1.04537	-1.02325	1.68063	2.36445	3.27969	1.28325
ILMN_1712959	DUSP2	1844	6960687	-1.12123	3.12441	3.01057	2.23892	1.31599	-1.0483
ILMN_1718712	C20orf177	63939	770221	-1.01691	-1.30711	-1.96672	-1.73317	-1.56587	-1.03892
ILMN_2367070	ACOT9	23597	5220497	1.11915	1.18668	1.66809	1.46424	2.11505	1.41881
ILMN_2359742	CTSB	1508	60121	-1.02402	-1.03428	-1.0318	1.41421	2.43019	1.89162
ILMN_1734229	SPPL2A	84888	4920398	-1.01839	1.07857	1.90503	2.57975	2.44537	1.51606
ILMN_1655884	ATP2A2	488	770079	-1.39667	1.19072	1.56451	2.59687	2.24433	1.27884
ILMN_1662243	ING1	3621	5090040	1.055	-1.62638	-1.85442	-2.09463	-1.68589	-1.35716
ILMN_1715674	ITPK1	3705	6110731	1.2312	1.16572	-1.79979	-3.62382	-1.71545	-1.59179
ILMN_1790881	HNMT	3176	3870102	-1.02527	1.28328	2.83492	3.12779	2.1157	1.58968
ILMN_1751789	HNMT	3176	4220168	-1.07585	1.69565	2.9357	2.4782	1.50434	1.42056
ILMN_1696360	CTSB	1508	240309	-1.02448	-1.14723	-1.09556	1.1632	2.89206	2.40415
ILMN_2096372	ALDH1A1	216	1070477	-1.00767	-1.14399	1.17759	-1.81342	-5.60861	-3.08861
ILMN_1689968	PLEKHO2	80301	3990546	1.36877	1.29147	1.8334	1.77085	2.50943	1.15935
ILMN_1812226	ICAM1	3383	130044	-1.03476	9.14109	6.53151	4.72746	2.23805	1.10305
ILMN_1700413	MAFF	23764	7550202	1.02394	2.56337	6.07881	3.88427	1.03548	-1.16609
ILMN_1680139	MAFF	23764	1430138	1.26557	2.52205	7.48268	4.07861	1.4323	-1.36115
ILMN_1672486	TCF7L2	6934	6900491	-1.0395	-1.12519	3.19456	3.77036	2.26466	-1.0528
ILMN_1791771	HCK	3055	6270022	1.18497	1.4941	1.82868	2.05663	2.17044	1.36635
ILMN_1776515	MPPE1	65258	360053	1.1138	1.02252	-2.20213	-3.86993	-3.3991	-1.63812
ILMN_2353633	EMR2	30817	2140136	1.06293	1.11191	-1.00072	1.55546	2.68529	1.80871
ILMN_2259495	BID	637	5270136	1.15571	2.54052	3.99429	4.27823	2.13197	1.15403
ILMN_1761797	CSTB	1476	1430187	1.12304	1.05468	1.32608	1.73024	2.85793	2.02258
ILMN_1676719	LOC644330	644330	6180402	-1.13597	1.12922	1.1893	2.13889	1.58981	1.21157
ILMN_1807372	ADORA2A	135	7560440	1.14256	3.1048	7.72967	7.73479	4.04348	1.31365
ILMN_2359945	CES1	1066	2680056	-1.1869	1.03751	1.87647	3.24669	4.41553	2.50752
ILMN_1803686	ADA	100	7210192	-1.09538	1.1389	2.7909	5.56581	8.94023	3.70935
ILMN_1906110			1500639	1.11259	-1.74586	-1.85649	-1.98257	-1.68489	-1.17445
ILMN_1675258	LOC441268	441268	3610192	1.08911	1.73334	2.1637	2.34657	1.49959	1.36595
ILMN_1674337	FKBP2	2286	1010068	1.1368	1.43239	1.82963	2.48692	2.18878	1.17091
ILMN_1720048	CCL2	6347	1030333	1.27847	4.96617	52.6745	117.162	112.546	4.83483
ILMN_1710434	TBC1D10C	374403	5050603	1.07906	-1.03824	-1.42098	-2.19772	-1.79826	-1.71287
ILMN_1774823	RPL34	6164	2650524	1.01585	1.20819	1.21101	1.69778	1.8131	1.2507
ILMN_2370872	GRINA	2907	3800392	1.05054	1.15926	1.92381	2.19365	3.10556	1.72139
ILMN_1776005	DC2	58505	3450608	-1.09617	1.17973	1.4215	1.78056	1.96169	1.28416
ILMN_1704961	ACTG1	71	6510072	1.00561	1.21802	1.50347	2.12375	1.58765	1.29001
ILMN_1746517	KYNU	8942	3460685	-1.01051	1.59896	4.82276	4.21362	1.40967	1.4694
ILMN_1757956	PCGF1	84759	5260386	-1.14662	-1.29771	-1.25855	-1.94227	-1.23563	-1.08032
ILMN_1725471	GK	2710	940274	1.20487	1.14497	2.14122	4.46504	4.08751	1.92008
ILMN_1695157	CA4	762	6380672	1.11549	-1.40334	-2.64762	-5.33473	-6.34302	-1.26105
ILMN_1697267	PRKCZ	5590	130551	1.21054	-1.01938	-2.30703	-2.55064	-2.12749	-1.83417
ILMN_1696187	PYGL	5836	2760427	1.26617	-1.02387	-1.81696	-3.74314	-1.53787	-1.07665
ILMN_1736806	PAG1	55824	1240228	-1.14782	1.19413	1.61957	2.07756	2.41131	1.17808
ILMN_1673640	PAG1	55824	7330296	1.05976	1.34183	1.51909	1.54769	2.30929	1.11018
ILMN_1658407	SLC43A3	29015	4250670	1.42084	1.65333	3.47964	5.31227	5.36925	1.60048
ILMN_1711899	ANXA2	302	770730	-1.0688	1.53468	3.15941	3.87087	3.40202	3.51754
ILMN_2359601	CAMK2G	818	1170176	1.21957	1.34271	-2.20913	-2.43185	-1.92021	-1.22043
ILMN_1736190	CYP4F3	4051	4290110	1.12882	-1.14297	-1.69007	-2.97194	-5.93745	-3.16179
ILMN_1697268	EMILIN2	84034	1190142	-1.02578	1.21845	2.25594	3.10013	3.67374	2.05096
ILMN_1838319	IRG1	730249	4670114	1.10518	8.40261	17.7096	29.3441	2.98306	1.24009
ILMN_1803811	TRIB1	10221	4810520	1.18393	1.38481	2.25576	2.52947	2.6448	1.16778
ILMN_1807662	IGF2R	3482	2810156	1.06153	-1.0033	-1.65274	-2.25325	-1.73788	-1.0676
ILMN_1769388	GJB2	2706	5260095	1.00879	2.44621	3.91276	2.67449	1.17721	2.31115
ILMN_1696962	PDZD8	118987	2340008	-1.09866	-1.12922	-1.4702	-1.74434	-1.90219	-1.37029
ILMN_1694757	CTSL1	1514	840717	-1.38575	1.17909	1.22907	1.6688	9.92722	6.66789
ILMN_1812995	CTSL1	1514	4150189	1.45317	1.37084	1.47136	4.29708	22.9835	5.83783
ILMN_1692572	KIF27	55582	4730341	-1.05362	-1.19018	-1.90516	-2.84257	-4.07018	-1.44122
ILMN_1678810	KIF27	55582	1260215	-1.0198	-1.103	-1.94906	-3.30936	-3.71001	-2.05276
ILMN_1663684	ATP13A3	79572	2510129	-1.39209	-1.28424	1.68632	2.63774	3.39869	1.80733
ILMN_1777296	ACTB	60	5270730	1.10618	1.23692	1.41577	2.07192	1.54851	1.54052
ILMN_1705144	ULK1	8408	770440	1.13659	1.03066	-1.48022	-1.99077	-2.21087	-1.51804
ILMN_1735052	ULK1	8408	1740373	1.10787	-1.024	-1.53852	-1.97936	-2.1023	-1.44619
ILMN_1787919	PARVB	29780	1820386	1.03402	1.16906	1.24098	1.48852	2.17914	1.80366
ILMN_3244935	LOC100130308	100130308	4540181	-1.05588	1.26698	2.1274	2.46219	2.32546	1.33089
ILMN_1722781	EGR3	1960	2370373	-1.106	4.38659	10.8831	4.93149	1.99384	-1.36865
ILMN_1776047	LOC646197	646197	110195	1.10339	1.06278	1.67405	2.10057	2.76263	1.24329
ILMN_2146761	FABP5	2171	4150048	-1.02902	1.15781	3.54301	3.69686	5.70875	2.35031
ILMN_1696302	FABP5	2171	5260047	-1.12324	1.01868	2.33766	2.68829	4.70264	3.27572
ILMN_1898124			3130358	-1.01579	1.45679	1.24509	1.82493	1.6947	1.10852
ILMN_1741133	NME1	4830	1820504	1.06999	1.02772	1.83403	4.1031	6.8314	2.19726
ILMN_1714602	CD86	942	4210465	-1.05585	-1.11644	-2.22468	-2.63294	-1.14812	1.13722
ILMN_1666049	NUP214	8021	4850164	1.1417	-1.12051	-2.53756	-3.13493	-2.58561	-1.81455
ILMN_1692731	TTYH3	80727	770754	1.00088	1.08332	-1.12326	1.18708	3.79976	1.62243
ILMN_1694780	GCHFR	2644	5670475	1.00434	-1.48865	-1.24532	-1.92358	-1.21263	-1.20992
ILMN_1913678			5720768	1.14547	1.1577	1.8486	2.38576	2.18929	1.99765
ILMN_1771695	RCBTB2	1102	6290064	1.30368	1.00215	-1.75991	-3.42323	-1.95027	-1.41997
ILMN_2148668	RCBTB2	1102	1400035	1.1957	-1.12573	-2.11114	-2.56315	-1.81192	-1.19107
ILMN_1773963	GNA15	2769	5670424	1.02866	1.14148	2.09293	2.93841	3.31821	1.7295
ILMN_1751941	FLJ77644	728772	7380243	-1.04334	1.21406	2.46079	2.40232	1.63827	1.24976
ILMN_2398274	PYCARD	29108	5570008	-1.02326	-1.08134	-2.54454	-3.79443	-2.90179	-1.19924
ILMN_2148944	ADCY4	196883	6330224	1.43683	-1.38315	-2.21716	-1.97805	-1.47551	-1.45716
ILMN_1759097	MLLT11	10962	2630474	-1.04172	-1.00558	-1.05722	-1.56389	-1.90216	-1.49236
ILMN_1760280	NXT1	29107	4780398	-1.07892	1.2403	2.0717	2.21881	1.30604	-1.09986
ILMN_2228710	PDCD5	9141	1240685	-1.09114	1.09978	1.35066	1.44065	2.07975	1.39999
ILMN_1800575	LOC649260	649260	770348	-1.4032	-1.00509	1.74539	2.52243	2.13506	1.39304
ILMN_1771987	SLC44A2	57153	1980521	-1.04755	-1.0476	-1.65227	-1.88145	-1.51459	-1.19036
ILMN_1753712	STX10	8677	6220273	1.20876	-1.1997	-2.25382	-3.13103	-2.04709	-1.26084
ILMN_1689800	MRTO4	51154	130220	1.18222	1.3253	1.53034	3.89063	1.7072	1.27608
ILMN_2384591	HN1	51155	4540435	1.04489	-1.042	-1.41409	-2.34078	-1.37123	1.03677
ILMN_1665235	CRTAP	10491	5700646	-1.09891	-1.07993	-1.00829	-1.8895	-2.79896	-1.16858
ILMN_1704091	DGAT1	8694	3610039	-1.0319	1.08331	-1.43978	-1.95963	-1.7665	-1.41625
ILMN_1727689	TNFAIP2	7127	2100400	1.11609	3.77252	3.87308	2.9525	1.84062	-1.00194
ILMN_1729188	HAMP	57817	1050414	-1.07215	1.17909	3.87354	16.6905	10.8749	1.88138
ILMN_1654210	CD1C	911	1500725	-1.61939	-1.04398	1.54381	-1.35548	-4.67758	-2.5214
ILMN_2162799	AHR	196	6060367	1.0545	1.72378	5.27347	2.99159	1.1004	-1.03227
ILMN_1764177	JARID2	3720	2320286	1.02324	-1.11927	1.00886	-2.03347	-1.81014	-1.6671
ILMN_2073235	FTHL12	2504	4730181	1.0981	1.50405	2.03505	2.22794	2.31986	1.57624
ILMN_1750278	FTHL12	2504	3190133	1.10579	1.62199	1.93773	1.94053	2.71626	1.54598
ILMN_1780601	EMR1	2015	2510356	1.50847	1.33877	3.88804	11.3318	11.5995	3.92262
ILMN_2124802	MT1H	4496	130093	-1.09058	1.17909	1.03875	1.21526	15.4982	99.9247
ILMN_1726064	PAK1IP1	55003	4280253	-1.0906	1.14291	1.64119	2.16128	1.95169	1.10004
ILMN_1779852	FABP5L1	387934	830682	-1.25501	1.35152	2.45298	2.06564	3.63653	2.22339
ILMN_1702691	TNFAIP3	7128	3360681	1.05607	3.8198	6.27451	4.38088	2.65545	1.19986
ILMN_2389970	TSPAN32	10077	6770008	1.10515	1.17726	-1.16342	-2.41932	-2.64451	-1.60675
ILMN_1718621	TSPAN32	10077	770575	-1.00668	1.11707	-1.34582	-1.76039	-3.3437	-1.38917
ILMN_1724826	DNM1L	10059	3890632	1.25389	1.07565	1.27399	1.8438	2.04642	1.45461
ILMN_1652787	PIK3AP1	118788	5220189	-1.03352	1.47869	3.85495	3.74949	5.10115	2.1355
ILMN_1790160	KIT	3815	360128	-1.11315	-1.16122	-1.27863	-1.82446	-2.0256	-1.55764
ILMN_1774287	CFB	629	3370349	1.27224	1.53884	1.75719	3.06603	4.71164	1.81097
ILMN_1711166	WDR8	49856	1940605	1.05432	-1.09188	-1.41806	-1.87197	-1.33613	-1.39741
ILMN_1700349	ADCK4	79934	4290053	-1.00881	-1.59102	-2.43522	-1.57555	-1.36203	-1.0571
ILMN_1741159	MAP3K8	1326	1470215	1.01233	2.59341	8.40528	6.70595	2.81344	1.42368
ILMN_2228035	HS3ST1	9957	4560632	-1.14147	1.15641	1.08033	2.22746	8.62645	2.36626
ILMN_1819783			2680670	-1.24471	2.05223	1.60585	1.84579	2.9997	2.01559
ILMN_2044085	RQCD1	9125	7050138	-1.27505	-1.0538	2.04861	1.72642	1.85245	1.23918
ILMN_1707591	TNIP3	79931	4830471	-1.21667	1.31774	3.35614	12.4169	10.4401	2.16251
ILMN_1787844	C19orf10	56005	1030458	-1.00105	1.3505	1.76599	2.3599	2.70789	1.30206
ILMN_1763452	EVI2B	2124	7050152	1.12231	-1.21124	-1.78091	-1.99528	-1.7331	-1.30469
ILMN_1704550	AZIN1	51582	3990523	1.04146	1.91433	4.28489	4.73579	1.74513	1.24751
ILMN_1656682	AZIN1	51582	2480039	1.07592	1.89281	2.78713	3.31896	1.91753	1.32438
ILMN_1724753	NIN	51199	5310717	1.06664	-1.10772	-1.37349	-1.92009	-1.57506	-1.33805
ILMN_1745034	SLC11A2	4891	1820037	1.0584	1.80488	4.65236	5.45724	5.06619	2.65776
ILMN_1659990	HIG2	29923	7320441	-1.19711	1.15524	2.84628	4.50899	6.53363	3.18821
ILMN_1798947	ANKRD55	79722	5340451	1.26548	-1.09203	-1.25616	-2.17711	-1.64478	-2.59562
ILMN_1750785	SYTL1	84958	2760437	1.12543	1.14497	-1.28117	-2.01672	-2.39903	-1.61312
ILMN_2391333	CYP20A1	57404	270332	-1.0348	1.05858	1.71575	1.63701	2.18112	1.44105
ILMN_1736311	POU2F2	5452	650630	-1.05093	1.69334	2.80152	2.58971	3.52417	1.60397
ILMN_1787680	SELS	55829	5490608	-1.10283	-1.07235	1.4111	1.62676	1.83336	1.13437
ILMN_1712305	CYBRD1	79901	2370300	1.08954	-1.04787	-3.21871	-4.81316	-2.20589	-1.10635
ILMN_2087692	CYBRD1	79901	2450465	1.051	-1.01097	-2.78095	-4.95976	-2.10951	-1.13094
ILMN_1741003	ANXA5	308	1070451	-1.09863	1.30054	1.53087	2.00995	2.30101	1.66931
ILMN_1668012	SLC25A13	10165	2320400	-1.05483	-1.14246	1.48852	1.94768	2.27622	1.16821
ILMN_1705874	LOC642093	642093	3830242	-1.11688	6.43793	7.25822	1.94063	-1.04141	-1.16304
ILMN_1721106	C14orf159	80017	130020	1.1188	1.00017	-1.72022	-2.30096	-1.7762	-1.41371
ILMN_3283680	LOC345041	345041	7100376	1.0708	1.24755	1.25247	2.18184	1.98989	1.20938
ILMN_1747506	DHX34	9704	3310725	-1.01826	-1.0844	-1.54099	-1.81608	-1.58846	-1.28186
ILMN_1727992	FEZ1	9638	360427	-1.25241	1.68594	7.23317	16.2095	5.27188	1.6667
ILMN_1794106	FEZ1	9638	3930168	-1.33818	1.86242	7.59599	6.37608	2.95273	1.83355
ILMN_1811909	LOC402221	402221	2340739	1.04557	1.27426	1.58224	2.3192	2.73717	2.037
ILMN_2410742	JMJD1C	221037	6960523	-1.04947	-1.12887	-1.80944	-1.51624	-1.32742	-1.17098
ILMN_1708101	LMNB2	84823	7570148	1.17973	1.00207	1.80382	1.81031	2.13307	-1.04204
ILMN_1802888	ZNF185	7739	6840674	1.01899	1.03024	-1.39541	-2.01567	-3.04204	1.17014
ILMN_2222991	ETF1	2107	650315	-1.08697	1.5153	2.02614	1.51475	1.24883	-1.11
ILMN_1800512	HMOX1	3162	6660601	1.01164	-1.41606	1.19243	1.88525	3.42982	3.00639
ILMN_2405521	MTHFD2	10797	6620689	1.08274	1.11955	2.05084	4.35884	3.82731	1.53873
ILMN_2365091	FCAR	2204	5560471	1.00523	1.89405	4.0207	3.51382	1.51919	1.25046
ILMN_1743763	TJAP1	93643	6420180	-1.00862	1.19209	1.52501	1.85758	1.16878	-1.11712
ILMN_1758735	NLRP12	91662	7650008	1.10174	-1.04521	-2.93445	-3.10348	-3.4619	-1.32525
ILMN_1716105	NLRP12	91662	520470	1.16356	-1.16839	-2.58201	-3.67396	-2.99616	-1.84808
ILMN_2348268	IFFO	25900	6620050	1.0703	-1.15516	-1.62014	-2.13102	-1.69054	-1.15247
ILMN_1787843	HSDL2	84263	1340128	1.1719	-1.1276	-1.73301	-3.11555	-1.58899	-1.06265
ILMN_1710221	GPR35	2859	6520328	-1.04606	2.24427	1.87071	2.49542	2.48643	1.5152
ILMN_3227315	LOC729009	729009	2810463	1.04429	1.60255	2.2751	2.30168	3.55319	2.25964
ILMN_3210946	LOC645969	645969	2750441	-1.03744	1.08232	1.19226	2.03262	1.8117	1.3642
ILMN_1693431	C13orf31	144811	1050209	1.02836	1.02037	5.75623	7.4113	6.10687	1.62499
ILMN_2361478	PDLIM5	10611	6040608	-1.1187	-1.38677	2.46937	3.69549	2.53195	1.48842
ILMN_1781198	PPP1R3D	5509	1230068	1.20347	-1.44616	-2.34207	-2.13779	-1.2143	1.00564
ILMN_2382657	ARHGAP9	64333	2650594	1.22243	1.02912	-1.83268	-1.96724	-1.97606	-1.79516
ILMN_1811719	MYO7A	4647	6860736	-1.11688	1.17909	1.16644	1.11172	3.57977	1.89516
ILMN_1781565	MESDC1	59274	1070156	-1.25061	2.05593	1.73035	1.99739	2.67001	1.9383
ILMN_1702487	SGK1	6446	4390450	1.19125	2.61965	3.47964	3.5433	2.95403	1.68369
ILMN_2390853	CTSH	1512	1980288	-1.14288	1.09326	1.55301	1.55751	2.25733	1.96969
ILMN_1653711	FZD2	2535	5720180	-1.38857	-1.31524	-4.61813	-3.49097	-1.23636	1.95638
ILMN_3190833	CCRL2	9034	3360372	-1.28638	5.65799	11.207	12.2317	7.40977	1.90304
ILMN_1681644	BIRC3	330	7210154	-1.21152	1.36188	2.77238	3.08644	1.53634	1.04086
ILMN_2094952	NUAK2	81788	840356	1.1859	-1.60185	-2.7395	-2.34675	-1.68888	-1.21987
ILMN_1789793	NUAK2	81788	380202	1.14356	-1.78989	-2.82864	-2.27648	-2.39181	-1.25043
ILMN_1784871	FASN	2194	5310634	-1.09282	1.00884	1.4677	2.60694	2.20101	1.07669
ILMN_1815190	METTL1	4234	1990358	-1.15414	1.60486	1.85281	3.57311	3.63345	1.03398
ILMN_1718734	MLLT6	4302	4640392	-1.00202	1.13791	1.58779	2.12305	1.58356	1.2493
ILMN_1728106	TNF	7124	2640301	1.38664	23.9405	13.3551	7.85756	4.50023	-1.02662
ILMN_2327994	AZIN1	51582	4070661	-1.02012	2.39333	3.36167	3.41001	2.98353	1.68907
ILMN_2382083	CUGBP1	10658	7040341	-1.21699	1.27952	1.87274	2.66507	1.50622	1.00165
ILMN_1671509	CCL3	6348	6590682	1.80028	35.9584	58.1326	46.4162	40.3349	5.02585
ILMN_1682928	CPVL	54504	3870324	1.00126	1.09698	1.03013	-1.58212	-4.42559	-2.81302
ILMN_1654518	LRCH4	4034	3170431	1.09018	-1.3591	-1.65866	-1.86179	-1.89128	-1.53013
ILMN_1698996	SLC19A1	6573	4760014	1.22718	-1.02219	-2.02848	-2.35142	-1.91377	-1.64819
ILMN_1761147	GABPB2	2553	7200431	1.04956	1.49891	2.24172	2.14697	1.21289	1.03009
ILMN_1699856	RALGDS	5900	2140735	-1.16231	1.56909	2.2552	2.4755	1.9087	1.10522
ILMN_2082314	TOM1	10043	2360706	-1.0192	1.296	1.85706	1.80647	1.60216	1.01147
ILMN_1707585	SLC46A2	57864	5220008	-1.14366	-2.02401	-2.6045	-3.48696	-5.09464	-1.5373
ILMN_1669376	DRAM	55332	4280482	1.28068	2.47234	7.67755	6.72564	6.45353	1.80178
ILMN_2100357	SMPDL3A	10924	6020044	1.0082	1.72144	6.76984	4.444	3.98666	2.5989
ILMN_1796349	SMPDL3A	10924	4230669	1.20707	2.36982	10.6906	10.7949	7.23077	7.90547
ILMN_1699676	C14orf147	171546	1410050	-1.0047	-1.30678	-1.98642	-1.9748	-1.86633	-1.16115
ILMN_1794190	CCPG1	9236	6220674	1.15228	1.04551	-1.66762	-2.74634	-2.09758	-1.09871
ILMN_1882354			6960288	1.09316	-1.27716	-1.71988	-2.1802	-2.09614	-1.4178
ILMN_1786273	C1orf122	127687	620433	-1.00389	1.65325	4.104	3.87752	1.90742	1.05095
ILMN_2119692	CSAD	51380	2810255	1.15187	-1.02028	-1.34905	-2.0033	-2.22344	-1.30729
ILMN_1770085	BTG2	7832	1010487	1.00591	2.17068	3.74381	2.66006	1.72938	-1.05819
ILMN_1735461	DDX21	9188	2750719	-1.09248	1.28902	1.90568	2.79249	2.22869	1.05125
ILMN_1686989	INSIG1	3638	1820332	-1.09278	1.69007	4.47642	6.27423	1.89962	-1.41258
ILMN_1694966	ASGR2	433	4860753	-1.22727	1.16569	-1.40708	-1.25575	-3.74476	-3.14943
ILMN_1659725	EXOSC5	56915	2810241	1.13552	1.28985	-1.0032	1.56318	2.14294	1.43407
ILMN_1810418	LBR	3930	4880224	-1.0814	-1.35582	-1.78113	-1.30543	-1.87604	-1.23267
ILMN_1681683	LOC650919	650919	3460475	1.41612	-1.25666	-2.23712	-3.93459	-2.80455	-1.14072
ILMN_1660462	MCOLN2	255231	5490068	-1.00689	1.29947	2.3051	2.40655	1.26377	-1.30367
ILMN_1716465	RBP7	116362	3850112	1.15632	-1.16535	-1.80006	-4.29741	-4.28799	-1.98442
ILMN_1780671	PLEKHG3	26030	4010397	-1.05101	1.13496	-2.48986	-3.47107	-2.64657	-1.74744
ILMN_1727043	GLT25D1	79709	7380279	1.0927	-1.1748	-1.50481	-1.04844	2.04282	1.57163
ILMN_1779015	ZNF467	168544	2490333	1.05037	-1.07095	-2.31512	-2.24709	-2.24932	-1.64997
ILMN_1796210	PPRC1	23082	7160100	1.08118	1.47581	2.17346	2.80615	1.85405	1.0509
ILMN_2056002	LOC723972	723972	5220279	1.12563	1.23248	2.17339	3.61819	1.3884	-1.09579
ILMN_2041236	GARNL4	23108	2850291	1.00606	1.15592	-1.78919	-4.17516	-2.57635	-1.56119
ILMN_3258356	LOC100128888	100128888	2190192	1.07882	-1.34965	-1.23799	-2.31828	-1.4174	1.28378
ILMN_1673252	JTV1	7965	6960056	-1.03797	1.00687	1.32916	2.15579	2.34576	1.41478
ILMN_1665483	KIAA0020	9933	1500603	-1.1207	-1.18697	1.32908	2.13853	2.18709	1.13944
ILMN_2390310	C17orf91	84981	5290161	-1.26076	1.82707	2.61356	3.34786	1.42175	-1.06087
ILMN_1712430	ATP5G1	516	460040	1.01551	2.55123	7.46963	8.25304	2.87796	1.50034
ILMN_1809010	PSMC3	5702	6960315	-1.03032	1.03929	1.32527	1.78981	1.90408	1.36316
ILMN_1657398	LOC284757	284757	2320452	1.09531	-1.21333	-1.52076	-3.25705	-2.43493	-1.31265
ILMN_2173611	MT1E	4493	2070288	1.28732	-1.10651	1.04258	2.20187	13.2556	21.9625
ILMN_2085236	SNX24	28966	4200187	-1.14451	1.17541	1.13241	1.3953	3.73587	2.09204
ILMN_2415189	ATP1A1	476	4210095	-1.06601	1.34464	1.47285	1.86083	1.6645	1.00874
ILMN_1778625	CD44	960	360719	1.1812	2.31674	3.25662	2.82372	1.56438	1.60168
ILMN_1788931	DOCK8	81704	3520202	1.07596	1.0828	-1.3685	-2.00884	-1.38449	-1.18965
ILMN_2326953	LAT2	7462	2810162	1.08928	-1.11079	-1.69728	-1.96428	-1.57616	-1.52778
ILMN_2249720	LAT2	7462	3290692	1.23241	-1.0968	-2.01702	-1.5565	-2.64404	-1.89048
ILMN_1665583	TUBB	203068	3610259	-1.06912	1.83024	1.56846	2.04676	2.24255	2.08251
ILMN_1701243	C10orf2	56652	2190538	-1.3145	1.19963	2.18982	2.05063	3.31208	1.11679
ILMN_1695354	BMF	90427	110280	-1.02257	1.53638	3.08602	3.11203	2.50392	-1.35659
ILMN_1667744	MPPE1	65258	3780487	1.11661	1.11561	-3.02146	-3.35121	-3.04765	-1.62791
ILMN_1718977	GADD45B	4616	4920110	1.28976	2.69548	5.41037	3.34423	2.36221	-1.03957
ILMN_1709348	ALDH1A1	216	6510754	-1.09007	-1.07751	1.27669	-1.56174	-4.72057	-2.9557
ILMN_1776181	BIRC3	330	5080021	1.10261	1.93264	2.69931	2.83165	1.78679	1.16938
ILMN_1787808	CEP63	80254	2690064	1.03927	-1.24837	-2.06438	-2.38828	-2.06872	-1.33206
ILMN_1656501	DUSP5	1847	5390161	1.35658	2.16443	3.71719	3.72363	2.5763	1.3506
ILMN_1733270	CD163	9332	7560487	1.19233	1.24504	1.38261	4.47244	5.93604	2.12688
ILMN_2379967	FCAR	2204	4560746	1.01699	1.67219	3.70436	3.17557	1.50904	1.36698
ILMN_3245773	tcag7.1314	54103	2340301	1.17745	1.36966	1.87738	2.89716	2.27288	1.62324
ILMN_3268083	LOC100128689	100128689	7380133	-1.05622	1.14985	1.9118	1.97225	2.11102	1.17188
ILMN_2349610	DPH3	285381	6510279	1.10371	1.1101	1.83282	1.83361	1.70488	1.27521
ILMN_3270972	DDEF2	8853	2750674	-1.40128	1.50446	3.71268	4.26021	1.23089	1.17849
ILMN_3194508	DDEF2	8853	5340646	-1.22573	-1.014	3.49191	4.78324	3.11941	2.03701
ILMN_1785902	C1QC	714	1440341	-1.11688	1.17909	1.03875	1.13593	5.61288	10.6162
ILMN_1799030	CMTM2	146225	4210113	1.37906	-1.03403	-1.96954	-3.87931	-3.6931	-2.1777
ILMN_1718177	CYP20A1	57404	3360133	1.07448	1.04342	1.69464	2.13683	1.79449	1.46268
ILMN_1754121	CSK	1445	3170239	1.10525	-1.07576	1.36295	1.69322	2.13738	1.24537
ILMN_2105573	CCL3L3	414062	2810010	1.54826	22.3401	36.8617	35.4292	30.9107	3.63761
ILMN_1787186	NOV	4856	4290037	1.22615	1.06872	-2.25889	-7.3552	-5.73332	-1.63351
ILMN_2121816	GPR137B	7107	1240392	1.0282	1.08459	1.38757	2.84661	4.7332	3.5823
ILMN_1683277	KIAA0319L	79932	4050475	1.07995	-1.00232	-1.53435	-2.50389	-1.51035	-1.48013
ILMN_1656042	KIAA0319L	79932	630397	1.13664	1.10344	-2.46621	-2.45429	-2.01701	-1.38283
ILMN_1655930	ELL2	22936	610270	1.47248	1.90353	3.11115	1.98822	1.99003	1.89348
ILMN_1678490	RILPL2	196383	1660286	1.14848	2.10567	3.85905	3.2223	1.41676	-1.11015
ILMN_1659843	DNAJC3	5611	7000630	-1.05326	1.42515	1.67614	2.01705	2.50631	1.1819
ILMN_1731287	ARFGAP3	26286	5090056	-1.08802	1.37446	1.56713	1.79118	2.06821	1.18568
ILMN_1807491	LAIR2	3904	50278	-1.612	1.18549	3.04313	3.38609	2.94224	1.71125
ILMN_2390859	NFKB2	4791	3310615	1.0395	2.31974	4.86926	4.61845	2.60596	1.2363
ILMN_2138765	ADFP	123	460204	1.03988	1.54509	1.96402	2.30815	3.35809	1.28789
ILMN_3311015	MIRN219-2	407003	4490064	-1.04199	1.62017	1.4973	2.60481	2.13602	1.25948
ILMN_1702759	TXNDC13	56255	2850259	1.06726	-1.12993	-1.21448	-2.38923	-2.06252	-1.31652
ILMN_2204754	TXNDC13	56255	6660356	1.06654	-1.02801	-1.47699	-2.01152	-2.01803	-1.5743
ILMN_1691846	G0S2	50486	6180427	1.09036	9.52541	43.7488	24.8398	4.10612	1.21663
ILMN_1703441	ZNF593	51042	5810201	1.02242	1.0575	1.88556	1.95516	2.03041	1.1206
ILMN_2199389	VIPR1	7433	2690709	-1.17391	1.01453	-1.4659	-2.51026	-2.05731	-2.36846
ILMN_2372974	SIRPA	140885	5360193	1.07234	1.54918	2.53428	2.30627	1.64833	1.1344
ILMN_1794522	EIF5A	1984	1850414	-1.13193	1.10162	1.68575	1.89749	1.46065	1.08943
ILMN_1763260	HIF1A	3091	6220543	1.0721	1.15895	2.39644	3.41188	1.29465	1.14762
ILMN_1681283	HIF1A	3091	4900010	-1.00767	1.2785	2.4164	2.62393	1.49881	1.35416
ILMN_1782922	PDE4B	5142	2680543	1.12926	1.89544	2.72023	2.29452	1.11969	1.09623
ILMN_2340259	PDE4B	5142	2480577	1.14953	1.58735	2.40909	1.77962	1.06774	1.03524
ILMN_1668588	LOC648733	648733	6450747	-1.0493	1.15209	2.2427	3.08757	3.61167	2.8618
ILMN_1747650	BMP6	654	6980064	-1.04631	-1.23283	-1.39888	-2.38291	-3.75715	-2.21943
ILMN_1811489	OXSR1	9943	4920669	-1.01187	1.77085	2.28566	2.38595	1.5318	-1.05132
ILMN_1764964	IFNGR2	3460	2570291	1.05349	1.38441	2.05756	2.08264	1.48648	-1.03303
ILMN_1718984	FCGBP	8857	130463	-1.39022	1.17984	1.49882	1.99542	3.19156	3.31315
ILMN_1785852	OBFC2A	64859	4260253	1.14585	1.67507	2.04459	2.17399	1.62874	1.37593
ILMN_1737157	GRAMD1A	57655	3140438	1.10276	1.56737	2.84798	3.16663	1.85542	1.10885
ILMN_2308338	BMF	90427	7650209	1.212	-1.1678	2.2998	3.07757	2.24743	1.00479
ILMN_2400030	PTPN2	5771	3990731	-1.04393	1.19755	1.33711	2.45182	2.12189	1.42666
ILMN_3237926	CCNJL	79616	4610142	1.46564	-1.07093	-2.42477	-3.31147	-2.10597	-1.77036
ILMN_1665217	C3orf34	84984	1430435	1.07597	-1.22576	-2.31663	-2.1149	-1.28383	-1.40193
ILMN_1721876	TIMP2	7077	780270	1.23388	1.02361	-1.99114	-2.73902	-1.20664	1.28268
ILMN_2368575	GIYD1	548593	1470553	-1.04262	-1.2026	-1.23401	-1.8365	-1.22245	-1.04251
ILMN_1739815	NLRP12	91662	430682	1.30712	-1.76343	-2.34613	-1.66387	-2.57394	-1.4855
ILMN_1765061	OXER1	165140	520053	-1.02473	-1.06593	-1.83294	-4.18177	-2.15168	-1.92651
ILMN_2174574	HNRNPA3P1	10151	3830709	1.10868	3.10195	27.8326	20.2018	5.29588	1.89566
ILMN_1753312	PLXDC2	84898	5900497	1.02893	-1.12659	-1.1425	-1.98903	-3.12678	-1.63765
ILMN_2380494	ANXA11	311	1300274	1.09096	-1.35543	-1.41262	-1.94629	-1.6124	-1.13795
ILMN_1658995	ACOT9	23597	7160592	-1.00702	1.39127	1.71943	2.40232	2.36506	1.46412
ILMN_2070072	RPS7	6201	2690608	-1.01634	-1.14336	1.78592	2.75477	5.71426	2.16773
ILMN_1750722	RPS7	6201	6330647	-1.00579	1.18572	1.34314	1.72062	2.97934	1.30271
ILMN_2323491	NUP62	23636	2510279	-1.13584	1.44429	1.80281	2.06791	1.92722	1.28928
ILMN_1689160	DPEP2	64174	1820681	1.18253	-1.01763	-1.92165	-3.3204	-2.62144	-1.79079
ILMN_1671404	SVIL	6840	3140603	1.05048	1.1423	-1.11838	-1.58291	-2.12166	-1.33308
ILMN_1827736			4150102	1.17935	-1.12049	-1.72073	-2.36258	-1.8027	-1.26754
ILMN_2276996	CCR2	1231	1660615	-1.14192	-1.18822	-1.82232	-2.84037	-3.76704	-2.27175
ILMN_1774761	CCR2	1231	580706	1.092	-1.30835	-2.74099	-3.31327	-4.73481	-4.93405
ILMN_1813846	P2RX4	5025	2060605	-1.1589	2.1978	3.05719	3.47863	2.88846	-1.00298
ILMN_1745262	REM2	161253	2710523	1.263	-1.14117	-2.3378	-2.43803	-2.23977	-1.66802
ILMN_1694810	PANX2	56666	4070300	1.00046	-1.11733	-1.86926	-4.31863	-5.69464	-2.55119
ILMN_3299365	LOC729406	729406	3440064	1.05164	1.09264	1.76923	2.03172	2.7158	1.33393
ILMN_1710207	C10orf6	55719	6510368	-1.02617	-1.24296	-1.99066	-1.45369	-1.15719	-1.1676
ILMN_2342437	KLHL5	51088	1570349	-1.10125	1.17683	1.80332	2.34659	1.67275	1.14172
ILMN_1873107			5820273	1.37514	-1.3823	-1.97908	-2.56773	-1.63234	-1.26645
ILMN_1755234	SSH3	54961	540608	1.01811	-1.01531	-2.04803	-1.97171	-1.56442	-1.23633
ILMN_2266595	LILRA5	353514	2470162	1.2652	1.26708	1.4446	2.08282	2.03074	1.53074
ILMN_1790891	CKAP4	10970	4490528	1.20583	1.3629	2.76213	3.00045	1.81968	1.02457
ILMN_2057566	LOC283871	283871	6200243	-1.34184	-1.92677	-1.51256	-2.0772	-1.62716	-1.16019
ILMN_1711786	NFE2	4778	510468	1.04127	-1.3997	-2.80419	-2.39679	-2.50105	-1.68317
ILMN_2109708	TYMP	1890	2350504	1.09743	1.01912	1.22846	1.79341	1.93344	1.33433
ILMN_1742869	TBC1D20	128637	6330072	1.28059	-1.81038	-1.1294	-1.28091	-1.24368	-1.56188
ILMN_1719627	SLC27A3	11000	1440300	1.02528	-1.15958	-1.59831	-1.84339	-1.01018	-1.16669
ILMN_1691339	CLEC1A	51267	7320348	1.46582	-1.2846	-1.423	-2.17785	-2.8076	-1.98983
ILMN_1724066	PLCB2	5330	2060451	1.23052	1.06274	-1.79733	-2.96084	-2.15369	-1.5597
ILMN_1803824	ZDHHC9	51114	610356	-1.27943	-1.03756	1.65076	3.01464	2.11714	1.55023
ILMN_1657515	RPS6KA5	9252	6220438	1.08103	1.01925	-1.7124	-2.18017	-1.63639	-1.36554
ILMN_1724350	TRIM36	55521	1690402	-1.11688	1.3027	5.4406	2.0613	-1.02789	-1.07136
ILMN_2393296	GK	2710	4150369	1.2468	1.11805	1.98598	3.99113	3.92567	2.02594
ILMN_1779677	ZCCHC6	79670	1230746	1.00285	-1.18197	-1.85882	-1.51215	-1.62531	-1.47209
ILMN_1781374	TUFT1	7286	5220035	1.05668	-1.07079	-1.6303	-1.96278	-1.45213	-1.07341
ILMN_1784602	CDKN1A	1026	6660382	-1.19285	1.5474	2.35261	4.42571	3.76996	1.36503
ILMN_1747251	LTB4R	1241	4250136	1.45726	-1.44249	-3.0549	-2.15211	-1.63994	-1.13204
ILMN_1693233	KIAA0513	9764	5870301	1.16977	1.02508	-1.70102	-1.85579	-1.6989	-1.34494
ILMN_1691097	HSP90AA1	3320	3390544	1.02939	1.02664	1.22518	1.98933	1.77379	1.04498
ILMN_1752451	CTSH	1512	4670162	-1.15162	1.22468	1.66916	1.70515	2.71553	2.0964
ILMN_1806106	GNL3	26354	3850414	1.00087	1.08034	1.39264	1.8565	1.76656	1.06983
ILMN_1802380	RERE	473	10008	1.17382	-1.04744	-2.55978	-1.87141	-1.20209	-1.17645
ILMN_1668743	LOC728069	728069	5560279	1.27651	2.36834	3.97766	2.49617	1.31634	-1.03611
ILMN_1873300			6980142	1.18975	-1.01118	-1.50221	-2.15727	-1.60205	-1.37502
ILMN_2400512	PRKCSH	5589	2850639	-1.26828	-1.48632	-1.22182	-2.29867	-2.04619	-1.54243
ILMN_1656628	WDR4	10785	3930703	-1.16264	1.20509	1.50355	2.03459	2.20091	1.28288
ILMN_1784553	SDC2	6383	2690026	-1.20087	1.44239	1.77847	6.05421	8.60815	4.94006
ILMN_2116714	SLC39A1	27173	5670368	-1.14639	1.33957	1.40421	1.51961	1.98813	1.43918
ILMN_2388800	PPAP2B	8613	7050575	-1.11688	1.3563	2.13915	3.43246	9.67296	2.22412
ILMN_1783846	RAPH1	65059	2100241	1.25716	1.30477	4.58992	3.02428	2.95458	1.30654
ILMN_1802027	MGST2	4258	1510019	1.01228	-1.04893	-1.87464	-2.32542	-1.6206	-1.04346
ILMN_1657810	PPM1M	132160	7150253	1.08418	-1.19871	-1.49507	-1.96687	-1.28386	1.02364
ILMN_1769299	MTMR11	10903	3890138	-1.09159	1.07211	1.25504	-1.30089	-4.79428	-5.30369
ILMN_1651828	CCT3	7203	5270717	1.03096	1.08467	1.56733	1.72454	1.93391	-1.05748
ILMN_1693334	P4HA1	5033	4220731	1.09562	-1.0069	1.64987	1.82864	1.92083	1.15806
ILMN_1809695	CAMK2G	818	1010475	1.06608	1.09626	-2.04755	-2.50554	-2.06869	-1.27296
ILMN_2278729	EIF3B	8662	5390280	1.03999	1.05365	1.11841	1.9504	3.13785	1.37653
ILMN_1745964	IRAK2	3656	3930750	1.10305	4.1132	10.2977	13.1885	7.43664	1.51368
ILMN_1654322	ATP1B3	483	3130092	-1.16419	1.3142	1.94706	2.80561	2.06916	1.04088
ILMN_1797895	FFAR2	2867	4920228	1.25637	2.82348	3.59616	4.21935	2.32545	1.0745
ILMN_1771949	TAF4B	6875	4850735	-1.40873	1.43457	1.35933	2.40454	3.19236	1.45927
ILMN_3309839	MIR1275	100302123	460521	-1.33517	2.74122	3.40857	2.49983	1.49825	-1.46494
ILMN_1679912	DPH3	285381	6250397	1.21231	1.14432	1.84931	1.88617	1.69929	1.07456
ILMN_1716736	CD80	941	5390239	-1.03047	1.72324	7.10893	9.51463	3.2773	1.3038
ILMN_1710514	BCL3	602	6330725	1.09259	1.5918	3.27284	3.77175	3.01998	1.01882
ILMN_1864166			5260328	-1.05599	1.06764	3.282	4.17438	2.25443	-1.37608
ILMN_1682636	CXCL2	2920	4670390	-1.03424	17.9578	18.0854	10.606	16.7036	5.88227
ILMN_2365465	XBP1	7494	2450156	1.00018	1.66641	2.07748	2.01767	1.56637	-1.10187
ILMN_2399893	RPS24	6229	10546	1.03374	-1.07351	1.2848	1.74773	2.41648	1.59332
ILMN_1752923	IFNAR1	3454	7550181	1.15237	-1.08465	1.17888	1.8869	2.01053	1.5952
ILMN_1812062	SGPP2	130367	2190228	-1.18074	-1.01014	2.44304	4.22097	3.07224	-1.01395
ILMN_1734833	NBN	4683	3610343	1.09751	2.09127	3.7856	5.13198	4.14701	1.95397
ILMN_3249748	LDHA	3939	770326	-1.09848	-1.02181	1.14294	2.02566	2.38852	1.26013
ILMN_2287276	C14orf24	283635	4260561	-1.03455	1.1977	1.97655	2.4617	1.90653	1.09386
ILMN_1803720	SLC16A5	9121	650612	1.06821	-1.22751	-1.88571	-2.40761	-2.40035	-1.40519
ILMN_1720373	SLC7A5	8140	270152	-1.20741	1.74768	3.59786	4.27844	2.73406	2.13695
ILMN_2366246	SEC23B	10483	6370133	-1.01161	1.40352	1.61836	1.8408	1.96455	1.11254
ILMN_1736834	SKIL	6498	5870609	-1.15641	2.14208	5.13837	3.13963	1.98745	-1.061
ILMN_1651705	CAT	847	1770500	1.12596	1.06213	-1.49997	-2.15622	-2.25153	-1.09725
ILMN_3306997	METTL1	4234	650348	1.01821	1.42872	1.86331	4.95487	4.60311	1.48294
ILMN_1792072	FUT4	2526	7160373	1.01608	1.82468	2.71521	2.61987	1.8098	1.30102
ILMN_1662524	IL8RA	3577	3440669	1.26711	-1.17244	-5.97423	-4.01609	-2.03771	-1.37772
ILMN_1727200	SLCO4A1	28231	4560736	1.43816	-1.23801	1.95746	4.77118	6.86323	3.12965
ILMN_1780533	RNASE6	6039	130681	-1.01321	-1.11126	-1.57128	-4.39654	-3.65605	-1.82231
ILMN_1763745	CCNJL	79616	2260189	1.26283	-1.22503	-2.44354	-3.03326	-2.6253	-1.50312
ILMN_2094061	IMPA2	3613	2340241	1.11981	-1.13512	-2.66639	-6.52307	-2.84005	-1.27688
ILMN_1671250	CLIC4	25932	270653	1.17794	3.34976	9.72919	9.88263	2.66489	-1.03867
ILMN_2063586	CLIC4	25932	3890193	1.07899	2.37986	5.70949	8.07431	2.64804	1.46795
ILMN_2063584	CLIC4	25932	3170762	-1.13772	1.52747	3.44686	4.94866	1.86302	1.10172
ILMN_3247681	LOC388969	388969	4920521	1.07635	1.03902	-1.69507	-1.91588	-1.46281	-1.20682
ILMN_1717207	MMP25	64386	6020630	1.07254	1.01805	-2.11759	-3.9662	-3.47167	-1.57586
ILMN_2395389	PSMC4	5704	150544	1.0188	1.42235	1.87022	2.88506	2.49924	1.42607
ILMN_2287888	PSMC4	5704	5360646	-1.01264	1.34385	2.02018	3.80285	3.38294	1.86312
ILMN_1687887	PSMC4	5704	6180440	1.00921	1.33827	1.92058	2.98826	2.32256	1.19951
ILMN_1786601	PLAGL2	5326	4180209	1.05053	2.21087	4.24381	5.21483	3.9109	1.61486
ILMN_1724407	TACC3	10460	4390484	1.20809	-1.03795	-2.03319	-2.52357	-1.93527	-1.35933
ILMN_1710923	SLAMF7	57823	4280497	-1.25563	2.41032	5.41435	8.63358	5.65645	2.23657
ILMN_1780132	PELI2	57161	3840491	1.05996	-1.02712	-1.85001	-2.44858	-2.13304	-1.5069
ILMN_2374340	PLAUR	5329	6220671	1.06304	2.37252	3.12999	2.63126	1.74525	1.37671
ILMN_1691508	PLAUR	5329	360475	1.11507	1.97728	3.73998	3.50706	2.46864	1.59488
ILMN_1723969	PLCB1	23236	1570079	1.05087	-1.05668	-1.23471	-2.34301	-3.63107	-2.01661
ILMN_2110908	MYC	4609	6550600	1.10544	1.37372	2.0859	3.07918	2.69721	2.39087
ILMN_1706342	ZNF746	155061	3060176	1.13993	-1.2965	-1.80702	-1.57193	-1.86171	-1.24949
ILMN_1655864	LOC653853	653853	5270097	-1.0263	1.24702	1.78091	1.82222	1.86552	1.37704
ILMN_2310909	ATP2A3	489	3290747	1.08513	1.07218	-1.21335	-1.89054	-1.63323	-1.34909
ILMN_1718071	AGTPBP1	23287	4760427	1.15743	1.03252	-1.43594	-1.83909	-1.57695	-1.16012
ILMN_1781001	SOCS3	9021	4230102	1.33496	2.07524	7.68612	17.132	10.5661	2.46331
ILMN_3232219	LOC100134189	100134189	830674	-1.02478	1.3214	1.61549	1.54064	1.93243	1.34751
ILMN_1681890	DYNLT3	6990	7330044	-1.0116	1.15622	1.82278	1.74024	1.23528	1.06981
ILMN_1669550	MAD2L2	10459	2510278	1.01243	1.0627	1.54506	1.72159	1.87166	1.30907
ILMN_1794038	FAM49A	81553	2510184	1.21192	1.72095	1.90708	1.46065	-1.00358	1.41006
ILMN_1714165	ST3GAL2	6483	7160292	1.09292	1.2838	1.9443	3.21268	2.04449	1.34503
ILMN_1755649	SLC16A5	9121	6860082	1.22605	-1.186	-1.63011	-2.04221	-2.30729	-1.45228
ILMN_1787718	SLC27A1	376497	6180608	1.10279	-1.1024	-2.51669	-2.54774	-2.15583	-1.27142
ILMN_2112256	TNFRSF4	7293	650328	1.07165	1.20233	3.4479	2.82372	1.63746	-1.21619
ILMN_1812926	ANTXR2	118429	10685	1.11009	-1.07735	-1.55925	-2.6793	-1.47898	1.06188
ILMN_1776337	CHORDC1	26973	380528	1.06598	1.33176	1.43133	1.82429	1.62908	1.14528
ILMN_1661755	FAM129B	64855	3180053	-1.11327	1.51668	1.5193	1.92347	3.47654	1.43703
ILMN_3191695	LOC100128266	100128266	520427	1.03115	1.08871	1.537	1.68556	2.09706	1.28916
ILMN_1683700	TNFSF12	8742	1090747	1.03536	-1.01771	-1.54564	-2.12997	-1.6607	-1.28355
ILMN_1705953	LONRF1	91694	5050768	1.57046	1.97835	2.45228	1.92041	1.42049	1.21948
ILMN_1767470	SCPEP1	59342	2690598	1.02217	1.03266	-1.26287	-2.00331	-2.07511	-1.21612
ILMN_1803775	HSPE1	3336	2680170	1.04824	1.19729	1.47655	1.89539	1.75324	1.00091
ILMN_2103107	ADAMDEC1	27299	2470184	-1.11688	1.82876	3.51762	5.15744	3.73941	1.3349
ILMN_1696946	LOC654174	654174	6270367	-1.55579	1.11508	1.82523	2.96833	2.03806	1.40804
ILMN_1656057	PLAU	5328	5360670	1.31488	4.14253	22.056	11.6411	5.59354	-1.25305
ILMN_1769129	CCL19	6363	7100646	-1.11688	1.17909	2.03319	3.0468	5.34888	4.09178
ILMN_1660661	TCP1	6950	2750424	-1.07757	1.14396	1.69573	2.16109	1.89719	1.29792
ILMN_1684034	STAT5B	6777	6940433	1.09036	-1.06308	-1.22451	-1.83344	-1.75659	-1.75066
ILMN_1702279	KIF3B	9371	450398	1.04888	1.09891	2.23523	2.45902	2.04197	1.41183
ILMN_1782938	SLC16A10	117247	7550192	1.36959	1.60023	1.01084	2.21328	5.9164	7.52916
ILMN_3242120	hCG_1757335	643752	510142	-1.13065	1.38987	2.03812	2.02486	1.81031	1.65848
ILMN_2349129	DPP3	10072	6760274	1.47827	1.25425	-1.01569	1.15351	1.86738	1.79927
ILMN_1700822	DPP3	10072	430408	1.1741	1.50238	1.22147	1.05247	2.60587	2.31684
ILMN_2414027	CKLF	51192	2760519	1.12714	-1.10501	-2.30837	-1.87245	-1.3677	1.02409
ILMN_1704055	HSPC111	51491	380370	1.29262	1.63042	2.6311	4.7198	3.58171	1.19515
ILMN_1715069	TANK	10010	2230113	1.10467	1.30085	2.06592	2.16746	1.57144	1.28363
ILMN_2123217	TNFAIP6	7130	4060047	-1.23535	1.6581	5.42448	6.23546	4.86923	2.00605
ILMN_1785732	TNFAIP6	7130	2140242	1.54835	2.92959	6.29525	8.34814	5.89747	2.71773
ILMN_1677228	TMLHE	55217	5890168	1.09659	-1.05163	-2.22597	-2.57832	-1.63593	1.09496
ILMN_1808797	ADCY10	55811	6760370	1.47398	2.10464	1.18722	2.39772	1.00345	1.26925
ILMN_2183687	LIME1	54923	6420450	-1.04527	-1.04408	-1.19251	-1.39622	-1.91375	-1.52077
ILMN_1742577	GTPBP4	23560	1090437	-1.1458	1.21802	1.65684	1.98969	1.70746	-1.01575

## Sheet: Pam3CSK4 1.8FC list 0 hour
Probe_Id	Symbol	Entrez_Gene_ID	ProbeID	FC ([0-Pam3CsK4] vs [0-Nil])
ILMN_1668525	NR3C1	2908	7560148	-1.88251
ILMN_1671509	CCL3	6348	6590682	1.80028
ILMN_1788768	LOC652699	652699	1770367	1.84876
ILMN_1657234	CCL20	6364	4220246	1.89298
ILMN_2100209	CCL4L1	9560	3520102	1.98974
ILMN_2233539	SLC39A8	64116	2320358	2.01896
ILMN_1775501	IL1B	3553	840685	2.07562
ILMN_2218856	CCL3L1	6349	610524	2.51308
ILMN_1805410	C15orf48	84419	1110373	3.3503

## Sheet: Pam3CSK4 1.8FC 1 hour
Probe_Id	Symbol	Entrez_Gene_ID	ProbeID	FC ([1-Pam3CsK4] vs [1-Nil])
ILMN_1728677	CREB5	9586	4290619	-2.34946
ILMN_1801304	FAM78A	286336	6250184	-2.27317
ILMN_1707943	C19orf39	126074	2490674	-2.16795
ILMN_1746436	HCG27	253018	3800358	-2.04645
ILMN_1707585	SLC46A2	57864	5220008	-2.02401
ILMN_1777461	CCR2	1231	2900524	-1.9593
ILMN_2057566	LOC283871	283871	6200243	-1.92677
ILMN_2388955	C1orf183	55924	5260008	-1.88688
ILMN_1788203	HEY1	23462	3840753	-1.87693
ILMN_1788213	FRAT2	23401	7330026	-1.86009
ILMN_1762712	HHEX	3087	5130750	-1.82238
ILMN_1742869	TBC1D20	128637	6330072	-1.81038
ILMN_1880611			3850113	1.80185
ILMN_1764043	TTL	150465	7320386	1.80459
ILMN_1745034	SLC11A2	4891	1820037	1.80488
ILMN_1761829	HK1	3098	2350678	1.81015
ILMN_1792072	FUT4	2526	7160373	1.82468
ILMN_1672496	DNAJA1	3301	1980632	1.82664
ILMN_2390310	C17orf91	84981	5290161	1.82707
ILMN_1714965	NFKB1	4790	7400626	1.82807
ILMN_2103107	ADAMDEC1	27299	2470184	1.82876
ILMN_1665583	TUBB	203068	3610259	1.83024
ILMN_2086077	JUNB	3726	7550500	1.83062
ILMN_1769546	RIN2	54453	6590445	1.84213
ILMN_1669972	DKFZp686O24166	374383	5670187	1.85412
ILMN_1768598	LAIR1	3903	4150184	1.86104
ILMN_1772964	CCL8	6355	6620121	1.86223
ILMN_1794106	FEZ1	9638	3930168	1.86242
ILMN_2358041	NBN	4683	6110753	1.86364
ILMN_2150851	SERPINB2	5055	5810095	1.87824
ILMN_1656682	AZIN1	51582	2480039	1.89281
ILMN_2365091	FCAR	2204	5560471	1.89405
ILMN_1782922	PDE4B	5142	2680543	1.89544
ILMN_1668822	BATF	10538	6220195	1.90105
ILMN_1655930	ELL2	22936	610270	1.90353
ILMN_1703123	AXUD1	64651	7560041	1.91212
ILMN_1704550	AZIN1	51582	3990523	1.91433
ILMN_1807042	MARCKS	4082	6060484	1.92792
ILMN_1776181	BIRC3	330	5080021	1.93264
ILMN_1746836	PTAFR	5724	510112	1.93819
ILMN_1763828	MTF1	4520	2030209	1.93909
ILMN_1764090	AK3L1	205	4290192	1.94606
ILMN_1703926	PTGER2	5732	5900471	1.95536
ILMN_2331082	MS4A7	58475	990328	1.96626
ILMN_1759326	P2RX7	5027	3370086	1.96646
ILMN_2124064	REL	5966	1030441	1.97299
ILMN_1683146	FTH1	2495	5220240	1.97428
ILMN_1691508	PLAUR	5329	360475	1.97728
ILMN_3200378	LOC401127	401127	6220537	1.97825
ILMN_1705953	LONRF1	91694	5050768	1.97835
ILMN_1692058	NDN	4692	60184	1.98385
ILMN_2330307	SLC43A3	29015	2600431	1.99346
ILMN_1715684	LAMB3	3914	730040	1.99852
ILMN_1682658	EPM2AIP1	9852	6770403	2.03968
ILMN_1730660	GALIG	81625	1660647	2.04061
ILMN_1819783			2680670	2.05223
ILMN_1781565	MESDC1	59274	1070156	2.05593
ILMN_1718960	SERPINB8	5271	3400672	2.0613
ILMN_1781001	SOCS3	9021	4230102	2.07524
ILMN_1731785	ORM2	5005	450020	2.08089
ILMN_1737514	KYNU	8942	7040142	2.08475
ILMN_1734833	NBN	4683	3610343	2.09127
ILMN_1808797	ADCY10	55811	6760370	2.10464
ILMN_1678490	RILPL2	196383	1660286	2.10567
ILMN_1703180	ETV3	2117	4810343	2.10653
ILMN_1843198			1940563	2.11019
ILMN_1686109	CCL23	6368	6110343	2.11236
ILMN_2184373	IL8	3576	1980309	2.1163
ILMN_2396801	PNPLA1	285848	940463	2.12978
ILMN_1736834	SKIL	6498	5870609	2.14208
ILMN_2338038	AK3L1	205	160148	2.14284
ILMN_2171289	SAMSN1	64092	4390079	2.14644
ILMN_1818446			7560343	2.15579
ILMN_1656501	DUSP5	1847	5390161	2.16443
ILMN_2170814	LAMP3	27074	7320546	2.16827
ILMN_1770085	BTG2	7832	1010487	2.17068
ILMN_1779706	TP53BP2	7159	150095	2.17171
ILMN_1684887	SAMSN1	64092	1410181	2.18175
ILMN_1813846	P2RX4	5025	2060605	2.1978
ILMN_1786601	PLAGL2	5326	4180209	2.21087
ILMN_1772387	TLR2	7097	6420750	2.2244
ILMN_1720829	ZFP36	7538	2900348	2.22783
ILMN_1742052	SERPINB9	5272	1230156	2.23293
ILMN_1710221	GPR35	2859	6520328	2.24427
ILMN_1735548	HIVEP1	3096	4670500	2.25876
ILMN_2408543	PLAUR	5329	730528	2.26076
ILMN_2331087	MS4A7	58475	3840564	2.26079
ILMN_1802653	EBI3	10148	2810767	2.26252
ILMN_1766085	REL	5966	2230592	2.28279
ILMN_3269484	LOC100128899	100128899	6380725	2.2846
ILMN_1792922	SOD2	6648	5960731	2.29183
ILMN_1713829	PTGES	9536	1510181	2.29808
ILMN_1729987	SRC	6714	5420592	2.31585
ILMN_1778625	CD44	960	360719	2.31674
ILMN_2390859	NFKB2	4791	3310615	2.31974
ILMN_1707748	PIM3	415116	2190452	2.34293
ILMN_2374865	ATF3	467	4780128	2.34502
ILMN_1808707	FSCN1	6624	4560328	2.35689
ILMN_1789001	SLC35B2	347734	1580402	2.35901
ILMN_1696584	ORM1	5004	2850315	2.3665
ILMN_1668743	LOC728069	728069	5560279	2.36834
ILMN_1796349	SMPDL3A	10924	4230669	2.36982
ILMN_2374340	PLAUR	5329	6220671	2.37252
ILMN_2063586	CLIC4	25932	3890193	2.37986
ILMN_2327994	AZIN1	51582	4070661	2.39333
ILMN_1658920	MCTP1	79772	6480326	2.39703
ILMN_1710923	SLAMF7	57823	4280497	2.41032
ILMN_2049766	NFE2L3	9603	5820035	2.4311
ILMN_1799062	NFKB2	4791	1710504	2.44371
ILMN_1769388	GJB2	2706	5260095	2.44621
ILMN_1752526	RNF144B	255488	70630	2.45606
ILMN_1659960	IL4I1	259307	540670	2.46031
ILMN_1669376	DRAM	55332	4280482	2.47234
ILMN_1808241	PNPLA1	285848	5420725	2.4815
ILMN_1711838	SLC25A24	29957	3890402	2.50708
ILMN_1910334	FLJ36644	400617	1850025	2.50844
ILMN_1737005	C19orf61	56006	2750465	2.50962
ILMN_1680139	MAFF	23764	1430138	2.52205
ILMN_2259495	BID	637	5270136	2.54052
ILMN_1693192	PI3	5266	1050168	2.54398
ILMN_1712430	ATP5G1	516	460040	2.55123
ILMN_1700413	MAFF	23764	7550202	2.56337
ILMN_1764709	MAFB	9935	2060440	2.58005
ILMN_1741159	MAP3K8	1326	1470215	2.59341
ILMN_2397028	SERPINB8	5271	1770376	2.59389
ILMN_1750497	GPR109A	338442	3830228	2.6078
ILMN_1795762	PLEK	5341	4810020	2.61396
ILMN_1702487	SGK1	6446	4390450	2.61965
ILMN_1799600	STARD8	9754	2100521	2.65332
ILMN_1849784			7320189	2.66569
ILMN_1848893			6900056	2.66648
ILMN_1795835	LOC338758	338758	6650035	2.66839
ILMN_1812759	GCH1	2643	240053	2.67284
ILMN_3305938	SGK1	6446	2030324	2.68396
ILMN_1769229	BCL2A1	597	7380477	2.69386
ILMN_1718977	GADD45B	4616	4920110	2.69548
ILMN_3309839	MIR1275	100302123	460521	2.74122
ILMN_1788768	LOC652699	652699	1770367	2.78715
ILMN_2233539	SLC39A8	64116	2320358	2.79077
ILMN_1797895	FFAR2	2867	4920228	2.82348
ILMN_2106449	PLEKHF2	79666	2190634	2.82983
ILMN_1773154	NFKBIA	4792	4280113	2.85333
ILMN_1806023	JUN	3725	6510367	2.8697
ILMN_1787897	CXCL1	2919	5720039	2.89696
ILMN_1695316	SLC39A8	64116	3120543	2.92024
ILMN_1785732	TNFAIP6	7130	2140242	2.92959
ILMN_1666733	IL8	3576	1570553	2.93256
ILMN_3308265	MIRN302C	442895	3990307	2.94214
ILMN_2173291	CYP4B1	1580	5820400	2.95805
ILMN_1780334	KCNJ2	3759	60719	3.04164
ILMN_1677693	GPR109B	8843	3180220	3.044
ILMN_3229324	SGK1	6446	1410209	3.05296
ILMN_1815079	TICAM1	148022	3360291	3.05699
ILMN_1724863	TICAM1	148022	5570730	3.0896
ILMN_2174574	HNRNPA3P1	10151	3830709	3.10195
ILMN_1807372	ADORA2A	135	7560440	3.1048
ILMN_1652777	CDC42EP2	10435	6180253	3.11841
ILMN_1712959	DUSP2	1844	6960687	3.12441
ILMN_1721833	IER5	51278	650241	3.13105
ILMN_1787529	C3AR1	719	840068	3.17532
ILMN_1778321	SLC2A6	11182	6180465	3.18209
ILMN_1678690	UPB1	51733	3830735	3.34836
ILMN_1671250	CLIC4	25932	270653	3.34976
ILMN_1717313	NFKBIE	4794	540139	3.42001
ILMN_1679979	PLK3	1263	6510278	3.42362
ILMN_1779257	CD40	958	6420520	3.43426
ILMN_1763207	BATF3	55509	5900253	3.5173
ILMN_1680465	ARL5B	221079	2340564	3.59307
ILMN_1687978	PHLDA1	22822	5900725	3.5933
ILMN_2120022	ARL5B	221079	1710753	3.69643
ILMN_1727689	TNFAIP2	7127	2100400	3.77252
ILMN_1719695	NFKBIZ	64332	2470348	3.81059
ILMN_1702691	TNFAIP3	7128	3360681	3.8198
ILMN_2335813	GCH1	2643	1010360	3.83053
ILMN_1677591	CCL4L2	388372	5700551	3.87875
ILMN_3237956	ZC3H12C	85463	380672	3.9831
ILMN_1698218	TRAF1	7185	4570768	4.07102
ILMN_1745964	IRAK2	3656	3930750	4.1132
ILMN_1656057	PLAU	5328	5360670	4.14253
ILMN_1722781	EGR3	1960	2370373	4.38659
ILMN_3193271	IRG1	730249	1770072	4.42519
ILMN_1659936	PPP1R15A	23645	1340600	4.44644
ILMN_1700180	LOC643930	643930	430347	4.51427
ILMN_1882512			580326	4.75184
ILMN_1674563	CCL4	6351	870754	4.89884
ILMN_1720048	CCL2	6347	1030333	4.96617
ILMN_1686116	THBS1	7057	5810685	5.09856
ILMN_1654696	C15orf48	84419	4070719	5.50992
ILMN_3190833	CCRL2	9034	3360372	5.65799
ILMN_1776967	LRRC50	123872	5550035	5.72284
ILMN_1672295	ZC3H12A	80149	2490017	6.01936
ILMN_1770260	NFKBIZ	64332	50465	6.02508
ILMN_1780582	CD83	9308	5050162	6.21005
ILMN_1682775	EDN1	1906	7040386	6.42554
ILMN_1705874	LOC642093	642093	3830242	6.43793
ILMN_3248910	MIRN155	114614	5860722	6.80979
ILMN_1682717	IER3	8870	1190367	7.09652
ILMN_2328666	CD83	9308	6620026	7.4404
ILMN_1774874	IL1RN	3557	3060735	7.9854
ILMN_1838319	IRG1	730249	4670114	8.40261
ILMN_1785345	GPR84	53831	2070646	8.76552
ILMN_3235755	LOC728830	728830	6220482	9.00819
ILMN_1812226	ICAM1	3383	130044	9.14109
ILMN_1691846	G0S2	50486	6180427	9.52541
ILMN_1689734	IL1RN	3557	2470601	10.598
ILMN_1699651	IL6	3569	4040576	14.0565
ILMN_1716276	CCL4L2	388372	2970575	16.9719
ILMN_1682636	CXCL2	2920	4670390	17.9578
ILMN_3235832	LOC728835	728835	6560201	18.9055
ILMN_1775501	IL1B	3553	840685	20.0323
ILMN_1773245	CCL3L1	6349	6660288	20.6994
ILMN_2100209	CCL4L1	9560	3520102	21.8721
ILMN_2105573	CCL3L3	414062	2810010	22.3401
ILMN_1805410	C15orf48	84419	1110373	22.6342
ILMN_1728106	TNF	7124	2640301	23.9405
ILMN_1747355	CCL3L1	6349	4250053	28.2269
ILMN_1671509	CCL3	6348	6590682	35.9584
ILMN_2218856	CCL3L1	6349	610524	43.0561
ILMN_1658483	IL1A	3552	1980672	59.832
ILMN_1657234	CCL20	6364	4220246	61.8104

## Sheet: Pam3CSK4 1.8FC 3 hour
Probe_Id	Symbol	Entrez_Gene_ID	ProbeID	FC ([3-Pam3CsK4] vs [3-Nil])
ILMN_2041190	F2RL1	2150	1050068	-10.0501
ILMN_1673113	F2RL1	2150	5810047	-7.0478
ILMN_1797731	MS4A6A	64231	2260129	-5.9973
ILMN_1662524	IL8RA	3577	3440669	-5.97423
ILMN_1728677	CREB5	9586	4290619	-5.11169
ILMN_2142752	MANSC1	54682	1190528	-5.04984
ILMN_1680397	IL8RB	3579	2900327	-4.99857
ILMN_1746436	HCG27	253018	3800358	-4.95941
ILMN_1731714	CREB5	9586	6200577	-4.83393
ILMN_1711493	PRAM1	84106	2490072	-4.7996
ILMN_1653292	PFKFB4	5210	7400653	-4.74129
ILMN_1653711	FZD2	2535	5720180	-4.61813
ILMN_1736180	FRAT1	10023	3400646	-4.4737
ILMN_1730639	SLC22A15	55356	4480017	-4.46574
ILMN_1776602	RNASE4	6038	6590041	-4.4188
ILMN_1806165	HSPA6	3310	160092	-4.40455
ILMN_1781416	FRAT1	10023	70343	-4.33076
ILMN_1799106	MOSC1	64757	3370327	-4.11587
ILMN_1788213	FRAT2	23401	7330026	-4.10769
ILMN_2388955	C1orf183	55924	5260008	-4.06396
ILMN_1890614			4730711	-3.89059
ILMN_1652490	MANSC1	54682	150041	-3.81074
ILMN_1795139	S100Z	170591	5870338	-3.73423
ILMN_2112357	CD300LF	146722	4540228	-3.65931
ILMN_1698732	PALLD	23022	3780053	-3.65891
ILMN_1748694	NHSL2	340527	4590070	-3.47015
ILMN_1760727	ANG	283	3930392	-3.33334
ILMN_2400922	OPRL1	4987	1440754	-3.24518
ILMN_1712305	CYBRD1	79901	2370300	-3.21871
ILMN_1788203	HEY1	23462	3840753	-3.13687
ILMN_1752117	TMEM55A	55529	5960653	-3.12397
ILMN_1685493	TMCC3	57458	3440400	-3.0652
ILMN_1747251	LTB4R	1241	4250136	-3.0549
ILMN_1812915	TNFRSF10B	8795	2360095	-3.02992
ILMN_2401258	FAM13A1	10144	4150255	-3.02859
ILMN_2053103	SLC40A1	30061	730164	-3.02197
ILMN_1667744	MPPE1	65258	3780487	-3.02146
ILMN_1681467	RAB11FIP4	84440	6370195	-3.00476
ILMN_1693650	FES	2242	4120689	-2.99847
ILMN_1745778	SLC45A4	57210	3310632	-2.94892
ILMN_1749287	TLR6	10333	5340427	-2.9415
ILMN_1758735	NLRP12	91662	7650008	-2.93445
ILMN_1758642	FLJ90757	440465	6130300	-2.92372
ILMN_1771120	TMEM45B	120224	430541	-2.84779
ILMN_1738992	MNDA	4332	6290270	-2.84184
ILMN_1789793	NUAK2	81788	380202	-2.82864
ILMN_1711786	NFE2	4778	510468	-2.80419
ILMN_1691572	TST	7263	2230288	-2.79764
ILMN_1692219	RAB11FIP1	80223	6130156	-2.79621
ILMN_3181538	C10orf105	414152	360470	-2.79135
ILMN_2087692	CYBRD1	79901	2450465	-2.78095
ILMN_1774761	CCR2	1231	580706	-2.74099
ILMN_2094952	NUAK2	81788	840356	-2.7395
ILMN_1671843	PSRC1	84722	1070762	-2.72629
ILMN_1696828	RGS14	10636	2940471	-2.70855
ILMN_1762712	HHEX	3087	5130750	-2.69717
ILMN_1733443	SULT1B1	27284	4780068	-2.69507
ILMN_1788223	RSPH3	83861	2650678	-2.68938
ILMN_1676336	AADACL1	57552	7650020	-2.67992
ILMN_2094061	IMPA2	3613	2340241	-2.66639
ILMN_1707943	C19orf39	126074	2490674	-2.65779
ILMN_1695157	CA4	762	6380672	-2.64762
ILMN_1655702	ABHD5	51099	5860215	-2.62407
ILMN_1815148	MAN2A2	4122	3140288	-2.61411
ILMN_1707585	SLC46A2	57864	5220008	-2.6045
ILMN_1882590			3400709	-2.60403
ILMN_1695246	KLHDC8B	200942	7560114	-2.59898
ILMN_1733221	C9orf164	349236	6280082	-2.59488
ILMN_1716105	NLRP12	91662	520470	-2.58201
ILMN_1749892	EGLN1	54583	4670102	-2.58112
ILMN_1716651	RUNX2	860	940504	-2.58072
ILMN_2324994	IKIP	121457	1410706	-2.57682
ILMN_1802380	RERE	473	10008	-2.55978
ILMN_2324989	IKIP	121457	6620370	-2.5456
ILMN_1668910	CIDEB	27141	5810719	-2.54505
ILMN_2398274	PYCARD	29108	5570008	-2.54454
ILMN_1666049	NUP214	8021	4850164	-2.53756
ILMN_1782741	CD300LB	124599	4610110	-2.52769
ILMN_1712577	TMEM157	345757	2060220	-2.5201
ILMN_1787718	SLC27A1	376497	6180608	-2.51669
ILMN_1769895	CCR2	1231	6040711	-2.49753
ILMN_2391976	SLC45A4	57210	7150753	-2.49111
ILMN_1777461	CCR2	1231	2900524	-2.49084
ILMN_1780671	PLEKHG3	26030	4010397	-2.48986
ILMN_1672114	TNFRSF10C	8794	2260746	-2.4751
ILMN_1656042	KIAA0319L	79932	630397	-2.46621
ILMN_2327795	RERE	473	1230347	-2.45875
ILMN_1763745	CCNJL	79616	2260189	-2.44354
ILMN_1700349	ADCK4	79934	4290053	-2.43522
ILMN_1761833	SLC40A1	30061	5490601	-2.43059
ILMN_3237926	CCNJL	79616	4610142	-2.42477
ILMN_1743933	TSHZ3	57616	5870424	-2.41937
ILMN_2386008	MPZL1	9019	7000431	-2.41628
ILMN_1732143	FLJ42957	400077	1710477	-2.37832
ILMN_1719433	CD1D	912	6400358	-2.35546
ILMN_1739815	NLRP12	91662	430682	-2.34613
ILMN_1781198	PPP1R3D	5509	1230068	-2.34207
ILMN_1703327	PSTPIP1	9051	7320747	-2.33825
ILMN_1745262	REM2	161253	2710523	-2.3378
ILMN_3236428	RP11-679B17.1	100113407	4780491	-2.32958
ILMN_1667460	SULF2	55959	7200242	-2.32315
ILMN_1665217	C3orf34	84984	1430435	-2.31663
ILMN_1779015	ZNF467	168544	2490333	-2.31512
ILMN_1769013	ASGR1	432	2370064	-2.30956
ILMN_2414027	CKLF	51192	2760519	-2.30837
ILMN_1697267	PRKCZ	5590	130551	-2.30703
ILMN_1784630	KBTBD11	9920	5050093	-2.29629
ILMN_1787749	CASP8	841	290592	-2.29545
ILMN_1731275	DPEP3	64180	3840519	-2.29048
ILMN_3243899	LOC286144	286144	3780021	-2.27711
ILMN_1691760	FAM45A	404636	990711	-2.26655
ILMN_1787186	NOV	4856	4290037	-2.25889
ILMN_1753712	STX10	8677	6220273	-2.25382
ILMN_1677038	C7orf58	79974	7510551	-2.24804
ILMN_3236239	LOC100129550	100129550	7000328	-2.24367
ILMN_1681683	LOC650919	650919	3460475	-2.23712
ILMN_1669062	CCR2	1231	5960239	-2.23135
ILMN_1677228	TMLHE	55217	5890168	-2.22597
ILMN_1714602	CD86	942	4210465	-2.22468
ILMN_2148944	ADCY4	196883	6330224	-2.21716
ILMN_1723768	NLRX1	79671	430333	-2.21436
ILMN_1767509	DEF8	54849	5820768	-2.21181
ILMN_2359601	CAMK2G	818	1170176	-2.20913
ILMN_1776515	MPPE1	65258	360053	-2.20213
ILMN_2359800	MS4A6A	64231	1770152	-2.16934
ILMN_1691574	LOC646064	646064	6660048	-2.1668
ILMN_2148679	SDHAP3	728609	6350341	-2.16675
ILMN_1712389	CKLF	51192	5080367	-2.16595
ILMN_1666208	C14orf106	55320	1450603	-2.16034
ILMN_2197365	RGS2	5997	3400019	-2.15583
ILMN_1715864	NHS	4810	2970020	-2.15572
ILMN_2345142	SULF2	55959	4050128	-2.15119
ILMN_1706304	EIF2C4	192670	5560438	-2.14419
ILMN_1675391	SLC24A4	123041	2260414	-2.13711
ILMN_2139816	GPSM2	29899	1070292	-2.13331
ILMN_1797693	BRI3BP	140707	160437	-2.13119
ILMN_1670998	TALDO1	6888	670167	-2.12763
ILMN_2087303	XKR8	55113	7560435	-2.1238
ILMN_1717207	MMP25	64386	6020630	-2.11759
ILMN_1723846	FAM119B	25895	870056	-2.11249
ILMN_2148668	RCBTB2	1102	1400035	-2.11114
ILMN_1693552	CD300A	11314	4780196	-2.07949
ILMN_1787808	CEP63	80254	2690064	-2.06438
ILMN_1755234	SSH3	54961	540608	-2.04803
ILMN_1809695	CAMK2G	818	1010475	-2.04755
ILMN_1724407	TACC3	10460	4390484	-2.03319
ILMN_2074748	HAL	3034	6840468	-2.02899
ILMN_1698996	SLC19A1	6573	4760014	-2.02848
ILMN_1797031	HSPBAP1	79663	6420142	-2.02082
ILMN_2249720	LAT2	7462	3290692	-2.01702
ILMN_3256478	LOC100129034	100129034	6590349	-2.01309
ILMN_1696432	IDH1	3417	3180048	-2.01175
ILMN_1658807	HMOX2	3163	4230347	-2.00383
ILMN_1721876	TIMP2	7077	780270	-1.99114
ILMN_1710207	C10orf6	55719	6510368	-1.99066
ILMN_1699676	C14orf147	171546	1410050	-1.98642
ILMN_1873107			5820273	-1.97908
ILMN_2243912	RAB37	326624	2100025	-1.9746
ILMN_1799030	CMTM2	146225	4210113	-1.96954
ILMN_3240997	CENTD3	64411	6040097	-1.96901
ILMN_1787324	C16orf48	84080	2760706	-1.96791
ILMN_1718712	C20orf177	63939	770221	-1.96672
ILMN_1805175	TGFA	7039	3420296	-1.96007
ILMN_1777998	ARHGAP25	9938	3850148	-1.95275
ILMN_1779010	MAP3K3	4215	2970189	-1.95059
ILMN_1678810	KIF27	55582	1260215	-1.94906
ILMN_1804419	LRMP	4033	7150324	-1.94667
ILMN_1654571	FCHO1	23149	4120703	-1.93892
ILMN_1679339	C3orf62	375341	130280	-1.93488
ILMN_1695962	SLC12A9	56996	110450	-1.93426
ILMN_2205963	C10orf54	64115	6620292	-1.92944
ILMN_1800889	FIG4	9896	1990494	-1.92366
ILMN_1689160	DPEP2	64174	1820681	-1.92165
ILMN_1721035	MS4A6A	64231	520360	-1.91249
ILMN_1759411	C16orf79	283870	60220	-1.91147
ILMN_2338480	RHOT1	55288	2480576	-1.90876
ILMN_1692572	KIF27	55582	4730341	-1.90516
ILMN_2386982	PRKCZ	5590	2750324	-1.89826
ILMN_1735735	KATNB1	10300	3190022	-1.89259
ILMN_1792679	ITGA5	3678	6330338	-1.89046
ILMN_1803720	SLC16A5	9121	650612	-1.88571
ILMN_2409596	RAB11FIP1	80223	4050102	-1.88458
ILMN_1779735	LOC389541	389541	4590615	-1.87594
ILMN_1802027	MGST2	4258	1510019	-1.87464
ILMN_1694810	PANX2	56666	4070300	-1.86926
ILMN_1815644	NHSL2	340527	3990438	-1.86367
ILMN_1746704	TRIM8	81603	940435	-1.86047
ILMN_1779677	ZCCHC6	79670	1230746	-1.85882
ILMN_1906110			1500639	-1.85649
ILMN_1662243	ING1	3621	5090040	-1.85442
ILMN_1807003	ANXA11	311	6960594	-1.85309
ILMN_1652198	CCM2	83605	4860634	-1.85049
ILMN_1780132	PELI2	57161	3840491	-1.85001
ILMN_1760449	TSPAN32	10077	1850053	-1.84653
ILMN_2294976	RNASE4	6038	20324	-1.84455
ILMN_1684440	PXN	5829	6450541	-1.84321
ILMN_1738749	MAST3	23031	4200475	-1.84008
ILMN_1689518	PECAM1	5175	430747	-1.83836
ILMN_1765061	OXER1	165140	520053	-1.83294
ILMN_2382657	ARHGAP9	64333	2650594	-1.83268
ILMN_1678504	RHOT1	55288	4010411	-1.83225
ILMN_1698766	PYCARD	29108	6860687	-1.83077
ILMN_1754753	IL6R	3570	5870685	-1.82792
ILMN_1700896	SAP30	8819	1780673	-1.8266
ILMN_1803560	LAT2	7462	3060092	-1.82457
ILMN_2400947	CUGBP2	10659	5390575	-1.82348
ILMN_2276996	CCR2	1231	1660615	-1.82232
ILMN_1696187	PYGL	5836	2760427	-1.81696
ILMN_1686981	SULF2	55959	6330487	-1.81301
ILMN_1655206	ZBTB34	403341	1400059	-1.81272
ILMN_2410742	JMJD1C	221037	6960523	-1.80944
ILMN_1750961	TM6SF1	53346	240653	-1.8077
ILMN_1706342	ZNF746	155061	3060176	-1.80702
ILMN_1784737	S1PR4	8698	3370075	-1.80268
ILMN_1716465	RBP7	116362	3850112	-1.80006
ILMN_1789642	DNAJC5	80331	4040703	1.80029
ILMN_2323491	NUP62	23636	2510279	1.80281
ILMN_2342437	KLHL5	51088	1570349	1.80332
ILMN_1708101	LMNB2	84823	7570148	1.80382
ILMN_1763875	ABCF1	23	7380113	1.80618
ILMN_2392635	ABCF1	23	2190273	1.8064
ILMN_1747347	C17orf60	284021	4290056	1.81776
ILMN_1681890	DYNLT3	6990	7330044	1.82278
ILMN_1696946	LOC654174	654174	6270367	1.82523
ILMN_2355462	CYFIP1	23191	4200343	1.82692
ILMN_1791771	HCK	3055	6270022	1.82868
ILMN_1674337	FKBP2	2286	1010068	1.82963
ILMN_2349610	DPH3	285381	6510279	1.83282
ILMN_1689968	PLEKHO2	80301	3990546	1.8334
ILMN_1741133	NME1	4830	1820504	1.83403
ILMN_1706013	FTHL11	2503	6180070	1.83976
ILMN_1753243	DNAJB11	51726	3190452	1.84734
ILMN_1913678			5720768	1.8486
ILMN_1679912	DPH3	285381	6250397	1.84931
ILMN_1815190	METTL1	4234	1990358	1.85281
ILMN_1796490	GRINA	2907	70070	1.85582
ILMN_1795835	LOC338758	338758	6650035	1.85597
ILMN_2082314	TOM1	10043	2360706	1.85706
ILMN_3306997	METTL1	4234	650348	1.86331
ILMN_1747744	LHFPL2	10184	360132	1.86379
ILMN_3207122	LOC644563	644563	4290102	1.86405
ILMN_1680644	FLJ20323	54468	2750544	1.86662
ILMN_2395389	PSMC4	5704	150544	1.87022
ILMN_1710221	GPR35	2859	6520328	1.87071
ILMN_2382083	CUGBP1	10658	7040341	1.87274
ILMN_2359945	CES1	1066	2680056	1.87647
ILMN_3245773	tcag7.1314	54103	2340301	1.87738
ILMN_2228873	STARD3NL	83930	5550360	1.88127
ILMN_1703441	ZNF593	51042	5810201	1.88556
ILMN_1798288	MOBKL2C	148932	7560471	1.89461
ILMN_1717877	IVNS1ABP	10625	5560338	1.8949
ILMN_1720083	EHD4	30844	6400647	1.89853
ILMN_2284744	HNMT	3176	7100121	1.89915
ILMN_1734229	SPPL2A	84888	4920398	1.90503
ILMN_1735461	DDX21	9188	2750719	1.90568
ILMN_1794038	FAM49A	81553	2510184	1.90708
ILMN_3268083	LOC100128689	100128689	7380133	1.9118
ILMN_1799600	STARD8	9754	2100521	1.91426
ILMN_1846002			7400487	1.91582
ILMN_1687887	PSMC4	5704	6180440	1.92058
ILMN_1670542	AK2	204	1990491	1.92063
ILMN_2370872	GRINA	2907	3800392	1.92381
ILMN_2078592	C6orf105	84830	2650192	1.92517
ILMN_1716053	AK2	204	5720669	1.92809
ILMN_1654289	ELK1	2002	510162	1.93707
ILMN_1750278	FTHL12	2504	3190133	1.93773
ILMN_1682738	SMAD3	4088	6840328	1.9378
ILMN_2061732	YRDC	79693	3440224	1.93935
ILMN_3257030	FTHL16	2508	1660669	1.93979
ILMN_1714165	ST3GAL2	6483	7160292	1.9443
ILMN_1654322	ATP1B3	483	3130092	1.94706
ILMN_1780711	LOC390530	390530	3800202	1.95262
ILMN_1746525	FTHL2	2497	4120039	1.95687
ILMN_1727200	SLCO4A1	28231	4560736	1.95746
ILMN_1749213	SDF2L1	23753	3120079	1.96054
ILMN_2138765	ADFP	123	460204	1.96402
ILMN_2147517	CD58	965	5900594	1.96502
ILMN_1688698	ZEB2	9839	5050441	1.97584
ILMN_2287276	C14orf24	283635	4260561	1.97655
ILMN_1720158	ETS2	2114	4220605	1.98201
ILMN_1715068	AQP9	366	160494	1.98598
ILMN_2393296	GK	2710	4150369	1.98598
ILMN_1790978	ATG7	10533	5220754	1.98702
ILMN_1663751	CYCSL1	157317	3890008	1.991
ILMN_1723884	ARF4	378	1430136	2.01633
ILMN_2287888	PSMC4	5704	5360646	2.02018
ILMN_2222991	ETF1	2107	650315	2.02614
ILMN_1665736	LOC648024	648024	2000025	2.02808
ILMN_1788768	LOC652699	652699	1770367	2.03233
ILMN_1809433	XBP1	7494	5690066	2.03252
ILMN_1769129	CCL19	6363	7100646	2.03319
ILMN_2073235	FTHL12	2504	4730181	2.03505
ILMN_3242120	hCG_1757335	643752	510142	2.03812
ILMN_3242586	RHOU	58480	1230470	2.041
ILMN_1785852	OBFC2A	64859	4260253	2.04459
ILMN_1690473	NFKBIB	4793	2360537	2.04553
ILMN_2044085	RQCD1	9125	7050138	2.04861
ILMN_2405521	MTHFD2	10797	6620689	2.05084
ILMN_2151818	PSMA6	5687	5080326	2.05142
ILMN_1679158	FAAH2	158584	130167	2.05739
ILMN_1764964	IFNGR2	3460	2570291	2.05756
ILMN_1715069	TANK	10010	2230113	2.06592
ILMN_2231021	TMEM185B	79134	6960544	2.06819
ILMN_1760280	NXT1	29107	4780398	2.0717
ILMN_2365465	XBP1	7494	2450156	2.07748
ILMN_1762608	KIAA1632	57724	3780709	2.07823
ILMN_2110908	MYC	4609	6550600	2.0859
ILMN_2412927	GMPPB	29925	4830458	2.08964
ILMN_1696911	FTHL8	2501	1980594	2.09269
ILMN_1651354	SPP1	6696	3460070	2.09281
ILMN_1773963	GNA15	2769	5670424	2.09293
ILMN_2081398	KIF3B	9371	2450037	2.09324
ILMN_2348788	CD44	960	4560193	2.09387
ILMN_1720829	ZFP36	7538	2900348	2.10272
ILMN_2186061	PFKFB3	5209	4120053	2.10486
ILMN_1775759	NRAS	4893	6020280	2.1102
ILMN_2134538	FTHL11	2503	460164	2.11408
ILMN_1726545	LILRA5	353514	620136	2.11564
ILMN_1670870	ALCAM	214	2070575	2.11834
ILMN_3244935	LOC100130308	100130308	4540181	2.1274
ILMN_1779706	TP53BP2	7159	150095	2.13683
ILMN_2388800	PPAP2B	8613	7050575	2.13915
ILMN_1725471	GK	2710	940274	2.14122
ILMN_1672496	DNAJA1	3301	1980632	2.14298
ILMN_1773742	DNAJB9	4189	2760164	2.15709
ILMN_1675258	LOC441268	441268	3610192	2.1637
ILMN_1790810	HCN4	10021	380626	2.16828
ILMN_2056002	LOC723972	723972	5220279	2.17339
ILMN_1796210	PPRC1	23082	7160100	2.17346
ILMN_1800131	LOC652826	652826	6350148	2.17622
ILMN_1701243	C10orf2	56652	2190538	2.18982
ILMN_3282768	LOC644879	644879	3870452	2.19112
ILMN_1690566	RASSF4	83937	10639	2.19661
ILMN_1731503	MARCO	8685	3180392	2.19855
ILMN_2166524	CCNYL1	151195	2060112	2.19881
ILMN_2173835	FTHL3P	2498	6450139	2.20421
ILMN_2072603	MRPL14	64928	430196	2.20475
ILMN_2392274	CD82	3732	2340768	2.20782
ILMN_1657708	MGLL	11343	3830327	2.20859
ILMN_2231020	TMEM185B	79134	3850722	2.21481
ILMN_1667418	LOC283953	283953	5290136	2.22249
ILMN_1671969	UGP2	7360	3840053	2.22335
ILMN_1708890	RASSF4	83937	540564	2.22627
ILMN_1785268	CD58	965	3610035	2.23002
ILMN_1702279	KIF3B	9371	450398	2.23523
ILMN_1672034	PIM3	415116	50538	2.23837
ILMN_1761147	GABPB2	2553	7200431	2.24172
ILMN_1668588	LOC648733	648733	6450747	2.2427
ILMN_2389064	C15orf48	84419	6860397	2.2445
ILMN_1700967	C3orf59	151963	2030687	2.24962
ILMN_1705266	RELA	5970	5490750	2.25275
ILMN_1699856	RALGDS	5900	2140735	2.2552
ILMN_1734740	GPR65	8477	6550273	2.2556
ILMN_1803811	TRIB1	10221	4810520	2.25576
ILMN_1697268	EMILIN2	84034	1190142	2.25594
ILMN_2336781	SOD2	6648	3890326	2.26359
ILMN_1880983			4540161	2.27043
ILMN_3227315	LOC729009	729009	2810463	2.2751
ILMN_2383774	TRAF3	7187	4010487	2.28377
ILMN_1811489	OXSR1	9943	4920669	2.28566
ILMN_1795930	PTGER4	5734	2940438	2.28659
ILMN_2114720	SLPI	6590	2140707	2.2896
ILMN_1710092	ZBTB46	140685	7040521	2.29208
ILMN_1755024	IKBKE	9641	2450762	2.29385
ILMN_1651832	EHD1	10938	1780619	2.29404
ILMN_1765779	ADAM17	6868	5420762	2.29625
ILMN_2308338	BMF	90427	7650209	2.2998
ILMN_1660462	MCOLN2	255231	5490068	2.3051
ILMN_1773485	QKI	9444	4570440	2.31607
ILMN_2296036	PTPN2	5771	3610370	2.32467
ILMN_2397750	IVNS1ABP	10625	4280228	2.3303
ILMN_2323933	LAIR2	3904	6180743	2.33494
ILMN_1696302	FABP5	2171	5260047	2.33766
ILMN_1654685	MCTP1	79772	3360491	2.34262
ILMN_1806845	ALG3	10195	2140427	2.34765
ILMN_1784602	CDKN1A	1026	6660382	2.35261
ILMN_1675852	LOC650518	650518	7650528	2.35505
ILMN_1662973	CD82	3732	5130136	2.35751
ILMN_1859863			4280040	2.358
ILMN_1726359	NECAP1	25977	2640114	2.35908
ILMN_1669972	DKFZp686O24166	374383	5670187	2.37608
ILMN_1789001	SLC35B2	347734	1580402	2.38332
ILMN_1703926	PTGER2	5732	5900471	2.38437
ILMN_1769606	PIWIL4	143689	4540333	2.39059
ILMN_1763260	HIF1A	3091	6220543	2.39644
ILMN_1680618	MYC	4609	6270646	2.40123
ILMN_1674243	TFRC	7037	2940435	2.40823
ILMN_1699644	2003-03-01	115123	4670255	2.40858
ILMN_2340259	PDE4B	5142	2480577	2.40909
ILMN_1681283	HIF1A	3091	4900010	2.4164
ILMN_2372915	P2RY2	5029	4150408	2.41731
ILMN_1703123	AXUD1	64651	7560041	2.42103
ILMN_2085862	SLC15A3	51296	4220044	2.43871
ILMN_1812062	SGPP2	130367	2190228	2.44304
ILMN_1738552	SLC1A3	6507	4210403	2.44614
ILMN_1774447	AMPD3	272	150504	2.44881
ILMN_1705953	LONRF1	91694	5050768	2.45228
ILMN_1779852	FABP5L1	387934	830682	2.45298
ILMN_1774733	SOCS1	8651	1990300	2.45965
ILMN_1751941	FLJ77644	728772	7380243	2.46079
ILMN_1763000	CENTA2	55803	3990433	2.46261
ILMN_1660847	PFKFB3	5209	1470601	2.46719
ILMN_2361478	PDLIM5	10611	6040608	2.46937
ILMN_1672174	ECE1	1889	270050	2.47962
ILMN_1708934	ADM	133	5670465	2.48272
ILMN_2135898	GPR42P	2866	1410452	2.48293
ILMN_1802735	FFAR3	2865	5050338	2.50061
ILMN_1815079	TICAM1	148022	3360291	2.50099
ILMN_1814247	TCFL5	10732	1510154	2.50769
ILMN_2372974	SIRPA	140885	5360193	2.53428
ILMN_1764043	TTL	150465	7320386	2.53715
ILMN_2161746	TRIP10	9322	430431	2.54203
ILMN_1748283	PIM2	11040	6200168	2.55869
ILMN_1706498	DSE	29940	7210170	2.56706
ILMN_2091846	FTHL2	2497	4060561	2.57109
ILMN_1699489	TUBB6	84617	1570092	2.57715
ILMN_3275771	LOC642567	642567	5090382	2.58989
ILMN_1757287	MAPK6	5597	7160348	2.59583
ILMN_1749115	RTN2	6253	3460376	2.60311
ILMN_1707339	BTG3	10950	4920053	2.60354
ILMN_1703180	ETV3	2117	4810343	2.60908
ILMN_2390310	C17orf91	84981	5290161	2.61356
ILMN_1730660	GALIG	81625	1660647	2.62683
ILMN_1704055	HSPC111	51491	380370	2.6311
ILMN_1746836	PTAFR	5724	510112	2.64299
ILMN_1752914	CDGAP	57514	2060543	2.66631
ILMN_1684585	ACSL1	2180	1030431	2.68202
ILMN_1704094	PSMA6	5687	7040470	2.68667
ILMN_1776181	BIRC3	330	5080021	2.69931
ILMN_1792072	FUT4	2526	7160373	2.71521
ILMN_1782922	PDE4B	5142	2680543	2.72023
ILMN_1658327	BAZ1A	11177	1240097	2.72446
ILMN_1796508	TOP1MT	116447	7610671	2.73955
ILMN_2086077	JUNB	3726	7550500	2.75625
ILMN_1790891	CKAP4	10970	4490528	2.76213
ILMN_1685824	B4GALT5	9334	2060047	2.77052
ILMN_1681644	BIRC3	330	7210154	2.77238
ILMN_1880611			3850113	2.77875
ILMN_1779257	CD40	958	6420520	2.78538
ILMN_2041293	SQLE	6713	3120367	2.78606
ILMN_1656682	AZIN1	51582	2480039	2.78713
ILMN_1803686	ADA	100	7210192	2.7909
ILMN_1735038	2003-03-01	115123	3290332	2.79963
ILMN_1736311	POU2F2	5452	650630	2.80152
ILMN_1818446			7560343	2.82717
ILMN_1790881	HNMT	3176	3870102	2.83492
ILMN_1659990	HIG2	29923	7320441	2.84628
ILMN_1737157	GRAMD1A	57655	3140438	2.84798
ILMN_1701911	C5orf20	140947	2000162	2.85893
ILMN_1798249	AK3L1	205	4610554	2.87704
ILMN_1771376	PEA15	8682	3610228	2.89501
ILMN_1737360	TSPYL3	128854	3870400	2.90422
ILMN_2371685	UBE2E1	7324	4050070	2.90462
ILMN_1751789	HNMT	3176	4220168	2.9357
ILMN_1683146	FTH1	2495	5220240	2.93612
ILMN_1769546	RIN2	54453	6590445	2.94492
ILMN_1707748	PIM3	415116	2190452	2.95458
ILMN_1808241	PNPLA1	285848	5420725	2.96073
ILMN_2184640	NOLC1	9221	5960132	2.96632
ILMN_2331082	MS4A7	58475	990328	2.96896
ILMN_1766085	REL	5966	2230592	2.97551
ILMN_2412281	PDLIM5	10611	380523	2.98663
ILMN_2408543	PLAUR	5329	730528	2.99521
ILMN_1767135	SOS1	6654	2140519	3.01021
ILMN_1712959	DUSP2	1844	6960687	3.01057
ILMN_1811258	RELB	5971	730440	3.02405
ILMN_1807491	LAIR2	3904	50278	3.04313
ILMN_1813846	P2RX4	5025	2060605	3.05719
ILMN_1771664	CLEC4E	26253	5690753	3.06264
ILMN_1695354	BMF	90427	110280	3.08602
ILMN_2106449	PLEKHF2	79666	2190634	3.10176
ILMN_1655930	ELL2	22936	610270	3.11115
ILMN_1735548	HIVEP1	3096	4670500	3.1231
ILMN_2374340	PLAUR	5329	6220671	3.12999
ILMN_2124064	REL	5966	1030441	3.14084
ILMN_2150654	ZSWIM4	65249	1170072	3.14161
ILMN_1718960	SERPINB8	5271	3400672	3.15576
ILMN_1713058	PSTPIP2	9050	4290368	3.15798
ILMN_1778059	CASP4	837	6100136	3.1592
ILMN_1711899	ANXA2	302	770730	3.15941
ILMN_3197549	FLJ77644	728772	2140497	3.16741
ILMN_1748904	WTAP	9589	1510193	3.18195
ILMN_1672486	TCF7L2	6934	6900491	3.19456
ILMN_1800800	LOC731823	731823	2480142	3.22697
ILMN_1742052	SERPINB9	5272	1230156	3.2335
ILMN_1785175	SWAP70	23075	6200753	3.25206
ILMN_1778625	CD44	960	360719	3.25662
ILMN_1710514	BCL3	602	6330725	3.27284
ILMN_1864166			5260328	3.282
ILMN_1724863	TICAM1	148022	5570730	3.30321
ILMN_1912287			2710020	3.34092
ILMN_2355953	LILRB4	11006	1820114	3.34842
ILMN_3237270	LOC100133609	100133609	780672	3.35559
ILMN_1707591	TNIP3	79931	4830471	3.35614
ILMN_2327994	AZIN1	51582	4070661	3.36167
ILMN_2406501	SOD2	6648	3420373	3.40342
ILMN_3309839	MIR1275	100302123	460521	3.40857
ILMN_1682658	EPM2AIP1	9852	6770403	3.43779
ILMN_2063584	CLIC4	25932	3170762	3.44686
ILMN_2112256	TNFRSF4	7293	650328	3.4479
ILMN_1776188	MAP1LC3A	84557	5490240	3.45026
ILMN_1658407	SLC43A3	29015	4250670	3.47964
ILMN_1702487	SGK1	6446	4390450	3.47964
ILMN_1695744	LILRB2	10288	7610136	3.49166
ILMN_3194508	DDEF2	8853	5340646	3.49191
ILMN_2049766	NFE2L3	9603	5820035	3.50194
ILMN_2103107	ADAMDEC1	27299	2470184	3.51762
ILMN_1737005	C19orf61	56006	2750465	3.52578
ILMN_2396801	PNPLA1	285848	940463	3.53487
ILMN_2146761	FABP5	2171	4150048	3.54301
ILMN_1714965	NFKB1	4790	7400626	3.55132
ILMN_1797895	FFAR2	2867	4920228	3.59616
ILMN_1773154	NFKBIA	4792	4280113	3.59733
ILMN_1720373	SLC7A5	8140	270152	3.59786
ILMN_1807042	MARCKS	4082	6060484	3.62236
ILMN_1763828	MTF1	4520	2030209	3.64505
ILMN_3266606	FABP5L2	729163	580358	3.65832
ILMN_1679979	PLK3	1263	6510278	3.69373
ILMN_1681601	SUCNR1	56670	6560079	3.69773
ILMN_2379967	FCAR	2204	4560746	3.70436
ILMN_1795762	PLEK	5341	4810020	3.70694
ILMN_3270972	DDEF2	8853	2750674	3.71268
ILMN_1656501	DUSP5	1847	5390161	3.71719
ILMN_1691508	PLAUR	5329	360475	3.73998
ILMN_1770085	BTG2	7832	1010487	3.74381
ILMN_1734833	NBN	4683	3610343	3.7856
ILMN_1808979	CLEC4D	338339	7050519	3.79662
ILMN_1687960	LIMK2	3985	3390048	3.80116
ILMN_1705663	DMXL2	23312	4860438	3.83318
ILMN_1761829	HK1	3098	2350678	3.83812
ILMN_1652787	PIK3AP1	118788	5220189	3.85495
ILMN_1678490	RILPL2	196383	1660286	3.85905
ILMN_1778650	VILL	50853	630689	3.85972
ILMN_1727689	TNFAIP2	7127	2100400	3.87308
ILMN_1729188	HAMP	57817	1050414	3.87354
ILMN_1780601	EMR1	2015	2510356	3.88804
ILMN_3305938	SGK1	6446	2030324	3.89663
ILMN_1769388	GJB2	2706	5260095	3.91276
ILMN_1792922	SOD2	6648	5960731	3.91498
ILMN_2358041	NBN	4683	6110753	3.93036
ILMN_2331087	MS4A7	58475	3840564	3.94483
ILMN_1764030	CCL23	6368	5360048	3.9524
ILMN_1668743	LOC728069	728069	5560279	3.97766
ILMN_2259495	BID	637	5270136	3.99429
ILMN_2365091	FCAR	2204	5560471	4.0207
ILMN_3178258	FABP5L2	729163	4540475	4.02569
ILMN_1652777	CDC42EP2	10435	6180253	4.04141
ILMN_1759326	P2RX7	5027	3370086	4.06954
ILMN_2150851	SERPINB2	5055	5810095	4.08371
ILMN_1686454	TIFA	92610	6420594	4.09354
ILMN_1703650	TNIP1	10318	2680100	4.10055
ILMN_1786273	C1orf122	127687	620433	4.104
ILMN_1910334	FLJ36644	400617	1850025	4.13478
ILMN_1715684	LAMB3	3914	730040	4.16468
ILMN_2150856	SERPINB2	5055	6350209	4.18099
ILMN_2395214	FMNL3	91010	150551	4.20831
ILMN_1768598	LAIR1	3903	4150184	4.22547
ILMN_1686906	TP53INP2	58476	5360392	4.22828
ILMN_1668822	BATF	10538	6220195	4.23138
ILMN_1786601	PLAGL2	5326	4180209	4.24381
ILMN_1780334	KCNJ2	3759	60719	4.26896
ILMN_1704550	AZIN1	51582	3990523	4.28489
ILMN_2263054	FEZ1	9638	2350019	4.32004
ILMN_1843198			1940563	4.37056
ILMN_1750497	GPR109A	338442	3830228	4.37384
ILMN_3229324	SGK1	6446	1410209	4.38774
ILMN_1778321	SLC2A6	11182	6180465	4.3926
ILMN_1686989	INSIG1	3638	1820332	4.47642
ILMN_1800225	PPARG	5468	830019	4.49115
ILMN_1882512			580326	4.58564
ILMN_1783846	RAPH1	65059	2100241	4.58992
ILMN_1677693	GPR109B	8843	3180220	4.6035
ILMN_2171289	SAMSN1	64092	4390079	4.64179
ILMN_1745034	SLC11A2	4891	1820037	4.65236
ILMN_3308265	MIRN302C	442895	3990307	4.65496
ILMN_1757237	DDEF2	8853	2030041	4.68334
ILMN_2397028	SERPINB8	5271	1770376	4.72257
ILMN_1661695	IRAK3	11213	2360719	4.72381
ILMN_1717313	NFKBIE	4794	540139	4.7307
ILMN_2330307	SLC43A3	29015	2600431	4.7622
ILMN_2374865	ATF3	467	4780128	4.78404
ILMN_2170814	LAMP3	27074	7320546	4.79056
ILMN_1746517	KYNU	8942	3460685	4.82276
ILMN_2390859	NFKB2	4791	3310615	4.86926
ILMN_2184373	IL8	3576	1980309	4.97624
ILMN_2338038	AK3L1	205	160148	5.12758
ILMN_1736834	SKIL	6498	5870609	5.13837
ILMN_1719695	NFKBIZ	64332	2470348	5.19149
ILMN_1787529	C3AR1	719	840068	5.20022
ILMN_1721833	IER5	51278	650241	5.22053
ILMN_1812759	GCH1	2643	240053	5.25127
ILMN_1769229	BCL2A1	597	7380477	5.27115
ILMN_2162799	AHR	196	6060367	5.27347
ILMN_1684887	SAMSN1	64092	1410181	5.27833
ILMN_2120022	ARL5B	221079	1710753	5.29467
ILMN_1693192	PI3	5266	1050168	5.29786
ILMN_1718977	GADD45B	4616	4920110	5.41037
ILMN_1811364	SGPP2	130367	2120612	5.41139
ILMN_1710923	SLAMF7	57823	4280497	5.41435
ILMN_2123217	TNFAIP6	7130	4060047	5.42448
ILMN_1724350	TRIM36	55521	1690402	5.4406
ILMN_1680465	ARL5B	221079	2340564	5.51814
ILMN_1799062	NFKB2	4791	1710504	5.52749
ILMN_1722158	CASP5	838	3390121	5.56189
ILMN_1848893			6900056	5.56716
ILMN_1849784			7320189	5.6127
ILMN_1669113	ATF5	22809	1570484	5.6156
ILMN_1764090	AK3L1	205	4290192	5.63289
ILMN_3237956	ZC3H12C	85463	380672	5.65373
ILMN_1700180	LOC643930	643930	430347	5.67795
ILMN_2063586	CLIC4	25932	3890193	5.70949
ILMN_1693431	C13orf31	144811	1050209	5.75623
ILMN_1764709	MAFB	9935	2060440	5.79438
ILMN_1708248	LILRB1	10859	20246	5.79942
ILMN_3210741	LOC642956	642956	990717	5.86284
ILMN_1658920	MCTP1	79772	6480326	5.88485
ILMN_1687978	PHLDA1	22822	5900725	6.04097
ILMN_1700413	MAFF	23764	7550202	6.07881
ILMN_3248910	MIRN155	114614	5860722	6.26119
ILMN_1702691	TNFAIP3	7128	3360681	6.27451
ILMN_1808707	FSCN1	6624	4560328	6.28619
ILMN_1785732	TNFAIP6	7130	2140242	6.29525
ILMN_1729987	SRC	6714	5420592	6.30506
ILMN_1659936	PPP1R15A	23645	1340600	6.34816
ILMN_1748206	C20orf160	140706	2900239	6.46221
ILMN_1812226	ICAM1	3383	130044	6.53151
ILMN_2100357	SMPDL3A	10924	6020044	6.76984
ILMN_1752526	RNF144B	255488	70630	6.83028
ILMN_1737514	KYNU	8942	7040142	6.87536
ILMN_1787897	CXCL1	2919	5720039	7.01819
ILMN_1716736	CD80	941	5390239	7.10893
ILMN_1711838	SLC25A24	29957	3890402	7.12581
ILMN_1696584	ORM1	5004	2850315	7.18974
ILMN_1727992	FEZ1	9638	360427	7.23317
ILMN_1698218	TRAF1	7185	4570768	7.25776
ILMN_1705874	LOC642093	642093	3830242	7.25822
ILMN_1682717	IER3	8870	1190367	7.27295
ILMN_2173291	CYP4B1	1580	5820400	7.3301
ILMN_1770260	NFKBIZ	64332	50465	7.36985
ILMN_1712430	ATP5G1	516	460040	7.46963
ILMN_1680139	MAFF	23764	1430138	7.48268
ILMN_3193271	IRG1	730249	1770072	7.4974
ILMN_1794106	FEZ1	9638	3930168	7.59599
ILMN_1731785	ORM2	5005	450020	7.59604
ILMN_1737819	C7orf16	10842	3610180	7.65094
ILMN_1669376	DRAM	55332	4280482	7.67755
ILMN_1781001	SOCS3	9021	4230102	7.68612
ILMN_1807372	ADORA2A	135	7560440	7.72967
ILMN_1701195	PLA2G7	7941	3390438	7.8077
ILMN_1677591	CCL4L2	388372	5700551	8.00171
ILMN_2335813	GCH1	2643	1010360	8.2547
ILMN_1741159	MAP3K8	1326	1470215	8.40528
ILMN_1713829	PTGES	9536	1510181	8.4452
ILMN_1686109	CCL23	6368	6110343	8.45028
ILMN_1780582	CD83	9308	5050162	8.57715
ILMN_1666733	IL8	3576	1570553	9.13261
ILMN_1763207	BATF3	55509	5900253	9.40106
ILMN_1671250	CLIC4	25932	270653	9.72919
ILMN_3235755	LOC728830	728830	6220482	9.73326
ILMN_1745964	IRAK2	3656	3930750	10.2977
ILMN_1672295	ZC3H12A	80149	2490017	10.6721
ILMN_1796349	SMPDL3A	10924	4230669	10.6906
ILMN_1722781	EGR3	1960	2370373	10.8831
ILMN_2328666	CD83	9308	6620026	10.9956
ILMN_3190833	CCRL2	9034	3360372	11.207
ILMN_1659960	IL4I1	259307	540670	11.2818
ILMN_1695316	SLC39A8	64116	3120543	11.4563
ILMN_1678690	UPB1	51733	3830735	11.5882
ILMN_1674563	CCL4	6351	870754	11.5901
ILMN_1654398	RGL1	23179	3180039	12.5207
ILMN_1728106	TNF	7124	2640301	13.3551
ILMN_1776967	LRRC50	123872	5550035	14.1465
ILMN_2233539	SLC39A8	64116	2320358	14.6748
ILMN_1802653	EBI3	10148	2810767	14.8845
ILMN_1686116	THBS1	7057	5810685	15.5098
ILMN_1779071	FEZ1	9638	3290458	15.8204
ILMN_1838319	IRG1	730249	4670114	17.7096
ILMN_1682775	EDN1	1906	7040386	17.7796
ILMN_1682636	CXCL2	2920	4670390	18.0854
ILMN_1775501	IL1B	3553	840685	18.6073
ILMN_1774874	IL1RN	3557	3060735	20.2674
ILMN_1656057	PLAU	5328	5360670	22.056
ILMN_1772964	CCL8	6355	6620121	24.4542
ILMN_2174574	HNRNPA3P1	10151	3830709	27.8326
ILMN_2100209	CCL4L1	9560	3520102	29.2717
ILMN_3235832	LOC728835	728835	6560201	31.3234
ILMN_1689734	IL1RN	3557	2470601	32.4995
ILMN_1716276	CCL4L2	388372	2970575	33.4231
ILMN_1773245	CCL3L1	6349	6660288	35.3459
ILMN_1699651	IL6	3569	4040576	36.1851
ILMN_2105573	CCL3L3	414062	2810010	36.8617
ILMN_1654696	C15orf48	84419	4070719	41.9734
ILMN_1691846	G0S2	50486	6180427	43.7488
ILMN_1747355	CCL3L1	6349	4250053	48.3169
ILMN_1657234	CCL20	6364	4220246	48.6708
ILMN_1720048	CCL2	6347	1030333	52.6745
ILMN_1658483	IL1A	3552	1980672	54.2476
ILMN_1785345	GPR84	53831	2070646	56.605
ILMN_1671509	CCL3	6348	6590682	58.1326
ILMN_2218856	CCL3L1	6349	610524	66.6243
ILMN_1805410	C15orf48	84419	1110373	171.307

## Sheet: Pam3CSK4 1.8FC 6 hour
Probe_Id	Symbol	Entrez_Gene_ID	ProbeID	FC ([6-Pam3CsK4] vs [6-Nil])
ILMN_1799106	MOSC1	64757	3370327	-10.5902
ILMN_1776602	RNASE4	6038	6590041	-7.89594
ILMN_1797731	MS4A6A	64231	2260129	-7.56054
ILMN_1787186	NOV	4856	4290037	-7.3552
ILMN_1760727	ANG	283	3930392	-7.11807
ILMN_1795139	S100Z	170591	5870338	-7.09681
ILMN_1731275	DPEP3	64180	3840519	-6.66379
ILMN_2094061	IMPA2	3613	2340241	-6.52307
ILMN_1711493	PRAM1	84106	2490072	-6.41686
ILMN_1731714	CREB5	9586	6200577	-5.91031
ILMN_1673113	F2RL1	2150	5810047	-5.84987
ILMN_3181538	C10orf105	414152	360470	-5.57764
ILMN_2053103	SLC40A1	30061	730164	-5.56182
ILMN_1761833	SLC40A1	30061	5490601	-5.4273
ILMN_1695157	CA4	762	6380672	-5.33473
ILMN_2041190	F2RL1	2150	1050068	-5.30147
ILMN_1668910	CIDEB	27141	5810719	-5.17541
ILMN_1719433	CD1D	912	6400358	-5.08383
ILMN_1652490	MANSC1	54682	150041	-5.01277
ILMN_2087692	CYBRD1	79901	2450465	-4.95976
ILMN_1667460	SULF2	55959	7200242	-4.89694
ILMN_2142752	MANSC1	54682	1190528	-4.85323
ILMN_1712305	CYBRD1	79901	2370300	-4.81316
ILMN_1698732	PALLD	23022	3780053	-4.6663
ILMN_1733221	C9orf164	349236	6280082	-4.58773
ILMN_1780533	RNASE6	6039	130681	-4.39654
ILMN_1694810	PANX2	56666	4070300	-4.31863
ILMN_1716465	RBP7	116362	3850112	-4.29741
ILMN_1721035	MS4A6A	64231	520360	-4.19344
ILMN_1765061	OXER1	165140	520053	-4.18177
ILMN_2041236	GARNL4	23108	2850291	-4.17516
ILMN_1714592	CDA	978	5090372	-4.12883
ILMN_2283325	GPR177	79971	4250711	-4.12667
ILMN_2388955	C1orf183	55924	5260008	-4.11808
ILMN_1671843	PSRC1	84722	1070762	-4.02953
ILMN_1662524	IL8RA	3577	3440669	-4.01609
ILMN_1717207	MMP25	64386	6020630	-3.9662
ILMN_1681683	LOC650919	650919	3460475	-3.93459
ILMN_1686981	SULF2	55959	6330487	-3.9012
ILMN_1799030	CMTM2	146225	4210113	-3.87931
ILMN_1776515	MPPE1	65258	360053	-3.86993
ILMN_2398274	PYCARD	29108	5570008	-3.79443
ILMN_1748694	NHSL2	340527	4590070	-3.78123
ILMN_2359800	MS4A6A	64231	1770152	-3.77718
ILMN_1696187	PYGL	5836	2760427	-3.74314
ILMN_1732143	FLJ42957	400077	1710477	-3.73667
ILMN_1698766	PYCARD	29108	6860687	-3.69538
ILMN_1716105	NLRP12	91662	520470	-3.67396
ILMN_2074748	HAL	3034	6840468	-3.65607
ILMN_1691574	LOC646064	646064	6660048	-3.63495
ILMN_1715674	ITPK1	3705	6110731	-3.62382
ILMN_2355168	MGST1	4257	5080131	-3.61259
ILMN_1890614			4730711	-3.60187
ILMN_1680397	IL8RB	3579	2900327	-3.56439
ILMN_1703327	PSTPIP1	9051	7320747	-3.56025
ILMN_2112357	CD300LF	146722	4540228	-3.52237
ILMN_1653711	FZD2	2535	5720180	-3.49097
ILMN_1707585	SLC46A2	57864	5220008	-3.48696
ILMN_1780671	PLEKHG3	26030	4010397	-3.47107
ILMN_1716797	CD302	9936	4640630	-3.46084
ILMN_1746436	HCG27	253018	3800358	-3.45794
ILMN_2386008	MPZL1	9019	7000431	-3.45291
ILMN_1771695	RCBTB2	1102	6290064	-3.42323
ILMN_2401258	FAM13A1	10144	4150255	-3.41453
ILMN_2345142	SULF2	55959	4050128	-3.4054
ILMN_1861376			2470730	-3.39161
ILMN_1667744	MPPE1	65258	3780487	-3.35121
ILMN_1689160	DPEP2	64174	1820681	-3.3204
ILMN_1774761	CCR2	1231	580706	-3.31327
ILMN_3237926	CCNJL	79616	4610142	-3.31147
ILMN_1678810	KIF27	55582	1260215	-3.30936
ILMN_1696828	RGS14	10636	2940471	-3.28243
ILMN_1805175	TGFA	7039	3420296	-3.25914
ILMN_1657398	LOC284757	284757	2320452	-3.25705
ILMN_1758642	FLJ90757	440465	6130300	-3.24697
ILMN_1677038	C7orf58	79974	7510551	-3.23176
ILMN_1653292	PFKFB4	5210	7400653	-3.22369
ILMN_1695246	KLHDC8B	200942	7560114	-3.21762
ILMN_1675391	SLC24A4	123041	2260414	-3.21003
ILMN_1733443	SULT1B1	27284	4780068	-3.20093
ILMN_1752117	TMEM55A	55529	5960653	-3.19164
ILMN_1806293	LIN7A	8825	5890075	-3.17792
ILMN_1696974	ANG	283	3890484	-3.15403
ILMN_1666049	NUP214	8021	4850164	-3.13493
ILMN_1745778	SLC45A4	57210	3310632	-3.13268
ILMN_1753712	STX10	8677	6220273	-3.13103
ILMN_1812915	TNFRSF10B	8795	2360095	-3.12199
ILMN_1787843	HSDL2	84263	1340128	-3.11555
ILMN_1758735	NLRP12	91662	7650008	-3.10348
ILMN_1815148	MAN2A2	4122	3140288	-3.10089
ILMN_1759411	C16orf79	283870	60220	-3.08856
ILMN_1715864	NHS	4810	2970020	-3.08829
ILMN_1797693	BRI3BP	140707	160437	-3.0606
ILMN_1804419	LRMP	4033	7150324	-3.05837
ILMN_1763745	CCNJL	79616	2260189	-3.03326
ILMN_1691572	TST	7263	2230288	-3.01413
ILMN_2091347	IDH1	3417	6270670	-2.98203
ILMN_1788213	FRAT2	23401	7330026	-2.97921
ILMN_1736190	CYP4F3	4051	4290110	-2.97194
ILMN_1700896	SAP30	8819	1780673	-2.96806
ILMN_1696432	IDH1	3417	3180048	-2.96676
ILMN_1724066	PLCB2	5330	2060451	-2.96084
ILMN_1750961	TM6SF1	53346	240653	-2.95982
ILMN_1689518	PECAM1	5175	430747	-2.95232
ILMN_1716651	RUNX2	860	940504	-2.9389
ILMN_1690262	SNAI3	333929	4880017	-2.9346
ILMN_1685493	TMCC3	57458	3440400	-2.93066
ILMN_1767509	DEF8	54849	5820768	-2.91573
ILMN_1655702	ABHD5	51099	5860215	-2.8944
ILMN_1738992	MNDA	4332	6290270	-2.89339
ILMN_1769895	CCR2	1231	6040711	-2.87778
ILMN_2294976	RNASE4	6038	20324	-2.85887
ILMN_1782741	CD300LB	124599	4610110	-2.85631
ILMN_1728677	CREB5	9586	4290619	-2.84441
ILMN_1692572	KIF27	55582	4730341	-2.84257
ILMN_2276996	CCR2	1231	1660615	-2.84037
ILMN_1728799	FBP1	2203	6020224	-2.83626
ILMN_1681467	RAB11FIP4	84440	6370195	-2.8198
ILMN_1781416	FRAT1	10023	70343	-2.80854
ILMN_1806165	HSPA6	3310	160092	-2.79289
ILMN_2221784	C17orf76	388341	3190600	-2.77745
ILMN_2408572	RNASE4	6038	5910382	-2.7773
ILMN_1707286	FLJ22662	79887	2140288	-2.77076
ILMN_3256478	LOC100129034	100129034	6590349	-2.74829
ILMN_1794190	CCPG1	9236	6220674	-2.74634
ILMN_1721876	TIMP2	7077	780270	-2.73902
ILMN_1730639	SLC22A15	55356	4480017	-2.72086
ILMN_3243899	LOC286144	286144	3780021	-2.71386
ILMN_1736180	FRAT1	10023	3400646	-2.71385
ILMN_1736597	TKT	7086	6860202	-2.71351
ILMN_2336133	SULT1A4	445329	5490594	-2.71297
ILMN_1688423	FCER1A	2205	3360615	-2.6933
ILMN_1695356	RNF166	115992	4280348	-2.68321
ILMN_1771120	TMEM45B	120224	430541	-2.68128
ILMN_1812926	ANTXR2	118429	10685	-2.6793
ILMN_2370738	SLC24A4	123041	2690243	-2.67802
ILMN_1669062	CCR2	1231	5960239	-2.67493
ILMN_1714602	CD86	942	4210465	-2.63294
ILMN_1656900	SULT1A1	6817	6270725	-2.62736
ILMN_2309180	SMARCD3	6604	5910632	-2.62534
ILMN_2232177	ACTN1	87	5080364	-2.61622
ILMN_2255579	RAB37	326624	1500600	-2.60613
ILMN_1882590			3400709	-2.59327
ILMN_1671933	CLCC1	23155	3610722	-2.58381
ILMN_1693650	FES	2242	4120689	-2.58251
ILMN_1677228	TMLHE	55217	5890168	-2.57832
ILMN_2327795	RERE	473	1230347	-2.57276
ILMN_1873107			5820273	-2.56773
ILMN_1692219	RAB11FIP1	80223	6130156	-2.56556
ILMN_1814044	CABIN1	23523	240424	-2.56486
ILMN_2148668	RCBTB2	1102	1400035	-2.56315
ILMN_3236428	RP11-679B17.1	100113407	4780491	-2.56286
ILMN_2400922	OPRL1	4987	1440754	-2.56235
ILMN_1779735	LOC389541	389541	4590615	-2.55678
ILMN_1697267	PRKCZ	5590	130551	-2.55064
ILMN_1787718	SLC27A1	376497	6180608	-2.54774
ILMN_1654112	PARD6A	50855	460086	-2.53676
ILMN_2087303	XKR8	55113	7560435	-2.53603
ILMN_1724407	TACC3	10460	4390484	-2.52357
ILMN_1788223	RSPH3	83861	2650678	-2.52165
ILMN_2199389	VIPR1	7433	2690709	-2.51026
ILMN_1809695	CAMK2G	818	1010475	-2.50554
ILMN_1683277	KIAA0319L	79932	4050475	-2.50389
ILMN_1712577	TMEM157	345757	2060220	-2.49707
ILMN_1674402	TMEM71	137835	1710541	-2.49007
ILMN_1654571	FCHO1	23149	4120703	-2.47225
ILMN_2393573	RASSF1	11186	270026	-2.46631
ILMN_1656042	KIAA0319L	79932	630397	-2.45429
ILMN_1780132	PELI2	57161	3840491	-2.44858
ILMN_1745262	REM2	161253	2710523	-2.43803
ILMN_1654268	HMGB2	3148	7610537	-2.43513
ILMN_2359601	CAMK2G	818	1170176	-2.43185
ILMN_1769013	ASGR1	432	2370064	-2.42856
ILMN_2389970	TSPAN32	10077	6770008	-2.41932
ILMN_2060115	SORL1	6653	2480274	-2.40833
ILMN_1762712	HHEX	3087	5130750	-2.40832
ILMN_1788203	HEY1	23462	3840753	-2.40792
ILMN_1803720	SLC16A5	9121	650612	-2.40761
ILMN_1728698	GDE1	51573	6520075	-2.39741
ILMN_1711786	NFE2	4778	510468	-2.39679
ILMN_1749892	EGLN1	54583	4670102	-2.39486
ILMN_1702759	TXNDC13	56255	2850259	-2.38923
ILMN_1787808	CEP63	80254	2690064	-2.38828
ILMN_1747650	BMP6	654	6980064	-2.38291
ILMN_1700610	CLEC7A	64581	6590451	-2.37562
ILMN_2139816	GPSM2	29899	1070292	-2.3655
ILMN_1827736			4150102	-2.36258
ILMN_2243912	RAB37	326624	2100025	-2.35603
ILMN_1698996	SLC19A1	6573	4760014	-2.35142
ILMN_2094952	NUAK2	81788	840356	-2.34675
ILMN_1723969	PLCB1	23236	1570079	-2.34301
ILMN_1803560	LAT2	7462	3060092	-2.34173
ILMN_2384591	HN1	51155	4540435	-2.34078
ILMN_1794875	AGPAT9	84803	2060477	-2.33904
ILMN_1720850	BAZ2B	29994	450075	-2.32774
ILMN_1802027	MGST2	4258	1510019	-2.32542
ILMN_3258356	LOC100128888	100128888	2190192	-2.31828
ILMN_3236239	LOC100129550	100129550	7000328	-2.30614
ILMN_1721106	C14orf159	80017	130020	-2.30096
ILMN_2400512	PRKCSH	5589	2850639	-2.29867
ILMN_2323992	CLEC7A	64581	2640603	-2.28456
ILMN_3251260	CYP4F3	4051	520523	-2.2786
ILMN_1789793	NUAK2	81788	380202	-2.27648
ILMN_2148679	SDHAP3	728609	6350341	-2.27471
ILMN_1672356	ANKRD13D	338692	4010424	-2.26943
ILMN_1659077	CD40LG	959	50706	-2.26464
ILMN_1684440	PXN	5829	6450541	-2.26221
ILMN_1807662	IGF2R	3482	2810156	-2.25325
ILMN_1779015	ZNF467	168544	2490333	-2.24709
ILMN_1760449	TSPAN32	10077	1850053	-2.24511
ILMN_1693552	CD300A	11314	4780196	-2.2393
ILMN_1807981	SIGIRR	59307	4220193	-2.2285
ILMN_1658807	HMOX2	3163	4230347	-2.22072
ILMN_1777461	CCR2	1231	2900524	-2.20749
ILMN_1784737	S1PR4	8698	3370075	-2.20612
ILMN_1792679	ITGA5	3678	6330338	-2.20068
ILMN_1710434	TBC1D10C	374403	5050603	-2.19772
ILMN_1680774	LOC730994	730994	3800273	-2.19318
ILMN_1662846	GPR160	26996	7510367	-2.18768
ILMN_1882354			6960288	-2.1802
ILMN_1657515	RPS6KA5	9252	6220438	-2.18017
ILMN_1691339	CLEC1A	51267	7320348	-2.17785
ILMN_1798947	ANKRD55	79722	5340451	-2.17711
ILMN_1714197	ACSS2	55902	4670544	-2.1745
ILMN_1797031	HSPBAP1	79663	6420142	-2.16587
ILMN_1779010	MAP3K3	4215	2970189	-2.16144
ILMN_1815168	HVCN1	84329	3800735	-2.16038
ILMN_1666208	C14orf106	55320	1450603	-2.16007
ILMN_1873300			6980142	-2.15727
ILMN_1651705	CAT	847	1770500	-2.15622
ILMN_1747251	LTB4R	1241	4250136	-2.15211
ILMN_1800638	CUGBP2	10659	7400133	-2.14738
ILMN_3240997	CENTD3	64411	6040097	-2.1399
ILMN_1781198	PPP1R3D	5509	1230068	-2.13779
ILMN_1706304	EIF2C4	192670	5560438	-2.13261
ILMN_2348268	IFFO	25900	6620050	-2.13102
ILMN_1683700	TNFSF12	8742	1090747	-2.12997
ILMN_1759818	SORL1	6653	6940039	-2.12721
ILMN_1691760	FAM45A	404636	990711	-2.12665
ILMN_2409596	RAB11FIP1	80223	4050102	-2.12338
ILMN_1807003	ANXA11	311	6960594	-2.11916
ILMN_1665217	C3orf34	84984	1430435	-2.1149
ILMN_1738749	MAST3	23031	4200475	-2.11098
ILMN_2197365	RGS2	5997	3400019	-2.1103
ILMN_1662243	ING1	3621	5090040	-2.09463
ILMN_2365248	HVCN1	84329	3460239	-2.09366
ILMN_1723768	NLRX1	79671	430333	-2.09038
ILMN_1812967	CNPY3	10695	240025	-2.08848
ILMN_2363065	RTN3	10313	4920129	-2.08629
ILMN_2199676	CEP152	22995	990189	-2.08311
ILMN_2057566	LOC283871	283871	6200243	-2.0772
ILMN_1811650	DUS2L	54920	1510630	-2.05591
ILMN_1755649	SLC16A5	9121	6860082	-2.04221
ILMN_2400947	CUGBP2	10659	5390575	-2.04175
ILMN_1764177	JARID2	3720	2320286	-2.03347
ILMN_1681239	MYO1F	4542	5810471	-2.02976
ILMN_1706261	SLCO3A1	28232	1440348	-2.01761
ILMN_1750785	SYTL1	84958	2760437	-2.01672
ILMN_1802888	ZNF185	7739	6840674	-2.01567
ILMN_2204754	TXNDC13	56255	6660356	-2.01152
ILMN_1788931	DOCK8	81704	3520202	-2.00884
ILMN_1746704	TRIM8	81603	940435	-2.00434
ILMN_1767470	SCPEP1	59342	2690598	-2.00331
ILMN_2119692	CSAD	51380	2810255	-2.0033
ILMN_1763452	EVI2B	2124	7050152	-1.99528
ILMN_1705144	ULK1	8408	770440	-1.99077
ILMN_1753312	PLXDC2	84898	5900497	-1.98903
ILMN_2324994	IKIP	121457	1410706	-1.98862
ILMN_1678268	VPS8	23355	2140538	-1.98764
ILMN_1749287	TLR6	10333	5340427	-1.98638
ILMN_2330243	NUDT1	4521	650347	-1.98634
ILMN_1686968	ZNF362	149076	7040270	-1.98274
ILMN_1906110			1500639	-1.98257
ILMN_1735052	ULK1	8408	1740373	-1.97936
ILMN_2148944	ADCY4	196883	6330224	-1.97805
ILMN_1796136	RAB37	326624	3830184	-1.97774
ILMN_2386982	PRKCZ	5590	2750324	-1.97601
ILMN_1699676	C14orf147	171546	1410050	-1.9748
ILMN_1755234	SSH3	54961	540608	-1.97171
ILMN_2382657	ARHGAP9	64333	2650594	-1.96724
ILMN_1813573	SETD1B	23067	4780669	-1.96705
ILMN_1657810	PPM1M	132160	7150253	-1.96687
ILMN_1672114	TNFRSF10C	8794	2260746	-1.96542
ILMN_2391976	SLC45A4	57210	7150753	-1.96475
ILMN_2326953	LAT2	7462	2810162	-1.96428
ILMN_1781374	TUFT1	7286	5220035	-1.96278
ILMN_1735367	HSD17B11	51170	6580487	-1.96148
ILMN_1704091	DGAT1	8694	3610039	-1.95963
ILMN_1800889	FIG4	9896	1990494	-1.95422
ILMN_2380494	ANXA11	311	1300274	-1.94629
ILMN_2336595	ACSS2	55902	4490524	-1.94361
ILMN_1757956	PCGF1	84759	5260386	-1.94227
ILMN_1652198	CCM2	83605	4860634	-1.94144
ILMN_1784630	KBTBD11	9920	5050093	-1.9407
ILMN_1744212	INPP5D	3635	3130609	-1.9359
ILMN_1724544	PPP4R1	9989	2060286	-1.93318
ILMN_1712389	CKLF	51192	5080367	-1.92607
ILMN_1720604	ARSG	22901	3190753	-1.92581
ILMN_1694780	GCHFR	2644	5670475	-1.92358
ILMN_2094313	ZDHHC1	29800	3370093	-1.92013
ILMN_1724753	NIN	51199	5310717	-1.92009
ILMN_1660079	RNF44	22838	2690315	-1.91807
ILMN_3247681	LOC388969	388969	4920521	-1.91588
ILMN_1737611	VAMP1	6843	6650639	-1.91585
ILMN_1724194	NPEPL1	79716	4670021	-1.90446
ILMN_1807455	DHRS7	51635	3930731	-1.90173
ILMN_1731064	CABC1	56997	6220180	-1.89535
ILMN_1652631	C9orf19	152007	830278	-1.89332
ILMN_2310909	ATP2A3	489	3290747	-1.89054
ILMN_1665235	CRTAP	10491	5700646	-1.8895
ILMN_1798659	CCDC28A	25901	2000504	-1.88341
ILMN_1771987	SLC44A2	57153	1980521	-1.88145
ILMN_1743032	CTSS	1520	6330484	-1.87934
ILMN_1713751	ADAM19	8728	6900209	-1.87526
ILMN_2414027	CKLF	51192	2760519	-1.87245
ILMN_1711166	WDR8	49856	1940605	-1.87197
ILMN_1802380	RERE	473	10008	-1.87141
ILMN_1801304	FAM78A	286336	6250184	-1.86653
ILMN_1663916	ARHGAP9	64333	110180	-1.86435
ILMN_1654518	LRCH4	4034	3170431	-1.86179
ILMN_1680925	SLC9A3R1	9368	2450452	-1.85948
ILMN_1693233	KIAA0513	9764	5870301	-1.85579
ILMN_1764619	FLJ45244	400242	6330653	-1.85282
ILMN_1656676	ZYG11B	79699	7400296	-1.85151
ILMN_1832879			2060608	-1.84839
ILMN_1700276	C14orf100	51528	5700196	-1.84666
ILMN_1765326	DGKD	8527	4120491	-1.84565
ILMN_1719627	SLC27A3	11000	1440300	-1.84339
ILMN_1718071	AGTPBP1	23287	4760427	-1.83909
ILMN_1687533	SEMA4D	10507	4880408	-1.83839
ILMN_2368575	GIYD1	548593	1470553	-1.8365
ILMN_1711608	SSBP2	23635	6480349	-1.83632
ILMN_1684034	STAT5B	6777	6940433	-1.83344
ILMN_1781952	MGST1	4257	3180731	-1.82722
ILMN_1655206	ZBTB34	403341	1400059	-1.82664
ILMN_1790160	KIT	3815	360128	-1.82446
ILMN_2379375	PPP1R12B	4660	2650475	-1.82037
ILMN_1809477	CARHSP1	23589	1230348	-1.81833
ILMN_1758673	SLC44A1	23446	4730541	-1.81772
ILMN_1747506	DHX34	9704	3310725	-1.81608
ILMN_2096372	ALDH1A1	216	1070477	-1.81342
ILMN_2097185	PUS3	83480	1050424	1.80092
ILMN_1762825	CANX	821	1070402	1.80247
ILMN_2201966	N4BP1	9683	2680561	1.80414
ILMN_1669972	DKFZp686O24166	374383	5670187	1.80537
ILMN_2082314	TOM1	10043	2360706	1.80647
ILMN_1763875	ABCF1	23	7380113	1.8075
ILMN_1708101	LMNB2	84823	7570148	1.81031
ILMN_1859863			4280040	1.81464
ILMN_1662640	MT1P3	140851	4480600	1.81743
ILMN_2147517	CD58	965	5900594	1.81929
ILMN_1655864	LOC653853	653853	5270097	1.82222
ILMN_1776337	CHORDC1	26973	380528	1.82429
ILMN_1898124			3130358	1.82493
ILMN_1693334	P4HA1	5033	4220731	1.82864
ILMN_1720819	LOC653566	653566	6130189	1.82941
ILMN_2349610	DPH3	285381	6510279	1.83361
ILMN_1762608	KIAA1632	57724	3780709	1.84044
ILMN_2366246	SEC23B	10483	6370133	1.8408
ILMN_2355462	CYFIP1	23191	4200343	1.84204
ILMN_1667707	SPCS3	60559	7050026	1.84355
ILMN_1724826	DNM1L	10059	3890632	1.8438
ILMN_1683598	ACSL4	2182	7000307	1.84548
ILMN_1819783			2680670	1.84579
ILMN_1660111	UCHL3	7347	7160180	1.84869
ILMN_3307930	RAN	5901	1940377	1.85283
ILMN_1757317	LARS	51520	940020	1.85283
ILMN_1723978	LGALS1	3956	1450193	1.85488
ILMN_1806106	GNL3	26354	3850414	1.8565
ILMN_1770206	GEMIN4	50628	6450300	1.85738
ILMN_1743763	TJAP1	93643	6420180	1.85758
ILMN_2409167	ANXA2	302	4780615	1.86044
ILMN_3304898	LOC92755	92755	2140400	1.8605
ILMN_1751086	ATL3	25923	1240243	1.86075
ILMN_2415189	ATP1A1	476	4210095	1.86083
ILMN_1769665	RAB5C	5878	450164	1.86229
ILMN_3260070	LOC100128266	100128266	10152	1.86458
ILMN_1737580	FAM152B	27351	380541	1.874
ILMN_1683475	TOMM40	10452	1740494	1.87445
ILMN_1745385	HNRNPM	4670	6450646	1.87719
ILMN_3282321	CDC42P2	643336	1710594	1.88315
ILMN_1800512	HMOX1	3162	6660601	1.88525
ILMN_1679912	DPH3	285381	6250397	1.88617
ILMN_1779258	LOC644774	644774	6580544	1.88631
ILMN_1752923	IFNAR1	3454	7550181	1.8869
ILMN_1773742	DNAJB9	4189	2760164	1.88703
ILMN_1676846	ABCE1	6059	5310152	1.88711
ILMN_1753790	ZNF259	8882	7050561	1.88877
ILMN_1734742	ARHGDIA	396	4760255	1.89132
ILMN_3200830	LOC649553	649553	1980239	1.8937
ILMN_2381397	HSPD1	3329	70605	1.8946
ILMN_1803775	HSPE1	3336	2680170	1.89539
ILMN_1781155	LYN	4067	7320551	1.89722
ILMN_1794522	EIF5A	1984	1850414	1.89749
ILMN_2136089	MT1IP	644314	2760537	1.90289
ILMN_1682738	SMAD3	4088	6840328	1.9073
ILMN_1654289	ELK1	2002	510162	1.90944
ILMN_1725992	RAPGEF6	51735	3390504	1.9102
ILMN_3199755	LOC646821	646821	610142	1.91675
ILMN_1705953	LONRF1	91694	5050768	1.92041
ILMN_1756806	MCL1	4170	7380100	1.92117
ILMN_1661755	FAM129B	64855	3180053	1.92347
ILMN_1705594	NAT10	55226	1170554	1.92485
ILMN_1812474	TFG	10342	870176	1.92897
ILMN_1766054	ABCA1	19	4060358	1.93424
ILMN_1731783	ATP1A1	476	3370164	1.93715
ILMN_1750278	FTHL12	2504	3190133	1.94053
ILMN_1705874	LOC642093	642093	3830242	1.94063
ILMN_1668012	SLC25A13	10165	2320400	1.94768
ILMN_1770692	WDR12	55759	5270315	1.94962
ILMN_2278729	EIF3B	8662	5390280	1.9504
ILMN_1736460	MDM1	56890	4730546	1.95366
ILMN_1703441	ZNF593	51042	5810201	1.95516
ILMN_1705266	RELA	5970	5490750	1.9608
ILMN_1789642	DNAJC5	80331	4040703	1.96162
ILMN_3282506	LOC728098	728098	5310138	1.96333
ILMN_1766085	REL	5966	2230592	1.97028
ILMN_1712431	FAM113B	91523	4200541	1.9714
ILMN_1691578	GTF3C6	112495	4200110	1.972
ILMN_3268083	LOC100128689	100128689	7380133	1.97225
ILMN_1793950	P704P	641455	7100392	1.97434
ILMN_3251341	TUBA1C	84790	6100673	1.97881
ILMN_1706013	FTHL11	2503	6180070	1.97967
ILMN_1703180	ETV3	2117	4810343	1.97978
ILMN_1696911	FTHL8	2501	1980594	1.98302
ILMN_1655930	ELL2	22936	610270	1.98822
ILMN_1691097	HSP90AA1	3320	3390544	1.98933
ILMN_1742577	GTPBP4	23560	1090437	1.98969
ILMN_2366330	FERMT3	83706	6060315	1.99076
ILMN_1718984	FCGBP	8857	130463	1.99542
ILMN_1781565	MESDC1	59274	1070156	1.99739
ILMN_1809433	XBP1	7494	5690066	2.00245
ILMN_1806023	JUN	3725	6510367	2.00562
ILMN_2228873	STARD3NL	83930	5550360	2.00565
ILMN_1727740	SYNCRIP	10492	4880500	2.00903
ILMN_1789510	STIP1	10963	620711	2.00952
ILMN_1741003	ANXA5	308	1070451	2.00995
ILMN_1662896	BRWD2	55717	2140139	2.01376
ILMN_1669584	ILF3	3609	3360689	2.01596
ILMN_2075440	PDIA3P	171423	780632	2.01686
ILMN_1659843	DNAJC3	5611	7000630	2.01705
ILMN_1674421	TM9SF4	9777	70674	2.01741
ILMN_2365465	XBP1	7494	2450156	2.01767
ILMN_1705984	HNMT	3176	6840286	2.02409
ILMN_3242120	hCG_1757335	643752	510142	2.02486
ILMN_3249748	LDHA	3939	770326	2.02566
ILMN_2330267	ABCE1	6059	1090543	2.02791
ILMN_1775759	NRAS	4893	6020280	2.02996
ILMN_3299365	LOC729406	729406	3440064	2.03172
ILMN_3210946	LOC645969	645969	2750441	2.03262
ILMN_1656628	WDR4	10785	3930703	2.03459
ILMN_1666156	MORF4L2	9643	6510435	2.03679
ILMN_2094776	CCNL1	57018	450554	2.03712
ILMN_1766010	YARS	8565	3520040	2.0449
ILMN_1665583	TUBB	203068	3610259	2.04676
ILMN_1701243	C10orf2	56652	2190538	2.05063
ILMN_1773865	HSPA5	3309	870131	2.05427
ILMN_1791771	HCK	3055	6270022	2.05663
ILMN_1724350	TRIM36	55521	1690402	2.0613
ILMN_1746525	FTHL2	2497	4120039	2.06143
ILMN_1712888	HSPH1	10808	160598	2.06265
ILMN_1779852	FABP5L1	387934	830682	2.06564
ILMN_2323491	NUP62	23636	2510279	2.06791
ILMN_2324056	GNL3	26354	5270167	2.07147
ILMN_1777296	ACTB	60	5270730	2.07192
ILMN_1785268	CD58	965	3610035	2.07452
ILMN_1736806	PAG1	55824	1240228	2.07756
ILMN_1779706	TP53BP2	7159	150095	2.07835
ILMN_1746836	PTAFR	5724	510112	2.08203
ILMN_1764964	IFNGR2	3460	2570291	2.08264
ILMN_2266595	LILRA5	353514	2470162	2.08282
ILMN_1806778	UBE2E1	7324	2060465	2.09416
ILMN_2412927	GMPPB	29925	4830458	2.09494
ILMN_2357809	G3BP1	10146	6520730	2.09875
ILMN_3237627	LOC154761	154761	3180360	2.1001
ILMN_1776047	LOC646197	646197	110195	2.10057
ILMN_1801077	ADFP	123	1400446	2.11428
ILMN_1734740	GPR65	8477	6550273	2.12155
ILMN_1720829	ZFP36	7538	2900348	2.1217
ILMN_1718734	MLLT6	4302	4640392	2.12305
ILMN_1704961	ACTG1	71	6510072	2.12375
ILMN_3178302	FNDC3B	64778	6060440	2.12411
ILMN_1716053	AK2	204	5720669	2.13271
ILMN_1805800	RAB5A	5868	670367	2.13548
ILMN_1718177	CYP20A1	57404	3360133	2.13683
ILMN_1737298	MAT2A	4144	7150176	2.13816
ILMN_1665483	KIAA0020	9933	1500603	2.13853
ILMN_1676719	LOC644330	644330	6180402	2.13889
ILMN_3248773	C7orf40	285958	6280725	2.14516
ILMN_1761147	GABPB2	2553	7200431	2.14697
ILMN_2411282	QSOX1	5768	2850021	2.15234
ILMN_1738681	NUP62	23636	4200068	2.15252
ILMN_1673252	JTV1	7965	6960056	2.15579
ILMN_1707339	BTG3	10950	4920053	2.15728
ILMN_2222234	PRDX4	10549	2650253	2.15822
ILMN_1660661	TCP1	6950	2750424	2.16109
ILMN_1726064	PAK1IP1	55003	4280253	2.16128
ILMN_1698019	LGMN	5641	4560129	2.16481
ILMN_1715069	TANK	10010	2230113	2.16746
ILMN_1769606	PIWIL4	143689	4540333	2.16899
ILMN_1785852	OBFC2A	64859	4260253	2.17399
ILMN_1810069	CCNYL1	151195	1410398	2.1807
ILMN_3283680	LOC345041	345041	7100376	2.18184
ILMN_1656293	GOSR2	9570	2600288	2.18615
ILMN_2370872	GRINA	2907	3800392	2.19365
ILMN_1846002			7400487	2.19894
ILMN_3226392	LOC729608	729608	6760600	2.20043
ILMN_2173611	MT1E	4493	2070288	2.20187
ILMN_2336280	QKI	9444	1260192	2.21211
ILMN_1782938	SLC16A10	117247	7550192	2.21328
ILMN_1711566	TIMP1	7076	7650433	2.21622
ILMN_2124064	REL	5966	1030441	2.2166
ILMN_1760280	NXT1	29107	4780398	2.21881
ILMN_1715583	BOP1	23246	1660435	2.22181
ILMN_2228035	HS3ST1	9957	4560632	2.22746
ILMN_1697493	WDFY3	23001	5220538	2.22748
ILMN_2073235	FTHL12	2504	4730181	2.22794
ILMN_1726359	NECAP1	25977	2640114	2.23362
ILMN_1699644	2003-03-01	115123	4670255	2.23799
ILMN_1712959	DUSP2	1844	6960687	2.23892
ILMN_1799600	STARD8	9754	2100521	2.24619
ILMN_1814998	FKSG30	440915	4880646	2.25337
ILMN_1772387	TLR2	7097	6420750	2.25449
ILMN_1808241	PNPLA1	285848	5420725	2.25852
ILMN_2231021	TMEM185B	79134	6960544	2.26039
ILMN_1651832	EHD1	10938	1780619	2.26256
ILMN_2096116	HSP90B1	7184	2480326	2.2628
ILMN_1773935	TMEM165	55858	460672	2.27018
ILMN_1664167	BXDC1	84154	2350368	2.2722
ILMN_1780711	LOC390530	390530	3800202	2.27508
ILMN_1795930	PTGER4	5734	2940438	2.28314
ILMN_1682312	CYBB	1536	840168	2.28755
ILMN_2312340	LILRB2	10288	540671	2.29053
ILMN_1782922	PDE4B	5142	2680543	2.29452
ILMN_1670542	AK2	204	1990491	2.29889
ILMN_1782881	DLEU7	220107	1940093	2.29971
ILMN_2399140	RAB5C	5878	7040278	2.30061
ILMN_3227315	LOC729009	729009	2810463	2.30168
ILMN_1679158	FAAH2	158584	130167	2.3022
ILMN_1691156	MT1A	4489	6200402	2.30451
ILMN_2372974	SIRPA	140885	5360193	2.30627
ILMN_2138765	ADFP	123	460204	2.30815
ILMN_1693830	LACTB	114294	5900524	2.30835
ILMN_2134538	FTHL11	2503	460164	2.31273
ILMN_3237270	LOC100133609	100133609	780672	2.31488
ILMN_1806845	ALG3	10195	2140427	2.31556
ILMN_1811909	LOC402221	402221	2340739	2.3192
ILMN_1815079	TICAM1	148022	3360291	2.3237
ILMN_1663751	CYCSL1	157317	3890008	2.33399
ILMN_1680626	PDIA6	10130	10463	2.33565
ILMN_3273493	LOC100130092	100130092	4760309	2.33688
ILMN_1763688	C17orf49	124944	2570035	2.34515
ILMN_1717877	IVNS1ABP	10625	5560338	2.3454
ILMN_1675258	LOC441268	441268	3610192	2.34657
ILMN_2342437	KLHL5	51088	1570349	2.34659
ILMN_1724293	KDELR2	11014	1500102	2.3497
ILMN_1715401	MT1G	4495	1170300	2.35392
ILMN_1787844	C19orf10	56005	1030458	2.3599
ILMN_2072603	MRPL14	64928	430196	2.36106
ILMN_2183510	ARMET	7873	4560110	2.36445
ILMN_1796409	C1QB	713	5910019	2.36904
ILMN_2104830	ACP2	53	2480025	2.37273
ILMN_1913678			5720768	2.38576
ILMN_1667418	LOC283953	283953	5290136	2.38594
ILMN_1811489	OXSR1	9943	4920669	2.38595
ILMN_1701911	C5orf20	140947	2000162	2.38932
ILMN_1750518	THOC4	10189	460286	2.39565
ILMN_1808797	ADCY10	55811	6760370	2.39772
ILMN_3226012	LOC728698	728698	3060086	2.39787
ILMN_3307752	DLEU7	220107	1190278	2.40137
ILMN_1772521	MTHFD1L	25902	6290437	2.4021
ILMN_1742089	NLN	57486	430209	2.40226
ILMN_1751941	FLJ77644	728772	7380243	2.40232
ILMN_1658995	ACOT9	23597	7160592	2.40232
ILMN_1771949	TAF4B	6875	4850735	2.40454
ILMN_1660462	MCOLN2	255231	5490068	2.40655
ILMN_1798288	MOBKL2C	148932	7560471	2.40849
ILMN_2380588	C6orf108	10591	7210484	2.41033
ILMN_1673649	HYOU1	10525	5700041	2.41556
ILMN_2383774	TRAF3	7187	4010487	2.41649
ILMN_2141790	HYOU1	10525	520189	2.42617
ILMN_1671969	UGP2	7360	3840053	2.42957
ILMN_2392546	PAICS	10606	6420424	2.44564
ILMN_2400030	PTPN2	5771	3990731	2.45182
ILMN_1720083	EHD4	30844	6400647	2.45831
ILMN_1797728	HMGCS1	3157	5270112	2.4586
ILMN_1702279	KIF3B	9371	450398	2.45902
ILMN_3282768	LOC644879	644879	3870452	2.4606
ILMN_2287276	C14orf24	283635	4260561	2.4617
ILMN_3244935	LOC100130308	100130308	4540181	2.46219
ILMN_1699856	RALGDS	5900	2140735	2.4755
ILMN_1672496	DNAJA1	3301	1980632	2.47705
ILMN_1751789	HNMT	3176	4220168	2.4782
ILMN_1674337	FKBP2	2286	1010068	2.48692
ILMN_2109197	EPB41L3	23136	1510538	2.48797
ILMN_1767658	RRS1	23212	4120437	2.4929
ILMN_1710221	GPR35	2859	6520328	2.49542
ILMN_1668743	LOC728069	728069	5560279	2.49617
ILMN_3309839	MIR1275	100302123	460521	2.49983
ILMN_1703926	PTGER2	5732	5900471	2.50047
ILMN_1673711	HSP90AB1	3326	4830100	2.50854
ILMN_1765779	ADAM17	6868	5420762	2.50994
ILMN_1670870	ALCAM	214	2070575	2.51196
ILMN_1699489	TUBB6	84617	1570092	2.51892
ILMN_1800575	LOC649260	649260	770348	2.52243
ILMN_1803811	TRIB1	10221	4810520	2.52947
ILMN_1783285	CTPS	1503	6370273	2.54039
ILMN_2302757	FCGBP	8857	130609	2.54056
ILMN_1769229	BCL2A1	597	7380477	2.5455
ILMN_1720158	ETS2	2114	4220605	2.55018
ILMN_1700180	LOC643930	643930	430347	2.56231
ILMN_1752914	CDGAP	57514	2060543	2.57959
ILMN_1734229	SPPL2A	84888	4920398	2.57975
ILMN_2161746	TRIP10	9322	430431	2.58522
ILMN_1736311	POU2F2	5452	650630	2.58971
ILMN_1655884	ATP2A2	488	770079	2.59687
ILMN_1796490	GRINA	2907	70070	2.60011
ILMN_2392274	CD82	3732	2340768	2.60238
ILMN_3311015	MIRN219-2	407003	4490064	2.60481
ILMN_1784871	FASN	2194	5310634	2.60694
ILMN_1736256	CALR	811	2760370	2.61072
ILMN_1757287	MAPK6	5597	7160348	2.61076
ILMN_1792072	FUT4	2526	7160373	2.61987
ILMN_1681283	HIF1A	3091	4900010	2.62393
ILMN_2374340	PLAUR	5329	6220671	2.63126
ILMN_1728478	CXCL16	58191	6280332	2.63406
ILMN_2173835	FTHL3P	2498	6450139	2.63482
ILMN_1774604	PNKD	25953	4730349	2.63548
ILMN_1663684	ATP13A3	79572	2510129	2.63774
ILMN_1668863	LYPD1	116372	2760709	2.63869
ILMN_1683859	SLC7A1	6541	20241	2.64757
ILMN_1767135	SOS1	6654	2140519	2.65289
ILMN_2114720	SLPI	6590	2140707	2.65542
ILMN_1723884	ARF4	378	1430136	2.65906
ILMN_2151818	PSMA6	5687	5080326	2.65932
ILMN_1770085	BTG2	7832	1010487	2.66006
ILMN_2382083	CUGBP1	10658	7040341	2.66507
ILMN_1711838	SLC25A24	29957	3890402	2.67116
ILMN_3275771	LOC642567	642567	5090382	2.67146
ILMN_2126706	LMNB1	4001	3420593	2.67228
ILMN_1769388	GJB2	2706	5260095	2.67449
ILMN_2348788	CD44	960	4560193	2.68707
ILMN_1696302	FABP5	2171	5260047	2.68829
ILMN_1708890	RASSF4	83937	540564	2.69226
ILMN_1665736	LOC648024	648024	2000025	2.69507
ILMN_1735038	2003-03-01	115123	3290332	2.70619
ILMN_2184373	IL8	3576	1980309	2.70662
ILMN_1880983			4540161	2.71621
ILMN_1790810	HCN4	10021	380626	2.722
ILMN_1882512			580326	2.72653
ILMN_1747347	C17orf60	284021	4290056	2.73712
ILMN_3207122	LOC644563	644563	4290102	2.74622
ILMN_1658327	BAZ1A	11177	1240097	2.75378
ILMN_2070072	RPS7	6201	2690608	2.75477
ILMN_2166524	CCNYL1	151195	2060112	2.76874
ILMN_1735461	DDX21	9188	2750719	2.79249
ILMN_1672034	PIM3	415116	50538	2.79587
ILMN_1690566	RASSF4	83937	10639	2.79996
ILMN_2366334	FERMT3	83706	7050736	2.80042
ILMN_1654322	ATP1B3	483	3130092	2.80561
ILMN_1796210	PPRC1	23082	7160100	2.80615
ILMN_1723260	ETV5	2119	1450519	2.80878
ILMN_1715068	AQP9	366	160494	2.81263
ILMN_1910334	FLJ36644	400617	1850025	2.81485
ILMN_2081398	KIF3B	9371	2450037	2.81843
ILMN_1778625	CD44	960	360719	2.82372
ILMN_2112256	TNFRSF4	7293	650328	2.82372
ILMN_2374449	SPP1	6696	3840154	2.82658
ILMN_1747744	LHFPL2	10184	360132	2.83083
ILMN_1776181	BIRC3	330	5080021	2.83165
ILMN_2121816	GPR137B	7107	1240392	2.84661
ILMN_2085862	SLC15A3	51296	4220044	2.86846
ILMN_2296036	PTPN2	5771	3610370	2.87397
ILMN_1755024	IKBKE	9641	2450762	2.87515
ILMN_2395389	PSMC4	5704	150544	2.88506
ILMN_1848893			6900056	2.88594
ILMN_2371685	UBE2E1	7324	4050070	2.88984
ILMN_3245773	tcag7.1314	54103	2340301	2.89716
ILMN_1675852	LOC650518	650518	7650528	2.90297
ILMN_1880611			3850113	2.90833
ILMN_1761829	HK1	3098	2350678	2.91589
ILMN_2397750	IVNS1ABP	10625	4280228	2.91753
ILMN_1718960	SERPINB8	5271	3400672	2.92716
ILMN_1685824	B4GALT5	9334	2060047	2.93036
ILMN_1773963	GNA15	2769	5670424	2.93841
ILMN_1773485	QKI	9444	4570440	2.9408
ILMN_1749213	SDF2L1	23753	3120079	2.94819
ILMN_1727689	TNFAIP2	7127	2100400	2.9525
ILMN_1679979	PLK3	1263	6510278	2.9579
ILMN_1682658	EPM2AIP1	9852	6770403	2.96362
ILMN_1696946	LOC654174	654174	6270367	2.96833
ILMN_1774447	AMPD3	272	150504	2.96841
ILMN_2381138	SEH1L	81929	6760504	2.97497
ILMN_1753243	DNAJB11	51726	3190452	2.98691
ILMN_1687887	PSMC4	5704	6180440	2.98826
ILMN_2162799	AHR	196	6060367	2.99159
ILMN_1790891	CKAP4	10970	4490528	3.00045
ILMN_1686664	MT2A	4502	450615	3.00212
ILMN_1803824	ZDHHC9	51114	610356	3.01464
ILMN_2372915	P2RY2	5029	4150408	3.01804
ILMN_1677591	CCL4L2	388372	5700551	3.02153
ILMN_1783846	RAPH1	65059	2100241	3.02428
ILMN_2389064	C15orf48	84419	6860397	3.03613
ILMN_1769129	CCL19	6363	7100646	3.0468
ILMN_1710092	ZBTB46	140685	7040521	3.05258
ILMN_1774287	CFB	629	3370349	3.06603
ILMN_2171289	SAMSN1	64092	4390079	3.06626
ILMN_1730660	GALIG	81625	1660647	3.07046
ILMN_2412281	PDLIM5	10611	380523	3.07521
ILMN_2308338	BMF	90427	7650209	3.07757
ILMN_2110908	MYC	4609	6550600	3.07918
ILMN_1680618	MYC	4609	6270646	3.08446
ILMN_1681644	BIRC3	330	7210154	3.08644
ILMN_2231020	TMEM185B	79134	3850722	3.08718
ILMN_1668588	LOC648733	648733	6450747	3.08757
ILMN_1726545	LILRA5	353514	620136	3.09113
ILMN_1697268	EMILIN2	84034	1190142	3.10013
ILMN_2091846	FTHL2	2497	4060561	3.10245
ILMN_1695354	BMF	90427	110280	3.11203
ILMN_1790881	HNMT	3176	3870102	3.12779
ILMN_1773760	PAICS	10606	4050639	3.13247
ILMN_1736834	SKIL	6498	5870609	3.13963
ILMN_1651354	SPP1	6696	3460070	3.14777
ILMN_1737360	TSPYL3	128854	3870400	3.15996
ILMN_1737157	GRAMD1A	57655	3140438	3.16663
ILMN_1748904	WTAP	9589	1510193	3.1728
ILMN_2379967	FCAR	2204	4560746	3.17557
ILMN_2379599	CD163	9332	2680092	3.18012
ILMN_3197549	FLJ77644	728772	2140497	3.19212
ILMN_2397028	SERPINB8	5271	1770376	3.20108
ILMN_1703123	AXUD1	64651	7560041	3.21247
ILMN_1714165	ST3GAL2	6483	7160292	3.21268
ILMN_1678490	RILPL2	196383	1660286	3.2223
ILMN_1738552	SLC1A3	6507	4210403	3.22632
ILMN_2359945	CES1	1066	2680056	3.24669
ILMN_1706498	DSE	29940	7210170	3.24719
ILMN_2086077	JUNB	3726	7550500	3.24824
ILMN_3308265	MIRN302C	442895	3990307	3.24862
ILMN_2106449	PLEKHF2	79666	2190634	3.254
ILMN_3257030	FTHL16	2508	1660669	3.25492
ILMN_1721833	IER5	51278	650241	3.27476
ILMN_2284744	HNMT	3176	7100121	3.27991
ILMN_2150654	ZSWIM4	65249	1170072	3.28321
ILMN_2408543	PLAUR	5329	730528	3.28582
ILMN_2370624	COL13A1	1305	3870228	3.29115
ILMN_1683146	FTH1	2495	5220240	3.29532
ILMN_3305938	SGK1	6446	2030324	3.31533
ILMN_2041293	SQLE	6713	3120367	3.31874
ILMN_1656682	AZIN1	51582	2480039	3.31896
ILMN_1686906	TP53INP2	58476	5360392	3.33531
ILMN_1704094	PSMA6	5687	7040470	3.34271
ILMN_1718977	GADD45B	4616	4920110	3.34423
ILMN_2390310	C17orf91	84981	5290161	3.34786
ILMN_1707748	PIM3	415116	2190452	3.34794
ILMN_1708934	ADM	133	5670465	3.36105
ILMN_1807491	LAIR2	3904	50278	3.38609
ILMN_1749115	RTN2	6253	3460376	3.39261
ILMN_2327994	AZIN1	51582	4070661	3.41001
ILMN_1763260	HIF1A	3091	6220543	3.41188
ILMN_1748283	PIM2	11040	6200168	3.41674
ILMN_1717313	NFKBIE	4794	540139	3.41885
ILMN_2388800	PPAP2B	8613	7050575	3.43246
ILMN_3178258	FABP5L2	729163	4540475	3.43491
ILMN_1724863	TICAM1	148022	5570730	3.43927
ILMN_2323933	LAIR2	3904	6180743	3.47107
ILMN_1813846	P2RX4	5025	2060605	3.47863
ILMN_1672174	ECE1	1889	270050	3.5005
ILMN_1691508	PLAUR	5329	360475	3.50706
ILMN_1795762	PLEK	5341	4810020	3.51105
ILMN_2365091	FCAR	2204	5560471	3.51382
ILMN_1687978	PHLDA1	22822	5900725	3.526
ILMN_2173291	CYP4B1	1580	5820400	3.54
ILMN_1702487	SGK1	6446	4390450	3.5433
ILMN_1657708	MGLL	11343	3830327	3.5532
ILMN_1785175	SWAP70	23075	6200753	3.55839
ILMN_2396801	PNPLA1	285848	940463	3.5627
ILMN_1815190	METTL1	4234	1990358	3.57311
ILMN_1703650	TNIP1	10318	2680100	3.59123
ILMN_1811258	RELB	5971	730440	3.5928
ILMN_1849784			7320189	3.61314
ILMN_2056002	LOC723972	723972	5220279	3.61819
ILMN_1779257	CD40	958	6420520	3.63343
ILMN_1735548	HIVEP1	3096	4670500	3.67827
ILMN_1742052	SERPINB9	5272	1230156	3.68499
ILMN_3242586	RHOU	58480	1230470	3.69044
ILMN_2361478	PDLIM5	10611	6040608	3.69549
ILMN_2146761	FABP5	2171	4150048	3.69686
ILMN_1802735	FFAR3	2865	5050338	3.70299
ILMN_2374036	CTSL1	1514	4260386	3.70889
ILMN_1713058	PSTPIP2	9050	4290368	3.71777
ILMN_1656501	DUSP5	1847	5390161	3.72363
ILMN_2120022	ARL5B	221079	1710753	3.7257
ILMN_1778650	VILL	50853	630689	3.73508
ILMN_2184640	NOLC1	9221	5960132	3.74774
ILMN_1652787	PIK3AP1	118788	5220189	3.74949
ILMN_1659936	PPP1R15A	23645	1340600	3.75486
ILMN_1774733	SOCS1	8651	1990300	3.75538
ILMN_1672486	TCF7L2	6934	6900491	3.77036
ILMN_1710514	BCL3	602	6330725	3.77175
ILMN_2287888	PSMC4	5704	5360646	3.80285
ILMN_3266606	FABP5L2	729163	580358	3.80736
ILMN_3237956	ZC3H12C	85463	380672	3.80785
ILMN_1674706	MTHFD2	10797	1300706	3.82974
ILMN_1680465	ARL5B	221079	2340564	3.8619
ILMN_1711899	ANXA2	302	770730	3.87087
ILMN_1798249	AK3L1	205	4610554	3.87559
ILMN_1786273	C1orf122	127687	620433	3.87752
ILMN_1684585	ACSL1	2180	1030431	3.88106
ILMN_1700413	MAFF	23764	7550202	3.88427
ILMN_1689800	MRTO4	51154	130220	3.89063
ILMN_2263054	FEZ1	9638	2350019	3.89127
ILMN_1737005	C19orf61	56006	2750465	3.89771
ILMN_2336781	SOD2	6648	3890326	3.90308
ILMN_1714965	NFKB1	4790	7400626	3.90978
ILMN_1763828	MTF1	4520	2030209	3.92049
ILMN_1773154	NFKBIA	4792	4280113	3.93423
ILMN_1674167	IL10	3586	6180093	3.93733
ILMN_2186061	PFKFB3	5209	4120053	3.95012
ILMN_1787897	CXCL1	2919	5720039	3.97299
ILMN_2393296	GK	2710	4150369	3.99113
ILMN_3229324	SGK1	6446	1410209	4.03902
ILMN_2331082	MS4A7	58475	990328	4.04039
ILMN_1722622	CD163	9332	20593	4.0475
ILMN_2049766	NFE2L3	9603	5820035	4.0571
ILMN_1814247	TCFL5	10732	1510154	4.05761
ILMN_1800131	LOC652826	652826	6350148	4.05935
ILMN_1680139	MAFF	23764	1430138	4.07861
ILMN_1759326	P2RX7	5027	3370086	4.10023
ILMN_1741133	NME1	4830	1820504	4.1031
ILMN_1662973	CD82	3732	5130136	4.11011
ILMN_3248910	MIRN155	114614	5860722	4.15211
ILMN_1674243	TFRC	7037	2940435	4.15898
ILMN_1864166			5260328	4.17438
ILMN_1682717	IER3	8870	1190367	4.19225
ILMN_1800225	PPARG	5468	830019	4.20223
ILMN_1746517	KYNU	8942	3460685	4.21362
ILMN_1797895	FFAR2	2867	4920228	4.21935
ILMN_1812062	SGPP2	130367	2190228	4.22097
ILMN_1660847	PFKFB3	5209	1470601	4.22392
ILMN_3270972	DDEF2	8853	2750674	4.26021
ILMN_2259495	BID	637	5270136	4.27823
ILMN_1720373	SLC7A5	8140	270152	4.27844
ILMN_1812995	CTSL1	1514	4150189	4.29708
ILMN_1763000	CENTA2	55803	3990433	4.32596
ILMN_1771376	PEA15	8682	3610228	4.3559
ILMN_2405521	MTHFD2	10797	6620689	4.35884
ILMN_1790978	ATG7	10533	5220754	4.37188
ILMN_1702691	TNFAIP3	7128	3360681	4.38088
ILMN_1784602	CDKN1A	1026	6660382	4.42571
ILMN_1771664	CLEC4E	26253	5690753	4.43943
ILMN_2100357	SMPDL3A	10924	6020044	4.444
ILMN_1725471	GK	2710	940274	4.46504
ILMN_1733270	CD163	9332	7560487	4.47244
ILMN_1715684	LAMB3	3914	730040	4.4871
ILMN_1686454	TIFA	92610	6420594	4.50605
ILMN_1659990	HIG2	29923	7320441	4.50899
ILMN_3235755	LOC728830	728830	6220482	4.52482
ILMN_3210741	LOC642956	642956	990717	4.55407
ILMN_2331087	MS4A7	58475	3840564	4.56043
ILMN_2358041	NBN	4683	6110753	4.58647
ILMN_1666733	IL8	3576	1570553	4.59935
ILMN_2390859	NFKB2	4791	3310615	4.61845
ILMN_1807042	MARCKS	4082	6060484	4.62279
ILMN_1808979	CLEC4D	338339	7050519	4.65712
ILMN_1700967	C3orf59	151963	2030687	4.70491
ILMN_1674563	CCL4	6351	870754	4.70709
ILMN_1704055	HSPC111	51491	380370	4.7198
ILMN_1812226	ICAM1	3383	130044	4.72746
ILMN_1704550	AZIN1	51582	3990523	4.73579
ILMN_1727200	SLCO4A1	28231	4560736	4.77118
ILMN_3194508	DDEF2	8853	5340646	4.78324
ILMN_2355953	LILRB4	11006	1820114	4.91872
ILMN_1722781	EGR3	1960	2370373	4.93149
ILMN_2063584	CLIC4	25932	3170762	4.94866
ILMN_3306997	METTL1	4234	650348	4.95487
ILMN_2150856	SERPINB2	5055	6350209	4.95826
ILMN_1780582	CD83	9308	5050162	4.97386
ILMN_1705663	DMXL2	23312	4860438	5.00724
ILMN_1769546	RIN2	54453	6590445	5.05946
ILMN_1734833	NBN	4683	3610343	5.13198
ILMN_1776188	MAP1LC3A	84557	5490240	5.13357
ILMN_2103107	ADAMDEC1	27299	2470184	5.15744
ILMN_1778321	SLC2A6	11182	6180465	5.17692
ILMN_1750497	GPR109A	338442	3830228	5.19342
ILMN_1786601	PLAGL2	5326	4180209	5.21483
ILMN_1658407	SLC43A3	29015	4250670	5.31227
ILMN_1672295	ZC3H12A	80149	2490017	5.31356
ILMN_1778059	CASP4	837	6100136	5.3174
ILMN_2135898	GPR42P	2866	1410452	5.36544
ILMN_1800800	LOC731823	731823	2480142	5.38623
ILMN_1843198			1940563	5.42009
ILMN_1745034	SLC11A2	4891	1820037	5.45724
ILMN_1780334	KCNJ2	3759	60719	5.52973
ILMN_1803686	ADA	100	7210192	5.56581
ILMN_1677693	GPR109B	8843	3180220	5.72701
ILMN_2338038	AK3L1	205	160148	5.7503
ILMN_1719695	NFKBIZ	64332	2470348	5.75075
ILMN_1768598	LAIR1	3903	4150184	5.76017
ILMN_2330307	SLC43A3	29015	2600431	5.78201
ILMN_2150851	SERPINB2	5055	5810095	5.89731
ILMN_1652777	CDC42EP2	10435	6180253	5.96396
ILMN_1764709	MAFB	9935	2060440	5.96791
ILMN_1784553	SDC2	6383	2690026	6.05421
ILMN_1698218	TRAF1	7185	4570768	6.05554
ILMN_1687960	LIMK2	3985	3390048	6.06133
ILMN_1787529	C3AR1	719	840068	6.12016
ILMN_1738589	MGLL	11343	160612	6.12869
ILMN_2395214	FMNL3	91010	150551	6.19733
ILMN_2123217	TNFAIP6	7130	4060047	6.23546
ILMN_1799062	NFKB2	4791	1710504	6.24915
ILMN_1661695	IRAK3	11213	2360719	6.25893
ILMN_1686989	INSIG1	3638	1820332	6.27423
ILMN_1737514	KYNU	8942	7040142	6.31003
ILMN_1794106	FEZ1	9638	3930168	6.37608
ILMN_1729987	SRC	6714	5420592	6.4426
ILMN_1757237	DDEF2	8853	2030041	6.46002
ILMN_1658920	MCTP1	79772	6480326	6.48228
ILMN_2406501	SOD2	6648	3420373	6.4939
ILMN_1808707	FSCN1	6624	4560328	6.49391
ILMN_1684887	SAMSN1	64092	1410181	6.57996
ILMN_1741159	MAP3K8	1326	1470215	6.70595
ILMN_1669376	DRAM	55332	4280482	6.72564
ILMN_1812759	GCH1	2643	240053	6.80523
ILMN_1668822	BATF	10538	6220195	6.82791
ILMN_2078592	C6orf105	84830	2650192	6.84181
ILMN_1770260	NFKBIZ	64332	50465	6.93107
ILMN_2328666	CD83	9308	6620026	7.10711
ILMN_1752526	RNF144B	255488	70630	7.1599
ILMN_2374865	ATF3	467	4780128	7.18792
ILMN_1693431	C13orf31	144811	1050209	7.4113
ILMN_1912287			2710020	7.6996
ILMN_1807372	ADORA2A	135	7560440	7.73479
ILMN_1728106	TNF	7124	2640301	7.85756
ILMN_2063586	CLIC4	25932	3890193	8.07431
ILMN_1776967	LRRC50	123872	5550035	8.17929
ILMN_1712430	ATP5G1	516	460040	8.25304
ILMN_1669113	ATF5	22809	1570484	8.29685
ILMN_1785732	TNFAIP6	7130	2140242	8.34814
ILMN_1693192	PI3	5266	1050168	8.42779
ILMN_1710923	SLAMF7	57823	4280497	8.63358
ILMN_1764090	AK3L1	205	4290192	8.67153
ILMN_2170814	LAMP3	27074	7320546	8.68059
ILMN_1654685	MCTP1	79772	3360491	8.84572
ILMN_1792922	SOD2	6648	5960731	9.34095
ILMN_1716736	CD80	941	5390239	9.51463
ILMN_1695744	LILRB2	10288	7610136	9.53799
ILMN_1764030	CCL23	6368	5360048	9.56961
ILMN_1763207	BATF3	55509	5900253	9.59581
ILMN_1731503	MARCO	8685	3180392	9.81275
ILMN_1671250	CLIC4	25932	270653	9.88263
ILMN_1686116	THBS1	7057	5810685	9.93367
ILMN_1708248	LILRB1	10859	20246	10.3018
ILMN_1682636	CXCL2	2920	4670390	10.606
ILMN_1796349	SMPDL3A	10924	4230669	10.7949
ILMN_2335813	GCH1	2643	1010360	10.8434
ILMN_1748206	C20orf160	140706	2900239	11.1799
ILMN_1681601	SUCNR1	56670	6560079	11.2454
ILMN_1780601	EMR1	2015	2510356	11.3318
ILMN_1656057	PLAU	5328	5360670	11.6411
ILMN_1722158	CASP5	838	3390121	11.8707
ILMN_1701195	PLA2G7	7941	3390438	12.2189
ILMN_3190833	CCRL2	9034	3360372	12.2317
ILMN_1707591	TNIP3	79931	4830471	12.4169
ILMN_1686109	CCL23	6368	6110343	12.528
ILMN_3193271	IRG1	730249	1770072	12.86
ILMN_1745964	IRAK2	3656	3930750	13.1885
ILMN_1678690	UPB1	51733	3830735	13.3858
ILMN_1695316	SLC39A8	64116	3120543	14.3815
ILMN_1811364	SGPP2	130367	2120612	14.449
ILMN_1774874	IL1RN	3557	3060735	14.5085
ILMN_2233539	SLC39A8	64116	2320358	15.0496
ILMN_2100209	CCL4L1	9560	3520102	15.6605
ILMN_1727992	FEZ1	9638	360427	16.2095
ILMN_1729188	HAMP	57817	1050414	16.6905
ILMN_1781001	SOCS3	9021	4230102	17.132
ILMN_1682775	EDN1	1906	7040386	19.3275
ILMN_1779071	FEZ1	9638	3290458	19.4488
ILMN_1739222	ETV5	2119	770746	19.7569
ILMN_1737819	C7orf16	10842	3610180	19.9854
ILMN_1659960	IL4I1	259307	540670	20.0312
ILMN_1731785	ORM2	5005	450020	20.1348
ILMN_2174574	HNRNPA3P1	10151	3830709	20.2018
ILMN_1713829	PTGES	9536	1510181	20.4506
ILMN_1716276	CCL4L2	388372	2970575	20.5781
ILMN_3235832	LOC728835	728835	6560201	23.3464
ILMN_1654398	RGL1	23179	3180039	23.8076
ILMN_1696584	ORM1	5004	2850315	24.4921
ILMN_1775501	IL1B	3553	840685	24.7695
ILMN_1691846	G0S2	50486	6180427	24.8398
ILMN_1773245	CCL3L1	6349	6660288	24.8482
ILMN_1689734	IL1RN	3557	2470601	28.2713
ILMN_1838319	IRG1	730249	4670114	29.3441
ILMN_1658483	IL1A	3552	1980672	30.1564
ILMN_1699651	IL6	3569	4040576	34.8079
ILMN_2105573	CCL3L3	414062	2810010	35.4292
ILMN_1772964	CCL8	6355	6620121	35.7046
ILMN_1802653	EBI3	10148	2810767	35.7923
ILMN_1785345	GPR84	53831	2070646	39.5658
ILMN_1747355	CCL3L1	6349	4250053	44.0531
ILMN_1657234	CCL20	6364	4220246	44.2185
ILMN_1671509	CCL3	6348	6590682	46.4162
ILMN_2218856	CCL3L1	6349	610524	47.3795
ILMN_1654696	C15orf48	84419	4070719	73.2406
ILMN_1805410	C15orf48	84419	1110373	92.1507
ILMN_1720048	CCL2	6347	1030333	117.162

## Sheet: Pam3CSK4 1.8FC 12 hour
Probe_Id	Symbol	Entrez_Gene_ID	ProbeID	FC ([12-Pam3CsK4] vs [12-Nil])
ILMN_1698732	PALLD	23022	3780053	-6.84409
ILMN_3251260	CYP4F3	4051	520523	-6.69488
ILMN_1795139	S100Z	170591	5870338	-6.43359
ILMN_1719433	CD1D	912	6400358	-6.39654
ILMN_1695157	CA4	762	6380672	-6.34302
ILMN_1776602	RNASE4	6038	6590041	-6.1917
ILMN_1736190	CYP4F3	4051	4290110	-5.93745
ILMN_1787186	NOV	4856	4290037	-5.73332
ILMN_2283325	GPR177	79971	4250711	-5.731
ILMN_1694810	PANX2	56666	4070300	-5.69464
ILMN_2096372	ALDH1A1	216	1070477	-5.60861
ILMN_1688423	FCER1A	2205	3360615	-5.5389
ILMN_2408572	RNASE4	6038	5910382	-5.53099
ILMN_1777461	CCR2	1231	2900524	-5.34452
ILMN_1707585	SLC46A2	57864	5220008	-5.09464
ILMN_1652490	MANSC1	54682	150041	-5.01983
ILMN_1731275	DPEP3	64180	3840519	-4.97776
ILMN_1769299	MTMR11	10903	3890138	-4.79428
ILMN_1774761	CCR2	1231	580706	-4.73481
ILMN_1709348	ALDH1A1	216	6510754	-4.72057
ILMN_1654210	CD1C	911	1500725	-4.67758
ILMN_1715864	NHS	4810	2970020	-4.46276
ILMN_1682928	CPVL	54504	3870324	-4.42559
ILMN_2400759	CPVL	54504	60136	-4.35581
ILMN_1760449	TSPAN32	10077	1850053	-4.34898
ILMN_1716465	RBP7	116362	3850112	-4.28799
ILMN_1782741	CD300LB	124599	4610110	-4.20674
ILMN_1716797	CD302	9936	4640630	-4.17633
ILMN_1669062	CCR2	1231	5960239	-4.12643
ILMN_1673113	F2RL1	2150	5810047	-4.11236
ILMN_1769895	CCR2	1231	6040711	-4.10492
ILMN_1760727	ANG	283	3930392	-4.10208
ILMN_2142752	MANSC1	54682	1190528	-4.08958
ILMN_2041190	F2RL1	2150	1050068	-4.07862
ILMN_1692572	KIF27	55582	4730341	-4.07018
ILMN_2355168	MGST1	4257	5080131	-3.92829
ILMN_1799106	MOSC1	64757	3370327	-3.87204
ILMN_2221784	C17orf76	388341	3190600	-3.82153
ILMN_1861376			2470730	-3.79331
ILMN_2276996	CCR2	1231	1660615	-3.76704
ILMN_1747650	BMP6	654	6980064	-3.75715
ILMN_1694966	ASGR2	433	4860753	-3.74476
ILMN_1678810	KIF27	55582	1260215	-3.71001
ILMN_1799030	CMTM2	146225	4210113	-3.6931
ILMN_1780533	RNASE6	6039	130681	-3.65605
ILMN_1723969	PLCB1	23236	1570079	-3.63107
ILMN_1691574	LOC646064	646064	6660048	-3.53633
ILMN_1717207	MMP25	64386	6020630	-3.47167
ILMN_1758735	NLRP12	91662	7650008	-3.4619
ILMN_2388955	C1orf183	55924	5260008	-3.44961
ILMN_1675391	SLC24A4	123041	2260414	-3.43239
ILMN_1776515	MPPE1	65258	360053	-3.3991
ILMN_1718621	TSPAN32	10077	770575	-3.3437
ILMN_1714592	CDA	978	5090372	-3.29669
ILMN_1686981	SULF2	55959	6330487	-3.28826
ILMN_2053103	SLC40A1	30061	730164	-3.20406
ILMN_1730639	SLC22A15	55356	4480017	-3.16229
ILMN_1748694	NHSL2	340527	4590070	-3.14904
ILMN_1753312	PLXDC2	84898	5900497	-3.12678
ILMN_2379375	PPP1R12B	4660	2650475	-3.06995
ILMN_1667744	MPPE1	65258	3780487	-3.04765
ILMN_2323992	CLEC7A	64581	2640603	-3.04699
ILMN_1802888	ZNF185	7739	6840674	-3.04204
ILMN_1671843	PSRC1	84722	1070762	-3.0272
ILMN_1716105	NLRP12	91662	520470	-2.99616
ILMN_1667460	SULF2	55959	7200242	-2.98413
ILMN_1750961	TM6SF1	53346	240653	-2.94792
ILMN_2294976	RNASE4	6038	20324	-2.92531
ILMN_2345142	SULF2	55959	4050128	-2.91948
ILMN_1761833	SLC40A1	30061	5490601	-2.9177
ILMN_2398274	PYCARD	29108	5570008	-2.90179
ILMN_1752117	TMEM55A	55529	5960653	-2.89125
ILMN_1700610	CLEC7A	64581	6590451	-2.86605
ILMN_1659077	CD40LG	959	50706	-2.85134
ILMN_1677038	C7orf58	79974	7510551	-2.84855
ILMN_1806293	LIN7A	8825	5890075	-2.84713
ILMN_2094061	IMPA2	3613	2340241	-2.84005
ILMN_1797731	MS4A6A	64231	2260129	-2.83966
ILMN_1704797	CLEC10A	10462	780215	-2.8396
ILMN_2243912	RAB37	326624	2100025	-2.81842
ILMN_1691339	CLEC1A	51267	7320348	-2.8076
ILMN_1681683	LOC650919	650919	3460475	-2.80455
ILMN_1696974	ANG	283	3890484	-2.80009
ILMN_1665235	CRTAP	10491	5700646	-2.79896
ILMN_1716651	RUNX2	860	940504	-2.79776
ILMN_1745778	SLC45A4	57210	3310632	-2.7863
ILMN_2376416	UBXD5	91544	6020246	-2.76395
ILMN_2415303	CLEC10A	10462	6270564	-2.75822
ILMN_1671933	CLCC1	23155	3610722	-2.7463
ILMN_1707286	FLJ22662	79887	2140288	-2.72809
ILMN_1805175	TGFA	7039	3420296	-2.72045
ILMN_1674402	TMEM71	137835	1710541	-2.71264
ILMN_1670998	TALDO1	6888	670167	-2.70038
ILMN_1700896	SAP30	8819	1780673	-2.68961
ILMN_1780671	PLEKHG3	26030	4010397	-2.64657
ILMN_2389970	TSPAN32	10077	6770008	-2.64451
ILMN_2249720	LAT2	7462	3290692	-2.64404
ILMN_1685493	TMCC3	57458	3440400	-2.6312
ILMN_1763745	CCNJL	79616	2260189	-2.6253
ILMN_1689160	DPEP2	64174	1820681	-2.62144
ILMN_1815644	NHSL2	340527	3990438	-2.61948
ILMN_1695246	KLHDC8B	200942	7560114	-2.60425
ILMN_1720604	ARSG	22901	3190753	-2.60081
ILMN_2370738	SLC24A4	123041	2690243	-2.5967
ILMN_1666049	NUP214	8021	4850164	-2.58561
ILMN_2041236	GARNL4	23108	2850291	-2.57635
ILMN_1739815	NLRP12	91662	430682	-2.57394
ILMN_1738992	MNDA	4332	6290270	-2.57213
ILMN_1781952	MGST1	4257	3180731	-2.55231
ILMN_1804419	LRMP	4033	7150324	-2.53423
ILMN_2324989	IKIP	121457	6620370	-2.52963
ILMN_2139816	GPSM2	29899	1070292	-2.51916
ILMN_1711786	NFE2	4778	510468	-2.50105
ILMN_1680397	IL8RB	3579	2900327	-2.49899
ILMN_1796136	RAB37	326624	3830184	-2.47738
ILMN_1736180	FRAT1	10023	3400646	-2.47597
ILMN_1728799	FBP1	2203	6020224	-2.46071
ILMN_2074748	HAL	3034	6840468	-2.4592
ILMN_1721035	MS4A6A	64231	520360	-2.45569
ILMN_1657398	LOC284757	284757	2320452	-2.43493
ILMN_1890614			4730711	-2.42725
ILMN_1803720	SLC16A5	9121	650612	-2.40035
ILMN_1750785	SYTL1	84958	2760437	-2.39903
ILMN_1788531	SIT1	27240	4280053	-2.39741
ILMN_1789793	NUAK2	81788	380202	-2.39181
ILMN_1737252	NRG1	3084	1940128	-2.37347
ILMN_1812915	TNFRSF10B	8795	2360095	-2.3725
ILMN_2359800	MS4A6A	64231	1770152	-2.36683
ILMN_2060115	SORL1	6653	2480274	-2.36501
ILMN_2336133	SULT1A4	445329	5490594	-2.3601
ILMN_1656900	SULT1A1	6817	6270725	-2.35745
ILMN_2391976	SLC45A4	57210	7150753	-2.35251
ILMN_2313079	NLRP1	22861	3800136	-2.33794
ILMN_3181538	C10orf105	414152	360470	-2.33543
ILMN_1779735	LOC389541	389541	4590615	-2.31741
ILMN_1755649	SLC16A5	9121	6860082	-2.30729
ILMN_1680774	LOC730994	730994	3800273	-2.30227
ILMN_1654268	HMGB2	3148	7610537	-2.30056
ILMN_1736597	TKT	7086	6860202	-2.29195
ILMN_1758673	SLC44A1	23446	4730541	-2.26775
ILMN_1689518	PECAM1	5175	430747	-2.26663
ILMN_1651705	CAT	847	1770500	-2.25153
ILMN_1771120	TMEM45B	120224	430541	-2.24954
ILMN_1779015	ZNF467	168544	2490333	-2.24932
ILMN_1691572	TST	7263	2230288	-2.24427
ILMN_1745262	REM2	161253	2710523	-2.23977
ILMN_2386008	MPZL1	9019	7000431	-2.23371
ILMN_2255579	RAB37	326624	1500600	-2.23364
ILMN_2119692	CSAD	51380	2810255	-2.22344
ILMN_1815148	MAN2A2	4122	3140288	-2.21549
ILMN_1705144	ULK1	8408	770440	-2.21087
ILMN_2365248	HVCN1	84329	3460239	-2.20801
ILMN_1690262	SNAI3	333929	4880017	-2.20685
ILMN_1801304	FAM78A	286336	6250184	-2.20628
ILMN_1712305	CYBRD1	79901	2370300	-2.20589
ILMN_1698766	PYCARD	29108	6860687	-2.19893
ILMN_1761733	HLA-DMB	3109	4900731	-2.19788
ILMN_1666208	C14orf106	55320	1450603	-2.193
ILMN_1713751	ADAM19	8728	6900209	-2.19007
ILMN_1733221	C9orf164	349236	6280082	-2.17863
ILMN_1754753	IL6R	3570	5870685	-2.17629
ILMN_2148679	SDHAP3	728609	6350341	-2.17306
ILMN_1733443	SULT1B1	27284	4780068	-2.16631
ILMN_1787718	SLC27A1	376497	6180608	-2.15583
ILMN_1732143	FLJ42957	400077	1710477	-2.15563
ILMN_1797031	HSPBAP1	79663	6420142	-2.15518
ILMN_1724066	PLCB2	5330	2060451	-2.15369
ILMN_1765061	OXER1	165140	520053	-2.15168
ILMN_1759818	SORL1	6653	6940039	-2.15149
ILMN_1788203	HEY1	23462	3840753	-2.14106
ILMN_1652198	CCM2	83605	4860634	-2.13772
ILMN_1780132	PELI2	57161	3840491	-2.13304
ILMN_1697267	PRKCZ	5590	130551	-2.12749
ILMN_1737611	VAMP1	6843	6650639	-2.12709
ILMN_1769245	GLIPR1	11010	6220746	-2.12688
ILMN_1731714	CREB5	9586	6200577	-2.12618
ILMN_1671404	SVIL	6840	3140603	-2.12166
ILMN_1759411	C16orf79	283870	60220	-2.11507
ILMN_2087692	CYBRD1	79901	2450465	-2.10951
ILMN_3271587	LOC100129907	100129907	5080630	-2.10841
ILMN_3237926	CCNJL	79616	4610142	-2.10597
ILMN_1735052	ULK1	8408	1740373	-2.1023
ILMN_1794190	CCPG1	9236	6220674	-2.09758
ILMN_1882354			6960288	-2.09614
ILMN_3236239	LOC100129550	100129550	7000328	-2.08878
ILMN_1764619	FLJ45244	400242	6330653	-2.08529
ILMN_1655702	ABHD5	51099	5860215	-2.07804
ILMN_1662846	GPR160	26996	7510367	-2.07755
ILMN_1767470	SCPEP1	59342	2690598	-2.07511
ILMN_1703327	PSTPIP1	9051	7320747	-2.07228
ILMN_1781416	FRAT1	10023	70343	-2.07169
ILMN_3245879	FAM13A1OS	285512	6860280	-2.0705
ILMN_1787808	CEP63	80254	2690064	-2.06872
ILMN_1809695	CAMK2G	818	1010475	-2.06869
ILMN_1702759	TXNDC13	56255	2850259	-2.06252
ILMN_3243899	LOC286144	286144	3780021	-2.06146
ILMN_2199389	VIPR1	7433	2690709	-2.05731
ILMN_1788213	FRAT2	23401	7330026	-2.05408
ILMN_1753712	STX10	8677	6220273	-2.04709
ILMN_2400512	PRKCSH	5589	2850639	-2.04619
ILMN_1662524	IL8RA	3577	3440669	-2.03771
ILMN_1658807	HMOX2	3163	4230347	-2.03624
ILMN_1794875	AGPAT9	84803	2060477	-2.03618
ILMN_1654571	FCHO1	23149	4120703	-2.02588
ILMN_1769013	ASGR1	432	2370064	-2.02563
ILMN_1790160	KIT	3815	360128	-2.0256
ILMN_3242883	CTGLF5	728404	2140343	-2.01936
ILMN_2204754	TXNDC13	56255	6660356	-2.01803
ILMN_1656042	KIAA0319L	79932	630397	-2.01701
ILMN_1668525	NR3C1	2908	7560148	-2.01114
ILMN_2208903	CD52	1043	20129	-2.00419
ILMN_1756071	MFGE8	4240	5560075	-1.98942
ILMN_1728677	CREB5	9586	4290619	-1.97984
ILMN_2382657	ARHGAP9	64333	2650594	-1.97606
ILMN_1668910	CIDEB	27141	5810719	-1.97228
ILMN_3236428	RP11-679B17.1	100113407	4780491	-1.97103
ILMN_2341724	ANKRD55	79722	4050600	-1.95984
ILMN_1767509	DEF8	54849	5820768	-1.95527
ILMN_1771695	RCBTB2	1102	6290064	-1.95027
ILMN_1746436	HCG27	253018	3800358	-1.94663
ILMN_1695468	SRPK2	6733	2120731	-1.94521
ILMN_1654112	PARD6A	50855	460086	-1.94018
ILMN_2363065	RTN3	10313	4920129	-1.9372
ILMN_1724407	TACC3	10460	4390484	-1.93527
ILMN_1795429	VCL	7414	70592	-1.93274
ILMN_1700695	SLC44A1	23446	4290605	-1.93063
ILMN_2324994	IKIP	121457	1410706	-1.92188
ILMN_2359601	CAMK2G	818	1170176	-1.92021
ILMN_1724194	NPEPL1	79716	4670021	-1.91781
ILMN_2330243	NUDT1	4521	650347	-1.91429
ILMN_1698996	SLC19A1	6573	4760014	-1.91377
ILMN_2183687	LIME1	54923	6420450	-1.91375
ILMN_1762712	HHEX	3087	5130750	-1.91229
ILMN_1731064	CABC1	56997	6220180	-1.91174
ILMN_2112357	CD300LF	146722	4540228	-1.90471
ILMN_1696962	PDZD8	118987	2340008	-1.90219
ILMN_1759097	MLLT11	10962	2630474	-1.90216
ILMN_1777519	ITGB7	3695	3990379	-1.90151
ILMN_1671326	EIF2C1	26523	1710102	-1.89619
ILMN_2278433	LOC285074	285074	2810093	-1.89583
ILMN_1654518	LRCH4	4034	3170431	-1.89128
ILMN_1784737	S1PR4	8698	3370075	-1.88943
ILMN_2197365	RGS2	5997	3400019	-1.88683
ILMN_2095759	OGFRL1	79627	6840347	-1.88679
ILMN_2199676	CEP152	22995	990189	-1.87835
ILMN_1810418	LBR	3930	4880224	-1.87604
ILMN_1832879			2060608	-1.87154
ILMN_1695356	RNF166	115992	4280348	-1.87125
ILMN_1699676	C14orf147	171546	1410050	-1.86633
ILMN_1815168	HVCN1	84329	3800735	-1.86469
ILMN_2413527	VCL	7414	2900068	-1.86342
ILMN_1706342	ZNF746	155061	3060176	-1.86171
ILMN_1743032	CTSS	1520	6330484	-1.85747
ILMN_1711493	PRAM1	84106	2490072	-1.85479
ILMN_1756541	MXD4	10608	3710647	-1.85386
ILMN_1787749	CASP8	841	290592	-1.85192
ILMN_1695414	ASF1B	55723	2630673	-1.85182
ILMN_1663916	ARHGAP9	64333	110180	-1.85159
ILMN_1690342	LTA4H	4048	1430524	-1.85043
ILMN_1719149	LOC653663	653663	4490441	-1.84921
ILMN_2087303	XKR8	55113	7560435	-1.84851
ILMN_2232177	ACTN1	87	5080364	-1.84441
ILMN_1800638	CUGBP2	10659	7400133	-1.84071
ILMN_3240997	CENTD3	64411	6040097	-1.83423
ILMN_1749892	EGLN1	54583	4670102	-1.83284
ILMN_1751851	CECR1	51816	6200064	-1.83183
ILMN_1815745	SOX4	6659	3370736	-1.83172
ILMN_1793934	PISD	23761	1440278	-1.82696
ILMN_2148668	RCBTB2	1102	1400035	-1.81192
ILMN_2209578	CTGLF3	414189	770424	-1.81188
ILMN_1764177	JARID2	3720	2320286	-1.81014
ILMN_1711608	SSBP2	23635	6480349	-1.80774
ILMN_3244607	ALS2CR13	150864	3140632	-1.80575
ILMN_2154115	PSD4	23550	4730131	-1.80539
ILMN_1827736			4150102	-1.8027
ILMN_1778650	VILL	50853	630689	1.80126
ILMN_3228595	LOC729768	729768	3990689	1.80408
ILMN_1766010	YARS	8565	3520040	1.80576
ILMN_1792072	FUT4	2526	7160373	1.8098
ILMN_3242120	hCG_1757335	643752	510142	1.81031
ILMN_3210946	LOC645969	645969	2750441	1.8117
ILMN_1774823	RPL34	6164	2650524	1.8131
ILMN_1701911	C5orf20	140947	2000162	1.81368
ILMN_1737580	FAM152B	27351	380541	1.81693
ILMN_1790891	CKAP4	10970	4490528	1.81968
ILMN_1723884	ARF4	378	1430136	1.81985
ILMN_1679158	FAAH2	158584	130167	1.82027
ILMN_1738681	NUP62	23636	4200068	1.82211
ILMN_1683859	SLC7A1	6541	20241	1.82417
ILMN_1787680	SELS	55829	5490608	1.83336
ILMN_1746368	SELT	51714	6380296	1.83359
ILMN_1714965	NFKB1	4790	7400626	1.83509
ILMN_1770206	GEMIN4	50628	6450300	1.83708
ILMN_1666156	MORF4L2	9643	6510435	1.83768
ILMN_1688625	AIM1	202	580255	1.83829
ILMN_1727689	TNFAIP2	7127	2100400	1.84062
ILMN_2411282	QSOX1	5768	2850021	1.84679
ILMN_3199609	LOC400013	400013	6330343	1.84883
ILMN_2044085	RQCD1	9125	7050138	1.85245
ILMN_1796210	PPRC1	23082	7160100	1.85405
ILMN_1737157	GRAMD1A	57655	3140438	1.85542
ILMN_1715068	AQP9	366	160494	1.85787
ILMN_1748904	WTAP	9589	1510193	1.86099
ILMN_1781983	AP1B1	162	2470327	1.86238
ILMN_2063584	CLIC4	25932	3170762	1.86302
ILMN_3178302	FNDC3B	64778	6060440	1.86492
ILMN_1655864	LOC653853	653853	5270097	1.86552
ILMN_1692058	NDN	4692	60184	1.86564
ILMN_2228809	YWHAG	7532	1770433	1.86622
ILMN_2349129	DPP3	10072	6760274	1.86738
ILMN_1669550	MAD2L2	10459	2510278	1.87166
ILMN_2263054	FEZ1	9638	2350019	1.87295
ILMN_1705266	RELA	5970	5490750	1.87319
ILMN_1705594	NAT10	55226	1170554	1.87501
ILMN_1779258	LOC644774	644774	6580544	1.87705
ILMN_1671969	UGP2	7360	3840053	1.88389
ILMN_3197549	FLJ77644	728772	2140497	1.88475
ILMN_1658327	BAZ1A	11177	1240097	1.88626
ILMN_1660661	TCP1	6950	2750424	1.89719
ILMN_1720819	LOC653566	653566	6130189	1.89725
ILMN_1808241	PNPLA1	285848	5420725	1.89743
ILMN_2371685	UBE2E1	7324	4050070	1.89804
ILMN_1686989	INSIG1	3638	1820332	1.89962
ILMN_1809010	PSMC3	5702	6960315	1.90408
ILMN_2287276	C14orf24	283635	4260561	1.90653
ILMN_1786273	C1orf122	127687	620433	1.90742
ILMN_1699856	RALGDS	5900	2140735	1.9087
ILMN_3193271	IRG1	730249	1770072	1.91636
ILMN_2103720	MRPL15	29088	4760520	1.91726
ILMN_1656682	AZIN1	51582	2480039	1.91753
ILMN_1693334	P4HA1	5033	4220731	1.92083
ILMN_1731783	ATP1A1	476	3370164	1.92538
ILMN_1682658	EPM2AIP1	9852	6770403	1.92617
ILMN_2323491	NUP62	23636	2510279	1.92722
ILMN_1752914	CDGAP	57514	2060543	1.9278
ILMN_1757317	LARS	51520	940020	1.92888
ILMN_3232219	LOC100134189	100134189	830674	1.93243
ILMN_1812474	TFG	10342	870176	1.93283
ILMN_2109708	TYMP	1890	2350504	1.93344
ILMN_1651828	CCT3	7203	5270717	1.93391
ILMN_2366330	FERMT3	83706	6060315	1.93627
ILMN_1691578	GTF3C6	112495	4200110	1.94021
ILMN_1726064	PAK1IP1	55003	4280253	1.95169
ILMN_1818446			7560343	1.95245
ILMN_2399140	RAB5C	5878	7040278	1.95274
ILMN_1776005	DC2	58505	3450608	1.96169
ILMN_1700950	LOC646567	646567	7160324	1.96231
ILMN_2366246	SEC23B	10483	6370133	1.96455
ILMN_2086077	JUNB	3726	7550500	1.96623
ILMN_2367020	SEC61G	23480	6290367	1.96737
ILMN_1747347	C17orf60	284021	4290056	1.96779
ILMN_1706498	DSE	29940	7210170	1.97345
ILMN_2072603	MRPL14	64928	430196	1.97364
ILMN_3307700	SPCS3	60559	3780600	1.97779
ILMN_1717313	NFKBIE	4794	540139	1.97863
ILMN_2085862	SLC15A3	51296	4220044	1.98076
ILMN_3184599	FLJ37786	642691	3370025	1.98082
ILMN_1807074	MIF	4282	4490671	1.98272
ILMN_1910334	FLJ36644	400617	1850025	1.98689
ILMN_1736834	SKIL	6498	5870609	1.98745
ILMN_2116714	SLC39A1	27173	5670368	1.98813
ILMN_3283680	LOC345041	345041	7100376	1.98989
ILMN_1655930	ELL2	22936	610270	1.99003
ILMN_1785175	SWAP70	23075	6200753	1.99144
ILMN_1722781	EGR3	1960	2370373	1.99384
ILMN_1787026	SEC61G	23480	380753	1.99411
ILMN_1773935	TMEM165	55858	460672	1.99448
ILMN_2123743	FCER1G	2207	3850440	1.99491
ILMN_1789233	VPS37C	55048	6510528	2.00534
ILMN_1781155	LYN	4067	7320551	2.01037
ILMN_1752923	IFNAR1	3454	7550181	2.01053
ILMN_1660111	UCHL3	7347	7160180	2.01425
ILMN_1697493	WDFY3	23001	5220538	2.01611
ILMN_1770692	WDR12	55759	5270315	2.01815
ILMN_1795930	PTGER4	5734	2940438	2.01972
ILMN_1762825	CANX	821	1070402	2.02234
ILMN_2395214	FMNL3	91010	150551	2.02754
ILMN_1703441	ZNF593	51042	5810201	2.03041
ILMN_2266595	LILRA5	353514	2470162	2.03074
ILMN_1769665	RAB5C	5878	450164	2.03791
ILMN_1696946	LOC654174	654174	6270367	2.03806
ILMN_1702279	KIF3B	9371	450398	2.04197
ILMN_2267914	CD68	968	6220382	2.04219
ILMN_1776076	POFUT1	23509	1400465	2.0428
ILMN_1727043	GLT25D1	79709	7380279	2.04282
ILMN_1714165	ST3GAL2	6483	7160292	2.04449
ILMN_1724826	DNM1L	10059	3890632	2.04642
ILMN_1780711	LOC390530	390530	3800202	2.04995
ILMN_2216852	PGK1	5230	360735	2.05007
ILMN_2231021	TMEM185B	79134	6960544	2.05025
ILMN_2348788	CD44	960	4560193	2.06198
ILMN_3258321	LOC100130932	100130932	2570379	2.06474
ILMN_1666122	HEG1	57493	3290347	2.06551
ILMN_2161746	TRIP10	9322	430431	2.06707
ILMN_1731287	ARFGAP3	26286	5090056	2.06821
ILMN_2049766	NFE2L3	9603	5820035	2.0684
ILMN_1654322	ATP1B3	483	3130092	2.06916
ILMN_1702837	PSMD1	5707	5090647	2.07628
ILMN_1771664	CLEC4E	26253	5690753	2.07751
ILMN_1693620	PGM3	5238	2480224	2.07938
ILMN_2228710	PDCD5	9141	1240685	2.07975
ILMN_1679979	PLK3	1263	6510278	2.09262
ILMN_1793950	P704P	641455	7100392	2.09699
ILMN_3191695	LOC100128266	100128266	520427	2.09706
ILMN_1683475	TOMM40	10452	1740494	2.10561
ILMN_1800573	RPS21	6227	2690338	2.1076
ILMN_1703123	AXUD1	64651	7560041	2.10892
ILMN_1795762	PLEK	5341	4810020	2.11072
ILMN_3268083	LOC100128689	100128689	7380133	2.11102
ILMN_2367070	ACOT9	23597	5220497	2.11505
ILMN_1790881	HNMT	3176	3870102	2.1157
ILMN_1803824	ZDHHC9	51114	610356	2.11714
ILMN_1706013	FTHL11	2503	6180070	2.11719
ILMN_2400030	PTPN2	5771	3990731	2.12189
ILMN_1680644	FLJ20323	54468	2750544	2.12295
ILMN_1703926	PTGER2	5732	5900471	2.13153
ILMN_2259495	BID	637	5270136	2.13197
ILMN_1690761	SURF4	6836	3370048	2.13265
ILMN_1708101	LMNB2	84823	7570148	2.13307
ILMN_1800575	LOC649260	649260	770348	2.13506
ILMN_3311015	MIRN219-2	407003	4490064	2.13602
ILMN_2366388	PRDX1	5052	6180446	2.13617
ILMN_1748283	PIM2	11040	6200168	2.13703
ILMN_1754121	CSK	1445	3170239	2.13738
ILMN_1789510	STIP1	10963	620711	2.13829
ILMN_1659725	EXOSC5	56915	2810241	2.14294
ILMN_2120022	ARL5B	221079	1710753	2.14497
ILMN_2347888	LARP4	113251	3840360	2.1501
ILMN_1665736	LOC648024	648024	2000025	2.15053
ILMN_1810069	CCNYL1	151195	1410398	2.15326
ILMN_1663751	CYCSL1	157317	3890008	2.16086
ILMN_1711566	TIMP1	7076	7650433	2.16717
ILMN_1791771	HCK	3055	6270022	2.17044
ILMN_1682312	CYBB	1536	840168	2.17107
ILMN_2357809	G3BP1	10146	6520730	2.17159
ILMN_2412281	PDLIM5	10611	380523	2.17581
ILMN_1746090	STT3A	3703	2570692	2.17683
ILMN_1727840	SLC35B1	10237	5290692	2.17766
ILMN_1767658	RRS1	23212	4120437	2.17885
ILMN_1787919	PARVB	29780	1820386	2.17914
ILMN_2391333	CYP20A1	57404	270332	2.18112
ILMN_1665483	KIAA0020	9933	1500603	2.18709
ILMN_1674337	FKBP2	2286	1010068	2.18878
ILMN_1913678			5720768	2.18929
ILMN_1656628	WDR4	10785	3930703	2.20091
ILMN_1784871	FASN	2194	5310634	2.20101
ILMN_2080611	PDSS1	23590	3120086	2.20229
ILMN_1691809	PSMA1	5682	3370543	2.20233
ILMN_1814998	FKSG30	440915	4880646	2.20301
ILMN_1674421	TM9SF4	9777	70674	2.20527
ILMN_1683146	FTH1	2495	5220240	2.20702
ILMN_2366391	PRDX1	5052	6250280	2.20916
ILMN_1806845	ALG3	10195	2140427	2.21044
ILMN_2401057	CANX	821	5860477	2.21135
ILMN_1790810	HCN4	10021	380626	2.21235
ILMN_1738552	SLC1A3	6507	4210403	2.22617
ILMN_1735461	DDX21	9188	2750719	2.22869
ILMN_1718960	SERPINB8	5271	3400672	2.22936
ILMN_1743655	TMED9	54732	5390202	2.232
ILMN_1812226	ICAM1	3383	130044	2.23805
ILMN_1672174	ECE1	1889	270050	2.24121
ILMN_1757287	MAPK6	5597	7160348	2.24144
ILMN_1755024	IKBKE	9641	2450762	2.24216
ILMN_1665583	TUBB	203068	3610259	2.24255
ILMN_1674563	CCL4	6351	870754	2.24317
ILMN_1655884	ATP2A2	488	770079	2.24433
ILMN_2308338	BMF	90427	7650209	2.24743
ILMN_2340935	WBP5	51186	1660750	2.2544
ILMN_1864166			5260328	2.25443
ILMN_2390853	CTSH	1512	1980288	2.25733
ILMN_1775759	NRAS	4893	6020280	2.25933
ILMN_2331082	MS4A7	58475	990328	2.2619
ILMN_1672486	TCF7L2	6934	6900491	2.26466
ILMN_1773485	QKI	9444	4570440	2.26774
ILMN_2296036	PTPN2	5771	3610370	2.26897
ILMN_1682717	IER3	8870	1190367	2.27045
ILMN_3245773	tcag7.1314	54103	2340301	2.27288
ILMN_1667418	LOC283953	283953	5290136	2.27601
ILMN_1668012	SLC25A13	10165	2320400	2.27622
ILMN_3207122	LOC644563	644563	4290102	2.27859
ILMN_1713058	PSTPIP2	9050	4290368	2.28966
ILMN_3225894	LOC729774	729774	4220543	2.29752
ILMN_2151818	PSMA6	5687	5080326	2.29958
ILMN_1741003	ANXA5	308	1070451	2.30101
ILMN_1724863	TICAM1	148022	5570730	2.30105
ILMN_3226012	LOC728698	728698	3060086	2.30432
ILMN_1693830	LACTB	114294	5900524	2.3074
ILMN_1673640	PAG1	55824	7330296	2.30929
ILMN_1710092	ZBTB46	140685	7040521	2.31171
ILMN_1734742	ARHGDIA	396	4760255	2.31184
ILMN_2073235	FTHL12	2504	4730181	2.31986
ILMN_1687887	PSMC4	5704	6180440	2.32256
ILMN_1797895	FFAR2	2867	4920228	2.32545
ILMN_3244935	LOC100130308	100130308	4540181	2.32546
ILMN_1677591	CCL4L2	388372	5700551	2.32963
ILMN_2366334	FERMT3	83706	7050736	2.33083
ILMN_1814247	TCFL5	10732	1510154	2.33207
ILMN_1658920	MCTP1	79772	6480326	2.34522
ILMN_1730660	GALIG	81625	1660647	2.34552
ILMN_1673252	JTV1	7965	6960056	2.34576
ILMN_1668863	LYPD1	116372	2760709	2.35587
ILMN_1769229	BCL2A1	597	7380477	2.36094
ILMN_1718977	GADD45B	4616	4920110	2.36221
ILMN_1658995	ACOT9	23597	7160592	2.36506
ILMN_1773154	NFKBIA	4792	4280113	2.36776
ILMN_1686116	THBS1	7057	5810685	2.37108
ILMN_1680618	MYC	4609	6270646	2.38695
ILMN_3249748	LDHA	3939	770326	2.38852
ILMN_1704750	LOC647000	647000	3170286	2.3894
ILMN_1811258	RELB	5971	730440	2.38985
ILMN_3188124	LOC100130511	100130511	130706	2.39529
ILMN_2284744	HNMT	3176	7100121	2.39852
ILMN_1719303	P4HB	5034	2850333	2.40065
ILMN_1736806	PAG1	55824	1240228	2.41131
ILMN_2184640	NOLC1	9221	5960132	2.41559
ILMN_2399893	RPS24	6229	10546	2.41648
ILMN_1742052	SERPINB9	5272	1230156	2.42465
ILMN_1664167	BXDC1	84154	2350368	2.42526
ILMN_1779257	CD40	958	6420520	2.42621
ILMN_1776967	LRRC50	123872	5550035	2.42887
ILMN_2359742	CTSB	1508	60121	2.43019
ILMN_3237627	LOC154761	154761	3180360	2.44171
ILMN_1734229	SPPL2A	84888	4920398	2.44537
ILMN_3226392	LOC729608	729608	6760600	2.45597
ILMN_1705984	HNMT	3176	6840286	2.45945
ILMN_2380588	C6orf108	10591	7210484	2.46343
ILMN_1691508	PLAUR	5329	360475	2.46864
ILMN_1673711	HSP90AB1	3326	4830100	2.47055
ILMN_1710221	GPR35	2859	6520328	2.48643
ILMN_1742089	NLN	57486	430209	2.49171
ILMN_1705663	DMXL2	23312	4860438	2.49392
ILMN_2395389	PSMC4	5704	150544	2.49924
ILMN_1695354	BMF	90427	110280	2.50392
ILMN_1659843	DNAJC3	5611	7000630	2.50631
ILMN_1778059	CASP4	837	6100136	2.50638
ILMN_2312340	LILRB2	10288	540671	2.50638
ILMN_2222234	PRDX4	10549	2650253	2.50901
ILMN_1689968	PLEKHO2	80301	3990546	2.50943
ILMN_1724293	KDELR2	11014	1500102	2.5179
ILMN_1746525	FTHL2	2497	4120039	2.52418
ILMN_1742167	TUBA1C	84790	3830131	2.52681
ILMN_2361478	PDLIM5	10611	6040608	2.53195
ILMN_1736460	MDM1	56890	4730546	2.53874
ILMN_1748707	CRELD2	79174	6560390	2.5678
ILMN_1784709	GNPDA1	10007	2600059	2.57577
ILMN_1656501	DUSP5	1847	5390161	2.5763
ILMN_3199755	LOC646821	646821	610142	2.59275
ILMN_1753243	DNAJB11	51726	3190452	2.59436
ILMN_1659888	PPP1R14B	26472	5290097	2.59767
ILMN_1703650	TNIP1	10318	2680100	2.60005
ILMN_1782881	DLEU7	220107	1940093	2.60426
ILMN_1737396	PSMD14	10213	2600025	2.60433
ILMN_1700822	DPP3	10072	430408	2.60587
ILMN_2390859	NFKB2	4791	3310615	2.60596
ILMN_2166524	CCNYL1	151195	2060112	2.63555
ILMN_1773742	DNAJB9	4189	2760164	2.6363
ILMN_2409167	ANXA2	302	4780615	2.63755
ILMN_1803811	TRIB1	10221	4810520	2.6448
ILMN_2063586	CLIC4	25932	3890193	2.64804
ILMN_1721833	IER5	51278	650241	2.65543
ILMN_1702691	TNFAIP3	7128	3360681	2.65545
ILMN_1671250	CLIC4	25932	270653	2.66489
ILMN_1781565	MESDC1	59274	1070156	2.67001
ILMN_2392546	PAICS	10606	6420424	2.67147
ILMN_1684585	ACSL1	2180	1030431	2.67927
ILMN_2171289	SAMSN1	64092	4390079	2.68091
ILMN_2126706	LMNB1	4001	3420593	2.68383
ILMN_2353633	EMR2	30817	2140136	2.68529
ILMN_1704094	PSMA6	5687	7040470	2.68702
ILMN_2110908	MYC	4609	6550600	2.69721
ILMN_1695420	CLTA	1211	6380128	2.7077
ILMN_1787844	C19orf10	56005	1030458	2.70789
ILMN_1675852	LOC650518	650518	7650528	2.70957
ILMN_1698218	TRAF1	7185	4570768	2.71283
ILMN_1680626	PDIA6	10130	10463	2.71285
ILMN_1761829	HK1	3098	2350678	2.71543
ILMN_1752451	CTSH	1512	4670162	2.71553
ILMN_3299365	LOC729406	729406	3440064	2.7158
ILMN_2331087	MS4A7	58475	3840564	2.71582
ILMN_1750278	FTHL12	2504	3190133	2.71626
ILMN_2081398	KIF3B	9371	2450037	2.71773
ILMN_2109197	EPB41L3	23136	1510538	2.7217
ILMN_1737005	C19orf61	56006	2750465	2.72203
ILMN_3304898	LOC92755	92755	2140400	2.72718
ILMN_1720373	SLC7A5	8140	270152	2.73406
ILMN_1811909	LOC402221	402221	2340739	2.73717
ILMN_1798249	AK3L1	205	4610554	2.74131
ILMN_1727194	CALU	813	940431	2.7423
ILMN_1776047	LOC646197	646197	110195	2.76263
ILMN_1808979	CLEC4D	338339	7050519	2.76868
ILMN_1880611			3850113	2.77552
ILMN_3235755	LOC728830	728830	6220482	2.79512
ILMN_2075440	PDIA3P	171423	780632	2.8003
ILMN_2096116	HSP90B1	7184	2480326	2.80592
ILMN_1757237	DDEF2	8853	2030041	2.81098
ILMN_1741159	MAP3K8	1326	1470215	2.81344
ILMN_1719695	NFKBIZ	64332	2470348	2.81547
ILMN_2397028	SERPINB8	5271	1770376	2.81617
ILMN_2381138	SEH1L	81929	6760504	2.82185
ILMN_3248910	MIRN155	114614	5860722	2.82585
ILMN_1763828	MTF1	4520	2030209	2.83442
ILMN_1849784			7320189	2.83873
ILMN_3237956	ZC3H12C	85463	380672	2.84827
ILMN_1761797	CSTB	1476	1430187	2.85793
ILMN_1712430	ATP5G1	516	460040	2.87796
ILMN_3228189	PRAMEF13	400736	6560195	2.88551
ILMN_1813846	P2RX4	5025	2060605	2.88846
ILMN_1696360	CTSB	1508	240309	2.89206
ILMN_1726545	LILRA5	353514	620136	2.89835
ILMN_3305938	SGK1	6446	2030324	2.89921
ILMN_1720083	EHD4	30844	6400647	2.90221
ILMN_1751086	ATL3	25923	1240243	2.91408
ILMN_1672034	PIM3	415116	50538	2.91866
ILMN_1707748	PIM3	415116	2190452	2.93942
ILMN_1807491	LAIR2	3904	50278	2.94224
ILMN_1696911	FTHL8	2501	1980594	2.95026
ILMN_1778321	SLC2A6	11182	6180465	2.95207
ILMN_1794106	FEZ1	9638	3930168	2.95273
ILMN_1702487	SGK1	6446	4390450	2.95403
ILMN_1783846	RAPH1	65059	2100241	2.95458
ILMN_1737360	TSPYL3	128854	3870400	2.95833
ILMN_1774447	AMPD3	272	150504	2.97141
ILMN_1750722	RPS7	6201	6330647	2.97934
ILMN_1838319	IRG1	730249	4670114	2.98306
ILMN_2327994	AZIN1	51582	4070661	2.98353
ILMN_1656293	GOSR2	9570	2600288	2.9977
ILMN_1819783			2680670	2.9997
ILMN_1846002			7400487	3.01013
ILMN_1783285	CTPS	1503	6370273	3.01172
ILMN_1771376	PEA15	8682	3610228	3.0178
ILMN_1710514	BCL3	602	6330725	3.01998
ILMN_2067852	SLC30A1	7779	5860521	3.02119
ILMN_1745021	SLC30A1	7779	5490546	3.04957
ILMN_1750497	GPR109A	338442	3830228	3.05142
ILMN_1780582	CD83	9308	5050162	3.0554
ILMN_1796490	GRINA	2907	70070	3.05586
ILMN_1802735	FFAR3	2865	5050338	3.0582
ILMN_1698243	C1orf85	112770	2640086	3.05836
ILMN_1715583	BOP1	23246	1660435	3.06084
ILMN_2412927	GMPPB	29925	4830458	3.07107
ILMN_1812062	SGPP2	130367	2190228	3.07224
ILMN_2302757	FCGBP	8857	130609	3.08342
ILMN_1684887	SAMSN1	64092	1410181	3.09722
ILMN_2370872	GRINA	2907	3800392	3.10556
ILMN_3194508	DDEF2	8853	5340646	3.11941
ILMN_2278729	EIF3B	8662	5390280	3.13785
ILMN_1880983			4540161	3.13972
ILMN_1761531	SGPL1	8879	3370273	3.15148
ILMN_1686454	TIFA	92610	6420594	3.15887
ILMN_1773760	PAICS	10606	4050639	3.1763
ILMN_1718984	FCGBP	8857	130463	3.19156
ILMN_1771949	TAF4B	6875	4850735	3.19236
ILMN_2323933	LAIR2	3904	6180743	3.20873
ILMN_1800800	LOC731823	731823	2480142	3.2133
ILMN_2091846	FTHL2	2497	4060561	3.23134
ILMN_1800131	LOC652826	652826	6350148	3.23933
ILMN_1776188	MAP1LC3A	84557	5490240	3.25901
ILMN_1790978	ATG7	10533	5220754	3.26651
ILMN_1736256	CALR	811	2760370	3.27233
ILMN_1716736	CD80	941	5390239	3.2773
ILMN_2183510	ARMET	7873	4560110	3.27969
ILMN_1715684	LAMB3	3914	730040	3.27971
ILMN_1698100	ANXA2P1	303	270609	3.28289
ILMN_1770260	NFKBIZ	64332	50465	3.28545
ILMN_3257030	FTHL16	2508	1660669	3.28936
ILMN_1780334	KCNJ2	3759	60719	3.29256
ILMN_1701243	C10orf2	56652	2190538	3.31208
ILMN_3275771	LOC642567	642567	5090382	3.31723
ILMN_1773963	GNA15	2769	5670424	3.31821
ILMN_2330307	SLC43A3	29015	2600431	3.33179
ILMN_1720158	ETS2	2114	4220605	3.34407
ILMN_1672295	ZC3H12A	80149	2490017	3.3452
ILMN_2231020	TMEM185B	79134	3850722	3.34984
ILMN_2355462	CYFIP1	23191	4200343	3.35534
ILMN_2138765	ADFP	123	460204	3.35809
ILMN_1759326	P2RX7	5027	3370086	3.36788
ILMN_1687960	LIMK2	3985	3390048	3.37578
ILMN_1654685	MCTP1	79772	3360491	3.37835
ILMN_1764709	MAFB	9935	2060440	3.37996
ILMN_2287888	PSMC4	5704	5360646	3.38294
ILMN_1663684	ATP13A3	79572	2510129	3.39869
ILMN_1711899	ANXA2	302	770730	3.40202
ILMN_2135898	GPR42P	2866	1410452	3.41257
ILMN_1687978	PHLDA1	22822	5900725	3.42099
ILMN_1800512	HMOX1	3162	6660601	3.42982
ILMN_1784005	LOC644615	644615	1110450	3.44135
ILMN_1708934	ADM	133	5670465	3.45372
ILMN_1799062	NFKB2	4791	1710504	3.4717
ILMN_1749115	RTN2	6253	3460376	3.47594
ILMN_1661755	FAM129B	64855	3180053	3.47654
ILMN_1807042	MARCKS	4082	6060484	3.50963
ILMN_2134538	FTHL11	2503	460164	3.51409
ILMN_1736311	POU2F2	5452	650630	3.52417
ILMN_1651354	SPP1	6696	3460070	3.52654
ILMN_1661695	IRAK3	11213	2360719	3.54254
ILMN_3227315	LOC729009	729009	2810463	3.55319
ILMN_1701195	PLA2G7	7941	3390438	3.57348
ILMN_1774733	SOCS1	8651	1990300	3.57391
ILMN_1811719	MYO7A	4647	6860736	3.57977
ILMN_1704055	HSPC111	51491	380370	3.58171
ILMN_1718766	MT1F	4494	4220672	3.58594
ILMN_1700967	C3orf59	151963	2030687	3.59241
ILMN_3229324	SGK1	6446	1410209	3.59387
ILMN_2358041	NBN	4683	6110753	3.59979
ILMN_2374449	SPP1	6696	3840154	3.60178
ILMN_1674706	MTHFD2	10797	1300706	3.60606
ILMN_1668588	LOC648733	648733	6450747	3.61167
ILMN_2328666	CD83	9308	6620026	3.62755
ILMN_1815190	METTL1	4234	1990358	3.63345
ILMN_1779852	FABP5L1	387934	830682	3.63653
ILMN_1697268	EMILIN2	84034	1190142	3.67374
ILMN_2173835	FTHL3P	2498	6450139	3.68843
ILMN_1801077	ADFP	123	1400446	3.7107
ILMN_2336781	SOD2	6648	3890326	3.72446
ILMN_2085236	SNX24	28966	4200187	3.73587
ILMN_1787897	CXCL1	2919	5720039	3.73751
ILMN_2103107	ADAMDEC1	27299	2470184	3.73941
ILMN_1784602	CDKN1A	1026	6660382	3.76996
ILMN_2334296	IL18BP	10068	2190717	3.79361
ILMN_1692731	TTYH3	80727	770754	3.79976
ILMN_2405521	MTHFD2	10797	6620689	3.82731
ILMN_1713829	PTGES	9536	1510181	3.84732
ILMN_2141790	HYOU1	10525	520189	3.85243
ILMN_1843198			1940563	3.87467
ILMN_1786601	PLAGL2	5326	4180209	3.9109
ILMN_1752526	RNF144B	255488	70630	3.91185
ILMN_1657708	MGLL	11343	3830327	3.91368
ILMN_2393296	GK	2710	4150369	3.92567
ILMN_1774604	PNKD	25953	4730349	3.92809
ILMN_1773389	PLTP	5360	5690519	3.93365
ILMN_1727539	PGA3	643834	1260762	3.93753
ILMN_1761199	SLCO2B1	11309	1400121	3.96193
ILMN_1652777	CDC42EP2	10435	6180253	3.97011
ILMN_2078592	C6orf105	84830	2650192	3.98608
ILMN_2100357	SMPDL3A	10924	6020044	3.98666
ILMN_1749213	SDF2L1	23753	3120079	4.02662
ILMN_1674243	TFRC	7037	2940435	4.03043
ILMN_1667893	TNS3	64759	5560561	4.03525
ILMN_1807372	ADORA2A	135	7560440	4.04348
ILMN_2186061	PFKFB3	5209	4120053	4.0678
ILMN_1725471	GK	2710	940274	4.08751
ILMN_2335813	GCH1	2643	1010360	4.10319
ILMN_1799600	STARD8	9754	2100521	4.10326
ILMN_1691846	G0S2	50486	6180427	4.10612
ILMN_1734833	NBN	4683	3610343	4.14701
ILMN_1773865	HSPA5	3309	870131	4.14798
ILMN_1708890	RASSF4	83937	540564	4.15743
ILMN_1690566	RASSF4	83937	10639	4.18425
ILMN_1677693	GPR109B	8843	3180220	4.2081
ILMN_1763000	CENTA2	55803	3990433	4.22862
ILMN_1723978	LGALS1	3956	1450193	4.30165
ILMN_2389064	C15orf48	84419	6860397	4.30335
ILMN_1772521	MTHFD1L	25902	6290437	4.31561
ILMN_2372915	P2RY2	5029	4150408	4.31644
ILMN_2338038	AK3L1	205	160148	4.32491
ILMN_3266606	FABP5L2	729163	580358	4.33687
ILMN_1812759	GCH1	2643	240053	4.35203
ILMN_2407389	GPNMB	10457	1570154	4.37778
ILMN_2359945	CES1	1066	2680056	4.41553
ILMN_3251341	TUBA1C	84790	6100673	4.43672
ILMN_1728106	TNF	7124	2640301	4.50023
ILMN_1662640	MT1P3	140851	4480600	4.53004
ILMN_1729987	SRC	6714	5420592	4.6002
ILMN_2379599	CD163	9332	2680092	4.60157
ILMN_3306997	METTL1	4234	650348	4.60311
ILMN_1769546	RIN2	54453	6590445	4.64187
ILMN_1696302	FABP5	2171	5260047	4.70264
ILMN_1787529	C3AR1	719	840068	4.7096
ILMN_1774287	CFB	629	3370349	4.71164
ILMN_2121816	GPR137B	7107	1240392	4.7332
ILMN_3178258	FABP5L2	729163	4540475	4.82936
ILMN_2123217	TNFAIP6	7130	4060047	4.86923
ILMN_1660847	PFKFB3	5209	1470601	4.89656
ILMN_2406501	SOD2	6648	3420373	4.90123
ILMN_1699489	TUBB6	84617	1570092	4.96412
ILMN_3242586	RHOU	58480	1230470	4.99642
ILMN_1745034	SLC11A2	4891	1820037	5.06619
ILMN_1652787	PIK3AP1	118788	5220189	5.10115
ILMN_1673649	HYOU1	10525	5700041	5.11212
ILMN_2374865	ATF3	467	4780128	5.13332
ILMN_2104830	ACP2	53	2480025	5.1362
ILMN_2370336	MS4A4A	51338	5890193	5.19817
ILMN_1727992	FEZ1	9638	360427	5.27188
ILMN_2174574	HNRNPA3P1	10151	3830709	5.29588
ILMN_1769129	CCL19	6363	7100646	5.34888
ILMN_1658407	SLC43A3	29015	4250670	5.36925
ILMN_1674167	IL10	3586	6180093	5.37918
ILMN_1774874	IL1RN	3557	3060735	5.38525
ILMN_2150856	SERPINB2	5055	6350209	5.4236
ILMN_1747744	LHFPL2	10184	360132	5.5175
ILMN_2114720	SLPI	6590	2140707	5.56314
ILMN_1763207	BATF3	55509	5900253	5.57603
ILMN_1656057	PLAU	5328	5360670	5.59354
ILMN_1785902	C1QC	714	1440341	5.61288
ILMN_1764090	AK3L1	205	4290192	5.63183
ILMN_1768598	LAIR1	3903	4150184	5.63956
ILMN_1710923	SLAMF7	57823	4280497	5.65645
ILMN_1800225	PPARG	5468	830019	5.69838
ILMN_2146761	FABP5	2171	4150048	5.70875
ILMN_2070072	RPS7	6201	2690608	5.71426
ILMN_1738589	MGLL	11343	160612	5.73138
ILMN_1699574	NRP1	8829	5720424	5.77029
ILMN_3210741	LOC642956	642956	990717	5.77797
ILMN_1695744	LILRB2	10288	7610136	5.82812
ILMN_1717572	PGA5	5222	1580437	5.83904
ILMN_1785732	TNFAIP6	7130	2140242	5.89747
ILMN_1782938	SLC16A10	117247	7550192	5.9164
ILMN_1733270	CD163	9332	7560487	5.93604
ILMN_1792922	SOD2	6648	5960731	5.93944
ILMN_1912287			2710020	6.05309
ILMN_1693431	C13orf31	144811	1050209	6.10687
ILMN_1668822	BATF	10538	6220195	6.11596
ILMN_1658483	IL1A	3552	1980672	6.15835
ILMN_1801205	GPNMB	10457	6840164	6.26178
ILMN_1722622	CD163	9332	20593	6.38058
ILMN_1748206	C20orf160	140706	2900239	6.41851
ILMN_1669376	DRAM	55332	4280482	6.45353
ILMN_2355953	LILRB4	11006	1820114	6.45985
ILMN_1766054	ABCA1	19	4060358	6.49386
ILMN_1659990	HIG2	29923	7320441	6.53363
ILMN_1741133	NME1	4830	1820504	6.8314
ILMN_2370624	COL13A1	1305	3870228	6.83326
ILMN_1723260	ETV5	2119	1450519	6.84071
ILMN_1727200	SLCO4A1	28231	4560736	6.86323
ILMN_1782389	LAD1	3898	1170349	6.90119
ILMN_1689734	IL1RN	3557	2470601	6.92502
ILMN_1737819	C7orf16	10842	3610180	6.93476
ILMN_1691156	MT1A	4489	6200402	7.03202
ILMN_1796349	SMPDL3A	10924	4230669	7.23077
ILMN_1686664	MT2A	4502	450615	7.28289
ILMN_2150851	SERPINB2	5055	5810095	7.34902
ILMN_3190833	CCRL2	9034	3360372	7.40977
ILMN_1745964	IRAK2	3656	3930750	7.43664
ILMN_1765557	OLFML2B	25903	7150019	7.51105
ILMN_1808707	FSCN1	6624	4560328	7.68251
ILMN_1669113	ATF5	22809	1570484	7.71684
ILMN_1811364	SGPP2	130367	2120612	7.80825
ILMN_1784553	SDC2	6383	2690026	8.60815
ILMN_2228035	HS3ST1	9957	4560632	8.62645
ILMN_1678690	UPB1	51733	3830735	8.76409
ILMN_1803686	ADA	100	7210192	8.94023
ILMN_1693192	PI3	5266	1050168	9.10907
ILMN_1764030	CCL23	6368	5360048	9.38426
ILMN_1716276	CCL4L2	388372	2970575	9.44941
ILMN_2100209	CCL4L1	9560	3520102	9.45832
ILMN_1801616	EMP1	2012	3940435	9.55454
ILMN_1796409	C1QB	713	5910019	9.57021
ILMN_1779071	FEZ1	9638	3290458	9.64816
ILMN_2388800	PPAP2B	8613	7050575	9.67296
ILMN_2136089	MT1IP	644314	2760537	9.78438
ILMN_1772964	CCL8	6355	6620121	9.9185
ILMN_1694757	CTSL1	1514	840717	9.92722
ILMN_1654398	RGL1	23179	3180039	9.99262
ILMN_2087656	SLCO2B1	11309	6580441	10.0339
ILMN_3235832	LOC728835	728835	6560201	10.0386
ILMN_1682775	EDN1	1906	7040386	10.265
ILMN_1707591	TNIP3	79931	4830471	10.4401
ILMN_1781001	SOCS3	9021	4230102	10.5661
ILMN_2170814	LAMP3	27074	7320546	10.6329
ILMN_1681601	SUCNR1	56670	6560079	10.7456
ILMN_1729188	HAMP	57817	1050414	10.8749
ILMN_1775170	MT1X	4501	6620528	10.9004
ILMN_1686109	CCL23	6368	6110343	10.9319
ILMN_1708248	LILRB1	10859	20246	11.5959
ILMN_1780601	EMR1	2015	2510356	11.5995
ILMN_1698019	LGMN	5641	4560129	12.8218
ILMN_2332964	LGMN	5641	1300452	13.0246
ILMN_2173611	MT1E	4493	2070288	13.2556
ILMN_1773245	CCL3L1	6349	6660288	13.3371
ILMN_1695316	SLC39A8	64116	3120543	13.9188
ILMN_2124802	MT1H	4496	130093	15.4982
ILMN_1682636	CXCL2	2920	4670390	16.7036
ILMN_2233539	SLC39A8	64116	2320358	17.0331
ILMN_1785345	GPR84	53831	2070646	19.3727
ILMN_1657234	CCL20	6364	4220246	20.6445
ILMN_2374036	CTSL1	1514	4260386	22.5226
ILMN_1699651	IL6	3569	4040576	22.7144
ILMN_1775501	IL1B	3553	840685	22.8874
ILMN_1812995	CTSL1	1514	4150189	22.9835
ILMN_1731785	ORM2	5005	450020	23.2681
ILMN_1722158	CASP5	838	3390121	23.4789
ILMN_1659960	IL4I1	259307	540670	24.0292
ILMN_1747355	CCL3L1	6349	4250053	26.6676
ILMN_1731503	MARCO	8685	3180392	27.2523
ILMN_2105573	CCL3L3	414062	2810010	30.9107
ILMN_1696584	ORM1	5004	2850315	32.1851
ILMN_1671509	CCL3	6348	6590682	40.3349
ILMN_2218856	CCL3L1	6349	610524	41.7677
ILMN_1715401	MT1G	4495	1170300	42.9729
ILMN_1654696	C15orf48	84419	4070719	43.4759
ILMN_1802653	EBI3	10148	2810767	58.0946
ILMN_1739222	ETV5	2119	770746	60.3472
ILMN_1805410	C15orf48	84419	1110373	61.7108
ILMN_1720048	CCL2	6347	1030333	112.546

## Sheet: Pam3CSK4 1.8FC 24 hour
Probe_Id	Symbol	Entrez_Gene_ID	ProbeID	FC ([24-Pam3CsK4] vs [24-Nil])
ILMN_1777461	CCR2	1231	2900524	-6.17877
ILMN_1669062	CCR2	1231	5960239	-6.01808
ILMN_1769299	MTMR11	10903	3890138	-5.30369
ILMN_1774761	CCR2	1231	580706	-4.93405
ILMN_1737252	NRG1	3084	1940128	-4.24723
ILMN_1769895	CCR2	1231	6040711	-4.05856
ILMN_1652490	MANSC1	54682	150041	-4.0567
ILMN_1688423	FCER1A	2205	3360615	-3.76276
ILMN_2283325	GPR177	79971	4250711	-3.32964
ILMN_3251260	CYP4F3	4051	520523	-3.30421
ILMN_1736190	CYP4F3	4051	4290110	-3.16179
ILMN_2355168	MGST1	4257	5080131	-3.16135
ILMN_1694966	ASGR2	433	4860753	-3.14943
ILMN_2096372	ALDH1A1	216	1070477	-3.08861
ILMN_1709348	ALDH1A1	216	6510754	-2.9557
ILMN_1695414	ASF1B	55723	2630673	-2.88043
ILMN_1682928	CPVL	54504	3870324	-2.81302
ILMN_1704797	CLEC10A	10462	780215	-2.73734
ILMN_1782741	CD300LB	124599	4610110	-2.73129
ILMN_2415303	CLEC10A	10462	6270564	-2.6784
ILMN_1731275	DPEP3	64180	3840519	-2.64416
ILMN_1698732	PALLD	23022	3780053	-2.60622
ILMN_2379375	PPP1R12B	4660	2650475	-2.60282
ILMN_1798947	ANKRD55	79722	5340451	-2.59562
ILMN_1694810	PANX2	56666	4070300	-2.55119
ILMN_1677038	C7orf58	79974	7510551	-2.54395
ILMN_2400759	CPVL	54504	60136	-2.53517
ILMN_1654210	CD1C	911	1500725	-2.5214
ILMN_2391976	SLC45A4	57210	7150753	-2.51383
ILMN_1659077	CD40LG	959	50706	-2.47447
ILMN_2199389	VIPR1	7433	2690709	-2.36846
ILMN_2221784	C17orf76	388341	3190600	-2.34287
ILMN_2341724	ANKRD55	79722	4050600	-2.33897
ILMN_2276996	CCR2	1231	1660615	-2.27175
ILMN_1781952	MGST1	4257	3180731	-2.26178
ILMN_1747650	BMP6	654	6980064	-2.21943
ILMN_2388955	C1orf183	55924	5260008	-2.20837
ILMN_1771120	TMEM45B	120224	430541	-2.19441
ILMN_1719433	CD1D	912	6400358	-2.18449
ILMN_1799030	CMTM2	146225	4210113	-2.1777
ILMN_1678810	KIF27	55582	1260215	-2.05276
ILMN_1723969	PLCB1	23236	1570079	-2.01661
ILMN_1761833	SLC40A1	30061	5490601	-2.0105
ILMN_1691339	CLEC1A	51267	7320348	-1.98983
ILMN_1716465	RBP7	116362	3850112	-1.98442
ILMN_1810199	ASRGL1	80150	6770270	-1.97085
ILMN_1696828	RGS14	10636	2940471	-1.97058
ILMN_1795139	S100Z	170591	5870338	-1.96401
ILMN_1861376			2470730	-1.96042
ILMN_1776602	RNASE4	6038	6590041	-1.93366
ILMN_1765061	OXER1	165140	520053	-1.92651
ILMN_1716651	RUNX2	860	940504	-1.9197
ILMN_2142752	MANSC1	54682	1190528	-1.90634
ILMN_1654571	FCHO1	23149	4120703	-1.90096
ILMN_2249720	LAT2	7462	3290692	-1.89048
ILMN_2041190	F2RL1	2150	1050068	-1.88053
ILMN_1714592	CDA	978	5090372	-1.87605
ILMN_1700695	SLC44A1	23446	4290605	-1.86589
ILMN_1738992	MNDA	4332	6290270	-1.84942
ILMN_1716105	NLRP12	91662	520470	-1.84808
ILMN_1663916	ARHGAP9	64333	110180	-1.84471
ILMN_1815148	MAN2A2	4122	3140288	-1.83478
ILMN_1697267	PRKCZ	5590	130551	-1.83417
ILMN_1806293	LIN7A	8825	5890075	-1.83311
ILMN_1801304	FAM78A	286336	6250184	-1.83123
ILMN_1780533	RNASE6	6039	130681	-1.82231
ILMN_1680774	LOC730994	730994	3800273	-1.81661
ILMN_1666049	NUP214	8021	4850164	-1.81455
ILMN_1890614			4730711	-1.81249
ILMN_1749892	EGLN1	54583	4670102	-1.80695
ILMN_1745778	SLC45A4	57210	3310632	-1.8027
ILMN_1669376	DRAM	55332	4280482	1.80178
ILMN_1787919	PARVB	29780	1820386	1.80366
ILMN_1663684	ATP13A3	79572	2510129	1.80733
ILMN_2353633	EMR2	30817	2140136	1.80871
ILMN_1774287	CFB	629	3370349	1.81097
ILMN_2312340	LILRB2	10288	540671	1.81278
ILMN_1706013	FTHL11	2503	6180070	1.81898
ILMN_1674706	MTHFD2	10797	1300706	1.82622
ILMN_2379599	CD163	9332	2680092	1.83174
ILMN_1794106	FEZ1	9638	3930168	1.83355
ILMN_1746368	SELT	51714	6380296	1.83854
ILMN_1742167	TUBA1C	84790	3830131	1.84455
ILMN_3229324	SGK1	6446	1410209	1.84785
ILMN_2380588	C6orf108	10591	7210484	1.84918
ILMN_1773760	PAICS	10606	4050639	1.85285
ILMN_1782389	LAD1	3898	1170349	1.86094
ILMN_2287888	PSMC4	5704	5360646	1.86312
ILMN_1719695	NFKBIZ	64332	2470348	1.86857
ILMN_1726545	LILRA5	353514	620136	1.87891
ILMN_1798249	AK3L1	205	4610554	1.8805
ILMN_1729188	HAMP	57817	1050414	1.88138
ILMN_2406501	SOD2	6648	3420373	1.88688
ILMN_1748206	C20orf160	140706	2900239	1.88775
ILMN_2359742	CTSB	1508	60121	1.89162
ILMN_1658920	MCTP1	79772	6480326	1.89314
ILMN_1655930	ELL2	22936	610270	1.89348
ILMN_1811719	MYO7A	4647	6860736	1.89516
ILMN_2174574	HNRNPA3P1	10151	3830709	1.89566
ILMN_3190833	CCRL2	9034	3360372	1.90304
ILMN_1764090	AK3L1	205	4290192	1.90333
ILMN_1808241	PNPLA1	285848	5420725	1.90873
ILMN_2091846	FTHL2	2497	4060561	1.9111
ILMN_1725471	GK	2710	940274	1.92008
ILMN_1720158	ETS2	2114	4220605	1.92467
ILMN_2296036	PTPN2	5771	3610370	1.93353
ILMN_1705984	HNMT	3176	6840286	1.93753
ILMN_1781565	MESDC1	59274	1070156	1.9383
ILMN_1814998	FKSG30	440915	4880646	1.93832
ILMN_1708934	ADM	133	5670465	1.94046
ILMN_1763000	CENTA2	55803	3990433	1.94283
ILMN_1769546	RIN2	54453	6590445	1.94629
ILMN_2242463	CTSC	1075	3450138	1.95212
ILMN_2340935	WBP5	51186	1660750	1.95327
ILMN_1734833	NBN	4683	3610343	1.95397
ILMN_1653711	FZD2	2535	5720180	1.95638
ILMN_2166524	CCNYL1	151195	2060112	1.95782
ILMN_1689734	IL1RN	3557	2470601	1.96188
ILMN_1687960	LIMK2	3985	3390048	1.96533
ILMN_2390853	CTSH	1512	1980288	1.96969
ILMN_3235755	LOC728830	728830	6220482	1.97915
ILMN_2186061	PFKFB3	5209	4120053	1.97948
ILMN_2358041	NBN	4683	6110753	1.98518
ILMN_1742089	NLN	57486	430209	1.99282
ILMN_1913678			5720768	1.99765
ILMN_3266606	FABP5L2	729163	580358	2.00207
ILMN_2123217	TNFAIP6	7130	4060047	2.00605
ILMN_1880983			4540161	2.00731
ILMN_1819783			2680670	2.01559
ILMN_1761797	CSTB	1476	1430187	2.02258
ILMN_1697493	WDFY3	23001	5220538	2.02409
ILMN_2171289	SAMSN1	64092	4390079	2.02488
ILMN_2393296	GK	2710	4150369	2.02594
ILMN_1811909	LOC402221	402221	2340739	2.037
ILMN_3194508	DDEF2	8853	5340646	2.03701
ILMN_1679158	FAAH2	158584	130167	2.03983
ILMN_1849784			7320189	2.04234
ILMN_1680618	MYC	4609	6270646	2.04983
ILMN_1697268	EMILIN2	84034	1190142	2.05096
ILMN_3307752	DLEU7	220107	1190278	2.05354
ILMN_1660847	PFKFB3	5209	1470601	2.056
ILMN_1782881	DLEU7	220107	1940093	2.05874
ILMN_2173835	FTHL3P	2498	6450139	2.06402
ILMN_1665583	TUBB	203068	3610259	2.08251
ILMN_1678690	UPB1	51733	3830735	2.08974
ILMN_2085236	SNX24	28966	4200187	2.09204
ILMN_1752451	CTSH	1512	4670162	2.0964
ILMN_1682775	EDN1	1906	7040386	2.10362
ILMN_1751086	ATL3	25923	1240243	2.10633
ILMN_3275771	LOC642567	642567	5090382	2.10884
ILMN_1654398	RGL1	23179	3180039	2.11379
ILMN_2109197	EPB41L3	23136	1510538	2.11584
ILMN_2170814	LAMP3	27074	7320546	2.12387
ILMN_1733270	CD163	9332	7560487	2.12688
ILMN_1793950	P704P	641455	7100392	2.13436
ILMN_1652787	PIK3AP1	118788	5220189	2.1355
ILMN_1720373	SLC7A5	8140	270152	2.13695
ILMN_1722622	CD163	9332	20593	2.14069
ILMN_1683146	FTH1	2495	5220240	2.15256
ILMN_1763207	BATF3	55509	5900253	2.15301
ILMN_1707591	TNIP3	79931	4830471	2.16251
ILMN_1808707	FSCN1	6624	4560328	2.16477
ILMN_2070072	RPS7	6201	2690608	2.16773
ILMN_2409167	ANXA2	302	4780615	2.17845
ILMN_1741133	NME1	4830	1820504	2.19726
ILMN_1704750	LOC647000	647000	3170286	2.21056
ILMN_1779852	FABP5L1	387934	830682	2.22339
ILMN_2388800	PPAP2B	8613	7050575	2.22412
ILMN_3304898	LOC92755	92755	2140400	2.22725
ILMN_1674243	TFRC	7037	2940435	2.23238
ILMN_1698100	ANXA2P1	303	270609	2.23394
ILMN_1710923	SLAMF7	57823	4280497	2.23657
ILMN_1761531	SGPL1	8879	3370273	2.25002
ILMN_3227315	LOC729009	729009	2810463	2.25964
ILMN_1757237	DDEF2	8853	2030041	2.26017
ILMN_1774447	AMPD3	272	150504	2.26961
ILMN_2134538	FTHL11	2503	460164	2.28468
ILMN_1745021	SLC30A1	7779	5490546	2.29087
ILMN_1699489	TUBB6	84617	1570092	2.30493
ILMN_1769388	GJB2	2706	5260095	2.31115
ILMN_1747744	LHFPL2	10184	360132	2.31397
ILMN_1700822	DPP3	10072	430408	2.31684
ILMN_1784005	LOC644615	644615	1110450	2.32301
ILMN_3178258	FABP5L2	729163	4540475	2.33785
ILMN_1843198			1940563	2.34525
ILMN_2067852	SLC30A1	7779	5860521	2.34924
ILMN_2146761	FABP5	2171	4150048	2.35031
ILMN_3251341	TUBA1C	84790	6100673	2.35392
ILMN_1736460	MDM1	56890	4730546	2.35782
ILMN_2228035	HS3ST1	9957	4560632	2.36626
ILMN_1780334	KCNJ2	3759	60719	2.37036
ILMN_2267914	CD68	968	6220382	2.37617
ILMN_1661695	IRAK3	11213	2360719	2.38164
ILMN_2110908	MYC	4609	6550600	2.39087
ILMN_1708890	RASSF4	83937	540564	2.39933
ILMN_1696360	CTSB	1508	240309	2.40415
ILMN_1654685	MCTP1	79772	3360491	2.41284
ILMN_1781001	SOCS3	9021	4230102	2.46331
ILMN_3257030	FTHL16	2508	1660669	2.47787
ILMN_3210741	LOC642956	642956	990717	2.49542
ILMN_1715684	LAMB3	3914	730040	2.50402
ILMN_2359945	CES1	1066	2680056	2.50752
ILMN_3200378	LOC401127	401127	6220537	2.52939
ILMN_1806845	ALG3	10195	2140427	2.59217
ILMN_2100357	SMPDL3A	10924	6020044	2.5989
ILMN_1775501	IL1B	3553	840685	2.60469
ILMN_2389064	C15orf48	84419	6860397	2.6349
ILMN_1745034	SLC11A2	4891	1820037	2.65776
ILMN_1799600	STARD8	9754	2100521	2.68421
ILMN_1846002			7400487	2.6843
ILMN_1773245	CCL3L1	6349	6660288	2.70672
ILMN_1785732	TNFAIP6	7130	2140242	2.71773
ILMN_1792922	SOD2	6648	5960731	2.74428
ILMN_1698243	C1orf85	112770	2640086	2.76841
ILMN_1787897	CXCL1	2919	5720039	2.80785
ILMN_1669113	ATF5	22809	1570484	2.85665
ILMN_1668588	LOC648733	648733	6450747	2.8618
ILMN_1800512	HMOX1	3162	6660601	3.00639
ILMN_1752526	RNF144B	255488	70630	3.04717
ILMN_1690566	RASSF4	83937	10639	3.10298
ILMN_1668863	LYPD1	116372	2760709	3.10505
ILMN_1708248	LILRB1	10859	20246	3.11479
ILMN_1727200	SLCO4A1	28231	4560736	3.12965
ILMN_1701195	PLA2G7	7941	3390438	3.13065
ILMN_1779071	FEZ1	9638	3290458	3.1552
ILMN_2104830	ACP2	53	2480025	3.15913
ILMN_1659990	HIG2	29923	7320441	3.18821
ILMN_2331082	MS4A7	58475	990328	3.24925
ILMN_1737819	C7orf16	10842	3610180	3.264
ILMN_1696302	FABP5	2171	5260047	3.27572
ILMN_1811364	SGPP2	130367	2120612	3.29589
ILMN_1718984	FCGBP	8857	130463	3.31315
ILMN_2114720	SLPI	6590	2140707	3.31457
ILMN_1674167	IL10	3586	6180093	3.47527
ILMN_1711899	ANXA2	302	770730	3.51754
ILMN_1695316	SLC39A8	64116	3120543	3.51898
ILMN_1667893	TNS3	64759	5560561	3.57467
ILMN_2121816	GPR137B	7107	1240392	3.5823
ILMN_2302757	FCGBP	8857	130609	3.59668
ILMN_2218856	CCL3L1	6349	610524	3.6152
ILMN_2105573	CCL3L3	414062	2810010	3.63761
ILMN_1727539	PGA3	643834	1260762	3.64678
ILMN_1695744	LILRB2	10288	7610136	3.68167
ILMN_1723978	LGALS1	3956	1450193	3.69527
ILMN_1803686	ADA	100	7210192	3.70935
ILMN_2331087	MS4A7	58475	3840564	3.75188
ILMN_1731785	ORM2	5005	450020	3.75913
ILMN_1764030	CCL23	6368	5360048	3.85379
ILMN_1801205	GPNMB	10457	6840164	3.86145
ILMN_1723260	ETV5	2119	1450519	3.86836
ILMN_2370624	COL13A1	1305	3870228	3.90205
ILMN_1780601	EMR1	2015	2510356	3.92262
ILMN_2407389	GPNMB	10457	1570154	4.01895
ILMN_1738589	MGLL	11343	160612	4.0388
ILMN_1769129	CCL19	6363	7100646	4.09178
ILMN_1766054	ABCA1	19	4060358	4.15347
ILMN_1785345	GPR84	53831	2070646	4.15761
ILMN_1747355	CCL3L1	6349	4250053	4.17626
ILMN_1722158	CASP5	838	3390121	4.28185
ILMN_2233539	SLC39A8	64116	2320358	4.33126
ILMN_3242586	RHOU	58480	1230470	4.3343
ILMN_1698019	LGMN	5641	4560129	4.44144
ILMN_2078592	C6orf105	84830	2650192	4.44616
ILMN_1699651	IL6	3569	4040576	4.68349
ILMN_2332964	LGMN	5641	1300452	4.69372
ILMN_1657234	CCL20	6364	4220246	4.72665
ILMN_1717572	PGA5	5222	1580437	4.7419
ILMN_1720048	CCL2	6347	1030333	4.83483
ILMN_1784553	SDC2	6383	2690026	4.94006
ILMN_1699574	NRP1	8829	5720424	4.95744
ILMN_1671509	CCL3	6348	6590682	5.02585
ILMN_2374036	CTSL1	1514	4260386	5.23072
ILMN_2355953	LILRB4	11006	1820114	5.26211
ILMN_1659960	IL4I1	259307	540670	5.51051
ILMN_1761199	SLCO2B1	11309	1400121	5.5231
ILMN_1812995	CTSL1	1514	4150189	5.83783
ILMN_1682636	CXCL2	2920	4670390	5.88227
ILMN_1686109	CCL23	6368	6110343	6.28033
ILMN_1694757	CTSL1	1514	840717	6.66789
ILMN_1693192	PI3	5266	1050168	6.72283
ILMN_2370336	MS4A4A	51338	5890193	6.83282
ILMN_1654696	C15orf48	84419	4070719	6.86976
ILMN_1739222	ETV5	2119	770746	7.13736
ILMN_1801616	EMP1	2012	3940435	7.48304
ILMN_1782938	SLC16A10	117247	7550192	7.52916
ILMN_1696584	ORM1	5004	2850315	7.73217
ILMN_2087656	SLCO2B1	11309	6580441	7.74715
ILMN_1765557	OLFML2B	25903	7150019	7.84833
ILMN_1796349	SMPDL3A	10924	4230669	7.90547
ILMN_1662640	MT1P3	140851	4480600	8.05112
ILMN_1805410	C15orf48	84419	1110373	8.4784
ILMN_1686664	MT2A	4502	450615	8.94173
ILMN_1796409	C1QB	713	5910019	9.82783
ILMN_1718766	MT1F	4494	4220672	10.3181
ILMN_1785902	C1QC	714	1440341	10.6162
ILMN_1691156	MT1A	4489	6200402	10.9241
ILMN_1651354	SPP1	6696	3460070	11.9582
ILMN_1773389	PLTP	5360	5690519	13.2263
ILMN_2136089	MT1IP	644314	2760537	14.0913
ILMN_2374449	SPP1	6696	3840154	14.1861
ILMN_1731503	MARCO	8685	3180392	15.6783
ILMN_1802653	EBI3	10148	2810767	18.9656
ILMN_1775170	MT1X	4501	6620528	20.9245
ILMN_2173611	MT1E	4493	2070288	21.9625
ILMN_2124802	MT1H	4496	130093	99.9247
ILMN_1715401	MT1G	4495	1170300	141.724
